# Supplementary material for: Putting into Practice Domain-Linear Motif Interaction Predictions for Exploration of Protein Networks
Source: PLoS One. 2011 Nov 1;6(11):e25376. doi: 10.1371/journal.pone.0025376 (PMC3206016; doi:10.1371/journal.pone.0025376)
Supplement: Dataset S1 — PDZ interaction and non-interaction test datasets. The archive contains three files, one for each test dataset established: interactions, non-interactions with PDZ-binding motif, and non-interactions without PDZ-binding motif. First column: PDZ domain, second column: name of binder, third column: C-terminus of binder. (BZ2) [file pone.0025376.s001.bz2]

Archive with 4 entries (4 files):
- ./._interaction_test_data.txt
- ./interaction_test_data.txt
- ./non_interactions_no_PDZmotif.txt
- ./non_interactions_with_PDZmotif.txt
