# Supplementary material for: Putting into Practice Domain-Linear Motif Interaction Predictions for Exploration of Protein Networks
Source: PLoS One. 2011 Nov 1;6(11):e25376. doi: 10.1371/journal.pone.0025376 (PMC3206016; doi:10.1371/journal.pone.0025376)
Supplement: Dataset S1 — PDZ interaction and non-interaction test datasets. The archive contains three files, one for each test dataset established: interactions, non-interactions with PDZ-binding motif, and non-interactions without PDZ-binding motif. First column: PDZ domain, second column: name of binder, third column: C-terminus of binder. (BZ2) [file pone.0025376.s001.bz2 › ./interaction_test_data.txt]

MAGI1-2/6	β1 adrenergic receptor	RPGFASESKV
MAGI2-2/6	β1 adrenergic receptor	RPGFASESKV
MAGI2-3/6	β1 adrenergic receptor	RPGFASESKV
MAGI3-2/6	β1 adrenergic receptor	RPGFASESKV
DLG1-3/3	β1 adrenergic receptor	RPGFASESKV
MAGI1-2/6	NET1	SGGKKKETLV
MAGI2-2/6	Neuroligin 1	HPHSHSTTRV
MAGI2-2/6	neuroligin 2	LPHPHSTTRV
MAGI2-2/6	proTGFalpha	TACCHSETVV
MAGI3-2/6	proTGFalpha	TACCHSETVV
MAGI3-2/6	Frizzled-4	KPGKGSETVV
MAGI3-2/6	Frizzled-7	SHSSKGETAV
MAGI3-2/6	Ltap	VMRLQSETSV
MAGI2-2/6	Stargazin (TARP)	NTANRRTTPV
MAGI2-4/6	Stargazin (TARP)	NTANRRTTPV
MAGI2-6/6	Stargazin (TARP)	NTANRRTTPV
MAGI2-2/6	KIF1B	NLKAGRETTV
MAGI2-3/6	KIF1B	NLKAGRETTV
MAGI1-3/6	pTEN	EDQHTQITKV
MAGI2-3/6	pTEN	EDQHTQITKV
MAGI3-3/6	pTEN	EDQHTQITKV
MAGI1-4/6	ESAM	PAQSQAGSLV
MAGI1-4/6	Nephrin	LPFELRGHLV
MAGI1-2/6	JAM4	PEKVSNTTVV
MAGI1-5/6	JAM4	PEKVSNTTVV
MAGI1-5/6	FCHSD2 (CAROM)	KIEDVEITLV
MAGI2-5/6	{delta}-1/Dll1 (delta-like 1) (Notch ligand)	KDECVIATEV
MAGI1-6/6	α-Actinin-4	STALYGESDL
MAGI1-6/6	megalin	ANLVKEDSDV
MAGI1-6/6	Kir4.1 (Inward Rectifier K+ channel)	SALSVRISNV
MAGI1-6/6	b-catenin	NQLAWFDTDL
MAGI2-6/6	NR2A (NMDA R 2A)	KKMPSIESDV
MAGI2-6/6	NR2C (NMDA R 2C)	RRISSLESEV
MAGI2-6/6	ActRIIA activin receptor-2A	VDFPPKESSL
MAGI2-6/6	Shaker (Kv1.4 K+ Channel)	SNAKAVETDV
MAGI3-6/6	GRIN2B (NMDA R 2B)	EKLSSIESDV
MAGI3-6/6	LPAR2	NGHPLMDSTL
MAGI1-6/6	TRIP6	ELSATVTTDC
PTN13-2/5	TRIP6	ELSATVTTDC
MAGI1-6/6	TRIP6	ELSATVTADC
TX1B3-1/1	L-glutaminase	LSKENLESAV
TX1B3-1/1	L-glutaminase	LSKENLASMV
SNTA1-1/1	L-glutaminase	LSKENLEAMV
SNTA1-1/1	L-glutaminase	LSKENLESAV
GIPC1-1/1	beta1-AR	RPGFASESKA
GIPC1-1/1	beta1-AR	RPGFAAESKV
GIPC1-1/1	Glut1	FHPLGADSQA
GIPC1-1/1	Glut1	FHPLGADSQV
GIPC1-1/1	KIF-1B	NLKAGRETTV
GIPC1-1/1	Tax	SEKJFRETEV
PICK1-1/1	SERT	PCGDIRLNAV
LAP2-1/1	Kv1.4	NAKAVETDV
LAP2-1/1	NR2C	RISSLESEV
LAP2-1/1	NR2B	KLSSIESDV
LAP2-1/1	ERBB2	EYLGLDVAV
PICK1-1/1	ERBB4	PPYRHRNTVV
PICK1-1/1	MUSK	CERAEGTVSV
PICK1-1/1	EPHB2	QMNQIQSVEV
PICK1-1/1	PKCalpha	FVHPILQSAV
PICK1-1/1	ERBB2	EYLGLDVAV
PICK1-1/1	ERBB2	EYLGLAVPV
PICK1-1/1	ERBB2	EYLGADVPV
MAGI1-4/6	BAI1	QDIIDLQTEV
MAGI1-5/6	BAI1	QDIIDLQTEV
MAGI3-5/6	BAI1	QDIIDLQTEV
AFAD-1/1	PVRL3	SVISRREWYV
AFAD-1/1	EPHA7	LHLHGTGIQV
AFAD-1/1	EPHB2	QMNQIQSVEV
AFAD-1/1	PVRL1	SFISKKEWYV
AFAD-1/1	PVRL2	GFVMSRAMYV
AFAD-1/1	EPHB3	QMNQTLPVQV
AFAD-1/1	EPHB6	HLRQQGSVEV
USH1C-1/3	Sans	RPPALEDTEL
USH1C-1/3	AIEBP	PPPQLGDTFL
SNTA1-1/1	SAPK3	GARVSKETPL
SNTA1-1/1	SKM1	VRPGVKESLV
SNTA1-1/1	SKM2	SPDRDRESIV
SNTA1-1/1	L-glutaminase	LSKENLESMV
SNTB2-1/1	ABCA1	QDEKVKESYV
SNTB2-1/1	ERBB4	PPYRHRNTVV
CSKP-1/1	JAM	EFKQTSSFLV
CSKP-1/1	Caspr2	IDESKKEWLI
CSKP-1/1	Caspr4	VNENQKEYFF
CSKP-1/1	Syndecan-1	KPTKQEEFYA
CSKP-1/1	Syndecan-2	QKAPTKEFYA
CSKP-1/1	Syndecan-3	KPDKQEEFYA
CSKP-1/1	Syndecan-4	KKAPTNEFYA
LAP2-1/1	ARVCF	AKPQPVDSWV
LAP2-1/1	delta-catenin	HYPASPDSWV
LAP2-1/1	PKP4	QYPGSPDSWV
SNTG1-1/1	DGKZ	IQREDQETAV
SNTG2-1/1	SKM2	SPDRDRESIV
GIPC1-1/1	5T4	LTNLSSNSDV
GIPC1-1/1	alpha-actinin-1	STALYGESDL
GIPC1-1/1	beta1-AR	RPGFASESKV
GIPC1-1/1	TRP-1	KLQNPNQSVV
GIPC1-1/1	Integrin-alpha5	QLKPPATSDA
GIPC1-1/1	Integrin-alpha6A	TKWNRNESYS
GOPC-1/1	CFTR	TEEEVQDTRL
GOPC-1/1	Clcn3c	NQDPASIMFN
INADL-6/10	ZO-3	GYDWGPATDL
INADL-8/10	Claudin-1	PAPSSGKDYV
PDZD3-3/4	GCC	NTTDKESTYF
MPP5-1/1	CRB1	MPPPAMERLI
MPDZ-10/13	5HT-2C	SVVSERISSV
MPDZ-10/13	TAPP-1	DDASLPVSDV
MPDZ-10/13	TAPP-2	DDDSIRTSDV
MPDZ-10/13	KIT	SQPLLVHDDV
MPDZ-13/13	TAPP-1	DDASLPVSDV
MPDZ-13/13	TAPP-2	DDDSIRTSDV
NHERF-1/2	CFTR	TEEEVQDTRL
NHERF-1/2	EPI64	TSQESEDTYL
NHERF-1/2	P2Y1	EFKQNGDTSL
NHERF-1/2	PAG	LQQGRDITRL
NHERF-1/2	beta2-AR	RNCSTNDSLL
NHERF-1/2	DRA	VYEVPVETKF
NHERF-1/2	KOR-1	RDIDGMNKPV
NHERF-2/2	GRK6	DSEEELPTRL
NHERF-2/2	YAP65	LDKESFLTWL
NHRF2-1/2	EPI64	TSQESEDTYL
NHRF2-1/2	Sgk1	SYAPPTDSFL
NHRF2-1/2	beta2-AR	RNCSTNDSLL
NHRF2-1/2	SRY	RDRYSHWTKL
NHRF2-2/2	Clcn3c	EVYLLNSTTL
NHRF2-2/2	PLC-beta3	SESQEENTQL
NHRF2-2/2	PMCA2	SPIHSLETSL
NHRF2-2/2	SRY	RDRYSHWTKL
EM55-1/1	Glycophorin-C	GDSSRKEYFI
PDZD1-1/4	Clcn3c	EVYLLNSTTL
ARHGC-1/1	IGF-1R	ALPLPQSSTC
ARHGC-1/1	PlexinB1	AAVENKVTDL
ARHGC-1/1	PlexinB2	AALENKVTDL
ARHGC-1/1	PlexinB3	ALVENKVTDL
PICK1-1/1	DAT	QFTLRHWLKV
PICK1-1/1	ERBB2	PEYLGLDVPV
PICK1-1/1	NET	QFQLQHWLAI
DLG2-1/3	PMCA2b	SPIHSLETSL
DLG2-1/3	PMCA4b	SSLQSLETSV
DLG2-2/3	PMCA2b	SPIHSLETSL
DLG2-2/3	PMCA4b	SSLQSLETSV
DLG4-1/3	PMCA2b	SPIHSLETSL
DLG4-1/3	PMCA4b	SSLQSLETSV
DLG4-2/3	PMCA2b	SPIHSLETSL
DLG4-2/3	PMCA4b	SSLQSLETSV
PTN4-1/1	GluR-delta2	GNDPDRGTSI
PTN4-1/1	NMDAR2A	KKMPSIESDV
PTN3-1/1	ADAM17	NRVDSKETEC
PTN13-2/5	TRIP6	ELSATVTTDC
PTN13-2/5	FASLR	NFRNEIQSLV
PTN13-3/5	PRK2	RDFDYIADWC
PTN13-4/5	PARG1	DLEGEIPQFV
PTN13-4/5	FASLR	NFRNEIQSLV
PTN13-4/5	Ephrin-B1	QSPANIYYKV
DLG3-1/3	PMCA4b	SSLQSLETSV
DLG3-1/3	p51-nedasin	KQVVPFSSSV
DLG3-2/3	PMCA4b	SSLQSLETSV
DLG3-2/3	p51-nedasin	KQVVPFSSSV
DLG1-1/3	PMCA2b	SPIHSLETSL
DLG1-1/3	PMCA4b	SSLQSLETSV
DLG1-2/3	PMCA2b	SPIHSLETSL
DLG1-2/3	PMCA4b	SSLQSLETSV
DLG1-2/3	PDZ-binding-kinase	HIVEALETDV
SHAN1-1/1	DAP-1	IYIPEAQTRL
SHAN1-1/1	DAP12	IYIPEAQTRL
SHAN2-1/1	DAP-1	IYIPEAQTRL
SHAN2-1/1	DAP-2	IYIPEAQTRL
TX1B3-1/1	L-glutaminase	LSKENLESMV
TX1B3-1/1	Rhotekin	QPRTWLQSPV
LIN7A-1/1	BGT-1	LIAGEKETHL
LIN7B-1/1	BGT-1	LIAGEKETHL
LIN7B-1/1	Kir2.3	NISYRRESAI
LIN7C-1/1	BGT-1	LIAGEKETHL
ZO1-2/3	Connexin-43	SRPRPDDLEI
ZO1-2/3	Connexin-45	SGDGKTSVWI
