# Supplementary material for: Putting into Practice Domain-Linear Motif Interaction Predictions for Exploration of Protein Networks
Source: PLoS One. 2011 Nov 1;6(11):e25376. doi: 10.1371/journal.pone.0025376 (PMC3206016; doi:10.1371/journal.pone.0025376)
Supplement: Dataset S1 — PDZ interaction and non-interaction test datasets. The archive contains three files, one for each test dataset established: interactions, non-interactions with PDZ-binding motif, and non-interactions without PDZ-binding motif. First column: PDZ domain, second column: name of binder, third column: C-terminus of binder. (BZ2) [file pone.0025376.s001.bz2 › ./non_interactions_no_PDZmotif.txt]

MAGI2-1/6	Neurabin-1	EKMTSTTEQP
MAGI2-2/6	Neurabin-2	EKMTSTTEQP
MAGI2-3/6	Neurabin-3	EKMTSTTEQP
MAGI2-4/6	Neurabin-4	EKMTSTTEQP
MAGI2-5/6	Neurabin-5	EKMTSTTEQP
MAGI2-6/6	Neurabin-6	EKMTSTTEQP
GIPC1-1/1	Glut4	LEYLGPDEND
GIPC1-1/1	GIPC	AIGDAKVGRY
GIPC1-1/1	Myosin 6	ATAMLQNLLK
MAGI1-1/6	K-RasB	KKKKKKSKTKS
MAGI1-2/6	K-RasB	KKKKKKSKTKS
MAGI1-3/6	K-RasB	KKKKKKSKTKS
MAGI1-4/6	K-RasB	KKKKKKSKTKS
MAGI1-5/6	K-RasB	KKKKKKSKTKS
MAGI1-6/6	K-RasB	KKKKKKSKTKS
MAGI1-1/6	K-RasB	KKKKKKSKTKM
MAGI1-2/6	K-RasB	KKKKKKSKTKM
MAGI1-3/6	K-RasB	KKKKKKSKTKM
MAGI1-4/6	K-RasB	KKKKKKSKTKM
MAGI1-5/6	K-RasB	KKKKKKSKTKM
MAGI1-6/6	K-RasB	KKKKKKSKTKM
MAGI1-1/6	K-RasB	KKKKKKSKTK
MAGI1-2/6	K-RasB	KKKKKKSKTK
MAGI1-3/6	K-RasB	KKKKKKSKTK
MAGI1-4/6	K-RasB	KKKKKKSKTK
MAGI1-5/6	K-RasB	KKKKKKSKTK
MAGI1-6/6	K-RasB	KKKKKKSKTK
MAGI2-1/6	ActRIIA activin receptor-2A	VDFPPKESS
MAGI2-2/6	ActRIIA activin receptor-2A	VDFPPKESS
MAGI2-3/6	ActRIIA activin receptor-2A	VDFPPKESS
MAGI2-4/6	ActRIIA activin receptor-2A	VDFPPKESS
MAGI2-5/6	ActRIIA activin receptor-2A	VDFPPKESS
MAGI2-6/6	ActRIIA activin receptor-2A	VDFPPKESS
MAGI2-1/6	ActRIIA activin receptor-2A	VDFPPKE
MAGI2-2/6	ActRIIA activin receptor-2A	VDFPPKE
MAGI2-3/6	ActRIIA activin receptor-2A	VDFPPKE
MAGI2-4/6	ActRIIA activin receptor-2A	VDFPPKE
MAGI2-5/6	ActRIIA activin receptor-2A	VDFPPKE
MAGI2-6/6	ActRIIA activin receptor-2A	VDFPPKE
MAGI3-1/6	BAI1	QDIIDLQ
MAGI3-2/6	BAI1	QDIIDLQ
MAGI3-3/6	BAI1	QDIIDLQ
MAGI3-4/6	BAI1	QDIIDLQ
MAGI3-5/6	BAI1	QDIIDLQ
MAGI3-6/6	BAI1	QDIIDLQ
MAGI1-3/6	TRIP6	CSAWRIQELS
MAGI1-5/6	TRIP6	CSAWRIQELS
MAGI1-6/6	TRIP6	CSAWRIQELS
PTN13-2/5	TRIP6	CSAWRIQELS
TX1B3-1/1	Rhotekin	QPRTWLQAPA
GIPC1-1/1	5T4	LTNLSSNSDG
GIPC1-1/1	5T4	LTNLSSN
GIPC1-1/1	Glut1	TFDEIASGFR
MPDZ-1/13	TAPP1	LVDLDDASLP
MPDZ-2/13	TAPP1	LVDLDDASLP
MPDZ-3/13	TAPP1	LVDLDDASLP
MPDZ-4/13	TAPP1	LVDLDDASLP
MPDZ-5/13	TAPP1	LVDLDDASLP
MPDZ-6/13	TAPP1	LVDLDDASLP
MPDZ-7/13	TAPP1	LVDLDDASLP
MPDZ-8/13	TAPP1	LVDLDDASLP
MPDZ-9/13	TAPP1	LVDLDDASLP
MPDZ-10/13	TAPP1	LVDLDDASLP
MPDZ-11/13	TAPP1	LVDLDDASLP
MPDZ-12/13	TAPP1	LVDLDDASLP
MPDZ-13/13	TAPP1	LVDLDDASLP
MPDZ-1/13	TAPP2	PFDLDDDSIR
MPDZ-2/13	TAPP2	PFDLDDDSIR
MPDZ-3/13	TAPP2	PFDLDDDSIR
MPDZ-4/13	TAPP2	PFDLDDDSIR
MPDZ-5/13	TAPP2	PFDLDDDSIR
MPDZ-6/13	TAPP2	PFDLDDDSIR
MPDZ-7/13	TAPP2	PFDLDDDSIR
MPDZ-8/13	TAPP2	PFDLDDDSIR
MPDZ-9/13	TAPP2	PFDLDDDSIR
MPDZ-10/13	TAPP2	PFDLDDDSIR
MPDZ-11/13	TAPP2	PFDLDDDSIR
MPDZ-12/13	TAPP2	PFDLDDDSIR
MPDZ-13/13	TAPP2	PFDLDDDSIR
MPDZ-1/13	KIT	SSQPLLVHDD
MPDZ-2/13	KIT	SSQPLLVHDD
MPDZ-3/13	KIT	SSQPLLVHDD
MPDZ-4/13	KIT	SSQPLLVHDD
MPDZ-5/13	KIT	SSQPLLVHDD
MPDZ-6/13	KIT	SSQPLLVHDD
MPDZ-7/13	KIT	SSQPLLVHDD
MPDZ-8/13	KIT	SSQPLLVHDD
MPDZ-9/13	KIT	SSQPLLVHDD
MPDZ-10/13	KIT	SSQPLLVHDD
MPDZ-11/13	KIT	SSQPLLVHDD
MPDZ-12/13	KIT	SSQPLLVHDD
MPDZ-13/13	KIT	SSQPLLVHDD
PTN13-1/5	PARG1	DLEGEIPQFA
PTN13-2/5	PARG1	DLEGEIPQFA
PTN13-3/5	PARG1	DLEGEIPQFA
PTN13-5/5	PARG1	DLEGEIPQFA
PTN13-1/5	Ephrin-B1	QSPANIYYK
PTN13-2/5	Ephrin-B1	QSPANIYYK
PTN13-3/5	Ephrin-B1	QSPANIYYK
PTN13-4/5	Ephrin-B1	QSPANIYYK
PTN13-5/5	Ephrin-B1	QSPANIYYK
INADL-1/10	ZO-3	GYDWGPA
INADL-2/10	ZO-3	GYDWGPA
INADL-3/10	ZO-3	GYDWGPA
INADL-4/10	ZO-3	GYDWGPA
INADL-5/10	ZO-3	GYDWGPA
INADL-6/10	ZO-3	GYDWGPA
INADL-7/10	ZO-3	GYDWGPA
INADL-8/10	ZO-3	GYDWGPA
INADL-9/10	ZO-3	GYDWGPA
INADL-10/10	ZO-3	GYDWGPA
INADL-1/10	Claudin-1	PAPSSGKD
INADL-2/10	Claudin-1	PAPSSGKD
INADL-3/10	Claudin-1	PAPSSGKD
INADL-4/10	Claudin-1	PAPSSGKD
INADL-5/10	Claudin-1	PAPSSGKD
INADL-6/10	Claudin-1	PAPSSGKD
INADL-7/10	Claudin-1	PAPSSGKD
INADL-8/10	Claudin-1	PAPSSGKD
INADL-9/10	Claudin-1	PAPSSGKD
INADL-10/10	Claudin-1	PAPSSGKD
PICK1-1/1	DAT	GEVRQFTLRH
PICK1-1/1	DAT	RQFTLRHWLK
PICK1-1/1	DAT	FTLRHWLKVY
PICK1-1/1	NET	DIRQFQLQHW
LAP2-1/1	ERBB3	FPKANAQRT
MAGI1-2/6	Megalin	ANLVKEDSD
MAGI1-3/6	Megalin	ANLVKEDSD
MAGI1-4/6	Megalin	ANLVKEDSD
MAGI1-5/6	Megalin	ANLVKEDSD
MAGI1-6/6	Megalin	ANLVKEDSD
GIPC1-1/1	alpha6A integrin	KERLTADA
GIPC1-1/1	Glut1	PEELFHPLGA
