# Supplementary material for: Putting into Practice Domain-Linear Motif Interaction Predictions for Exploration of Protein Networks
Source: PLoS One. 2011 Nov 1;6(11):e25376. doi: 10.1371/journal.pone.0025376 (PMC3206016; doi:10.1371/journal.pone.0025376)
Supplement: Dataset S1 — PDZ interaction and non-interaction test datasets. The archive contains three files, one for each test dataset established: interactions, non-interactions with PDZ-binding motif, and non-interactions without PDZ-binding motif. First column: PDZ domain, second column: name of binder, third column: C-terminus of binder. (BZ2) [file pone.0025376.s001.bz2 › ./non_interactions_with_PDZmotif.txt]

MAGI1-1/6	Jam1	EFKQTSSFLV
MAGI1-2/6	Jam1	EFKQTSSFLV
MAGI1-3/6	Jam1	EFKQTSSFLV
MAGI1-4/6	Jam1	EFKQTSSFLV
MAGI1-5/6	Jam1	EFKQTSSFLV
MAGI1-6/6	Jam1	EFKQTSSFLV
ZO1-1/3	Jam4	PEKVSNTTVV
ZO1-2/3	Jam4	PEKVSNTTVV
ZO1-3/3	Jam4	PEKVSNTTVV
CSKP-1/1	Jam4	PEKVSNTTVV
LIN7A-1/1	Jam4	PEKVSNTTVV
MAGI3-1/6	frizzled-3	RVIEEDGTSA
MAGI3-2/6	frizzled-3	RVIEEDGTSA
MAGI3-3/6	frizzled-3	RVIEEDGTSA
MAGI3-4/6	frizzled-3	RVIEEDGTSA
MAGI3-5/6	frizzled-3	RVIEEDGTSA
MAGI3-6/6	frizzled-3	RVIEEDGTSA
MAGI3-1/6	frizzled-6	EQGAGSHSDA
MAGI3-2/6	frizzled-6	EQGAGSHSDA
MAGI3-3/6	frizzled-6	EQGAGSHSDA
MAGI3-4/6	frizzled-6	EQGAGSHSDA
MAGI3-5/6	frizzled-6	EQGAGSHSDA
MAGI3-6/6	frizzled-6	EQGAGSHSDA
MAGI1-1/6	ASIC2	LGTLEEIAC
MAGI1-2/6	ASIC2	LGTLEEIAC
MAGI1-3/6	ASIC2	LGTLEEIAC
MAGI1-4/6	ASIC2	LGTLEEIAC
MAGI1-5/6	ASIC2	LGTLEEIAC
MAGI1-6/6	ASIC2	LGTLEEIAC
MAGI1-1/6	ASIC1	RGTFEDFTC
MAGI1-2/6	ASIC1	RGTFEDFTC
MAGI1-3/6	ASIC1	RGTFEDFTC
MAGI1-4/6	ASIC1	RGTFEDFTC
MAGI1-5/6	ASIC1	RGTFEDFTC
MAGI1-6/6	ASIC1	RGTFEDFTC
MAGI1-1/6	alphaENaC	ESDSEGDAI
MAGI1-2/6	alphaENaC	ESDSEGDAI
MAGI1-3/6	alphaENaC	ESDSEGDAI
MAGI1-4/6	alphaENaC	ESDSEGDAI
MAGI1-5/6	alphaENaC	ESDSEGDAI
MAGI1-6/6	alphaENaC	ESDSEGDAI
MAGI1-1/6	beta ENaC	TDTQMLDEL
MAGI1-2/6	beta ENaC	TDTQMLDEL
MAGI1-3/6	beta ENaC	TDTQMLDEL
MAGI1-4/6	beta ENaC	TDTQMLDEL
MAGI1-5/6	beta ENaC	TDTQMLDEL
MAGI1-6/6	beta ENaC	TDTQMLDEL
LIN7B-1/1	ASIC2	LGTLEEIAC
LIN7B-1/1	ASIC1	RGTFEDFTC
LIN7B-1/1	alphaENaC	ESDSEGDAI
LIN7B-1/1	beta ENaC	TDTQMLDEL
GOPC-1/1	ASIC2	LGTLEEIAC
GOPC-1/1	ASIC1	RGTFEDFTC
GOPC-1/1	alphaENaC	ESDSEGDAI
GOPC-1/1	beta ENaC	TDTQMLDEL
MAGI3-1/6	CACNG5	DYDQMSSSPC
MAGI3-2/6	CACNG5	DYDQMSSSPC
MAGI3-3/6	CACNG5	DYDQMSSSPC
MAGI3-4/6	CACNG5	DYDQMSSSPC
MAGI3-5/6	CACNG5	DYDQMSSSPC
MAGI3-6/6	CACNG5	DYDQMSSSPC
MAGI2-1/6	CACNG5	DYDQMSSSPC
MAGI2-2/6	CACNG5	DYDQMSSSPC
MAGI2-3/6	CACNG5	DYDQMSSSPC
MAGI2-4/6	CACNG5	DYDQMSSSPC
MAGI2-5/6	CACNG5	DYDQMSSSPC
MAGI2-6/6	CACNG5	DYDQMSSSPC
MAGI3-1/6	CACNG7	DHLHISTSPC
MAGI3-2/6	CACNG7	DHLHISTSPC
MAGI3-3/6	CACNG7	DHLHISTSPC
MAGI3-4/6	CACNG7	DHLHISTSPC
MAGI3-5/6	CACNG7	DHLHISTSPC
MAGI3-6/6	CACNG7	DHLHISTSPC
MAGI2-1/6	CACNG7	DHLHISTSPC
MAGI2-2/6	CACNG7	DHLHISTSPC
MAGI2-3/6	CACNG7	DHLHISTSPC
MAGI2-4/6	CACNG7	DHLHISTSPC
MAGI2-5/6	CACNG7	DHLHISTSPC
MAGI2-6/6	CACNG7	DHLHISTSPC
MAGI1-1/6	K-RasB	KKKAAASKTKC
MAGI1-2/6	K-RasB	KKKAAASKTKC
MAGI1-3/6	K-RasB	KKKAAASKTKC
MAGI1-4/6	K-RasB	KKKAAASKTKC
MAGI1-5/6	K-RasB	KKKAAASKTKC
MAGI1-6/6	K-RasB	KKKAAASKTKC
MAGI1-1/6	K-RasB	KKKKKKSKTKA
MAGI1-2/6	K-RasB	KKKKKKSKTKA
MAGI1-3/6	K-RasB	KKKKKKSKTKA
MAGI1-4/6	K-RasB	KKKKKKSKTKA
MAGI1-5/6	K-RasB	KKKKKKSKTKA
MAGI1-6/6	K-RasB	KKKKKKSKTKA
MAGI1-1/6	K-RasB	KKKKKKSKAKC
MAGI1-2/6	K-RasB	KKKKKKSKAKC
MAGI1-3/6	K-RasB	KKKKKKSKAKC
MAGI1-4/6	K-RasB	KKKKKKSKAKC
MAGI1-5/6	K-RasB	KKKKKKSKAKC
MAGI1-6/6	K-RasB	KKKKKKSKAKC
MAGI1-1/6	Net1	SGGKKKETLA
MAGI1-2/6	Net1	SGGKKKETLA
MAGI1-3/6	Net1	SGGKKKETLA
MAGI1-4/6	Net1	SGGKKKETLA
MAGI1-5/6	Net1	SGGKKKETLA
MAGI1-6/6	Net1	SGGKKKETLA
MAGI1-1/6	Net1	SGGKKKEALV
MAGI1-2/6	Net1	SGGKKKEALV
MAGI1-3/6	Net1	SGGKKKEALV
MAGI1-4/6	Net1	SGGKKKEALV
MAGI1-5/6	Net1	SGGKKKEALV
MAGI1-6/6	Net1	SGGKKKEALV
MAGI1-1/6	ASIC3	HRTCYLVAQL
MAGI1-2/6	ASIC3	HRTCYLVAQL
MAGI1-3/6	ASIC3	HRTCYLVAQL
MAGI1-4/6	ASIC3	HRTCYLVAQL
MAGI1-5/6	ASIC3	HRTCYLVAQL
MAGI1-6/6	ASIC3	HRTCYLVAQL
LIN7B-1/1	ASIC3	HRTCYLVAQL
GOPC-1/1	ASIC3	HRTCYLVTAL
MAGI1-1/6	ASIC3	HRTCYLVTQA
MAGI1-2/6	ASIC3	HRTCYLVTQA
MAGI1-3/6	ASIC3	HRTCYLVTQA
MAGI1-4/6	ASIC3	HRTCYLVTQA
MAGI1-5/6	ASIC3	HRTCYLVTQA
MAGI1-6/6	ASIC3	HRTCYLVTQA
LIN7B-1/1	ASIC3	HRTCYLVTQA
GOPC-1/1	ASIC3	HRTCYLVTQA
MPDZ-10/13	5HT-2C	SVVSERIASV
MPDZ-11/13	5HT-2C	SVVSERIASV
MPDZ-12/13	5HT-2C	SVVSERIASV
MPDZ-13/13	5HT-2C	SVVSERIASV
MPDZ-10/13	5HT-2C	SVVSERISSA
MPDZ-11/13	5HT-2C	SVVSERISSA
MPDZ-12/13	5HT-2C	SVVSERISSA
MPDZ-13/13	5HT-2C	SVVSERISSA
PTN13-1/5	p75	CSESTATSPM
PTN13-2/5	p75	CSESTATSPM
PTN13-3/5	p75	CSESTATSPM
PTN13-4/5	p75	CSESTATSPM
PTN13-5/5	p75	CSESTATSPM
MAGI1-2/6	BAI1	QDIIDLQTEV
MAGI1-3/6	BAI1	QDIIDLQTEV
MAGI2-2/6	NMDAR2A	KKMPSIESDV
MAGI2-3/6	NMDAR2A	KKMPSIESDV
MAGI2-4/6	NMDAR2A	KKMPSIESDV
MAGI2-5/6	NMDAR2A	KKMPSIESDV
MAGI2-2/6	NMDAR2C	RRISSLESEV
MAGI2-3/6	NMDAR2C	RRISSLESEV
MAGI2-4/6	NMDAR2C	RRISSLESEV
MAGI2-5/6	NMDAR2C	RRISSLESEV
MAGI2-3/6	Neurologin-1	HPHSHSTTRV
MAGI2-4/6	Neurologin-1	HPHSHSTTRV
MAGI2-5/6	Neurologin-1	HPHSHSTTRV
MAGI2-6/6	Neurologin-1	HPHSHSTTRV
MAGI2-2/6	Shaker (Kv1.4 K+ Channel)	SNAKAVETDV
MAGI2-3/6	Shaker (Kv1.4 K+ Channel)	SNAKAVETDV
MAGI2-4/6	Shaker (Kv1.4 K+ Channel)	SNAKAVETDV
MAGI2-5/6	Shaker (Kv1.4 K+ Channel)	SNAKAVETDV
MAGI2-2/6	delta catenin	HYPASPDSWV
MAGI2-3/6	delta catenin	HYPASPDSWV
MAGI2-4/6	delta catenin	HYPASPDSWV
MAGI2-5/6	delta catenin	HYPASPDSWV
MAGI2-1/6	Maguin-1	HTHSYIETHV
MAGI2-2/6	Maguin-1	HTHSYIETHV
MAGI2-3/6	Maguin-1	HTHSYIETHV
MAGI2-4/6	Maguin-1	HTHSYIETHV
MAGI2-5/6	Maguin-1	HTHSYIETHV
MAGI2-1/6	nRAP GEP	EDEDEQVSAV
MAGI2-3/6	nRAP GEP	EDEDEQVSAV
MAGI2-4/6	nRAP GEP	EDEDEQVSAV
MAGI2-5/6	nRAP GEP	EDEDEQVSAV
MAGI2-6/6	nRAP GEP	EDEDEQVSAV
MAGI2-2/6	ActRIIA activin receptor-2A	VDFPPKESSL
MAGI2-3/6	ActRIIA activin receptor-2A	VDFPPKESSL
MAGI2-4/6	ActRIIA activin receptor-2A	VDFPPKESSL
MAGI2-5/6	ActRIIA activin receptor-2A	VDFPPKESSL
MAGI3-1/6	pTEN	EDQHTQITKV
MAGI3-2/6	pTEN	EDQHTQITKV
MAGI3-4/6	pTEN	EDQHTQITKV
MAGI3-5/6	pTEN	EDQHTQITKV
MAGI3-6/6	pTEN	EDQHTQITKV
MAGI3-1/6	BAI1	QDIIDLQTEV
MAGI3-2/6	BAI1	QDIIDLQTEV
MAGI3-3/6	BAI1	QDIIDLQTEV
MAGI3-4/6	BAI1	QDIIDLQTEV
MAGI3-6/6	BAI1	QDIIDLQTEV
MAGI3-1/6	NMDAR2B	EKLSSIESDV
MAGI3-2/6	NMDAR2B	EKLSSIESDV
MAGI3-3/6	NMDAR2B	EKLSSIESDV
MAGI3-4/6	NMDAR2B	EKLSSIESDV
MAGI3-5/6	NMDAR2B	EKLSSIESDV
MAGI2-5/6	pTEN	EDQHTQITKV
MAGI1-3/6	Rap GEP (PDZ-GEFI)	EDEDEQVSAV
MAGI1-4/6	Rap GEP (PDZ-GEFI)	EDEDEQVSAV
MAGI1-5/6	Rap GEP (PDZ-GEFI)	EDEDEQVSAV
MAGI1-6/6	Rap GEP (PDZ-GEFI)	EDEDEQVSAV
MAGI1-2/6	Megalin	ANLVKEDSDV
MAGI1-3/6	Megalin	ANLVKEDSDV
MAGI1-4/6	Megalin	ANLVKEDSDV
MAGI1-5/6	Megalin	ANLVKEDSDV
MAGI1-3/6	Net1	SGGKKKETLV
MAGI1-5/6	Net1	SGGKKKETLV
MAGI1-6/6	Net1	SGGKKKETLV
MAGI1-5/6	p116 Rip	RLRTPLSTPV
MAGI1-2/6	alpha-actinin 4	STALYGESDL
MAGI1-3/6	alpha-actinin 4	STALYGESDL
MAGI1-4/6	alpha-actinin 4	STALYGESDL
MAGI1-5/6	alpha-actinin 4	STALYGESDL
MAGI2-1/6	KIF1Balpha	NLKAGRETTV
MAGI2-4/6	KIF1Balpha	NLKAGRETTV
MAGI2-5/6	KIF1Balpha	NLKAGRETTV
MAGI2-6/6	KIF1Balpha	NLKAGRETTV
MAGI1-6/6	Jam4	PEKVSNTTVV
MAGI1-2/6	Dll1	KDECVIATEV
MAGI1-3/6	Dll1	KDECVIATEV
MAGI1-4/6	Dll1	KDECVIATEV
MAGI1-6/6	Dll1	KDECVIATEV
MAGI1-1/6	Carom	KIEDVEITLV
MAGI1-2/6	Carom	KIEDVEITLV
MAGI1-3/6	Carom	KIEDVEITLV
MAGI1-4/6	Carom	KIEDVEITLV
MAGI1-6/6	Carom	KIEDVEITLV
CSKP-1/1	Carom	KIEDVEITLV
DLG1-1/3	Carom	KIEDVEITLV
DLG1-2/3	Carom	KIEDVEITLV
DLG1-3/3	Carom	KIEDVEITLV
LAP2-1/1	Carom	KIEDVEITLV
MAGI3-1/6	frizzled-4	KPGKGSETVV
MAGI3-3/6	frizzled-4	KPGKGSETVV
MAGI3-4/6	frizzled-4	KPGKGSETVV
MAGI3-5/6	frizzled-4	KPGKGSETVV
MAGI3-6/6	frizzled-4	KPGKGSETVV
MAGI3-1/6	frizzled-7	SHSSKGETAV
MAGI3-3/6	frizzled-7	SHSSKGETAV
MAGI3-4/6	frizzled-7	SHSSKGETAV
MAGI3-5/6	frizzled-7	SHSSKGETAV
MAGI3-6/6	frizzled-7	SHSSKGETAV
MAGI3-1/6	Ltap	VMRLQSETSV
MAGI3-3/6	Ltap	VMRLQSETSV
MAGI3-4/6	Ltap	VMRLQSETSV
MAGI3-5/6	Ltap	VMRLQSETSV
MAGI3-6/6	Ltap	VMRLQSETSV
MAGI1-5/6	pTEN	EDQHTQITKV
MAGI1-6/6	pTEN	EDQHTQITKV
MAGI1-1/6	Nephrin	LPFELRGHLV
MAGI1-2/6	Nephrin	LPFELRGHLV
MAGI1-5/6	Nephrin	LPFELRGHLV
MAGI1-6/6	Nephrin	LPFELRGHLV
ZO1-1/3	Nephrin	LPFELRGHLV
ZO1-2/3	Nephrin	LPFELRGHLV
ZO1-3/3	Nephrin	LPFELRGHLV
MAGI1-2/6	Rap GEP (PDZ-GEFI)	EDEDEQVSAV
MAGI1-3/6	Rap GEP (PDZ-GEFI)	EDEDEQVSAV
MAGI1-4/6	Rap GEP (PDZ-GEFI)	EDEDEQVSAV
MAGI1-5/6	Rap GEP (PDZ-GEFI)	EDEDEQVSAV
MAGI1-6/6	Rap GEP (PDZ-GEFI)	EDEDEQVSAV
MAGI2-1/6	CACNG2	NTANRRTTPV
MAGI2-3/6	CACNG2	NTANRRTTPV
MAGI2-5/6	CACNG2	NTANRRTTPV
MAGI1-3/6	TRIP6	ELSATVTTDC
MAGI1-5/6	TRIP6	ELSATVTTDC
MAGI1-3/6	TRIP6	ELSATVTADC
MAGI1-5/6	TRIP6	ELSATVTADC
MAGI1-3/6	beta-catenin	NQLAWFDTDL
MAGI1-5/6	beta-catenin	NQLAWFDTDL
PTN13-2/5	beta-catenin	NQLAWFDTDL
DLG1-1/3	VPAC1	SSFQAEVSLV
DLG1-2/3	VPAC1	SSFQAEVSLV
DLG4-1/3	VPAC1	SSFQAEVSLV
DLG4-2/3	VPAC1	SSFQAEVSLV
DLG4-3/3	VPAC1	SSFQAEVSLV
SHAN2-1/1	VPAC1	SSFQAEVSLV
MAGI2-1/6	VPAC1	SSFQAEVSLV
MAGI2-4/6	VPAC1	SSFQAEVSLV
MAGI2-6/6	VPAC1	SSFQAEVSLV
GIPC1-1/1	beta2-AR	RNCSTNDSLL
GIPC1-1/1	HGT3	EPAKETTTNV
MPDZ-1/13	TAPP1	DDASLPVSDV
MPDZ-2/13	TAPP1	DDASLPVSDV
MPDZ-3/13	TAPP1	DDASLPVSDV
MPDZ-4/13	TAPP1	DDASLPVSDV
MPDZ-5/13	TAPP1	DDASLPVSDV
MPDZ-6/13	TAPP1	DDASLPVSDV
MPDZ-7/13	TAPP1	DDASLPVSDV
MPDZ-8/13	TAPP1	DDASLPVSDV
MPDZ-9/13	TAPP1	DDASLPVSDV
MPDZ-11/13	TAPP1	DDASLPVSDV
MPDZ-12/13	TAPP1	DDASLPVSDV
MPDZ-1/13	TAPP2	DDDSIRTSDV
MPDZ-2/13	TAPP2	DDDSIRTSDV
MPDZ-3/13	TAPP2	DDDSIRTSDV
MPDZ-4/13	TAPP2	DDDSIRTSDV
MPDZ-5/13	TAPP2	DDDSIRTSDV
MPDZ-6/13	TAPP2	DDDSIRTSDV
MPDZ-7/13	TAPP2	DDDSIRTSDV
MPDZ-8/13	TAPP2	DDDSIRTSDV
MPDZ-9/13	TAPP2	DDDSIRTSDV
MPDZ-11/13	TAPP2	DDDSIRTSDV
MPDZ-12/13	TAPP2	DDDSIRTSDV
PTN13-1/5	PARG1	DLEGEIPQFV
PTN13-2/5	PARG1	DLEGEIPQFV
PTN13-3/5	PARG1	DLEGEIPQFV
PTN13-5/5	PARG1	DLEGEIPQFV
PTN13-2/5	Ephrin-B1	QSPANIYYKV
PTN13-1/5	PRK2	RDFDYIADWC
PTN13-2/5	PRK2	RDFDYIADWC
PTN13-4/5	PRK2	RDFDYIADWC
PTN13-5/5	PRK2	RDFDYIADWC
INADL-1/10	ZO-2	QSARYRDTEL
INADL-2/10	ZO-2	QSARYRDTEL
INADL-3/10	ZO-2	QSARYRDTEL
INADL-4/10	ZO-2	QSARYRDTEL
INADL-5/10	ZO-2	QSARYRDTEL
INADL-6/10	ZO-2	QSARYRDTEL
INADL-7/10	ZO-2	QSARYRDTEL
INADL-8/10	ZO-2	QSARYRDTEL
INADL-9/10	ZO-2	QSARYRDTEL
INADL-10/10	ZO-2	QSARYRDTEL
INADL-1/10	claudin-16	AKMYAVDTRV
INADL-2/10	claudin-16	AKMYAVDTRV
INADL-3/10	claudin-16	AKMYAVDTRV
INADL-4/10	claudin-16	AKMYAVDTRV
INADL-5/10	claudin-16	AKMYAVDTRV
INADL-6/10	claudin-16	AKMYAVDTRV
INADL-7/10	claudin-16	AKMYAVDTRV
INADL-8/10	claudin-16	AKMYAVDTRV
INADL-9/10	claudin-16	AKMYAVDTRV
INADL-10/10	claudin-16	AKMYAVDTRV
INADL-1/10	JAM	EFKQTSSFLV
INADL-2/10	JAM	EFKQTSSFLV
INADL-3/10	JAM	EFKQTSSFLV
INADL-4/10	JAM	EFKQTSSFLV
INADL-5/10	JAM	EFKQTSSFLV
INADL-6/10	JAM	EFKQTSSFLV
INADL-7/10	JAM	EFKQTSSFLV
INADL-8/10	JAM	EFKQTSSFLV
INADL-9/10	JAM	EFKQTSSFLV
INADL-10/10	JAM	EFKQTSSFLV
INADL-1/10	ZO-3	GYDWGPATDL
INADL-2/10	ZO-3	GYDWGPATDL
INADL-3/10	ZO-3	GYDWGPATDL
INADL-4/10	ZO-3	GYDWGPATDL
INADL-5/10	ZO-3	GYDWGPATDL
INADL-7/10	ZO-3	GYDWGPATDL
INADL-8/10	ZO-3	GYDWGPATDL
INADL-9/10	ZO-3	GYDWGPATDL
INADL-10/10	ZO-3	GYDWGPATDL
INADL-1/10	Claudin-1	PAPSSGKDYV
INADL-2/10	Claudin-1	PAPSSGKDYV
INADL-3/10	Claudin-1	PAPSSGKDYV
INADL-4/10	Claudin-1	PAPSSGKDYV
INADL-5/10	Claudin-1	PAPSSGKDYV
INADL-6/10	Claudin-1	PAPSSGKDYV
INADL-7/10	Claudin-1	PAPSSGKDYV
INADL-9/10	Claudin-1	PAPSSGKDYV
INADL-10/10	Claudin-1	PAPSSGKDYV
PICK1-1/1	GLYTC	SSRLQDSRI
LAP2-1/1	EGF-R	PQSSEFIGA
LAP2-1/1	ERBB4	PYRHRNTVV
LAP2-1/1	Kv1.2	NITKMLTDV
LAP2-1/1	MUSK	CERAEGTVSV
LAP2-1/1	EPHB2	QMNQIQSVEV
LAP2-1/1	PDGFRalpha	SSDLVEDSFL
LAP2-1/1	PDGFRbeta	PRAEAEDSFL
LAP2-1/1	PKCalpha	FVHPILQSAV
PICK1-1/1	PDGFRalpha	SSDLVEDSFL
PICK1-1/1	PDGFRbeta	PRAEAEDSFL
MAGI3-1/6	pTEN	EDQHTQI
MAGI3-2/6	pTEN	EDQHTQI
MAGI3-3/6	pTEN	EDQHTQI
MAGI3-4/6	pTEN	EDQHTQI
MAGI3-5/6	pTEN	EDQHTQI
MAGI3-6/6	pTEN	EDQHTQI
MAGI3-5/6	LPA2	NGHPLMASTL
MAGI3-5/6	LPA2	NGHPLMDASL
MAGI3-5/6	LPA2	NGHPLMDSTA
MAGI1-5/6	Kir4.1	KEGSALSVRI
MAGI1-5/6	Kir4.2	SALSVRIANV
MAGI1-5/6	Kir4.3	SALSVRIDNV
PTN3-1/1	TACE	NRVDSKETEA
PTN3-1/1	TACE	NRVDSKEAEC
TX1B3-1/1	L-glutaminase	LSKENLESMA
TX1B3-1/1	L-glutaminase	LSKENLEAMV
SNTA1-1/1	L-glutaminase	LSKENLASMV
SNTA1-1/1	L-glutaminase	LSKENLESMA
GIPC1-1/1	alpha6A integrin	KERLTSDY
GIPC1-1/1	beta1-AR	RPGFASEAKV
GIPC1-1/1	beta1-AR	RPGFASEDKV
LAP2-1/1	ERBB2	EYLGLDVPA
LAP2-1/1	ERBB2	EYLGLAVPV
LAP2-1/1	ERBB2	EYLGADVPV
LAP2-1/1	ERBB2	EYLGLDDPV
GRIP2-1/7	RSK2	GIKKITETAL
GRIP2-2/7	RSK2	GIKKITETAL
GRIP2-3/7	RSK2	GIKKITETAL
DLG3-1/3	CACNG5	DYDQMSSSPC
DLG3-2/3	CACNG5	DYDQMSSSPC
DLG3-3/3	CACNG5	DYDQMSSSPC
DLG4-1/3	CACNG5	DYDQMSSSPC
DLG4-2/3	CACNG5	DYDQMSSSPC
DLG4-3/3	CACNG5	DYDQMSSSPC
GOPC-1/1	CACNG5	DYDQMSSSPC
DLG3-1/3	CACNG7	DHLHISTSPC
DLG3-2/3	CACNG7	DHLHISTSPC
DLG3-3/3	CACNG7	DHLHISTSPC
DLG4-1/3	CACNG7	DHLHISTSPC
DLG4-2/3	CACNG7	DHLHISTSPC
DLG4-3/3	CACNG7	DHLHISTSPC
GOPC-1/1	CACNG7	DHLHISTSPC
DLG1-1/3	Rap GEP (PDZ-GEFI)	EDEDEQVSAV
DLG1-2/3	Rap GEP (PDZ-GEFI)	EDEDEQVSAV
DLG1-3/3	Rap GEP (PDZ-GEFI)	EDEDEQVSAV
DLG4-1/3	Rap GEP (PDZ-GEFI)	EDEDEQVSAV
DLG4-2/3	Rap GEP (PDZ-GEFI)	EDEDEQVSAV
DLG4-3/3	Rap GEP (PDZ-GEFI)	EDEDEQVSAV
DLG4-3/3	Net1	SGGKKKETLV
SHAN1-1/1	KIF1Balpha	NLKAGRETTV
GRIP2-1/7	KIF1Balpha	NLKAGRETTV
GRIP2-2/7	KIF1Balpha	NLKAGRETTV
GRIP2-3/7	KIF1Balpha	NLKAGRETTV
GRIP2-4/7	KIF1Balpha	NLKAGRETTV
GRIP2-5/7	KIF1Balpha	NLKAGRETTV
GRIP2-6/7	KIF1Balpha	NLKAGRETTV
GRIP2-7/7	KIF1Balpha	NLKAGRETTV
NHERF-1/2	KIF1Balpha	NLKAGRETTV
NHERF-2/2	KIF1Balpha	NLKAGRETTV
ZO1-1/3	pTEN	EDQHTQITKV
ZO1-2/3	pTEN	EDQHTQITKV
ZO1-3/3	pTEN	EDQHTQITKV
SHAN1-1/1	RSK1	RVRKLPSTTL
GRIP2-1/7	RSK1	RVRKLPSTTL
GRIP2-2/7	RSK1	RVRKLPSTTL
GRIP2-3/7	RSK1	RVRKLPSTTL
GRIP2-4/7	RSK1	RVRKLPSTTL
GRIP2-5/7	RSK1	RVRKLPSTTL
GRIP2-6/7	RSK1	RVRKLPSTTL
GRIP2-1/7	RSK2	GIKKITSTAL
GRIP2-2/7	RSK2	GIKKITSTAL
GRIP2-3/7	RSK2	GIKKITSTAL
GRIP2-1/7	RSK3	GMKRLTSTRL
GRIP2-2/7	RSK3	GMKRLTSTRL
GRIP2-3/7	RSK3	GMKRLTSTRL
DLG4-1/3	citron	VNKVWDQSSV
MPDZ-8/13	KIT	SSQPLLVHDDV
MPDZ-9/13	KIT	SSQPLLVHDDV
MPDZ-11/13	KIT	SSQPLLVHDDV
MPDZ-12/13	KIT	SSQPLLVHDDV
MPDZ-13/13	KIT	SSQPLLVHDDV
