# Supplementary material for: Putting into Practice Domain-Linear Motif Interaction Predictions for Exploration of Protein Networks
Source: PLoS One. 2011 Nov 1;6(11):e25376. doi: 10.1371/journal.pone.0025376 (PMC3206016; doi:10.1371/journal.pone.0025376)
Supplement: Dataset S2 — Prediction results of proteome-wide screen for MAGI1 and SCRIB PDZ-binding ligands using the predictor of Chen et al. [27] . The prediction results were performed in binary mode using a cutoff of 0.5 and are provided without any additional filtering. No result file is provided for the PDZ domain MAGI1-1/6 because the screen did not reveal any peptides for this domain. (BZ2) [file pone.0025376.s002.bz2]

Archive with 9 entries (9 files):
- ./MAGI1_2-6_predictions.txt
- ./MAGI1_3-6_predictions.txt
- ./MAGI1_4-6_predictions.txt
- ./MAGI1_5-6_predictions.txt
- ./MAGI1_6-6_predictions.txt
- ./SCRIB_1-4_predictions.txt
- ./SCRIB_2-4_predictions.txt
- ./SCRIB_3-4_predictions.txt
- ./SCRIB_4-4_predictions.txt
