# Supplementary material for: Putting into Practice Domain-Linear Motif Interaction Predictions for Exploration of Protein Networks
Source: PLoS One. 2011 Nov 1;6(11):e25376. doi: 10.1371/journal.pone.0025376 (PMC3206016; doi:10.1371/journal.pone.0025376)
Supplement: Dataset S2 — Prediction results of proteome-wide screen for MAGI1 and SCRIB PDZ-binding ligands using the predictor of Chen et al. [27] . The prediction results were performed in binary mode using a cutoff of 0.5 and are provided without any additional filtering. No result file is provided for the PDZ domain MAGI1-1/6 because the screen did not reveal any peptides for this domain. (BZ2) [file pone.0025376.s002.bz2 › ./MAGI1_2-6_predictions.txt]

C-terminal peptide	score	protein name	GO annotation Biological Process	GO annotation Molecular Function	GO annotation Cellular Component	gene ID | protein ID
QGRWDHETIV	1.077699	Transmembrane protein FLJ43330. [Source:Uniprot/SWISSPROT;Acc:Q68D42]			membrane | integral to membrane |	ENSG00000188133|ENSP00000345468
SVWLRKETRV	0.99997	Cysteinyl leukotriene receptor 2 (CysLTR2) (HG57) (HPN321) (hGPCR21). [Source:Uniprot/SWISSPROT;Acc:Q9NS75]	signal transduction | G-protein coupled receptor protein signaling pathway | blood coagulation |	cysteinyl leukotriene receptor activity | receptor activity | C-C chemokine receptor activity | bradykinin receptor activity | N-formyl peptide receptor activity | C-X-C chemokine receptor activity | purinergic nucleotide receptor activity, G-protein coupled | thrombin receptor activity | leukotriene receptor activity | |	plasma membrane | | integral to membrane |	ENSG00000152207|ENSP00000282018
SGGKRKETLV	0.991716	Neuroepithelial cell-transforming gene 1 protein (p65 Net1 proto- oncogene) (Rho guanine nucleotide exchange factor 8). [Source:Uniprot/SWISSPROT;Acc:Q7Z628]	regulation of Rho protein signal transduction | intracellular signaling cascade |	Rho guanyl-nucleotide exchange factor activity | guanyl-nucleotide exchange factor activity |	intracellular |	ENSG00000173848|ENSP00000369717
EVIETIETTV	0.95816	UPF0524 protein. [Source:Uniprot/SWISSPROT;Acc:A6NLC5]				ENSG00000187068|ENSP00000334974
PKRSFIESNV	0.948628	Protein TANC1 (Tetratricopeptide repeat, ankyrin repeat and coiled- coil domain-containing protein 1). [Source:Uniprot/SWISSPROT;Acc:Q9C0D5]		binding |	plasma membrane | cell junction | synapse | postsynaptic membrane |	ENSG00000115183|ENSP00000263635
QDEKVKESYV	0.933876	ATP-binding cassette sub-family A member 1 (ATP-binding cassette transporter 1) (ATP-binding cassette 1) (ABC-1) (Cholesterol efflux regulatory protein). [Source:Uniprot/SWISSPROT;Acc:O95477]	peptide secretion | protein amino acid lipidation | lipid metabolic process | transport | phagocytosis, engulfment | lysosome organization | G-protein coupled receptor protein signaling pathway | steroid metabolic process | cholesterol metabolic process | endosome transport | positive regulation of cAMP biosynthetic process | intracellular cholesterol transport | Cdc42 protein signal transduction…	nucleotide binding | protein binding | ATP binding | phospholipid binding | phospholipid transporter activity | anion transmembrane transporter activity | cholesterol binding | ATPase activity | cholesterol transporter activity | syntaxin-13 binding | small GTPase binding | apolipoprotein A-I receptor activity | nucleoside-triphosphatase activity |	plasma membrane | integral to plasma membrane | membrane fraction | Golgi apparatus | membrane raft | phagocytic vesicle |	ENSG00000165029|ENSP00000363868
PMESGICTIV	0.917635	Tetratricopeptide repeat protein 24 (TPR repeat protein 24). [Source:Uniprot/SWISSPROT;Acc:A2A3L6]		binding |		ENSG00000187862|ENSP00000357220
VKRNSKETVV	0.914364	E3 ubiquitin-protein ligase MARCH3 (EC 6.3.2.-) (Membrane-associated RING finger protein 3) (Membrane-associated RING-CH protein III) (MARCH-III) (RING finger protein 173). [Source:Uniprot/SWISSPROT;Acc:Q86UD3]	ubiquitin-dependent protein catabolic process | endocytosis |	zinc ion binding | ligase activity | metal ion binding | protein binding |	membrane | integral to membrane | endosome | cytoplasmic vesicle membrane | cytoplasmic vesicle | early endosome membrane |	ENSG00000173926|ENSP00000309141
KHIQVPESIV	0.91423	Cytotoxic and regulatory T-cell molecule precursor (Class-I MHC- restricted T-cell-associated molecule). [Source:Uniprot/SWISSPROT;Acc:O95727]	detection of tumor cell | positive regulation of natural killer cell mediated cytotoxicity directed against tumor cell target | immune response | cell recognition | positive regulation of cytokine secretion | detection of stimulus | | |	receptor binding | |	plasma membrane | | integral to membrane |	ENSG00000109943|ENSP00000227348
NRVDSKETEC	0.905075	ADAM 17 precursor (EC 3.4.24.86) (A disintegrin and metalloproteinase domain 17) (TNF-alpha-converting enzyme) (TNF-alpha convertase) (Snake venom-like protease) (CD156b antigen). [Source:Uniprot/SWISSPROT;Acc:P78536]	proteolysis | Notch signaling pathway | cell-cell signaling |	metalloendopeptidase activity | protein binding | peptidase activity | zinc ion binding | SH3 domain binding | metal ion binding |	membrane | integral to plasma membrane | cytoplasm | |	ENSG00000151694|ENSP00000309968
GGWVEKETYY	0.902131	Sodium/potassium-transporting ATPase subunit alpha-1 precursor (EC 3.6.3.9) (Sodium pump subunit alpha-1) (Na(+)/K(+) ATPase alpha-1 subunit). [Source:Uniprot/SWISSPROT;Acc:P05023]	regulation of the force of heart contraction | transport | cation transport | regulation of blood pressure | negative regulation of glucocorticoid biosynthetic process | response to drug | negative regulation of heart contraction | positive regulation of heart contraction | positive regulation of striated muscle contraction | proton transport | monovalent inorganic cation transport | metabolic pr…	4-nitrophenylphosphatase activity | sodium:potassium-exchanging ATPase activity | protein binding | ATP binding | nucleotide binding | ATPase activity, coupled to transmembrane movement of ions, phosphorylative mechanism | hydrolase activity | monovalent inorganic cation transmembrane transporter activity | hydrolase activity, acting on acid anhydrides, catalyzing transmembrane movement of substa…	membrane | integral to membrane | microsome | basolateral plasma membrane | sarcolemma |	ENSG00000163399|ENSP00000358508
GGWVEKETYY	0.902131	Sodium/potassium-transporting ATPase subunit alpha-3 (EC 3.6.3.9) (Sodium pump subunit alpha-3) (Na(+)/K(+) ATPase alpha-3 subunit) (Na(+)/K(+) ATPase alpha(III) subunit). [Source:Uniprot/SWISSPROT;Acc:P13637]	potassium ion transport | memory | metabolic process | adult locomotory behavior | visual learning | ionotropic glutamate receptor signaling pathway | response to drug | sodium ion transport | sperm motility | regulation of cellular pH | proton transport | transport | cation transport | monovalent inorganic cation transport | | | | | |	nucleotide binding | ATP binding | monovalent inorganic cation transmembrane transporter activity | ATPase activity, coupled to transmembrane movement of ions, phosphorylative mechanism | hydrolase activity | hydrolase activity, acting on acid anhydrides, catalyzing transmembrane movement of substances | potassium ion binding | magnesium ion binding | sodium:potassium-exchanging ATPase activity |…	plasma membrane | membrane | integral to membrane | endoplasmic reticulum | nucleus | | cytoplasm | | Golgi apparatus | sodium:potassium-exchanging ATPase complex |	ENSG00000105409|ENSP00000302397
GGWVEKETYY	0.902131	Sodium/potassium-transporting ATPase subunit alpha-2 precursor (EC 3.6.3.9) (Sodium pump subunit alpha-2) (Na(+)/K(+) ATPase alpha-2 subunit). [Source:Uniprot/SWISSPROT;Acc:P50993]	transport | cation transport | metabolic process | monovalent inorganic cation transport | proton transport |	ATP binding | ATPase activity, coupled to transmembrane movement of ions, phosphorylative mechanism | hydrolase activity, acting on acid anhydrides, catalyzing transmembrane movement of substances | catalytic activity | monovalent inorganic cation transmembrane transporter activity | sodium:potassium-exchanging ATPase activity |	membrane | integral to membrane |	ENSG00000018625|ENSP00000376066
RLPKIKETTV	0.899166	FERM and PDZ domain-containing protein 4 (PDZ domain-containing protein 10). [Source:Uniprot/SWISSPROT;Acc:Q14CM0]		protein binding |	cytoskeleton |	ENSG00000169933|ENSP00000370057
IQISELETNV	0.894984	Excitatory amino acid transporter 5 (Solute carrier family 1 member 7) (Retinal glutamate transporter). [Source:Uniprot/SWISSPROT;Acc:O00341]	transport | dicarboxylic acid transport |	L-glutamate transmembrane transporter activity | symporter activity | sodium:dicarboxylate symporter activity |	membrane |	ENSG00000162383|ENSP00000360549
GRLLGLETNV	0.894984	SH3 domain-containing guanine exchange factor. [Source:Uniprot/SWISSPROT;Acc:Q96DR7]	regulation of Rho protein signal transduction |	guanyl-nucleotide exchange factor activity | Rho guanyl-nucleotide exchange factor activity |	intracellular | cell projection |	ENSG00000114790|ENSP00000348828
SCNLAKETLL	0.883876	ADAMTS-6 precursor (EC 3.4.24.-) (A disintegrin and metalloproteinase with thrombospondin motifs 6) (ADAM-TS 6) (ADAM-TS6). [Source:Uniprot/SWISSPROT;Acc:Q9UKP5]	proteolysis |	metalloendopeptidase activity | peptidase activity | zinc ion binding | metal ion binding | metallopeptidase activity |	extracellular region | proteinaceous extracellular matrix | extracellular matrix |	ENSG00000049192|ENSP00000261306
NPDALPETLV	0.882642	Rho GTPase-activating protein 6 (Rho-type GTPase-activating protein 6) (Rho-type GTPase-activating protein RhoGAPX-1). [Source:Uniprot/SWISSPROT;Acc:O43182]	signal transduction |		intracellular |	ENSG00000047648|ENSP00000370112
LLTVIPETIN	0.882485	Probable serine protease HTRA4 precursor (EC 3.4.21.-). [Source:Uniprot/SWISSPROT;Acc:P83105]	regulation of cell growth | proteolysis |	serine-type endopeptidase activity | protein binding | insulin-like growth factor binding | peptidase activity | serine-type peptidase activity | catalytic activity |	extracellular region |	ENSG00000169495|ENSP00000305919
NLSIEKETKL	0.87001	Asparagine synthetase domain-containing protein 1 (HCV NS3- transactivated protein 1). [Source:Uniprot/SWISSPROT;Acc:Q9NWL6]	asparagine biosynthetic process | glutamine metabolic process | amino acid biosynthetic process |	asparagine synthase (glutamine-hydrolyzing) activity |		ENSG00000138381|ENSP00000260952
NGSCQIITIT	0.86987	Probable cation-transporting ATPase 13A3 (EC 3.6.3.-) (ATPase family homolog up-regulated in senescence cells 1). [Source:Uniprot/SWISSPROT;Acc:Q9H7F0]	transport | cation transport | metabolic process |	nucleotide binding | magnesium ion binding | ATP binding | ATPase activity, coupled to transmembrane movement of ions, phosphorylative mechanism | hydrolase activity | hydrolase activity, acting on acid anhydrides, catalyzing transmembrane movement of substances | ATPase activity | catalytic activity |	membrane | integral to membrane |	ENSG00000133657|ENSP00000256031
TACCHSETVV	0.860355	Protransforming growth factor alpha precursor [Contains: Transforming growth factor alpha (TGF-alpha) (EGF-like TGF) (ETGF) (TGF type 1)]. [Source:Uniprot/SWISSPROT;Acc:P01135]	angiogenesis | activation of MAPK activity | cell proliferation | positive regulation of epidermal growth factor receptor activity | positive regulation of mitosis | positive regulation of epithelial cell proliferation |	glycoprotein binding | MAP kinase kinase activity | signal transducer activity | epidermal growth factor receptor activating ligand activity | growth factor activity | calcium ion binding |	integral to membrane | extracellular region |	ENSG00000163235|ENSP00000295400
KPGKGSETVV	0.860355	Frizzled-4 precursor (Fz-4) (hFz4) (FzE4) (CD344 antigen). [Source:Uniprot/SWISSPROT;Acc:Q9ULV1]	G-protein coupled receptor protein signaling pathway | multicellular organismal development | Wnt receptor signaling pathway | cell surface receptor linked signal transduction |	receptor activity | non-G-protein coupled 7TM receptor activity | G-protein coupled receptor activity | protein binding | Wnt receptor activity | |	membrane | integral to membrane |	ENSG00000174804|ENSP00000311581
HTHSYIETHV	0.853562	Connector enhancer of kinase suppressor of ras 2 (Connector enhancer of KSR2) (CNK2). [Source:Uniprot/SWISSPROT;Acc:Q8WXI2]	regulation of signal transduction |	protein binding |	plasma membrane | membrane | cytoplasm | centrosome |	ENSG00000149970|ENSP00000368824
KKLCELETIN	0.850455	Zinc finger protein 345 (Zinc finger protein 10) (HZF10). [Source:Uniprot/SWISSPROT;Acc:Q14585]	negative regulation of transcription from RNA polymerase II promoter | transcription | regulation of transcription from RNA polymerase III promoter |	DNA binding | specific RNA polymerase II transcription factor activity | RNA polymerase III transcription factor activity | zinc ion binding | metal ion binding | nucleic acid binding |	intracellular | nucleus |	ENSG00000167637|ENSP00000325864
ELTVFRETNV	0.846869	Forkhead-associated (FHA) phosphopeptide binding domain 1 (Fragment). [Source:Uniprot/SPTREMBL;Acc:B1AJZ9]				ENSG00000142621|ENSP00000383868
VRPGVKESLV	0.845262	Sodium channel protein type 4 subunit alpha (Sodium channel protein type IV subunit alpha) (Voltage-gated sodium channel subunit alpha Nav1.4) (Sodium channel protein skeletal muscle subunit alpha) (SkM1). [Source:Uniprot/SWISSPROT;Acc:P35499]	ion transport | sodium ion transport | muscle contraction | calcium ion transport | potassium ion transport |	voltage-gated ion channel activity | voltage-gated sodium channel activity | sodium ion binding | voltage-gated calcium channel activity | voltage-gated potassium channel activity | calcium ion binding | ion channel activity |	voltage-gated sodium channel complex | membrane | voltage-gated calcium channel complex | voltage-gated potassium channel complex |	ENSG00000007314|ENSP00000006839
TGLWKSETTV	0.845157	Probable G-protein coupled receptor 124 precursor (Tumor endothelial marker 5). [Source:Uniprot/SWISSPROT;Acc:Q96PE1]	signal transduction | neuropeptide signaling pathway |	receptor activity | G-protein coupled receptor activity | protein binding |	plasma membrane | membrane | integral to membrane |	ENSG00000020181|ENSP00000021763
VMRLQSETSV	0.842785	Vang-like protein 2 (Van Gogh-like protein 2) (Strabismus 1) (Loop- tail protein 1 homolog). [Source:Uniprot/SWISSPROT;Acc:Q9ULK5]	establishment of planar polarity | neural tube closure | heart looping | multicellular organismal development | sensory cilium biogenesis | apical protein localization |	protein binding |	membrane | integral to membrane |	ENSG00000162738|ENSP00000357040
VLRLQSETSV	0.842785	Vang-like protein 1 (Van Gogh-like protein 1) (Strabismus 2) (Loop- tail protein 2 homolog) (LPP2). [Source:Uniprot/SWISSPROT;Acc:Q8TAA9]	multicellular organismal development |	protein binding |	membrane | integral to membrane |	ENSG00000173218|ENSP00000310800
SPDRDRESIV	0.834085	Sodium channel protein type 5 subunit alpha (Sodium channel protein type V subunit alpha) (Voltage-gated sodium channel subunit alpha Nav1.5) (Sodium channel protein cardiac muscle subunit alpha) (HH1). [Source:Uniprot/SWISSPROT;Acc:Q14524]	ion transport | sodium ion transport | muscle contraction | regulation of heart contraction | calcium ion transport | potassium ion transport |	voltage-gated ion channel activity | voltage-gated sodium channel activity | sodium ion binding | voltage-gated calcium channel activity | voltage-gated potassium channel activity | ion channel activity |	| voltage-gated sodium channel complex | membrane | integral to membrane | voltage-gated calcium channel complex | voltage-gated potassium channel complex | | |	ENSG00000183873|ENSP00000328968
LDENDKESEL	0.82898	Slp homolog lacking C2 domains b (SlaC2-b) (Exophilin-5). [Source:Uniprot/SWISSPROT;Acc:Q8NEV8]	intracellular protein transport |	protein binding | Rab GTPase binding | zinc ion binding | |		ENSG00000110723|ENSP00000265843
PLPPEEESWV	0.827042	GAS2-like protein 2 (Growth arrest-specific protein 2-like 2) (GAS2- related protein on chromosome 17). [Source:Uniprot/SWISSPROT;Acc:Q8NHY3]	cell cycle arrest |		cytoplasm | cytoskeleton |	ENSG00000132139|ENSP00000254466
NYWPGKETQL	0.825052	Solute carrier organic anion transporter family member 1C1 (Solute carrier family 21 member 14) (Organic anion transporter F) (OATP-F) (Organic anion-transporting polypeptide 14) (Organic anion transporter polypeptide-related protein 5) (OAT-RP-5) (OATPRP [Source:Uniprot/SWISSPROT;Acc:Q9NYB5]	ion transport | transport |	transporter activity |	membrane | integral to membrane |	ENSG00000139155|ENSP00000266509
TLSTFKESWK	0.823477	Zinc finger MYM-type protein 6 (Zinc finger protein 258). [Source:Uniprot/SWISSPROT;Acc:O95789]				ENSG00000163867|ENSP00000362435
THHRKIHTRV	0.823106	Zinc finger protein 599. [Source:Uniprot/SWISSPROT;Acc:Q96NL3]	transcription | regulation of transcription, DNA-dependent |	DNA binding | zinc ion binding | metal ion binding | nucleic acid binding |	intracellular | nucleus |	ENSG00000153896|ENSP00000333802
IVTNTKISWV	0.820993	Laminin subunit alpha-5 precursor. [Source:Uniprot/SWISSPROT;Acc:O15230]			proteinaceous extracellular matrix |	ENSG00000130702|ENSP00000359711
ANIILSETKL	0.816001	Transmembrane protein 104. [Source:Uniprot/SWISSPROT;Acc:Q8NE00]	amino acid transport |		membrane | integral to membrane |	ENSG00000109066|ENSP00000334849
QNLQAKETCQ	0.807366	Cytochrome P450 1B1 (EC 1.14.14.1) (CYPIB1). [Source:Uniprot/SWISSPROT;Acc:Q16678]				ENSG00000138061|ENSP00000385890
TGLWKHETTV	0.807107	Probable G-protein coupled receptor 125 precursor. [Source:Uniprot/SWISSPROT;Acc:Q8IWK6]	signal transduction | neuropeptide signaling pathway |	receptor activity | G-protein coupled receptor activity | protein binding |	plasma membrane | membrane | integral to membrane |	ENSG00000152990|ENSP00000334952
FLPDVPETES	0.796001	Organic solute transporter subunit beta (OST-beta). [Source:Uniprot/SWISSPROT;Acc:Q86UW2]	transport |	transporter activity |	plasma membrane | integral to membrane |	ENSG00000186198|ENSP00000335292
RRISSLESEV	0.795716	Glutamate [NMDA] receptor subunit epsilon-3 precursor (N-methyl D- aspartate receptor subtype 2C) (NR2C) (NMDAR2C). [Source:Uniprot/SWISSPROT;Acc:Q14957]	ion transport | glutamate signaling pathway | transport |	magnesium ion binding | receptor activity | N-methyl-D-aspartate selective glutamate receptor activity | ion channel activity | extracellular-glutamate-gated ion channel activity | calcium ion binding | ionotropic glutamate receptor activity | transporter activity |	plasma membrane | membrane | integral to plasma membrane | cell junction | outer membrane-bounded periplasmic space | synapse | postsynaptic membrane |	ENSG00000161509|ENSP00000293190
AHFSSLESEV	0.795716	Glutamate [NMDA] receptor subunit epsilon-4 precursor (N-methyl D- aspartate receptor subtype 2D) (NR2D) (NMDAR2D) (EB11). [Source:Uniprot/SWISSPROT;Acc:O15399]	startle response | ion transport | adult locomotory behavior | regulation of sensory perception of pain | transport | | | |	magnesium ion binding | receptor activity | N-methyl-D-aspartate selective glutamate receptor activity | ion channel activity | extracellular-glutamate-gated ion channel activity | calcium ion binding | ionotropic glutamate receptor activity | transporter activity | |	plasma membrane | membrane | integral to membrane | synaptosome | | cell junction | outer membrane-bounded periplasmic space | synapse | postsynaptic membrane |	ENSG00000105464|ENSP00000263269
QELLEYETTV	0.794643	XK-related protein 7. [Source:Uniprot/SWISSPROT;Acc:Q5GH72]			membrane | integral to membrane |	ENSG00000101321|ENSP00000217299
YLSSISESIQ	0.791096	Alpha-tocopherol transfer protein (Alpha-TTP). [Source:Uniprot/SWISSPROT;Acc:P49638]	lipid metabolic process | transport | embryo implantation | vitamin E metabolic process | | |	transporter activity | vitamin E binding |	intracellular | cytoplasm |	ENSG00000137561|ENSP00000260116
PIYEFKITWW	0.789248	BTB/POZ domain-containing protein KCTD7. [Source:Uniprot/SWISSPROT;Acc:Q96MP8]	potassium ion transport |	voltage-gated potassium channel activity | protein binding |	membrane | voltage-gated potassium channel complex |	ENSG00000218609|ENSP00000275532
EVEEFPETSV	0.78772	Transient receptor potential cation channel subfamily V member 3 (TrpV3) (Vanilloid receptor-like 3) (VRL-3). [Source:Uniprot/SWISSPROT;Acc:Q8NET8]	ion transport | calcium ion transport | response to temperature stimulus | |	calcium channel activity | calcium ion binding | ion channel activity | |	membrane | | integral to membrane |	ENSG00000167723|ENSP00000301365
EVVHTPETSV	0.78772	Monocarboxylate transporter 4 (MCT 4) (MCT 3) (Solute carrier family 16 member 3). [Source:Uniprot/SWISSPROT;Acc:O15427]	transport | organic anion transport | monocarboxylic acid transport | dicarboxylic acid transport |	transporter activity | symporter activity | secondary active monocarboxylate transmembrane transporter activity | sodium:dicarboxylate symporter activity |	plasma membrane | membrane | integral to membrane | integral to plasma membrane | membrane fraction |	ENSG00000141526|ENSP00000376152
SFNYKKETPL	0.784813	Ankyrin repeat domain-containing protein 50. [Source:Uniprot/SWISSPROT;Acc:Q9ULJ7]				ENSG00000151458|ENSP00000281131
GARVSKETPL	0.784813	Mitogen-activated protein kinase 12 (EC 2.7.11.24) (Extracellular signal-regulated kinase 6) (ERK-6) (ERK5) (Stress-activated protein kinase 3) (Mitogen-activated protein kinase p38 gamma) (MAP kinase p38 gamma). [Source:Uniprot/SWISSPROT;Acc:P53778]	DNA damage induced protein phosphorylation | cell cycle | cell cycle arrest | intracellular signaling cascade | Ras protein signal transduction | muscle development | myoblast differentiation | protein amino acid phosphorylation |	nucleotide binding | magnesium ion binding | protein serine/threonine kinase activity | MAP kinase activity | protein binding | ATP binding | transferase activity | protein kinase activity | protein tyrosine kinase activity | |	mitochondrion | cytoplasm |	ENSG00000188130|ENSP00000215659
PKLMGVETVV	0.78343	Dual specificity protein phosphatase 10 (EC 3.1.3.48) (EC 3.1.3.16) (Mitogen-activated protein kinase phosphatase 5) (MAP kinase phosphatase 5) (MKP-5). [Source:Uniprot/SWISSPROT;Acc:Q9Y6W6]	protein amino acid dephosphorylation | dephosphorylation |	protein tyrosine phosphatase activity | hydrolase activity | phosphatase activity | MAP kinase tyrosine/serine/threonine phosphatase activity | protein tyrosine/serine/threonine phosphatase activity |		ENSG00000143507|ENSP00000375758
CNTVTVETVV	0.78343	MAS proto-oncogene. [Source:Uniprot/SWISSPROT;Acc:P04201]	signal transduction | G-protein coupled receptor protein signaling pathway | cell proliferation | anatomical structure morphogenesis |	receptor activity | G-protein coupled receptor activity | angiotensin type II receptor activity |	plasma membrane | integral to membrane | integral to plasma membrane |	ENSG00000130368|ENSP00000252660
GGRDQQETNL	0.782815	Sodium/iodide cotransporter (Na(+)/I(-) cotransporter) (Sodium-iodide symporter) (Na(+)/I(-)-symporter) (Solute carrier family 5 member 5). [Source:Uniprot/SWISSPROT;Acc:Q92911]	ion transport | sodium ion transport | transport | |	transporter activity | sodium:iodide symporter activity | iodide transmembrane transporter activity | symporter activity | sodium ion binding | | |	| membrane | integral to membrane |	ENSG00000105641|ENSP00000222248
TGPWKNETTV	0.779632	Probable G-protein coupled receptor 123. [Source:Uniprot/SWISSPROT;Acc:Q86SQ6]		G-protein coupled receptor activity |	membrane |	ENSG00000197177|ENSP00000376386
RPGFASESKV	0.777387	Beta-1 adrenergic receptor (Beta-1 adrenoceptor) (Beta-1 adrenoreceptor). [Source:Uniprot/SWISSPROT;Acc:P08588]	positive regulation of heart rate by epinephrine-norepinephrine | positive regulation of the force of heart contraction by epinephrine-norepinephrine | diet induced thermogenesis | vasodilation by norepinephrine-epinephrine involved in regulation of systemic arterial blood pressure | signal transduction | G-protein coupled receptor protein signaling pathway | G-protein signaling, adenylate cyclas…	receptor activity | G-protein coupled receptor activity | beta1-adrenergic receptor activity | protein binding | adrenoceptor activity | dopamine receptor activity | histamine receptor activity | | |	plasma membrane | integral to membrane | integral to plasma membrane | membrane fraction | |	ENSG00000043591|ENSP00000358301
LPPPESESKV	0.777387	G protein-activated inward rectifier potassium channel 3 (GIRK3) (Potassium channel, inwardly rectifying subfamily J member 9) (Inwardly rectifier K(+) channel Kir3.3). [Source:Uniprot/SWISSPROT;Acc:Q92806]	ion transport | potassium ion transport |	voltage-gated ion channel activity | protein binding | G-protein activated inward rectifier potassium channel activity | potassium ion binding |	membrane | integral to membrane |	ENSG00000162728|ENSP00000357067
SSSLAVETET	0.774141	Palmitoyltransferase ZDHHC15 (EC 2.3.1.-) (Zinc finger DHHC domain- containing protein 15) (DHHC-15). [Source:Uniprot/SWISSPROT;Acc:Q96MV8]	synaptic vesicle maturation | protein palmitoylation | establishment of protein localization | multicellular organismal development | | | |	zinc ion binding | palmitoyltransferase activity | transferase activity | metal ion binding | receptor activity | |	membrane | integral to membrane |	ENSG00000102383|ENSP00000362465
MPALIIISNV	0.767945	Protein TRS85 homolog. [Source:Uniprot/SWISSPROT;Acc:Q9Y2L5]	vesicle-mediated transport |		Golgi apparatus |	ENSG00000153339|ENSP00000283351
KLLKKSETRY	0.767762	Alpha-catulin (Catenin alpha-like protein 1) (Alpha-catenin-related protein) (ACRP). [Source:Uniprot/SWISSPROT;Acc:Q9UBT7]	cell adhesion |	structural molecule activity | cadherin binding |	actin cytoskeleton |	ENSG00000119326|ENSP00000363723
STLTIFETAL	0.766536	Multidrug resistance-associated protein 4 (ATP-binding cassette sub- family C member 4) (MRP/cMOAT-related ABC transporter) (Multi-specific organic anion transporter-B) (MOAT-B). [Source:Uniprot/SWISSPROT;Acc:O15439]	ion transport | transport |	nucleotide binding | chloride channel activity | ATP binding | ATPase activity | ATPase activity, coupled to transmembrane movement of substances | nucleoside-triphosphatase activity |	plasma membrane | membrane | integral to membrane | membrane fraction | platelet dense granule membrane |	ENSG00000125257|ENSP00000366084
LQAAGPETKL	0.760936	StAR-related lipid transfer protein 8 (StARD8) (START domain- containing protein 8) (START-GAP3) (Deleted in liver cancer 3) (DLC- 3). [Source:Uniprot/SWISSPROT;Acc:Q92502]	signal transduction |	GTPase activator activity |	intracellular | cell junction |	ENSG00000130052|ENSP00000252336
PKRPFVESNV	0.7587	Protein TANC2 (Tetratricopeptide repeat, ankyrin repeat and coiled- coil domain-containing protein 2). [Source:Uniprot/SWISSPROT;Acc:Q9HCD6]		binding |		ENSG00000170921|ENSP00000374171
SSLQSLETSV	0.75569	Plasma membrane calcium-transporting ATPase 4 (EC 3.6.3.8) (PMCA4) (Plasma membrane calcium pump isoform 4) (Plasma membrane calcium ATPase isoform 4) (Matrix-remodeling-associated protein 1). [Source:Uniprot/SWISSPROT;Acc:P23634]	cation transport | calcium ion transport | metabolic process | transport |	nucleotide binding | magnesium ion binding | calcium-transporting ATPase activity | calcium ion binding | calmodulin binding | ATP binding | hydrolase activity | hydrolase activity, acting on acid anhydrides, catalyzing transmembrane movement of substances | ATPase activity, coupled to transmembrane movement of ions, phosphorylative mechanism | catalytic activity | calcium ion transmembrane trans…	plasma membrane | membrane | integral to plasma membrane |	ENSG00000058668|ENSP00000356188
LSLQEKESYC	0.755677	Notch homolog 2 N-terminal-like protein. [Source:Uniprot/SWISSPROT;Acc:Q7Z3S9]		calcium ion binding |		ENSG00000213240|ENSP00000344557
IGHEDLETAV	0.751584	Diacylglycerol kinase iota (EC 2.7.1.107) (Diglyceride kinase iota) (DGK-iota) (DAG kinase iota). [Source:Uniprot/SWISSPROT;Acc:O75912]	activation of protein kinase C activity | intracellular signaling cascade |	diacylglycerol kinase activity | protein binding | zinc ion binding | transferase activity | metal ion binding |	nucleus | cytoplasm |	ENSG00000157680|ENSP00000288490
WVEKGKCTIL	0.750801	Guanine nucleotide-binding protein G(I)/G(S)/G(O) subunit gamma-13 precursor. [Source:Uniprot/SWISSPROT;Acc:Q9P2W3]	signal transduction | G-protein signaling, coupled to IP3 second messenger (phospholipase C activating) | hormone-mediated signaling | sensory perception of taste | G-protein coupled receptor protein signaling pathway | | |	GTPase activity | signal transducer activity | |	plasma membrane | heterotrimeric G-protein complex | |	ENSG00000127588|ENSP00000248150
ADSSNSITIM	0.750183	Probable phospholipid-transporting ATPase IM (EC 3.6.3.1) (ATPase class I type 8B member 4). [Source:Uniprot/SWISSPROT;Acc:Q8TF62]	transport |	ATP binding | ATPase activity, coupled to transmembrane movement of ions, phosphorylative mechanism |	membrane |	ENSG00000104043|ENSP00000370296
MAQTDPETND	0.748815	Uncharacterized protein C1orf77. [Source:Uniprot/SWISSPROT;Acc:Q9Y3Y2]				ENSG00000160679|ENSP00000357676
ARGPPRESEV	0.747601	Glycine/arginine-rich protein 1. [Source:Uniprot/SWISSPROT;Acc:Q8TAY7]				ENSG00000197245|ENSP00000363386
IQREDQETAV	0.747255	Diacylglycerol kinase zeta (EC 2.7.1.107) (Diglyceride kinase zeta) (DGK-zeta) (DAG kinase zeta). [Source:Uniprot/SWISSPROT;Acc:Q13574]	activation of protein kinase C activity | intracellular signaling cascade |	diacylglycerol kinase activity | protein binding | ATP binding | zinc ion binding | transferase activity | diacylglycerol binding | metal ion binding |	plasma membrane | nucleus | cytoplasm |	ENSG00000149091|ENSP00000320340
EAPETPETEP	0.746331	Uncharacterized protein C17orf64. [Source:Uniprot/SWISSPROT;Acc:Q86WR6]				ENSG00000141371|ENSP00000269127
GRKKMFESES	0.740309	Troponin I, fast skeletal muscle (Troponin I, fast-twitch isoform). [Source:Uniprot/SWISSPROT;Acc:P48788]	skeletal muscle contraction | positive regulation of transcription |	actin binding | protein binding | hydrogen ion transmembrane transporter activity | troponin T binding |	proton-transporting two-sector ATPase complex | nucleus | troponin complex |	ENSG00000130598|ENSP00000371336
EKPIDSETKM	0.738958	Excitatory amino acid transporter 1 (Solute carrier family 1 member 3) (Sodium-dependent glutamate/aspartate transporter 1) (GLAST-1). [Source:Uniprot/SWISSPROT;Acc:P43003]	dicarboxylic acid transport |	sodium:dicarboxylate symporter activity |	membrane |	ENSG00000079215|ENSP00000371343
SLTNDNETNS	0.738355	THO complex subunit 1 (Tho1) (Nuclear matrix protein p84). [Source:Uniprot/SWISSPROT;Acc:Q96FV9]	mRNA processing | transport | signal transduction | RNA splicing | mRNA transport |	DNA binding | RNA binding | protein binding |	nucleus | nuclear matrix | nuclear speck |	ENSG00000079134|ENSP00000261600
REKKFFCTIL	0.732489	Guanine nucleotide-binding protein G(I)/G(S)/G(O) subunit gamma-4 precursor. [Source:Uniprot/SWISSPROT;Acc:P50150]	signal transduction | regulation of G-protein coupled receptor protein signaling pathway | hormone-mediated signaling | negative regulation of cell growth | G-protein coupled receptor protein signaling pathway |	signal transducer activity |	plasma membrane | heterotrimeric G-protein complex |	ENSG00000168243|ENSP00000355557
SNRSVFCTIL	0.732489	F-box only protein 10. [Source:Uniprot/SWISSPROT;Acc:Q9UK96]	ubiquitin-dependent protein catabolic process |	protein binding | |	ruffle | | cytoplasm | |	ENSG00000147912|ENSP00000276960
ERKLSSESQV	0.732429	Low-density lipoprotein receptor-related protein 4 precursor (Multiple epidermal growth factor-like domains 7). [Source:Uniprot/SWISSPROT;Acc:O75096]	| | | | | | | | | | | |	receptor activity | calcium ion binding |	| membrane |	ENSG00000134569|ENSP00000367888
DKDPHSETAL	0.730839	Transmembrane and immunoglobulin domain-containing protein 1 precursor. [Source:Uniprot/SWISSPROT;Acc:Q6UXZ0]			membrane | integral to membrane |	ENSG00000182271|ENSP00000332404
TITEAEETED	0.730441	Uncharacterized protein C13orf16. [Source:Uniprot/SWISSPROT;Acc:Q8N6K0]			membrane | integral to membrane |	ENSG00000153495|ENSP00000283547
DETTYEETED	0.730441	Serine palmitoyltransferase 2 (EC 2.3.1.50) (Long chain base biosynthesis protein 2) (LCB 2) (Serine-palmitoyl-CoA transferase 2) (SPT 2). [Source:Uniprot/SWISSPROT;Acc:O15270]	biosynthetic process | metabolic process |	serine C-palmitoyltransferase activity | acyltransferase activity | transferase activity, transferring nitrogenous groups | pyridoxal phosphate binding | transferase activity |	membrane | integral to membrane | endoplasmic reticulum | endoplasmic reticulum membrane |	ENSG00000100596|ENSP00000216484
NNEELEETES	0.730441	Roundabout homolog 1 precursor (H-Robo-1) (Deleted in U twenty twenty). [Source:Uniprot/SWISSPROT;Acc:Q9Y6N7]	|	| |	|	ENSG00000169855|ENSP00000305626
MLLSEEETES	0.730441	TRM112-like protein. [Source:Uniprot/SWISSPROT;Acc:Q9UI30]		protein binding |		ENSG00000173113|ENSP00000309433
KEKASTETEC	0.728261	Transient receptor potential cation channel subfamily M member 1 (Long transient receptor potential channel 1) (LTrpC1) (Melastatin-1). [Source:Uniprot/SWISSPROT;Acc:Q7Z4N2]	ion transport |	ion channel activity |	membrane |	ENSG00000134160|ENSP00000256552
GFGEERESIL	0.726245	Ankyrin repeat-rich membrane spanning protein (Kinase D-interacting substrate of 220 kDa). [Source:Uniprot/SWISSPROT;Acc:Q9ULH0]	intracellular signaling cascade |		membrane | integral to membrane | cytosol |	ENSG00000134313|ENSP00000256707
KCCSVIESLQ	0.726057	Uncharacterized protein ENSP00000381236 (Fragment). [Source:Uniprot/SPTREMBL;Acc:A8MVU3]	nucleobase, nucleoside, nucleotide and nucleic acid metabolic process |	ATP binding | transferase activity | nucleobase, nucleoside, nucleotide kinase activity |		ENSG00000214347|ENSP00000381236
KLVIKTETTV	0.722352	Ras association domain-containing protein 6. [Source:Uniprot/SWISSPROT;Acc:Q6ZTQ3]	signal transduction |	protein binding |		ENSG00000169435|ENSP00000303877
LLASTPESEL	0.719906	Orphan sodium- and chloride-dependent neurotransmitter transporter NTT4 (Solute carrier family 6 member 17). [Source:Uniprot/SWISSPROT;Acc:Q9H1V8]	neurotransmitter transport |	neurotransmitter:sodium symporter activity | symporter activity |	membrane | integral to plasma membrane |	ENSG00000197106|ENSP00000330199
NDPAWDETNL	0.719482	Rho guanine nucleotide exchange factor 7 (PAK-interacting exchange factor beta) (Beta-Pix) (COOL-1) (p85). [Source:Uniprot/SWISSPROT;Acc:Q14155]	intracellular signaling cascade | regulation of Rho protein signal transduction |	guanyl-nucleotide exchange factor activity | Rho guanyl-nucleotide exchange factor activity |	intracellular | nucleolus |	ENSG00000102606|ENSP00000218789
ATKDKKITTV	0.718483	Exocyst complex component 4 (Exocyst complex component Sec8). [Source:Uniprot/SWISSPROT;Acc:Q96A65]	vesicle docking during exocytosis | protein transport |	nucleic acid binding | protein binding | ATP binding | ATP-dependent helicase activity | PDZ domain binding |	exocyst | cytoplasm |	ENSG00000131558|ENSP00000253861
LKKVAEETPV	0.718019	E3 ubiquitin-protein ligase MARCH2 (EC 6.3.2.-) (Membrane-associated RING finger protein 2) (Membrane-associated RING-CH protein II) (MARCH-II) (RING finger protein 172). [Source:Uniprot/SWISSPROT;Acc:Q9P0N8]	ubiquitin-dependent protein catabolic process | endocytosis |	zinc ion binding | ligase activity | metal ion binding | protein binding |	membrane | integral to membrane | endoplasmic reticulum | lysosomal membrane | endosome | endoplasmic reticulum membrane | endosome membrane |	ENSG00000099785|ENSP00000377518
GRSGIYETRC	0.717248	AP-2 complex subunit mu-1 (Adaptin-mu2) (AP-2 mu-2 chain) (Clathrin coat assembly protein AP50) (Clathrin coat-associated protein AP50) (Plasma membrane adaptor AP-2 50 kDa protein) (HA2 50 kDa subunit) (Clathrin assembly protein complex 2 medium chain). [Source:Uniprot/SWISSPROT;Acc:Q96CW1]	intracellular protein transport | vesicle-mediated transport | regulation of defense response to virus by virus | transport |	protein binding | transporter activity | lipid binding |	plasma membrane | mitochondrion | | cytosol | peroxisomal membrane | clathrin adaptor complex | clathrin coat of coated pit |	ENSG00000161203|ENSP00000292807
MSAGIKETAS	0.714489	Astrotactin-2 precursor. [Source:Uniprot/SWISSPROT;Acc:O75129]				ENSG00000148219|ENSP00000363098
DGWVERETYY	0.712912	Sodium/potassium-transporting ATPase subunit alpha-4 (EC 3.6.3.9) (Sodium pump subunit alpha-4) (Na(+)/K(+) ATPase alpha-4 subunit). [Source:Uniprot/SWISSPROT;Acc:Q13733]	potassium ion transport | sodium ion transport | metabolic process | ATP hydrolysis coupled proton transport | sperm motility | regulation of cellular pH | proton transport | transport | G-protein coupled receptor protein signaling pathway | cation transport | monovalent inorganic cation transport |	nucleotide binding | magnesium ion binding | sodium:potassium-exchanging ATPase activity | ATP binding | monovalent inorganic cation transmembrane transporter activity | hydrolase activity | hydrolase activity, acting on acid anhydrides, catalyzing transmembrane movement of substances | potassium ion binding | sodium ion binding | ATPase activity, coupled to transmembrane movement of ions, phosph…	membrane | integral to membrane | sodium:potassium-exchanging ATPase complex |	ENSG00000132681|ENSP00000357060
GFGDPPETRT	0.712697	Neurotensin receptor type 2 (NT-R-2) (Levocabastine-sensitive neurotensin receptor) (NTR2 receptor). [Source:Uniprot/SWISSPROT;Acc:O95665]	G-protein signaling, coupled to IP3 second messenger (phospholipase C activating) | regulation of membrane potential | G-protein coupled receptor protein signaling pathway |	receptor activity | neurotensin receptor activity, G-protein coupled | neuromedin U receptor activity |	membrane | integral to membrane |	ENSG00000169006|ENSP00000351538
AVPMTKDTLV	0.712413	PLAC8-like protein 1. [Source:Uniprot/SWISSPROT;Acc:A1L4L8]				ENSG00000173261|ENSP00000309087
TCILTIESKN	0.712191	Nexilin (F-actin binding protein) (Nelin). [Source:Uniprot/SWISSPROT;Acc:Q0ZGT2]	regulation of cell migration | regulation of cytoskeleton organization |	actin filament binding |	cytoplasm | cytoskeleton | cell-substrate adherens junction | cell junction |	ENSG00000162614|ENSP00000333938
VANLENESKV	0.711862	G protein-activated inward rectifier potassium channel 2 (GIRK2) (Potassium channel, inwardly rectifying subfamily J member 6) (Inward rectifier K(+) channel Kir3.2) (KATP-2) (BIR1). [Source:Uniprot/SWISSPROT;Acc:P48051]	potassium ion transport |	G-protein activated inward rectifier potassium channel activity |	membrane |	ENSG00000157542|ENSP00000288309
NLKAGRETTV	0.709947	Kinesin-like protein KIF1B (Klp). [Source:Uniprot/SWISSPROT;Acc:O60333]	microtubule-based movement |	microtubule motor activity | ATP binding |	microtubule associated complex |	ENSG00000054523|ENSP00000366287
RRHQAIFTIS	0.707119	Probable G-protein coupled receptor 148 (G-protein coupled receptor PGR6) (Brain and testis restricted GPCR). [Source:Uniprot/SWISSPROT;Acc:Q8TDV2]	signal transduction | G-protein coupled receptor protein signaling pathway |	receptor activity | G-protein coupled receptor activity |	plasma membrane | integral to membrane |	ENSG00000173302|ENSP00000308908
QDEDESESED	0.704612	Ribosomal protein L22-like 1. [Source:Uniprot/SWISSPROT;Acc:Q6P5R6]	translation |	structural constituent of ribosome |	intracellular | ribosome |	ENSG00000163584|ENSP00000346080
NIAESLESLV	0.704158	Receptor-type tyrosine-protein phosphatase zeta precursor (EC 3.1.3.48) (R-PTP-zeta) (Protein-tyrosine phosphatase receptor type Z polypeptide 1). [Source:Uniprot/SWISSPROT;Acc:P23471]	protein amino acid dephosphorylation | one-carbon compound metabolic process | axonogenesis | central nervous system development | dephosphorylation |	carbonate dehydratase activity | transmembrane receptor protein tyrosine phosphatase activity | protein binding | zinc ion binding | hydrolase activity | protein tyrosine phosphatase activity | phosphatase activity |	membrane | integral to plasma membrane | proteinaceous extracellular matrix |	ENSG00000106278|ENSP00000265220
PLDSQQHTEV	0.701983	Protocadherin Fat 1 precursor (Cadherin-related tumor suppressor homolog) (Protein fat homolog). [Source:Uniprot/SWISSPROT;Acc:Q14517]	cell adhesion | homophilic cell adhesion | cell-cell signaling | anatomical structure morphogenesis |	calcium ion binding | protein binding |	plasma membrane | membrane | integral to plasma membrane |	ENSG00000083857|ENSP00000260147
RKEKMKHSEV	0.700962	Leucine-rich repeat and IQ domain-containing protein 3 (Leucine-rich repeat-containing protein 44). [Source:Uniprot/SWISSPROT;Acc:A6PVS8]		protein binding |		ENSG00000162620|ENSP00000359948
ERRSKSCTIL	0.696792	X-linked retinitis pigmentosa GTPase regulator. [Source:Uniprot/SWISSPROT;Acc:Q92834]	intracellular protein transport | visual perception | sensory perception of sound | response to stimulus |	guanyl-nucleotide exchange factor activity | protein binding |	mitochondrion | cytoplasm | Golgi apparatus |	ENSG00000156313|ENSP00000343671
RTVHMFETFL	0.693842	ATPase family AAA domain-containing protein 2B. [Source:Uniprot/SWISSPROT;Acc:Q9ULI0]		nucleotide binding | ATP binding | nucleoside-triphosphatase activity |		ENSG00000119778|ENSP00000370412
QQLPYKECEV	0.693455	Leucine-rich repeat transmembrane neuronal protein 2 precursor (Leucine-rich repeat neuronal 2 protein). [Source:Uniprot/SWISSPROT;Acc:O43300]		protein binding |	membrane | integral to membrane |	ENSG00000146006|ENSP00000274711
KDECVIATEV	0.693348	Delta-like protein 1 precursor (Drosophila Delta homolog 1) (Delta1) (H-Delta-1). [Source:Uniprot/SWISSPROT;Acc:O00548]	somite specification | cell communication | determination of left/right symmetry | compartment specification | regulation of cell adhesion | negative regulation of cell differentiation | negative regulation of auditory receptor cell differentiation | inner ear development |	Notch binding | calcium ion binding | protein binding |	plasma membrane | membrane | integral to membrane | cytoplasmic vesicle |	ENSG00000198719|ENSP00000384623
RNECVIATEV	0.693348	Delta-like protein 4 precursor (Drosophila Delta homolog 4). [Source:Uniprot/SWISSPROT;Acc:Q9NR61]	angiogenesis | signal transduction | Notch signaling pathway | multicellular organismal development | blood circulation | cell differentiation | cell communication | | |	Notch binding | calcium ion binding | protein binding | | |	membrane | integral to membrane |	ENSG00000128917|ENSP00000249749
PTDVLFESNR	0.693123	Chloride channel protein 6 (ClC-6). [Source:Uniprot/SWISSPROT;Acc:P51797]	chloride transport | tetracycline transport | response to antibiotic |	voltage-gated chloride channel activity | tetracycline:hydrogen antiporter activity | ion channel activity |	membrane | integral to membrane |	ENSG00000011021|ENSP00000308367
VNNLPVESWQ	0.692543	AP-1 complex subunit gamma-like 2 (Gamma2-adaptin) (G2ad). [Source:Uniprot/SWISSPROT;Acc:O75843]	intracellular protein transport | vesicle-mediated transport | interspecies interaction between organisms | protein transport |	protein binding | protein transporter activity | binding |	plasma membrane | Golgi membrane | membrane | cytoplasm | endosome | Golgi apparatus | Golgi-associated vesicle | transport vesicle | AP-1 adaptor complex | endosome membrane | membrane coat | clathrin adaptor complex | cytoplasmic vesicle membrane | cytoplasmic vesicle |	ENSG00000213983|ENSP00000380309
EKLSSIESDV	0.692535	Glutamate [NMDA] receptor subunit epsilon-2 precursor (N-methyl D- aspartate receptor subtype 2B) (NR2B) (NMDAR2B) (N-methyl-D-aspartate receptor subunit 3) (NR3) (hNR3). [Source:Uniprot/SWISSPROT;Acc:Q13224]	behavioral fear response | in utero embryonic development | startle response | suckling behavior | cation transport | calcium ion transport | glutamate signaling pathway | sensory organ development | learning | memory | embryonic development | response to ethanol | regulation of synaptic plasticity | behavioral response to pain | detection of mechanical stimulus involved in sensory perception of …	magnesium ion binding | receptor activity | N-methyl-D-aspartate selective glutamate receptor activity | extracellular-glutamate-gated ion channel activity | calcium channel activity | calcium ion binding | protein binding | glycine binding | glutamate receptor binding | ionotropic glutamate receptor activity | ion channel activity | transporter activity | | | | |	plasma membrane | membrane | integral to plasma membrane | | synaptic vesicle | | postsynaptic density | | N-methyl-D-aspartate selective glutamate receptor complex | | synaptosome | | cell junction | outer membrane-bounded periplasmic space | presynaptic membrane | | | synapse | | postsynaptic membrane | |	ENSG00000150086|ENSP00000279593
KKMPSIESDV	0.692535	Glutamate [NMDA] receptor subunit epsilon-1 precursor (N-methyl D- aspartate receptor subtype 2A) (NR2A) (NMDAR2A) (hNR2A). [Source:Uniprot/SWISSPROT;Acc:Q12879]	startle response | response to amphetamine | ion transport | calcium ion transport | glutamate signaling pathway | memory | protein localization | visual learning | response to wounding | neurogenesis | sleep | directional locomotion | negative regulation of protein catabolic process | dopamine metabolic process | serotonin metabolic process | response to drug | response to ethanol | regulation o…	magnesium ion binding | receptor activity | N-methyl-D-aspartate selective glutamate receptor activity | extracellular-glutamate-gated ion channel activity | calcium channel activity | calcium ion binding | protein binding | glutamate receptor binding | ionotropic glutamate receptor activity | ion channel activity | transporter activity | | | | | | |	plasma membrane | membrane | integral to plasma membrane | | cytoplasm | postsynaptic density | | N-methyl-D-aspartate selective glutamate receptor complex | | synaptosome | | cell junction | outer membrane-bounded periplasmic space | presynaptic membrane | | | synapse | | postsynaptic membrane | |	ENSG00000183454|ENSP00000379820
DPAESMESLV	0.690071	Receptor-type tyrosine-protein phosphatase gamma precursor (EC 3.1.3.48) (Protein-tyrosine phosphatase gamma) (R-PTP-gamma). [Source:Uniprot/SWISSPROT;Acc:P23470]	protein amino acid dephosphorylation | dephosphorylation |	protein tyrosine phosphatase activity | hydrolase activity | phosphatase activity |		ENSG00000144724|ENSP00000373216
QERLEYETTL	0.686803	XK-related protein 4. [Source:Uniprot/SWISSPROT;Acc:Q5GH76]	G-protein coupled receptor protein signaling pathway |	GABA-B receptor activity |	membrane | integral to membrane |	ENSG00000206579|ENSP00000328326
LIAGEKETHL	0.686728	Sodium- and chloride-dependent betaine transporter (Na(+)/Cl(-) betaine/GABA transporter) (BGT-1). [Source:Uniprot/SWISSPROT;Acc:P48065]	neurotransmitter transport |	neurotransmitter:sodium symporter activity | symporter activity |	membrane | integral to plasma membrane |	ENSG00000111181|ENSP00000228777
KFSRNKETHL	0.686728	myeloid/lymphoid or mixed-lineage leukemia 5 [Source:RefSeq_peptide;Acc:NP_061152]				ENSG00000005483|ENSP00000335398
MEPNQEETNR	0.683255	Short transient receptor potential channel 6 (TrpC6). [Source:Uniprot/SWISSPROT;Acc:Q9Y210]	calcium ion transport | ion transport |	calcium channel activity | ion channel activity | binding |	membrane | integral to membrane |	ENSG00000137672|ENSP00000343672
EFDAFVETLQ	0.682583	Uncharacterized protein KIAA0652. [Source:Uniprot/SWISSPROT;Acc:O75143]				ENSG00000175224|ENSP00000310321
IRHQGIHTNK	0.681025	Zinc finger protein 383. [Source:Uniprot/SWISSPROT;Acc:Q8NA42]	transcription | regulation of transcription, DNA-dependent |	DNA binding | zinc ion binding | metal ion binding | nucleic acid binding |	intracellular | nucleus | cytoplasm |	ENSG00000188283|ENSP00000340132
DNLVSRETKL	0.680791	T-box transcription factor TBX18 (T-box protein 18). [Source:Uniprot/SWISSPROT;Acc:O95935]	regulation of transcription, DNA-dependent | regulation of transcription |	transcription factor activity |	nucleus |	ENSG00000112837|ENSP00000327983
AARRSLETRS	0.680667	CUG-BP- and ETR-3-like factor 5 (CELF-5) (Bruno-like protein 5) (RNA- binding protein BRUNOL-5). [Source:Uniprot/SWISSPROT;Acc:Q8N6W0]		nucleic acid binding | RNA binding |		ENSG00000161082|ENSP00000335182
ARERDKCTIQ	0.680442	GTP-binding protein Rhes precursor (Ras homolog enriched in striatum) (Tumor endothelial marker 2). [Source:Uniprot/SWISSPROT;Acc:Q96D21]	small GTPase mediated signal transduction | locomotory behavior | intracellular protein transport | nucleocytoplasmic transport | signal transduction | protein transport | |	nucleotide binding | GTP binding | protein binding | |	plasma membrane | intracellular | cytoplasm |	ENSG00000100302|ENSP00000216127
VTVHRKETMR	0.680251	Netrin receptor UNC5C precursor (Protein unc-5 homolog C) (Unc-5 homolog 3). [Source:Uniprot/SWISSPROT;Acc:O95185]	| |	| |		ENSG00000182168|ENSP00000384047
LAIVQKHSIL	0.679606	Putative protein TMEM137. [Source:Uniprot/SWISSPROT;Acc:Q96IC7]				ENSG00000212703|ENSP00000311246
SSIDLWETAL	0.678418	Peptide/histidine transporter ENSP00000340402. [Source:Uniprot/SWISSPROT;Acc:A6NIM6]	oligopeptide transport | protein transport |	transporter activity | oligopeptide transporter activity | symporter activity |	membrane | integral to membrane |	ENSG00000188991|ENSP00000340402
APMECQESWK	0.678044	Hyaluronan mediated motility receptor (Intracellular hyaluronic acid- binding protein) (Receptor for hyaluronan-mediated motility) (CD168 antigen). [Source:Uniprot/SWISSPROT;Acc:O75330]		receptor activity |		ENSG00000072571|ENSP00000377492
RQSILFSTEV	0.67748	Breakpoint cluster region protein (EC 2.7.11.1) (Renal carcinoma antigen NY-REN-26). [Source:Uniprot/SWISSPROT;Acc:P11274]	protein amino acid phosphorylation | intracellular signaling cascade | brain development | regulation of Rho protein signal transduction | regulation of cell cycle | signal transduction |	protein serine/threonine kinase activity | guanyl-nucleotide exchange factor activity | Rho guanyl-nucleotide exchange factor activity | GTPase activator activity | kinase activity | transferase activity |	intracellular |	ENSG00000186716|ENSP00000303507
VERIQPETPL	0.675739	Mediator of RNA polymerase II transcription subunit 25 (Mediator complex subunit 25) (Activator-recruited cofactor 92 kDa component) (ARC92) (Activator interaction domain 1 protein) (p78). [Source:Uniprot/SWISSPROT;Acc:Q71SY5]				ENSG00000104973|ENSP00000366278
PRDHVKKTIL	0.67516	Gap junction beta-5 protein (Connexin-31.1) (Cx31.1). [Source:Uniprot/SWISSPROT;Acc:O95377]	cell communication | epidermis development |		plasma membrane | integral to membrane | connexon complex | cell junction |	ENSG00000189280|ENSP00000340811
EKKWDKYTIR	0.67501	Protein FAM50A (Protein XAP-5) (Protein HXC-26). [Source:Uniprot/SWISSPROT;Acc:Q14320]				ENSG00000071859|ENSP00000158526
EKKWDKYTIR	0.67501	Protein FAM50B (Protein XAP-5-like). [Source:Uniprot/SWISSPROT;Acc:Q9Y247]			nucleus |	ENSG00000145945|ENSP00000369625
GPGDPFSTYV	0.674536	Kalirin RhoGEF (EC 2.7.11.1) (Huntingtin-associated protein- interacting protein) (Protein Duo) (Serine/threonine kinase with Dbl- and pleckstrin homology domain). [Source:Uniprot/SWISSPROT;Acc:O60229]	regulation of Rho protein signal transduction |	Rho guanyl-nucleotide exchange factor activity |	intracellular |	ENSG00000160145|ENSP00000240874
VKPQVSESKL	0.669547	Acyl-coenzyme A thioesterase 8 (EC 3.1.2.27) (Choloyl-coenzyme A thioesterase) (Acyl-CoA thioesterase 8) (Peroxisomal acyl-coenzyme A thioester hydrolase 1) (PTE-1) (Peroxisomal long-chain acyl-CoA thioesterase 1) (HIV-Nef-associated acyl-CoA thioesterase [Source:Uniprot/SWISSPROT;Acc:O14734]	lipid metabolic process | acyl-CoA metabolic process | peroxisome organization | interspecies interaction between organisms |	carboxylesterase activity | protein binding | acyl-CoA thioesterase activity | hydrolase activity | choloyl-CoA hydrolase activity |	mitochondrion | peroxisome |	ENSG00000101473|ENSP00000217455
SRPHTNETSL	0.66942	Colorectal mutant cancer protein (Protein MCC). [Source:Uniprot/SWISSPROT;Acc:P23508]	signal transduction | negative regulation of cell cycle |	receptor activity | protein binding | nucleotide binding |		ENSG00000171444|ENSP00000305617
NRVVFSETTS	0.666958	Uncharacterized protein KIAA1641-like 1 (CLL-associated antigen KW-1). [Source:Uniprot/SWISSPROT;Acc:Q8N2N9]				ENSG00000196912|ENSP00000352972
SRMVVHESEE	0.666562	Myosin-3 (Myosin heavy chain 3) (Myosin heavy chain, fast skeletal muscle, embryonic) (Muscle embryonic myosin heavy chain) (SMHCE). [Source:Uniprot/SWISSPROT;Acc:P11055]	striated muscle contraction | muscle development |	nucleotide binding | actin binding | calmodulin binding | ATP binding | motor activity | nucleic acid binding |	cytoplasm | striated muscle thick filament | myosin complex | |	ENSG00000109063|ENSP00000226209
WWWPALETCR	0.666262	F-box/WD repeat-containing protein 9 (F-box and WD-40 domain- containing protein 9). [Source:Uniprot/SWISSPROT;Acc:Q5XUX1]				ENSG00000132004|ENSP00000254324
VLATAIEICV	0.666178	Serine/threonine-protein kinase SBK1 (EC 2.7.11.1) (SH3-binding kinase 1). [Source:Uniprot/SWISSPROT;Acc:Q52WX2]	protein amino acid phosphorylation |	nucleotide binding | protein serine/threonine kinase activity | protein binding | ATP binding | transferase activity | protein kinase activity | protein tyrosine kinase activity |	cytoplasm |	ENSG00000188322|ENSP00000343248
EEIAVIENIK	0.665093	Potassium channel subfamily K member 2 (Outward rectifying potassium channel protein TREK-1) (TREK-1 K(+) channel subunit) (Two pore potassium channel TPKC1) (Two pore domain potassium channel TREK-1). [Source:Uniprot/SWISSPROT;Acc:O95069]	potassium ion transport |	potassium channel activity | voltage-gated potassium channel activity |	membrane |	ENSG00000082482|ENSP00000375765
PEKGEIISQV	0.664749	Uncharacterized protein C1orf106. [Source:Uniprot/SWISSPROT;Acc:Q3KP66]				ENSG00000163362|ENSP00000356311
SAMAVLITCV	0.663778	SEC6-like protein C14orf73. [Source:Uniprot/SWISSPROT;Acc:Q17RC7]				ENSG00000205436|ENSP00000369409
TKRKTINSIL	0.662473	Alpha-2,8-sialyltransferase 8F (EC 2.4.99.-) (ST8Sia VI). [Source:Uniprot/SWISSPROT;Acc:P61647]	protein amino acid O-linked glycosylation | glycolipid biosynthetic process | carbohydrate biosynthetic process | protein amino acid glycosylation |	sialyltransferase activity |	membrane | integral to membrane | Golgi apparatus | integral to Golgi membrane |	ENSG00000148488|ENSP00000366835
YKPDHSETAN	0.66048	Thyroid peroxidase precursor (EC 1.11.1.8) (TPO). [Source:Uniprot/SWISSPROT;Acc:P07202]	response to oxidative stress |	peroxidase activity | heme binding |		ENSG00000115705|ENSP00000371704
PELESKESVL	0.66007	Neutral amino acid transporter A (SATT) (Solute carrier family 1 member 4) (Alanine/serine/cysteine/ threonine transporter) (ASCT1). [Source:Uniprot/SWISSPROT;Acc:P43007]	transport | dicarboxylic acid transport | L-alanine transport | L-cystine transport | proline transport | L-serine transport | threonine transport | hydroxyproline transport | cognition |	chloride channel activity | L-alanine transmembrane transporter activity | L-cystine transmembrane transporter activity | L-proline transmembrane transporter activity | L-serine transmembrane transporter activity | L-threonine transmembrane transporter activity | symporter activity | sodium:dicarboxylate symporter activity | L-hydroxyproline transmembrane transporter activity | |	intermediate filament | | membrane | integral to plasma membrane | melanosome |	ENSG00000115902|ENSP00000234256
LKRGTSETRF	0.659633	Transmembrane protein 200A. [Source:Uniprot/SWISSPROT;Acc:Q86VY9]			membrane | integral to membrane |	ENSG00000164484|ENSP00000376224
IPPLNLETKD	0.658547	Class B basic helix-loop-helix protein 2 (bHLHB2) (Differentially expressed in chondrocytes protein 1) (DEC1) (Enhancer-of-split and hairy-related protein 2) (SHARP-2) (Stimulated by retinoic acid gene 13 protein). [Source:Uniprot/SWISSPROT;Acc:O14503]	negative regulation of transcription, DNA-dependent | regulation of transcription | regulation of transcription, DNA-dependent | | | |	protein binding | transcription repressor activity | transcription regulator activity | DNA binding | | | |	|	ENSG00000134107|ENSP00000256495
EEDEKLETKS	0.658547	Transmembrane protein 65. [Source:Uniprot/SWISSPROT;Acc:Q6PI78]			membrane | integral to membrane |	ENSG00000164983|ENSP00000297632
RHGSCVETSL	0.65802	Transmembrane protein 151B (Transmembrane protein 193). [Source:Uniprot/SWISSPROT;Acc:Q8IW70]			membrane | integral to membrane |	ENSG00000178233|ENSP00000373463
SPLHSVETSL	0.65802	Plasma membrane calcium-transporting ATPase 3 (EC 3.6.3.8) (PMCA3) (Plasma membrane calcium pump isoform 3) (Plasma membrane calcium ATPase isoform 3). [Source:Uniprot/SWISSPROT;Acc:Q16720]	cation transport | calcium ion transport | metabolic process | transport |	nucleotide binding | magnesium ion binding | calcium-transporting ATPase activity | calcium ion binding | calmodulin binding | ATP binding | hydrolase activity | hydrolase activity, acting on acid anhydrides, catalyzing transmembrane movement of substances | ATPase activity, coupled to transmembrane movement of ions, phosphorylative mechanism | catalytic activity | calcium ion transmembrane trans…	plasma membrane | membrane | integral to membrane | Golgi apparatus |	ENSG00000067842|ENSP00000263519
MSSGSQHTNV	0.654797	Transmembrane protein 16B. [Source:Uniprot/SWISSPROT;Acc:Q9NQ90]	ion transport |	ion channel activity | chloride channel activity | calcium ion binding | chloride ion binding |	membrane | integral to membrane |	ENSG00000047617|ENSP00000314048
NVSPTFEFWL	0.654761	Protocadherin alpha-1 precursor (PCDH-alpha-1). [Source:Uniprot/SWISSPROT;Acc:Q9Y5I3]	cell adhesion | homophilic cell adhesion | nervous system development |	calcium ion binding | protein binding |	plasma membrane | membrane | extracellular region | integral to plasma membrane |	ENSG00000204970|ENSP00000367373
SLGLGFISRV	0.654521	Myosin-Va (Dilute myosin heavy chain, non-muscle) (Myosin-12) (Myosin heavy chain 12) (Myoxin). [Source:Uniprot/SWISSPROT;Acc:Q9Y4I1]	ubiquitin-dependent protein catabolic process | regulation of transcription, DNA-dependent |	nucleotide binding | motor activity | protein binding | ATP binding | actin filament binding | DNA binding | nucleoside-triphosphatase activity |	nucleus | cytoplasm | centrosome | focal adhesion | myosin complex |	ENSG00000197535|ENSP00000382177
KGKDSKESKK	0.653197	Sodium channel protein type 9 subunit alpha (Sodium channel protein type IX subunit alpha) (Voltage-gated sodium channel subunit alpha Nav1.7) (Neuroendocrine sodium channel) (hNE-Na) (Peripheral sodium channel 1). [Source:Uniprot/SWISSPROT;Acc:Q15858]	sodium ion transport | calcium ion transport | potassium ion transport | ion transport |	voltage-gated sodium channel activity | voltage-gated calcium channel activity | voltage-gated potassium channel activity | calcium ion binding | ion channel activity |	voltage-gated sodium channel complex | membrane | voltage-gated calcium channel complex | voltage-gated potassium channel complex |	ENSG00000169432|ENSP00000304748
EDQHTQITKV	0.651734	Phosphatidylinositol-3,4,5-trisphosphate 3-phosphatase and dual- specificity protein phosphatase PTEN (EC 3.1.3.67) (EC 3.1.3.16) (EC 3.1.3.48) (Phosphatase and tensin homolog) (Mutated in multiple advanced cancers 1). [Source:Uniprot/SWISSPROT;Acc:P60484]	angiogenesis | protein amino acid dephosphorylation | induction of apoptosis | central nervous system development | negative regulation of apoptosis | endothelial cell migration | cardiac muscle development | negative regulation of protein kinase B signaling cascade | regulation of cyclin-dependent protein kinase activity | lipid metabolic process | negative regulation of cell proliferation | neg…	protein tyrosine phosphatase activity | protein binding | protein tyrosine/serine/threonine phosphatase activity | phosphatase activity | phosphatidylinositol-3-phosphatase activity | protein serine/threonine phosphatase activity | lipid binding | phosphatidylinositol-3,4,5-trisphosphate 3-phosphatase activity | hydrolase activity | PDZ domain binding | inositol-1,3,4,5-tetrakisphosphate 3-phosph…	cytosol | nucleus | cytoplasm |	ENSG00000171862|ENSP00000361021
GQDSREETQL	0.650418	Potassium channel subfamily T member 2 (Sequence like an intermediate conductance potassium channel subunit) (Sodium and chloride-activated ATP-sensitive potassium channel Slo2.1). [Source:Uniprot/SWISSPROT;Acc:Q6UVM3]	ion transport | potassium ion transport | metabolic process |	nucleotide binding | catalytic activity | ion channel activity | ATP binding | calcium-activated potassium channel activity | potassium ion binding | voltage-gated potassium channel activity | binding |	plasma membrane | membrane | integral to membrane |	ENSG00000162687|ENSP00000294725
SFISKKEWYV	0.649577	Poliovirus receptor-related protein 1 precursor (Herpes virus entry mediator C) (HveC) (Nectin-1) (Herpesvirus Ig-like receptor) (HIgR) (CD111 antigen). [Source:Uniprot/SWISSPROT;Acc:Q15223]	homophilic cell adhesion | heterophilic cell adhesion | interspecies interaction between organisms |	protein binding | coreceptor activity | protein homodimerization activity |	plasma membrane | extracellular region |	ENSG00000110400|ENSP00000264025
PDEEVPESES	0.649547	Cell cycle checkpoint protein RAD1 (EC 3.1.11.2) (DNA repair exonuclease rad1 homolog) (Rad1-like DNA damage checkpoint protein) (hRAD1). [Source:Uniprot/SWISSPROT;Acc:O60671]	DNA repair |	damaged DNA binding | exodeoxyribonuclease III activity |	nucleus |	ENSG00000113456|ENSP00000313467
MERLRVETDV	0.649061	Rho guanine nucleotide exchange factor 16. [Source:Uniprot/SWISSPROT;Acc:Q5VV41]	regulation of Rho protein signal transduction |	Rho guanyl-nucleotide exchange factor activity |	intracellular |	ENSG00000130762|ENSP00000339129
SNAKAVETDV	0.649061	Potassium voltage-gated channel subfamily A member 4 (Voltage-gated potassium channel subunit Kv1.4) (HK1) (HPCN2) (HBK4) (HUKII). [Source:Uniprot/SWISSPROT;Acc:P22459]	ion transport | potassium ion transport |	voltage-gated ion channel activity | voltage-gated potassium channel activity | protein binding | potassium ion binding | ion channel activity | |	membrane | integral to membrane | voltage-gated potassium channel complex |	ENSG00000182255|ENSP00000328511
GSAPAIESVD	0.648705	Gamma-taxilin (Lipopolysaccharide-specific response protein 5). [Source:Uniprot/SWISSPROT;Acc:Q9NUQ3]	negative regulation of transcription from RNA polymerase II promoter |	protein binding | transcription repressor activity |	nucleus | cytoplasm | NuRD complex |	ENSG00000086712|ENSP00000369465
SPLHSLETSL	0.64785	Plasma membrane calcium-transporting ATPase 1 (EC 3.6.3.8) (PMCA1) (Plasma membrane calcium pump isoform 1) (Plasma membrane calcium ATPase isoform 1). [Source:Uniprot/SWISSPROT;Acc:P20020]	transport | cation transport | metabolic process | calcium ion transport |	ATP binding | ATPase activity, coupled to transmembrane movement of ions, phosphorylative mechanism | catalytic activity | calcium-transporting ATPase activity | calcium ion binding | calcium ion transmembrane transporter activity | hydrolase activity, acting on acid anhydrides, catalyzing transmembrane movement of substances |	membrane |	ENSG00000070961|ENSP00000261173
SPIHSLETSL	0.64785	Plasma membrane calcium-transporting ATPase 2 (EC 3.6.3.8) (PMCA2) (Plasma membrane calcium pump isoform 2) (Plasma membrane calcium ATPase isoform 2). [Source:Uniprot/SWISSPROT;Acc:Q01814]	transport | cation transport | metabolic process | calcium ion transport |	ATP binding | ATPase activity, coupled to transmembrane movement of ions, phosphorylative mechanism | catalytic activity | calcium-transporting ATPase activity | calcium ion binding | calcium ion transmembrane transporter activity | hydrolase activity, acting on acid anhydrides, catalyzing transmembrane movement of substances |	membrane |	ENSG00000157087|ENSP00000373311
IKHQLIHTRE	0.644907	Zinc finger protein 16 (Zinc finger protein KOX9). [Source:Uniprot/SWISSPROT;Acc:P17020]	transcription | regulation of transcription, DNA-dependent |	nucleic acid binding | zinc ion binding | metal ion binding | DNA binding |	intracellular | nucleus |	ENSG00000170631|ENSP00000276816
LLSSIIYTYY	0.644576	Interphotoreceptor matrix proteoglycan 1 precursor (Interphotoreceptor matrix proteoglycan of 150 kDa) (IPM-150) (Sialoprotein associated with cones and rods). [Source:Uniprot/SWISSPROT;Acc:Q17R60]				ENSG00000112706|ENSP00000358980
LSGTIQITWQ	0.643815					ENSG00000212879|ENSP00000384383
STCILQETSL	0.643521	Sodium-dependent multivitamin transporter (Na(+)-dependent multivitamin transporter) (Solute carrier family 5 member 6). [Source:Uniprot/SWISSPROT;Acc:Q9Y289]	ion transport | sodium ion transport | transport |	transporter activity | sodium-dependent multivitamin transmembrane transporter activity | symporter activity | sodium ion binding |	membrane | integral to plasma membrane | membrane fraction |	ENSG00000138074|ENSP00000384853
LIFYILENIV	0.643194	Zinc finger FYVE domain-containing protein 9 (Mothers against decapentaplegic homolog-interacting protein) (Madh-interacting protein) (Smad anchor for receptor activation) (Receptor activation anchor) (hSARA) (Novel serine protease) (NSP). [Source:Uniprot/SWISSPROT;Acc:O95405]		zinc ion binding |		ENSG00000157077|ENSP00000349737
GFCYVKISWK	0.642794	MSTP121 (FWP005). [Source:Uniprot/SPTREMBL;Acc:Q7Z2S3]				ENSG00000167475|ENSP00000316007
VDFPPKESSL	0.6425	Activin receptor type-2A precursor (EC 2.7.11.30) (Activin receptor type IIA) (ACTR-IIA) (ACTRIIA). [Source:Uniprot/SWISSPROT;Acc:P27037]	gastrulation with mouth forming second | protein amino acid phosphorylation | spermatogenesis | determination of left/right symmetry | mesoderm development | anterior/posterior pattern formation | positive regulation of bone mineralization | BMP signaling pathway | positive regulation of activin receptor signaling pathway | sperm ejaculation | penile erection | positive regulation of erythrocyte …	nucleotide binding | magnesium ion binding | ATP binding | coreceptor activity | transferase activity | activin receptor activity | growth factor binding | manganese ion binding | protein self-association | activin binding | inhibin beta-A binding | receptor signaling protein serine/threonine kinase activity | transmembrane receptor protein serine/threonine kinase activity | transforming growth f…	plasma membrane | membrane | integral to plasma membrane | cytoplasm | inhibin-betaglycan-ActRII complex |	ENSG00000121989|ENSP00000385568
HIVEALETDV	0.638891	Lymphokine-activated killer T-cell-originated protein kinase (EC 2.7.12.2) (T-LAK cell-originated protein kinase) (PDZ-binding kinase) (Spermatogenesis-related protein kinase) (SPK) (MAPKK-like protein kinase) (Nori-3) (Cancer/testis antigen 84) (CT84). [Source:Uniprot/SWISSPROT;Acc:Q96KB5]		nucleotide binding | protein serine/threonine kinase activity | protein binding | transferase activity | protein kinase activity | protein tyrosine kinase activity |		ENSG00000168078|ENSP00000301905
EYVRHEETLT	0.638883	60S ribosome subunit biogenesis protein NIP7 homolog (KD93). [Source:Uniprot/SWISSPROT;Acc:Q9Y221]				ENSG00000132603|ENSP00000254941
QDDFDWDSIV	0.637571	Forkhead box protein J3. [Source:Uniprot/SWISSPROT;Acc:Q9UPW0]	transcription | regulation of transcription, DNA-dependent |	transcription factor activity | sequence-specific DNA binding |	nucleus |	ENSG00000198815|ENSP00000354620
EVHTKIISEE	0.636932	Myosin-1 (Myosin heavy chain 1) (Myosin heavy chain 2x) (MyHC-2x) (Myosin heavy chain, skeletal muscle, adult 1) (Myosin heavy chain IIx/d) (MyHC-IIx/d). [Source:Uniprot/SWISSPROT;Acc:P12882]	striated muscle contraction |	nucleotide binding | motor activity | actin binding | calmodulin binding | ATP binding |	cytoplasm | nucleolus | striated muscle thick filament | focal adhesion | myosin complex |	ENSG00000109061|ENSP00000226207
LCIKQTETLD	0.636703	Olfactory receptor 11A1 (Olfactory receptor OR6-30) (Hs6M1-18). [Source:Uniprot/SWISSPROT;Acc:Q9GZK7]	signal transduction | G-protein coupled receptor protein signaling pathway | sensory perception of smell | response to stimulus |	receptor activity | olfactory receptor activity | melanocortin receptor activity |	plasma membrane | integral to membrane |	ENSG00000206472|ENSP00000373043
LCIKQTETLD	0.636703	Olfactory receptor 11A1 (Olfactory receptor OR6-30) (Hs6M1-18). [Source:Uniprot/SWISSPROT;Acc:Q9GZK7]	signal transduction | G-protein coupled receptor protein signaling pathway | sensory perception of smell | response to stimulus |	receptor activity | olfactory receptor activity | melanocortin receptor activity |	plasma membrane | integral to membrane |	ENSG00000206517|ENSP00000383550
LCIKQTETLD	0.636703	Olfactory receptor 11A1 (Olfactory receptor OR6-30) (Hs6M1-18). [Source:Uniprot/SWISSPROT;Acc:Q9GZK7]	signal transduction | G-protein coupled receptor protein signaling pathway | sensory perception of smell | response to stimulus |	receptor activity | olfactory receptor activity | melanocortin receptor activity |	plasma membrane | integral to membrane |	ENSG00000204694|ENSP00000366352
KIEDVEITLV	0.636399	FCH and double SH3 domains protein 2 (SH3 multiple domains protein 3) (Carom). [Source:Uniprot/SWISSPROT;Acc:O94868]				ENSG00000137478|ENSP00000308978
TKWNENESYS	0.636143	Integrin alpha-6 precursor (VLA-6) (CD49f antigen) [Contains: Integrin alpha-6 heavy chain; Integrin alpha-6 light chain]. [Source:Uniprot/SWISSPROT;Acc:P23229]	cell-substrate junction assembly | cell adhesion | integrin-mediated signaling pathway |	receptor activity | calcium ion binding | protein binding |	membrane | integral to membrane | integrin complex |	ENSG00000091409|ENSP00000264106
EVGKVYISIL	0.630258	Rab15 effector protein. [Source:Uniprot/SWISSPROT;Acc:Q6BDI9]			membrane | endosome | early endosome membrane |	ENSG00000174236|ENSP00000310335
KLLDQMETPL	0.629622	Cathepsin G precursor (EC 3.4.21.20) (CG). [Source:Uniprot/SWISSPROT;Acc:P08311]	proteolysis | immune response |	serine-type endopeptidase activity | peptidase activity | catalytic activity |		ENSG00000100448|ENSP00000216336
AEAGVVESEN	0.627687	Centromere protein S (CENP-S) (Apoptosis-inducing TAF9-like domain- containing protein 1). [Source:Uniprot/SWISSPROT;Acc:Q8N2Z9]		DNA binding |		ENSG00000175279|ENSP00000340955
EMKVEHETSS	0.626536	FYVE, RhoGEF and PH domain-containing protein 4 (Actin filament- binding protein frabin) (FGD1-related F-actin-binding protein) (Zinc finger FYVE domain-containing protein 6). [Source:Uniprot/SWISSPROT;Acc:Q96M96]				ENSG00000139132|ENSP00000379091
LVKMTKITVL	0.625841	Pericentriolar material 1 protein (PCM-1) (hPCM-1). [Source:Uniprot/SWISSPROT;Acc:Q15154]				ENSG00000078674|ENSP00000382891
TLSKEEETKK	0.625017	similar to ribosomal protein L19 [Source:RefSeq_peptide;Acc:NP_001074013]	translation |	structural constituent of ribosome |	| intracellular | ribosome |	ENSG00000218227|ENSP00000384740
TLSKEEETKK	0.625017	60S ribosomal protein L19. [Source:Uniprot/SWISSPROT;Acc:P84098]	translational elongation | translation | nucleosome assembly |	RNA binding | structural constituent of ribosome | DNA binding |	cytosolic large ribosomal subunit | intracellular | nucleosome | cytosol | ribosome | nucleus |	ENSG00000108298|ENSP00000225430
QAIKTEETKS	0.625017	HBxAg transactivated protein 2 [Source:RefSeq_peptide;Acc:NP_055987]				ENSG00000117523|ENSP00000313642
MRHQRVHTIK	0.624767	Zinc finger protein 397 (Zinc finger and SCAN domain-containing protein 15) (Zinc finger protein 47). [Source:Uniprot/SWISSPROT;Acc:Q8NF99]	transcription | regulation of transcription, DNA-dependent |	transcription factor activity | zinc ion binding | metal ion binding | nucleic acid binding |	intracellular | nucleus | cytoplasm |	ENSG00000186812|ENSP00000331577
LRTHARETLY	0.624298	Zinc finger and SCAN domain-containing protein 10 (Zinc finger protein 206). [Source:Uniprot/SWISSPROT;Acc:Q96SZ4]	transcription | regulation of transcription, DNA-dependent |	transcription factor activity | zinc ion binding | metal ion binding | DNA binding | nucleic acid binding |	intracellular | nucleus |	ENSG00000130182|ENSP00000252463
SSNATRETLY	0.624298	Neurotensin receptor type 1 (NT-R-1) (High-affinity levocabastine- insensitive neurotensin receptor) (NTRH). [Source:Uniprot/SWISSPROT;Acc:P30989]	signal transduction | G-protein coupled receptor protein signaling pathway | synaptic transmission | adult locomotory behavior | |	receptor activity | G-protein coupled receptor activity | neurotensin receptor activity, G-protein coupled | purinergic nucleotide receptor activity, G-protein coupled | growth hormone-releasing hormone receptor activity |	plasma membrane | integral to membrane | endoplasmic reticulum | integral to plasma membrane | Golgi apparatus |	ENSG00000101188|ENSP00000359532
SHDLVSEMEV	0.623545	C5a anaphylatoxin chemotactic receptor C5L2 (G-protein coupled receptor 77). [Source:Uniprot/SWISSPROT;Acc:Q9P296]	chemotaxis | signal transduction | G-protein coupled receptor protein signaling pathway |	receptor activity | G-protein coupled receptor activity | C5a anaphylatoxin receptor activity | angiotensin type II receptor activity | galanin receptor activity | anaphylatoxin receptor activity | purinergic nucleotide receptor activity, G-protein coupled |	plasma membrane | integral to membrane |	ENSG00000134830|ENSP00000257267
LLQEEWETVM	0.623051	Parathyroid hormone/parathyroid hormone-related peptide receptor precursor (PTH/PTHr receptor) (PTH/PTHrP type I receptor). [Source:Uniprot/SWISSPROT;Acc:Q03431]	skeletal development | signal transduction | G-protein signaling, coupled to cyclic nucleotide second messenger | | | | | | | | | | | | | | |	receptor activity | parathyroid hormone receptor activity | G-protein coupled receptor activity |	plasma membrane | | membrane | integral to plasma membrane | nucleus | | cytoplasm | | | |	ENSG00000160801|ENSP00000321999
EYARQLEMIV	0.622934	26S proteasome non-ATPase regulatory subunit 8 (26S proteasome regulatory subunit S14) (p31). [Source:Uniprot/SWISSPROT;Acc:P48556]	proteolysis | anaphase-promoting complex-dependent proteasomal ubiquitin-dependent protein catabolic process | negative regulation of ubiquitin-protein ligase activity during mitotic cell cycle | positive regulation of ubiquitin-protein ligase activity during mitotic cell cycle |	protein binding |	proteasome complex | cytosol | nucleus | cytoplasm | proteasome regulatory particle |	ENSG00000099341|ENSP00000385454
LCLLKIHTKN	0.622787	Zinc finger protein 432. [Source:Uniprot/SWISSPROT;Acc:O94892]	regulation of transcription, DNA-dependent |	nucleic acid binding |	intracellular |	ENSG00000142556|ENSP00000348674
IPTPVIHTKH	0.622787	Creatine kinase, ubiquitous mitochondrial precursor (EC 2.7.3.2) (U- MtCK) (Mia-CK) (Acidic-type mitochondrial creatine kinase). [Source:Uniprot/SWISSPROT;Acc:P12532]	creatine metabolic process |	nucleotide binding | creatine kinase activity | ATP binding | kinase activity | transferase activity, transferring phosphorus-containing groups |	membrane | mitochondrion | mitochondrial inner membrane |	ENSG00000166998|ENSP00000300283
IPTPVIHTKH	0.622787	Creatine kinase, ubiquitous mitochondrial precursor (EC 2.7.3.2) (U- MtCK) (Mia-CK) (Acidic-type mitochondrial creatine kinase). [Source:Uniprot/SWISSPROT;Acc:P12532]	creatine metabolic process |	nucleotide binding | creatine kinase activity | ATP binding | kinase activity | transferase activity, transferring phosphorus-containing groups |	membrane | mitochondrion | mitochondrial inner membrane |	ENSG00000168775|ENSP00000338496
RSPTASESRN	0.621308	Folliculin (Birt-Hogg-Dube syndrome protein) (BHD skin lesion fibrofolliculoma protein). [Source:Uniprot/SWISSPROT;Acc:Q8NFG4]	negative regulation of cell cycle |	protein binding |	cytoplasm |	ENSG00000154803|ENSP00000285071
GAYSKSYTLV	0.621158	Down syndrome cell adhesion molecule-like protein 1 precursor (Down syndrome cell adhesion molecule 2). [Source:Uniprot/SWISSPROT;Acc:Q8TD84]	cell adhesion | brain development | embryonic skeletal morphogenesis | cell-cell adhesion | protein amino acid phosphorylation |	protein binding | protein homodimerization activity | vascular endothelial growth factor receptor activity | ATP binding |	membrane | integral to membrane | cell surface |	ENSG00000177103|ENSP00000315465
NPYAKSYTLV	0.621158	Down syndrome cell adhesion molecule precursor (CHD2). [Source:Uniprot/SWISSPROT;Acc:O60469]	cell adhesion | nervous system development | protein amino acid phosphorylation | | | |	protein binding | vascular endothelial growth factor receptor activity | ATP binding |	plasma membrane | extracellular region | integral to plasma membrane | membrane fraction |	ENSG00000171587|ENSP00000385342
METPLEITEL	0.620117	Cadherin-23 precursor (Otocadherin). [Source:Uniprot/SWISSPROT;Acc:Q9H251]				ENSG00000107736|ENSP00000381768
CETSANHTEL	0.620042	Protein canopy homolog 1. [Source:Uniprot/SWISSPROT;Acc:Q3B7I2]				ENSG00000146910|ENSP00000384514
FIAWRSRTIQ	0.618065	CKLF-like MARVEL transmembrane domain-containing protein 8 (Chemokine- like factor superfamily member 8). [Source:Uniprot/SWISSPROT;Acc:Q8IZV2]	chemotaxis |	cytokine activity |	membrane | integral to membrane | extracellular space |	ENSG00000170293|ENSP00000307741
LIGVIRETVL	0.617305	Uncharacterized protein C9orf61 (Protein X123). [Source:Uniprot/SWISSPROT;Acc:Q15884]				ENSG00000135063|ENSP00000304435
LACHENETVS	0.616631	NAD-dependent deacetylase sirtuin-5 (EC 3.5.1.-) (SIR2-like protein 5). [Source:Uniprot/SWISSPROT;Acc:Q9NXA8]	chromatin silencing | regulation of transcription, DNA-dependent | protein amino acid ADP-ribosylation | protein amino acid deacetylation |	DNA binding | NAD+ ADP-ribosyltransferase activity | zinc ion binding | hydrolase activity | NAD-dependent histone deacetylase activity | metal ion binding | NAD binding |	chromatin silencing complex |	ENSG00000124523|ENSP00000368552
NPETRDETQL	0.616286	Potassium channel subfamily T member 1 (KCa4.1). [Source:Uniprot/SWISSPROT;Acc:Q5JUK3]	ion transport | potassium ion transport | metabolic process |	catalytic activity | ion channel activity | binding | calcium ion binding | calcium-activated potassium channel activity | potassium ion binding | voltage-gated potassium channel activity |	plasma membrane | membrane | integral to membrane | voltage-gated potassium channel complex |	ENSG00000107147|ENSP00000263604
ITSVQRHTWL	0.615213	Protein FAM55B. [Source:Uniprot/SWISSPROT;Acc:Q96DL1]			membrane | integral to membrane |	ENSG00000204361|ENSP00000364624
PNPVDDESWD	0.614711	Probable ATP-dependent RNA helicase DDX4 (EC 3.6.1.-) (DEAD box protein 4) (Vasa homolog). [Source:Uniprot/SWISSPROT;Acc:Q9NQI0]		nucleic acid binding | ATP binding | ATP-dependent helicase activity | helicase activity |		ENSG00000152670|ENSP00000334167
EASRELESYC	0.614573	Gastric inhibitory polypeptide receptor precursor (GIP-R) (Glucose- dependent insulinotropic polypeptide receptor). [Source:Uniprot/SWISSPROT;Acc:P48546]	generation of precursor metabolites and energy | G-protein coupled receptor protein signaling pathway | activation of adenylate cyclase activity | response to nutrient |	gastric inhibitory peptide receptor activity | G-protein coupled receptor activity | glucagon receptor activity |	plasma membrane | membrane | integral to membrane |	ENSG00000010310|ENSP00000263281
PVRVCEETSL	0.61432	Protein FAM105B. [Source:Uniprot/SWISSPROT;Acc:Q96BN8]				ENSG00000154124|ENSP00000284274
WTILELETQH	0.613589	Uncharacterized protein KIAA1107. [Source:Uniprot/SWISSPROT;Acc:Q9UPP5]				ENSG00000069712|ENSP00000359404
HYPASPDSWV	0.613299	Catenin delta-2 (Delta-catenin) (Neural plakophilin-related ARM-repeat protein) (NPRAP) (Neurojungin) (GT24). [Source:Uniprot/SWISSPROT;Acc:Q9UQB3]	| | |	binding | |		ENSG00000169862|ENSP00000352661
QYPGSPDSWV	0.613299	Plakophilin-4 (p0071). [Source:Uniprot/SWISSPROT;Acc:Q99569]		structural molecule activity | protein binding | binding |	cell-cell junction |	ENSG00000144283|ENSP00000374409
QGFLLVETNG	0.612757	Mannose-P-dolichol utilization defect 1 protein (Suppressor of Lec15 and Lec35 glycosylation mutation homolog) (SL15). [Source:Uniprot/SWISSPROT;Acc:O75352]				ENSG00000129255|ENSP00000352876
STEWMLESTV	0.611608	Leucine-rich repeat and fibronectin type III domain-containing protein 1 precursor (Synaptic adhesion-like molecule 2). [Source:Uniprot/SWISSPROT;Acc:Q9P244]		protein binding |	membrane | integral to membrane | cell junction | synapse |	ENSG00000128011|ENSP00000248668
SNSCKCCTWN	0.611394	Chitotriosidase-1 precursor (EC 3.2.1.14) (Chitinase-1). [Source:Uniprot/SWISSPROT;Acc:Q13231]	carbohydrate metabolic process | chitin metabolic process | chitin catabolic process |	hydrolase activity, hydrolyzing O-glycosyl compounds | chitin binding | chitinase activity |	extracellular region |	ENSG00000133063|ENSP00000356197
HKRRKAETEN	0.61138	Calcium-binding tyrosine phosphorylation-regulated protein (Calcium- binding protein 86) (Testis-specific calcium-binding protein CBP86) (Fibrousheathin-2) (FSP-2) (Fibrousheathin II) (Cancer/testis antigen 88) (CT88). [Source:Uniprot/SWISSPROT;Acc:O75952]	signal transduction |	cAMP-dependent protein kinase regulator activity |		ENSG00000154040|ENSP00000382419
KEPLLQDTNV	0.611352	Hippocampus abundant transcript 1 protein (Putative tetracycline transporter-like protein). [Source:Uniprot/SWISSPROT;Acc:Q96MC6]	transport | tetracycline transport | response to antibiotic |	transporter activity | tetracycline:hydrogen antiporter activity |	membrane | integral to membrane |	ENSG00000156875|ENSP00000359171
TASPAKETSF	0.610466	Solute carrier family 2, facilitated glucose transporter member 7 (Glucose transporter type 7) (GLUT-7). [Source:Uniprot/SWISSPROT;Acc:Q6PXP3]	carbohydrate transport | transmembrane transport | transport |	transporter activity | sugar:hydrogen symporter activity | fructose transmembrane transporter activity | glucose transmembrane transporter activity | substrate-specific transmembrane transporter activity |	membrane | integral to membrane |	ENSG00000197241|ENSP00000383698
DTMEKSESLM	0.60637	Gamma-aminobutyric acid receptor subunit alpha-4 precursor (GABA(A) receptor subunit alpha-4). [Source:Uniprot/SWISSPROT;Acc:P48169]	ion transport | chloride transport | gamma-aminobutyric acid signaling pathway | transport |	GABA-A receptor activity | ion channel activity | extracellular ligand-gated ion channel activity | chloride channel activity | benzodiazepine receptor activity | chloride ion binding | neurotransmitter receptor activity |	plasma membrane | membrane | integral to membrane | integral to plasma membrane | cell junction | synapse | postsynaptic membrane |	ENSG00000109158|ENSP00000264318
SQLNEKETPF	0.606325	Putative uncharacterized protein. [Source:Uniprot/SPTREMBL;Acc:Q3C1W9]				ENSG00000214883|ENSP00000382128
QSVSCWITRL	0.605017	Mucin-4 precursor (MUC-4) (Pancreatic adenocarcinoma mucin) (Testis mucin) (Ascites sialoglycoprotein) (ASGP) (Tracheobronchial mucin) [Contains: Mucin-4 alpha chain (Ascites sialoglycoprotein 1) (ASGP-1); Mucin-4 beta chain (Ascites sialoglycoprotein 2) [Source:Uniprot/SWISSPROT;Acc:Q99102]	transport | cell-matrix adhesion |	transporter activity |	membrane |	ENSG00000145113|ENSP00000345378
GDSLLAETEM	0.604696	Uncharacterized protein C6orf154. [Source:Uniprot/SWISSPROT;Acc:Q5JTD7]				ENSG00000204052|ENSP00000361518
GSRSTCMTWN	0.604686	C-C motif chemokine 4-like precursor (Small-inducible cytokine A4- like) (Lymphocyte activation gene 1 protein) (LAG-1) (Macrophage inflammatory protein 1-beta) (Monocyte adherence-induced protein 5- alpha). [Source:Uniprot/SWISSPROT;Acc:Q8NHW4]				ENSG00000205020|ENSP00000367603
GSRSTCMTWN	0.604686	C-C motif chemokine 4 precursor (Small-inducible cytokine A4) (Macrophage inflammatory protein 1-beta) (MIP-1-beta) (MIP-1-beta(1- 69)) (T-cell activation protein 2) (ACT-2) (PAT 744) (Protein H400) (SIS-gamma) (Lymphocyte activation gene 1 protein) (LAG- [Source:Uniprot/SWISSPROT;Acc:P13236]				ENSG00000129277|ENSP00000378004
GSRSTCMTWN	0.604686	C-C motif chemokine 4-like precursor (Small-inducible cytokine A4- like) (Lymphocyte activation gene 1 protein) (LAG-1) (Macrophage inflammatory protein 1-beta) (Monocyte adherence-induced protein 5- alpha). [Source:Uniprot/SWISSPROT;Acc:Q8NHW4]				ENSG00000215627|ENSP00000367600
GSRSTCMTWN	0.604686	C-C motif chemokine 4-like precursor (Small-inducible cytokine A4- like) (Lymphocyte activation gene 1 protein) (LAG-1) (Macrophage inflammatory protein 1-beta) (Monocyte adherence-induced protein 5- alpha). [Source:Uniprot/SWISSPROT;Acc:Q8NHW4]				ENSG00000197262|ENSP00000345572
REEPDHSTEV	0.603733	similar to chemokine (C-C motif) receptor-like 2 [Source:RefSeq_peptide;Acc:NP_001091101]	G-protein coupled receptor protein signaling pathway |	C-C chemokine receptor activity | angiotensin type II receptor activity | neuropeptide Y receptor activity |	integral to membrane |	ENSG00000215775|ENSP00000383677
REEPDHSTEV	0.603733	C-C chemokine receptor-like 2 (Putative MCP-1 chemokine receptor) (Chemokine receptor CCR11) (Chemokine receptor X). [Source:Uniprot/SWISSPROT;Acc:O00421]	chemotaxis | signal transduction | G-protein coupled receptor protein signaling pathway |	receptor activity | G-protein coupled receptor activity | C-C chemokine receptor activity | angiotensin type II receptor activity | neuropeptide Y receptor activity |	plasma membrane | integral to membrane | integral to plasma membrane |	ENSG00000121797|ENSP00000381994
VQEGDFQTEV	0.60269	Brain-specific angiogenesis inhibitor 3 precursor. [Source:Uniprot/SWISSPROT;Acc:O60242]	signal transduction | neuropeptide signaling pathway |	receptor activity | brain-specific angiogenesis inhibitor activity | G-protein coupled receptor activity | metallopeptidase activity | zinc ion binding |	plasma membrane | membrane | integral to membrane | proteinaceous extracellular matrix | cell surface |	ENSG00000135298|ENSP00000359630
PPDGDFQTEV	0.60269	Brain-specific angiogenesis inhibitor 2 precursor. [Source:Uniprot/SWISSPROT;Acc:O60241]	signal transduction | neuropeptide signaling pathway |	receptor activity | brain-specific angiogenesis inhibitor activity | G-protein coupled receptor activity | metallopeptidase activity | zinc ion binding |	plasma membrane | membrane | integral to membrane | proteinaceous extracellular matrix |	ENSG00000121753|ENSP00000381548
IVAKASRTEL	0.60194	UPF0556 protein C19orf10 precursor (Stromal cell-derived growth factor SF20) (Interleukin-25) (IL-25). [Source:Uniprot/SWISSPROT;Acc:Q969H8]	positive regulation of cell proliferation | |	protein binding | growth factor activity | | |	extracellular region | ER-Golgi intermediate compartment |	ENSG00000074842|ENSP00000262947
PRLVQKEKID	0.60174	Phosphatidylinositide phosphatase SAC1 (EC 3.1.3.-) (Suppressor of actin mutations 1-like protein). [Source:Uniprot/SWISSPROT;Acc:Q9NTJ5]		hydrolase activity | phosphatase activity |	membrane | integral to membrane | endoplasmic reticulum | endoplasmic reticulum membrane | Golgi apparatus |	ENSG00000211456|ENSP00000373713
AKADAQESRL	0.600243	1-phosphatidylinositol-4,5-bisphosphate phosphodiesterase beta-2 (EC 3.1.4.11) (Phosphoinositide phospholipase C) (Phospholipase C- beta-2) (PLC-beta-2). [Source:Uniprot/SWISSPROT;Acc:Q00722]	phospholipid metabolic process | activation of phospholipase C activity | intracellular signaling cascade | lipid catabolic process | lipid metabolic process | signal transduction |	phosphoinositide phospholipase C activity | signal transducer activity | calcium ion binding | hydrolase activity | phospholipase C activity | phosphoric diester hydrolase activity |		ENSG00000137841|ENSP00000260402
GTMFLRETSL	0.599735	Guanylate cyclase soluble subunit alpha-2 (EC 4.6.1.2) (GCS-alpha-2). [Source:Uniprot/SWISSPROT;Acc:P33402]	cGMP biosynthetic process | intracellular signaling cascade | homoiothermy | response to freezing | cyclic nucleotide biosynthetic process |	guanylate cyclase activity | heme binding | ice binding | phosphorus-oxygen lyase activity |	cytoplasm |	ENSG00000152402|ENSP00000344874
EEEESMETQE	0.599502	Interleukin enhancer-binding factor 2 (Nuclear factor of activated T- cells 45 kDa). [Source:Uniprot/SWISSPROT;Acc:Q12905]	transcription | immune response | positive regulation of transcription, DNA-dependent |	DNA binding | RNA polymerase II transcription factor activity | double-stranded RNA binding | protein binding | ATP binding | transferase activity | RNA binding |	nucleus | nucleolus |	ENSG00000143621|ENSP00000355011
QLMQKPETPM	0.598696	Protein FAM81A. [Source:Uniprot/SWISSPROT;Acc:Q8TBF8]				ENSG00000157470|ENSP00000288228
SSEWVMESTV	0.597521	Leucine-rich repeat and fibronectin type-III domain-containing protein 2 precursor (Synaptic adhesion-like molecule 1). [Source:Uniprot/SWISSPROT;Acc:Q9ULH4]		protein binding | |	membrane | integral to membrane |	ENSG00000156564|ENSP00000345985
YPSLHIYTYP	0.594906	Cytosolic carboxypeptidase 2 (EC 3.4.17.-) (ATP/GTP-binding protein- like 2). [Source:Uniprot/SWISSPROT;Acc:Q5U5Z8]	proteolysis |	metallocarboxypeptidase activity | peptidase activity | metallopeptidase activity | zinc ion binding | metal ion binding |	cytoplasm |	ENSG00000165923|ENSP00000298861
IKTTVKELIS	0.59478	Protein DEK. [Source:Uniprot/SWISSPROT;Acc:P35659]	regulation of transcription from RNA polymerase II promoter | signal transduction | viral genome replication | ossification | cell adhesion |	DNA binding | specific RNA polymerase II transcription factor activity | histone binding | nucleic acid binding |	nucleus |	ENSG00000124795|ENSP00000380414
GCHLQCITRS	0.593668	Transmembrane protein 53. [Source:Uniprot/SWISSPROT;Acc:Q6P2H8]			integral to membrane |	ENSG00000126106|ENSP00000361317
SAERLEESVV	0.593276	Leucine-rich repeat and fibronectin type-III domain-containing protein 4 precursor. [Source:Uniprot/SWISSPROT;Acc:Q6PJG9]	G-protein coupled receptor protein signaling pathway |	protein binding | histamine receptor activity |	membrane | integral to membrane |	ENSG00000173621|ENSP00000312535
ELSHRIEPRV	0.592695	Rap guanine nucleotide exchange factor 5 (Guanine nucleotide exchange factor for Rap1) (Related to Epac) (Repac) (M-Ras-regulated Rap GEF) (MR-GEF). [Source:Uniprot/SWISSPROT;Acc:Q92565]	regulation of small GTPase mediated signal transduction | small GTPase mediated signal transduction |	guanyl-nucleotide exchange factor activity |	intracellular |	ENSG00000136237|ENSP00000258735
AKPQPVDSWV	0.591439	Armadillo repeat protein deleted in velo-cardio-facial syndrome. [Source:Uniprot/SWISSPROT;Acc:O00192]		binding |		ENSG00000099889|ENSP00000384341
AKMYAVDTRV	0.589733	Claudin-16 (Paracellin-1) (PCLN-1). [Source:Uniprot/SWISSPROT;Acc:Q9Y5I7]	ion transport | cellular metal ion homeostasis | excretion | sensory perception of sound | calcium-independent cell-cell adhesion | calcium ion transport |	magnesium ion binding | structural molecule activity | magnesium ion transmembrane transporter activity | identical protein binding |	plasma membrane | membrane | integral to membrane | tight junction | cell junction |	ENSG00000113946|ENSP00000264734
SPRLGSESSL	0.588491	Granulocyte-macrophage colony-stimulating factor receptor subunit alpha precursor (GM-CSF-R-alpha) (GMR) (CD116 antigen) (CDw116). [Source:Uniprot/SWISSPROT;Acc:P15509]		hematopoietin/interferon-class (D200-domain) cytokine receptor activity |	membrane |	ENSG00000198223|ENSP00000370920
FLKCIVETST	0.587661	TNF receptor-associated factor 1 (Epstein-Barr virus-induced protein 6). [Source:Uniprot/SWISSPROT;Acc:Q13077]	protein complex assembly | signal transduction | regulation of apoptosis |	protein binding | zinc ion binding | |	cytoplasm |	ENSG00000056558|ENSP00000362994
MQHQRTHTRV	0.587298	Zinc finger protein 397OS (Zinc finger protein 397 opposite strand) (ZNF-WYM). [Source:Uniprot/SWISSPROT;Acc:Q86W11]	transcription | regulation of transcription, DNA-dependent |	transcription factor activity | zinc ion binding | metal ion binding | nucleic acid binding |	intracellular | nucleus | cytoplasm |	ENSG00000186814|ENSP00000329738
RHTSKFCSIL	0.586035	Serine/threonine-protein kinase NIM1 (EC 2.7.11.1). [Source:Uniprot/SWISSPROT;Acc:Q8IY84]	protein amino acid phosphorylation |	nucleotide binding | magnesium ion binding | protein serine/threonine kinase activity | ATP binding | transferase activity | protein kinase activity | protein tyrosine kinase activity |		ENSG00000177453|ENSP00000313572
AKPSRISTVV	0.585876	IQ motif and SEC7 domain-containing protein 2. [Source:Uniprot/SWISSPROT;Acc:Q5JU85]	regulation of ARF protein signal transduction |	ARF guanyl-nucleotide exchange factor activity |	intracellular | cytoplasm | intracellular membrane-bounded organelle |	ENSG00000124313|ENSP00000364517
DEPDDISTVV	0.585876	Leucine-rich repeat-containing protein 3B precursor (Leucine-rich repeat protein LRP15). [Source:Uniprot/SWISSPROT;Acc:Q96PB8]		protein binding |	membrane | integral to membrane |	ENSG00000179796|ENSP00000379880
NEERNFSTIS	0.585765	Vesicular glutamate transporter 3 (VGluT3) (Solute carrier family 17 member 8). [Source:Uniprot/SWISSPROT;Acc:Q8NDX2]	ion transport | sodium ion transport | neurotransmitter transport | L-glutamate transport | transport | |	transporter activity | L-glutamate transmembrane transporter activity | symporter activity | sodium ion binding | |	membrane | integral to membrane | synaptosome | cell junction | synaptic vesicle membrane | | cytoplasmic vesicle | synapse |	ENSG00000179520|ENSP00000316909
VLLKEFSTIS	0.585765	Uncharacterized protein C10orf76. [Source:Uniprot/SWISSPROT;Acc:Q5T2E6]		binding |	membrane | integral to membrane |	ENSG00000120029|ENSP00000359050
LFNPPEESEK	0.583987	UPF0287 protein C16orf61. [Source:Uniprot/SWISSPROT;Acc:Q9NRP2]				ENSG00000103121|ENSP00000219400
VEIMEEESEQ	0.583987	Ubiquitin carboxyl-terminal hydrolase 14 (EC 3.1.2.15) (Ubiquitin thioesterase 14) (Ubiquitin-specific-processing protease 14) (Deubiquitinating enzyme 14). [Source:Uniprot/SWISSPROT;Acc:P54578]	protein modification process | ubiquitin-dependent protein catabolic process |	ubiquitin thiolesterase activity | peptidase activity | cysteine-type peptidase activity |	cytoplasm |	ENSG00000101557|ENSP00000373083
TVASEKESVM	0.583027	Neutral amino acid transporter B(0) (ATB(0)) (Solute carrier family 1 member 5) (Sodium-dependent neutral amino acid transporter type 2) (RD114/simian type D retrovirus receptor) (Baboon M7 virus receptor). [Source:Uniprot/SWISSPROT;Acc:Q15758]	dicarboxylic acid transport | transport | neutral amino acid transport | |	neutral amino acid transmembrane transporter activity | sodium:dicarboxylate symporter activity | receptor activity | protein binding | symporter activity | | |	membrane | integral to plasma membrane | membrane fraction | melanosome |	ENSG00000105281|ENSP00000303623
PDLKCITTNL	0.582301	Dual oxidase maturation factor 2 (Dual oxidase activator 2). [Source:Uniprot/SWISSPROT;Acc:Q1HG44]	G-protein coupled receptor protein signaling pathway |	structural molecule activity |	integral to membrane | tight junction |	ENSG00000140274|ENSP00000267828
PHTEYIESSP	0.581465	microtubule-associated protein 6 isoform 1 [Source:RefSeq_peptide;Acc:NP_149052]		calmodulin binding | microtubule binding |	cytoplasm | Golgi apparatus | cytoskeleton | microtubule |	ENSG00000171533|ENSP00000307093
PEPLSSTTWL	0.58134	39S ribosomal protein L43, mitochondrial precursor (L43mt) (MRP-L43) (Mitochondrial ribosomal protein bMRP36a). [Source:Uniprot/SWISSPROT;Acc:Q8N983]				ENSG00000055950|ENSP00000299179
NFSLAPITKL	0.580253	Limkain-b1. [Source:Uniprot/SWISSPROT;Acc:Q9Y4F3]		nucleic acid binding |		ENSG00000166783|ENSP00000341939
DLQKTFEIEL	0.578741	Protein numb homolog (h-Numb) (Protein S171). [Source:Uniprot/SWISSPROT;Acc:P49757]				ENSG00000133961|ENSP00000352563
DLQKTFEIEL	0.578741	Numb-like protein (Numb-R). [Source:Uniprot/SWISSPROT;Acc:Q9Y6R0]	nervous system development | neuroblast proliferation | axonogenesis | forebrain development | regulation of transcription, DNA-dependent | | | | |	protein binding | DNA binding | ligand-dependent nuclear receptor activity |	nucleus | cytoplasm | |	ENSG00000105245|ENSP00000252891
LASGNRESVV	0.578691	E3 ubiquitin-protein ligase RNF12 (EC 6.3.2.-) (RING finger protein 12) (LIM domain-interacting RING finger protein) (RING finger LIM domain-binding protein) (R-LIM) (Renal carcinoma antigen NY-REN-43). [Source:Uniprot/SWISSPROT;Acc:Q9NVW2]	regulation of transcription, DNA-dependent | ubiquitin-dependent protein catabolic process |	ubiquitin-protein ligase activity | protein binding | zinc ion binding | ligase activity | metal ion binding |		ENSG00000131263|ENSP00000253571
TRRFQTETWA	0.576667	NADPH-dependent diflavin oxidoreductase 1 (EC 1.6.-.-) (Novel reductase 1) (NADPH-dependent FMN and FAD containing oxidoreductase). [Source:Uniprot/SWISSPROT;Acc:Q9UHB4]		iron ion binding | electron carrier activity | FMN binding | oxidoreductase activity |		ENSG00000188566|ENSP00000360576
PETRTKGTNV	0.575712	Sodium-dependent glucose transporter 1. [Source:Uniprot/SWISSPROT;Acc:Q5TF39]	ion transport | sodium ion transport | carbohydrate transport | heme transport | cytochrome complex assembly |	sugar:hydrogen symporter activity | symporter activity | sodium ion binding | heme transporter activity |	plasma membrane | membrane | integral to membrane | apical plasma membrane |	ENSG00000173214|ENSP00000357840
PDSNPEESSV	0.575706	Semaphorin-4C precursor. [Source:Uniprot/SWISSPROT;Acc:Q9C0C4]	multicellular organismal development | nervous system development | cell differentiation |	receptor activity | protein binding | |	membrane | integral to membrane |	ENSG00000168758|ENSP00000306844
KKNKDKEYYV	0.575476	Neurexin-2-alpha precursor (Neurexin II-alpha). [Source:Uniprot/SWISSPROT;Acc:Q9P2S2]	| | |	calcium ion binding | |		ENSG00000110076|ENSP00000366782
KKNKDKEYYV	0.575476	Neurexin-1-alpha precursor (Neurexin I-alpha). [Source:Uniprot/SWISSPROT;Acc:Q9ULB1]		calcium ion binding |		ENSG00000179915|ENSP00000385580
AEEDWTCTIL	0.573987	2'-5'-oligoadenylate synthetase 1 (EC 2.7.7.-) ((2-5')oligo(A) synthetase 1) (2-5A synthetase 1) (p46/p42 OAS) (E18/E16). [Source:Uniprot/SWISSPROT;Acc:P00973]	nucleobase, nucleoside, nucleotide and nucleic acid metabolic process | immune response |	RNA binding | ATP binding | transferase activity | nucleotidyltransferase activity |	mitochondrion | endoplasmic reticulum | nucleus | cytoplasm | microsome |	ENSG00000089127|ENSP00000202917
FFWERWETMT	0.573821	Uncharacterized protein C17orf58. [Source:Uniprot/SPTREMBL;Acc:A8MQV2]				ENSG00000186665|ENSP00000334741
KNLCLLETAQ	0.573385	Probable G-protein coupled receptor 1. [Source:Uniprot/SWISSPROT;Acc:P46091]	signal transduction | G-protein coupled receptor protein signaling pathway | chemotaxis |	receptor activity | G-protein coupled receptor activity | angiotensin type II receptor activity | galanin receptor activity | N-formyl peptide receptor activity | anaphylatoxin receptor activity | purinergic nucleotide receptor activity, G-protein coupled |	plasma membrane | integral to membrane | integral to plasma membrane | cytoplasm |	ENSG00000183671|ENSP00000351541
RGPPPQETSQ	0.573162	Myosin-11 (Myosin heavy chain 11) (Myosin heavy chain, smooth muscle isoform) (SMMHC). [Source:Uniprot/SWISSPROT;Acc:P35749]	regulation of transcription, DNA-dependent | vesicle-mediated transport |	nucleotide binding | motor activity | actin binding | ATP binding | transcription factor activity | sequence-specific DNA binding | protein dimerization activity | protein binding |	membrane | nucleus | myosin complex |	ENSG00000133392|ENSP00000379613
TRVVDQITTV	0.57305	Patched domain-containing protein 1. [Source:Uniprot/SWISSPROT;Acc:Q96NR3]		hedgehog receptor activity |	membrane | integral to membrane |	ENSG00000165186|ENSP00000297890
FCLGLVITLL	0.572259	HLA class II histocompatibility antigen, DX beta chain precursor. [Source:Uniprot/SWISSPROT;Acc:P05538]	antigen processing and presentation of peptide or polysaccharide antigen via MHC class II | immune response | antigen processing and presentation |		membrane | MHC class II protein complex | integral to membrane |	ENSG00000196610|ENSP00000382569
FCLGLVITLL	0.572259	Major histocompatibility complex, class II, DQ beta 2. [Source:Uniprot/SPTREMBL;Acc:Q5SR05]	antigen processing and presentation of peptide or polysaccharide antigen via MHC class II | immune response | antigen processing and presentation |		membrane | MHC class II protein complex | integral to membrane |	ENSG00000204275|ENSP00000364070
FCLGLVITLL	0.572259	Major histocompatibility complex, class II, DQ beta 2. [Source:Uniprot/SPTREMBL;Acc:Q5SR05]	antigen processing and presentation of peptide or polysaccharide antigen via MHC class II | immune response | antigen processing and presentation |		membrane | MHC class II protein complex | integral to membrane |	ENSG00000215008|ENSP00000382354
GGPKEEESPV	0.571565	Monocarboxylate transporter 1 (MCT 1) (Solute carrier family 16 member 1). [Source:Uniprot/SWISSPROT;Acc:P53985]	organic anion transport | transport | mevalonate transport |	secondary active monocarboxylate transmembrane transporter activity | transporter activity | protein binding | mevalonate transmembrane transporter activity | symporter activity |	plasma membrane | integral to membrane | membrane fraction |	ENSG00000155380|ENSP00000358640
QNSSGIEKYN	0.571306	Platelet-activating factor acetylhydrolase precursor (EC 3.1.1.47) (PAF acetylhydrolase) (PAF 2-acylhydrolase) (LDL-associated phospholipase A2) (LDL-PLA(2)) (2-acetyl-1-alkylglycerophosphocholine esterase) (1-alkyl-2-acetylglycerophosphocholine esterase) [Source:Uniprot/SWISSPROT;Acc:Q13093]	inflammatory response | lipid catabolic process |	1-alkyl-2-acetylglycerophosphocholine esterase activity | phospholipid binding | hydrolase activity |	extracellular region | 2-acetyl-1-alkylglycerophosphocholine esterase complex |	ENSG00000146070|ENSP00000274793
LSKENLESMV	0.570892	Glutaminase liver isoform, mitochondrial precursor (EC 3.5.1.2) (GLS) (L-glutamine amidohydrolase) (L-glutaminase). [Source:Uniprot/SWISSPROT;Acc:Q9UI32]	glutamine metabolic process | amino acid metabolic process |	glutaminase activity | protein binding | hydrolase activity |	mitochondrion | mitochondrial matrix |	ENSG00000135423|ENSP00000310447
VIIYAYETDL	0.567632	3'(2'),5'-bisphosphate nucleotidase 1 (EC 3.1.3.7) (Bisphosphate 3'- nucleotidase 1) (PAP-inositol-1,4-phosphatase) (PIP). [Source:Uniprot/SWISSPROT;Acc:O95861]		inositol or phosphatidylinositol phosphatase activity |		ENSG00000162813|ENSP00000307087
SDPKLFEMIK	0.567527	Ubiquitously transcribed Y chromosome tetratricopeptide repeat protein (Ubiquitously transcribed TPR protein on the Y chromosome). [Source:Uniprot/SWISSPROT;Acc:O14607]				ENSG00000183878|ENSP00000355420
LMWVNKESFL	0.5657	Uncharacterized protein C2orf32. [Source:Uniprot/SWISSPROT;Acc:Q96F85]		protein binding |		ENSG00000119865|ENSP00000263655
TSTLKSHSRV	0.563649	RAB15, member RAS onocogene family [Source:RefSeq_peptide;Acc:NP_941959]	small GTPase mediated signal transduction | intracellular protein transport | nucleocytoplasmic transport | signal transduction | regulation of transcription, DNA-dependent | protein transport |	GTP binding | GTPase activity | protein binding | ATP binding | transcription factor binding |	intracellular |	ENSG00000139998|ENSP00000267512
ADEMICITTL	0.563223	Voltage-dependent L-type calcium channel subunit alpha-1D (Voltage- gated calcium channel subunit alpha Cav1.3) (Calcium channel, L type, alpha-1 polypeptide, isoform 2). [Source:Uniprot/SWISSPROT;Acc:Q01668]	ion transport | calcium ion transport | potassium ion transport |	voltage-gated ion channel activity | calcium ion binding | dihydropyridine-sensitive calcium channel activity | voltage-gated calcium channel activity | voltage-gated potassium channel activity | ion channel activity |	membrane | integral to membrane | voltage-gated calcium channel complex | voltage-gated potassium channel complex |	ENSG00000157388|ENSP00000288133
SAGADSETHC	0.56236	Solute carrier organic anion transporter family member 1B1 (Solute carrier family 21 member 6) (Sodium-independent organic anion- transporting polypeptide 2) (OATP 2) (Liver-specific organic anion transporter 1) (LST-1) (OATP-C). [Source:Uniprot/SWISSPROT;Acc:Q9Y6L6]	ion transport | organic anion transport | transport |	transporter activity | sodium-independent organic anion transmembrane transporter activity |	plasma membrane | membrane | integral to membrane | integral to plasma membrane | membrane fraction | basolateral plasma membrane |	ENSG00000134538|ENSP00000256958
KEHICFEKWW	0.5618	Oxidoreductase NAD-binding domain-containing protein 1 precursor (EC 1.-.-.-). [Source:Uniprot/SWISSPROT;Acc:Q96HP4]	oxidation reduction |	electron carrier activity | oxidoreductase activity |		ENSG00000154814|ENSP00000285083
VSAAIEETVD	0.561531	Histone-lysine N-methyltransferase NSD3 (EC 2.1.1.43) (Nuclear SET domain-containing protein 3) (WHSC1-like protein 1) (Wolf-Hirschhorn syndrome candidate 1-like protein 1) (Whistle) (WHSC1-like 1 isoform 9 with methyltransferase activity to lysine). [Source:Uniprot/SWISSPROT;Acc:Q9BZ95]				ENSG00000147548|ENSP00000313410
VTVSGNETME	0.560717	Transcription factor Sp3 (SPR-2). [Source:Uniprot/SWISSPROT;Acc:Q02447]	natural killer cell differentiation | transcription | regulation of transcription, DNA-dependent | B cell differentiation | T cell differentiation | erythrocyte differentiation | monocyte differentiation | granulocyte differentiation | homoiothermy | response to freezing | | | | | | | | | | | | | | | | |	DNA binding | chromatin binding | double-stranded DNA binding | protein binding | zinc ion binding | metal ion binding | ice binding | | |	intracellular | nucleus | |	ENSG00000172845|ENSP00000310301
VYEVPVETKF	0.560588	Chloride anion exchanger (Protein DRA) (Down-regulated in adenoma) (Solute carrier family 26 member 3). [Source:Uniprot/SWISSPROT;Acc:P40879]	transport | anion transport | excretion | sulfate transport | heme transport | cytochrome complex assembly |	transcription factor activity | transcription cofactor activity | transporter activity | secondary active sulfate transmembrane transporter activity | antiporter activity | chloride ion binding | heme transporter activity | |	membrane | integral to membrane | membrane fraction | | |	ENSG00000091138|ENSP00000345873
AYVAKPESLS	0.557989	Calcium/calmodulin-dependent protein kinase type 1D (EC 2.7.11.17) (CaM kinase ID) (CaM kinase I delta) (CaMKI-delta) (CaM-KI delta) (CaMKI delta) (Camk1D) (CamKI-like protein kinase) (CKLiK). [Source:Uniprot/SWISSPROT;Acc:Q8IU85]	protein amino acid phosphorylation | glycogen biosynthetic process |	protein kinase activity | ATP binding | protein tyrosine kinase activity | protein serine/threonine kinase activity | phosphorylase kinase activity | calmodulin binding |	phosphorylase kinase complex |	ENSG00000183049|ENSP00000368122
VVSTIPESLQ	0.557989	Cyclic AMP-dependent transcription factor ATF-6 alpha (Activating transcription factor 6 alpha) (ATF6-alpha) [Contains: Processed cyclic AMP-dependent transcription factor ATF-6 alpha]. [Source:Uniprot/SWISSPROT;Acc:P18850]	transcription | regulation of transcription from RNA polymerase II promoter | protein folding | response to unfolded protein | positive regulation of gene-specific transcription involved in unfolded protein response | signal transduction | regulation of transcription, DNA-dependent |	transcription factor activity | RNA polymerase II transcription factor activity | transcription coactivator activity | sequence-specific DNA binding | protein dimerization activity |	membrane | integral to membrane | endoplasmic reticulum | nucleus | nuclear envelope | nucleoplasm | endoplasmic reticulum membrane |	ENSG00000118217|ENSP00000356919
SQVEGPESLR	0.557989	Pyridoxal-dependent decarboxylase domain-containing protein 1 (EC 4.1.1.-). [Source:Uniprot/SWISSPROT;Acc:Q6P996]	carboxylic acid metabolic process |	protein binding | lyase activity | carboxy-lyase activity | pyridoxal phosphate binding | catalytic activity |		ENSG00000179889|ENSP00000322807
GSQSQVETEA	0.557691	FK506-binding protein 4 (EC 5.2.1.8) (Peptidyl-prolyl cis-trans isomerase) (PPIase) (Rotamase) (p59 protein) (HSP-binding immunophilin) (HBI) (FKBP52 protein) (52 kDa FK506-binding protein) (FKBP59). [Source:Uniprot/SWISSPROT;Acc:Q02790]	protein folding | steroid hormone receptor complex assembly | embryo implantation | protein complex localization | male sex differentiation | | | | | |	peptidyl-prolyl cis-trans isomerase activity | ATP binding | GTP binding | FK506 binding | isomerase activity | protein binding, bridging | heat shock protein binding | glucocorticoid receptor binding | phosphoprotein binding | | | | | |	nucleus | | cytoplasm |	ENSG00000004478|ENSP00000001008
PKMKTNITNR	0.557672	Beta-defensin 119 precursor (Defensin, beta 119) (Beta-defensin 19) (DEFB-19) (Beta-defensin 120) (Defensin, beta 120) (Beta-defensin 20) (DEFB-20). [Source:Uniprot/SWISSPROT;Acc:Q8N690]				ENSG00000180483|ENSP00000365492
AENGFQEHEV	0.55706	Probable G-protein coupled receptor 39. [Source:Uniprot/SWISSPROT;Acc:O43194]	signal transduction | G-protein coupled receptor protein signaling pathway |	receptor activity | G-protein coupled receptor activity | purinergic nucleotide receptor activity, G-protein coupled |	plasma membrane | integral to membrane | integral to plasma membrane |	ENSG00000183840|ENSP00000327417
SLAPNIISQL	0.556909	Peroxiredoxin-5, mitochondrial precursor (EC 1.11.1.15) (Prx-V) (Peroxisomal antioxidant enzyme) (PLP) (Thioredoxin reductase) (Thioredoxin peroxidase PMP20) (Antioxidant enzyme B166) (AOEB166) (TPx type VI) (Liver tissue 2D-page spot 71B) (Alu corepresso [Source:Uniprot/SWISSPROT;Acc:P30044]	cell redox homeostasis |	oxidoreductase activity | antioxidant activity |	mitochondrion | | |	ENSG00000126432|ENSP00000378021
GLVLYYESCK	0.556389	Deoxyribonuclease-2-beta precursor (EC 3.1.22.1) (Deoxyribonuclease II beta) (DNase II beta) (DNase2-like acid DNase) (DNase II-like acid DNase) (Endonuclease DLAD). [Source:Uniprot/SWISSPROT;Acc:Q8WZ79]	DNA metabolic process |	deoxyribonuclease II activity |		ENSG00000137976|ENSP00000359696
SLQKINESRS	0.555783	Arachidonate 5-lipoxygenase variant (Fragment). [Source:Uniprot/SPTREMBL;Acc:Q59H13]				ENSG00000215136|ENSP00000382554
GISSLKITVW	0.555482	Myelin-oligodendrocyte glycoprotein precursor. [Source:Uniprot/SWISSPROT;Acc:Q16653]				ENSG00000206456|ENSP00000373015
GISSLKITVW	0.555482	Myelin-oligodendrocyte glycoprotein precursor. [Source:Uniprot/SWISSPROT;Acc:Q16653]				ENSG00000137345|ENSP00000373128
GISSLKITVW	0.555482	myelin oligodendrocyte glycoprotein isoform beta1 precursor [Source:RefSeq_peptide;Acc:NP_002424]				ENSG00000204655|ENSP00000366101
TCGTSSESQT	0.55423	Probable phospholipase D family member FLJ33580 (EC 3.1.4.4). [Source:Uniprot/SWISSPROT;Acc:Q8N2A8]	metabolic process | lipid catabolic process |	phospholipase D activity | hydrolase activity | catalytic activity |	membrane | integral to membrane |	ENSG00000179598|ENSP00000317177
HPQRMIISRN	0.553628	NPIP-like protein. [Source:Uniprot/SWISSPROT;Acc:Q86VD5]			nucleus |	ENSG00000183889|ENSP00000330634
HPQRMIISRN	0.553628	NPIP-like protein. [Source:Uniprot/SWISSPROT;Acc:Q86VD5]			nucleus |	ENSG00000214967|ENSP00000370908
HPQRMIISRN	0.553628	Uncharacterized protein ENSP00000165086. [Source:Uniprot/SPTREMBL;Acc:A6NCT9]				ENSG00000069651|ENSP00000165086
HPQRMIISRN	0.553628	Putative uncharacterized protein A-589H1.1. [Source:Uniprot/SPTREMBL;Acc:O15102]	protein transport | mRNA transport | intracellular protein transmembrane transport |		membrane | nucleus | nuclear pore | nuclear membrane |	ENSG00000185208|ENSP00000331669
HPQRMIISRN	0.553628	KIAA0220-like protein (Uncharacterized protein ENSP00000345016) (LOC339047 protein). [Source:Uniprot/SPTREMBL;Acc:Q9NRE7]				ENSG00000214940|ENSP00000343256
HPQRMIISRN	0.553628	KIAA0220-like protein (Uncharacterized protein ENSP00000345016) (LOC339047 protein). [Source:Uniprot/SPTREMBL;Acc:Q9NRE7]				ENSG00000205746|ENSP00000345016
HPQRMIISRN	0.553628	Nuclear pore complex-interacting protein (NPIP). [Source:Uniprot/SWISSPROT;Acc:Q9UND3]				ENSG00000183426|ENSP00000331843
ELLSAIEKLL	0.553051	UBX domain-containing protein 1. [Source:Uniprot/SWISSPROT;Acc:Q9BZV1]				ENSG00000167671|ENSP00000378246
APASGPERIV	0.552682	Protein BEAN. [Source:Uniprot/SWISSPROT;Acc:Q3B7T3]		protein binding | |	membrane | integral to membrane |	ENSG00000166546|ENSP00000299694
TNSRHGETTV	0.551985	Frizzled-2 precursor (Fz-2) (hFz2) (FzE2). [Source:Uniprot/SWISSPROT;Acc:Q14332]	establishment of tissue polarity | G-protein coupled receptor protein signaling pathway | cell-cell signaling | multicellular organismal development | Wnt receptor signaling pathway | epithelial cell differentiation | cell surface receptor linked signal transduction | | |	receptor activity | non-G-protein coupled 7TM receptor activity | G-protein coupled receptor activity | protein binding | |	membrane | integral to plasma membrane |	ENSG00000180340|ENSP00000323901
TNSKQGETTV	0.551985	Frizzled-1 precursor (Fz-1) (hFz1) (FzE1). [Source:Uniprot/SWISSPROT;Acc:Q9UP38]	G-protein coupled receptor protein signaling pathway | cell-cell signaling | multicellular organismal development | Wnt receptor signaling pathway | negative regulation of transcription | epithelial cell differentiation | cell surface receptor linked signal transduction | | | | |	non-G-protein coupled 7TM receptor activity | G-protein coupled receptor activity | protein binding | |	membrane | integral to membrane |	ENSG00000157240|ENSP00000287934
FRLANSISQV	0.551746	Tripartite motif-containing protein 66. [Source:Uniprot/SWISSPROT;Acc:O15016]	intracellular signaling cascade |	zinc ion binding | protein binding |	intracellular |	ENSG00000166436|ENSP00000384876
HKLLFWVTEV	0.551212	Nucleoporin Nup37 (p37). [Source:Uniprot/SWISSPROT;Acc:Q8NFH4]	protein transport | mRNA transport | intracellular protein transmembrane transport |		nucleus | nuclear pore |	ENSG00000075188|ENSP00000251074
YCACRSKTIK	0.550792	Platelet glycoprotein 4 (Platelet glycoprotein IV) (GPIV) (Glycoprotein IIIb) (GPIIIB) (Leukocyte differentiation antigen CD36) (CD36 antigen) (PAS IV) (PAS-4) (Platelet collagen receptor) (Fatty acid translocase) (FAT) (Thrombospondin receptor). [Source:Uniprot/SWISSPROT;Acc:P16671]	positive regulation of cell-matrix adhesion | transport | cell adhesion | nitric oxide mediated signal transduction | blood coagulation | plasma membrane long-chain fatty acid transport | cGMP-mediated signaling | lipoprotein transport | apoptotic cell clearance |	receptor activity | low-density lipoprotein receptor activity | lipoprotein binding |	plasma membrane | membrane | lysosome | integral to plasma membrane | membrane fraction | Golgi apparatus | platelet alpha granule membrane |	ENSG00000135218|ENSP00000308165
QVQSVKISCL	0.550588	Tumor necrosis factor receptor superfamily member 11B precursor (Osteoprotegerin) (Osteoclastogenesis inhibitory factor). [Source:Uniprot/SWISSPROT;Acc:O00300]	skeletal development | apoptosis | signal transduction | negative regulation of odontogenesis of dentine-containing tooth | immune response | |	receptor activity | cytokine activity | protein binding | transmembrane receptor activity |	membrane | extracellular region | proteinaceous extracellular matrix | |	ENSG00000164761|ENSP00000297350
EEPEERHTEL	0.550357	Carboxylesterase 2 precursor (EC 3.1.1.1) (CE-2) (hCE-2). [Source:Uniprot/SWISSPROT;Acc:O00748]	catabolic process |	carboxylesterase activity | hydrolase activity |	endoplasmic reticulum | endoplasmic reticulum lumen |	ENSG00000172831|ENSP00000317842
YCGNVCMSIL	0.550219	WAP four-disulfide core domain protein 10A precursor (Putative protease inhibitor WAP10A). [Source:Uniprot/SWISSPROT;Acc:Q9H1F0]		serine-type endopeptidase inhibitor activity | protease inhibitor activity |	extracellular region |	ENSG00000180305|ENSP00000361726
FCGNICMSIL	0.550219	Protein WFDC10B precursor. [Source:Uniprot/SWISSPROT;Acc:Q8IUB3]		protease inhibitor activity |	extracellular region |	ENSG00000182931|ENSP00000327628
PDEDVDESES	0.549855	Crooked neck-like protein 1 (Crooked neck homolog) (hCrn). [Source:Uniprot/SWISSPROT;Acc:Q9BZJ0]	spliceosome assembly | mRNA processing | RNA splicing | RNA processing |	RNA binding |	intracellular | nucleus | cytoplasm | spliceosome | nuclear speck |	ENSG00000101343|ENSP00000366544
STEETDESET	0.549855	Uncharacterized protein C11orf49. [Source:Uniprot/SWISSPROT;Acc:Q9H6J7]				ENSG00000149179|ENSP00000278460
QYLSMVFSIV	0.548936	Programmed cell death protein 6 (Apoptosis-linked gene 2 protein) (Probable calcium-binding protein ALG-2). [Source:Uniprot/SWISSPROT;Acc:O75340]	apoptosis | induction of apoptosis by extracellular signals | response to calcium ion | ciliary or flagellar motility |	calcium ion binding | calcium-dependent protein binding |	membrane | endoplasmic reticulum | nucleus | endoplasmic reticulum membrane | flagellin-based flagellum | nuclear membrane |	ENSG00000063438|ENSP00000264933
LNTVSIMTCK	0.548535	Probable E3 ubiquitin-protein ligase HECTD2 (EC 6.3.2.-) (HECT domain- containing protein 2). [Source:Uniprot/SWISSPROT;Acc:Q5U5R9]				ENSG00000165338|ENSP00000360746
KQTDMFEFQV	0.547363	Putative membrane protein C11orf41. [Source:Uniprot/SWISSPROT;Acc:Q6ZVL6]			membrane | integral to membrane | nucleus | cytoplasm |	ENSG00000110427|ENSP00000315295
QETQRSQTIL	0.545637	Histone-lysine N-methyltransferase, H3 lysine-9 specific 5 (EC 2.1.1.43) (Histone H3-K9 methyltransferase 5) (H3-K9-HMTase 5) (Euchromatic histone-lysine N-methyltransferase 1) (Eu-HMTase1) (G9a- like protein 1) (GLP1) (Lysine N-methyltransferase 1D). [Source:Uniprot/SWISSPROT;Acc:Q9H9B1]				ENSG00000181090|ENSP00000334476
SHSSKGETAV	0.545507	Frizzled-7 precursor (Fz-7) (hFz7) (FzE3). [Source:Uniprot/SWISSPROT;Acc:O75084]	G-protein coupled receptor protein signaling pathway | multicellular organismal development | Wnt receptor signaling pathway | cell surface receptor linked signal transduction |	receptor activity | non-G-protein coupled 7TM receptor activity | G-protein coupled receptor activity | Wnt receptor activity |	plasma membrane | membrane | integral to membrane |	ENSG00000155760|ENSP00000286201
INKVYFHTKK	0.545481	Olfactory receptor 5T2. [Source:Uniprot/SWISSPROT;Acc:Q8NGG2]	signal transduction | G-protein coupled receptor protein signaling pathway |	receptor activity | olfactory receptor activity |	plasma membrane | integral to membrane |	ENSG00000181718|ENSP00000323688
GIIPDIISLD	0.545374	E3 SUMO-protein ligase PIAS1 (Protein inhibitor of activated STAT protein 1) (Gu-binding protein) (GBP) (RNA helicase II-binding protein) (DEAD/H box-binding protein 1). [Source:Uniprot/SWISSPROT;Acc:O75925]	transcription | ubiquitin-dependent protein catabolic process | JAK-STAT cascade |	DNA binding | transcription corepressor activity | protein binding | zinc ion binding | metal ion binding | nucleic acid binding |	nucleus | nuclear speck |	ENSG00000033800|ENSP00000249636
GCRSDIISLD	0.545374	E3 SUMO-protein ligase PIAS3 (Protein inhibitor of activated STAT protein 3). [Source:Uniprot/SWISSPROT;Acc:Q9Y6X2]	transcription | regulation of transcription, DNA-dependent | ubiquitin-dependent protein catabolic process | protein sumoylation |	nucleic acid binding | zinc ion binding | metal ion binding | SUMO ligase activity | NF-kappaB binding |	nucleus | nuclear speck |	ENSG00000131788|ENSP00000358305
SNIPDIISLD	0.545374	E3 SUMO-protein ligase PIAS2 (Protein inhibitor of activated STAT2) (Protein inhibitor of activated STAT x) (Msx-interacting zinc finger protein) (Miz1) (DAB2-interacting protein) (DIP) (Androgen receptor- interacting protein 3) (ARIP3) (PIAS-NY protein). [Source:Uniprot/SWISSPROT;Acc:O75928]	transcription | ubiquitin-dependent protein catabolic process |	DNA binding | protein binding | zinc ion binding | metal ion binding | nucleic acid binding |	nucleus | nuclear speck |	ENSG00000078043|ENSP00000381648
NTCIIYESHV	0.543591	Microfibrillar-associated protein 3-like precursor (Testis development protein NYD-SP9). [Source:Uniprot/SWISSPROT;Acc:O75121]				ENSG00000198948|ENSP00000377307
PTHIIVETMM	0.542633	Sodium- and chloride-dependent taurine transporter. [Source:Uniprot/SWISSPROT;Acc:P31641]	beta-alanine transport | neurotransmitter transport | taurine transport | amino acid metabolic process | | |	beta-alanine transmembrane transporter activity | taurine:sodium symporter activity | symporter activity | neurotransmitter:sodium symporter activity | | |	membrane | integral to plasma membrane |	ENSG00000131389|ENSP00000354107
GNSRHGESNV	0.542453	Rho guanine nucleotide exchange factor 3 (Exchange factor found in platelets and leukemic and neuronal tissues) (XPLN). [Source:Uniprot/SWISSPROT;Acc:Q9NR81]	intracellular signaling cascade | regulation of Rho protein signal transduction |	guanyl-nucleotide exchange factor activity | Rho guanyl-nucleotide exchange factor activity |	intracellular | cytoplasm |	ENSG00000163947|ENSP00000296315
LVEQLDESSV	0.541574	Semaphorin-4G precursor. [Source:Uniprot/SWISSPROT;Acc:Q9NTN9]	multicellular organismal development | nervous system development | cell differentiation |	receptor activity |	membrane | integral to membrane |	ENSG00000095539|ENSP00000359270
GNPEVVRTIH	0.54114	Zinc finger protein ZIC 5 (Zinc finger protein of the cerebellum 5). [Source:Uniprot/SWISSPROT;Acc:Q96T25]		nucleic acid binding | zinc ion binding |	intracellular | nucleus |	ENSG00000139800|ENSP00000380593
EKMFSSEKIM	0.541047	Transmembrane protein 87B precursor. [Source:Uniprot/SWISSPROT;Acc:Q96K49]			membrane | integral to membrane |	ENSG00000153214|ENSP00000283206
LPHGHSTTRV	0.54102	Neuroligin-4, Y-linked precursor (Neuroligin Y). [Source:Uniprot/SWISSPROT;Acc:Q8NFZ3]	cell adhesion |	protein binding | cholinesterase activity |	membrane | integral to membrane | nucleus |	ENSG00000165246|ENSP00000348169
LPHGHSTTRV	0.54102	Neuroligin-4, X-linked precursor (Neuroligin X) (HNLX). [Source:Uniprot/SWISSPROT;Acc:Q8N0W4]	cell adhesion | social behavior | synapse organization |	chloride ion binding | neurexin binding | protein homodimerization activity | cholinesterase activity |	membrane | integral to plasma membrane | nucleus | cell surface |	ENSG00000146938|ENSP00000370485
LPHPHSTTRV	0.54102	Neuroligin-2 precursor. [Source:Uniprot/SWISSPROT;Acc:Q8NFZ4]	cell adhesion | | |	cholinesterase activity |	membrane | integral to membrane | synapse | |	ENSG00000169992|ENSP00000305288
LPHSHSTTRV	0.54102	Neuroligin-3 precursor (Gliotactin homolog). [Source:Uniprot/SWISSPROT;Acc:Q9NZ94]	cell adhesion | social behavior | synapse organization |	protein binding | cholinesterase activity |	membrane | integral to membrane | cytoplasm | cell surface | synapse |	ENSG00000196338|ENSP00000351591
HPHSHSTTRV	0.54102	Neuroligin-1 precursor. [Source:Uniprot/SWISSPROT;Acc:Q8N2Q7]	cell adhesion | | | | | |	|	membrane | |	ENSG00000169760|ENSP00000353236
EGNVLMDTEL	0.54094	Centromere protein J (CENP-J) (Centrosomal P4.1-associated protein) (LAG-3-associated protein) (LYST-interacting protein 1). [Source:Uniprot/SWISSPROT;Acc:Q9HC77]	microtubule nucleation | microtubule polymerization |	protein binding | tubulin binding | protein domain specific binding | |	cytoplasm | centrosome | cytoskeleton | microtubule |	ENSG00000151849|ENSP00000371308
RDPPAEWTRV	0.540893	Tyrosine-protein phosphatase non-receptor type 18 (EC 3.1.3.48) (Brain-derived phosphatase). [Source:Uniprot/SWISSPROT;Acc:Q99952]	protein amino acid dephosphorylation | dephosphorylation |	non-membrane spanning protein tyrosine phosphatase activity | protein binding | hydrolase activity | phosphatase activity | protein tyrosine phosphatase activity | | |	nucleus | | cytoplasm | |	ENSG00000072135|ENSP00000310092
PQTDKCMTEQ	0.53983	Prostaglandin-H2 D-isomerase precursor (EC 5.3.99.2) (Lipocalin-type prostaglandin-D synthase) (Glutathione-independent PGD synthetase) (Prostaglandin-D2 synthase) (PGD2 synthase) (PGDS2) (PGDS) (Beta-trace protein) (Cerebrin-28). [Source:Uniprot/SWISSPROT;Acc:P41222]	lipid metabolic process | transport |	transporter activity | binding | structural molecule activity |	tight junction |	ENSG00000107317|ENSP00000224167
SSSSHFISLL	0.538427	Zinc finger protein 790. [Source:Uniprot/SWISSPROT;Acc:Q6PG37]	transcription | regulation of transcription, DNA-dependent |	DNA binding | zinc ion binding | metal ion binding | nucleic acid binding |	intracellular | nucleus |	ENSG00000197863|ENSP00000349161
KVATSYESSL	0.537977	BR serine/threonine-protein kinase 2 (EC 2.7.11.1) (Serine/threonine- protein kinase 29) (Serine/threonine kinase SAD-A). [Source:Uniprot/SWISSPROT;Acc:Q8IWQ3]	protein amino acid phosphorylation |	protein kinase activity | ATP binding | protein tyrosine kinase activity | protein serine/threonine kinase activity |		ENSG00000174672|ENSP00000310805
YELLQYESSL	0.537977	XK-related protein 6. [Source:Uniprot/SWISSPROT;Acc:Q5GH73]				ENSG00000171044|ENSP00000307120
KEEYLIHTRF	0.536778	Olfactory receptor 52E2. [Source:Uniprot/SWISSPROT;Acc:Q8NGJ4]	signal transduction | G-protein coupled receptor protein signaling pathway | sensory perception of smell | response to stimulus |	receptor activity | olfactory receptor activity |	plasma membrane | integral to membrane |	ENSG00000176787|ENSP00000322088
EIRASQRSWV	0.536758	Keratinocytes-associated protein 3 (KCP-3). [Source:Uniprot/SWISSPROT;Acc:Q53RY4]				ENSG00000157992|ENSP00000384689
LVFSECEVCV	0.535903	TTL/TEL fusion protein TTL-B1. [Source:Uniprot/SPTREMBL;Acc:Q8NEU2]				ENSG00000215483|ENSP00000383282
TETASVCTKV	0.535799	Solute carrier family 23 member 1 (Sodium-dependent vitamin C transporter 1) (hSVCT1) (Na(+)/L-ascorbic acid transporter 1) (Yolk sac permease-like molecule 3). [Source:Uniprot/SWISSPROT;Acc:Q9UHI7]	transport |	transporter activity |	membrane |	ENSG00000170482|ENSP00000302851
CLGAHSESVC	0.535702	Ubiquitin carboxyl-terminal hydrolase 45 (EC 3.1.2.15) (Ubiquitin thioesterase 45) (Ubiquitin-specific-processing protease 45) (Deubiquitinating enzyme 45). [Source:Uniprot/SWISSPROT;Acc:Q70EL2]		zinc ion binding |		ENSG00000123552|ENSP00000358235
QLRKQWETFE	0.535365	DENN domain-containing protein 1A (Protein FAM31A). [Source:Uniprot/SWISSPROT;Acc:Q8TEH3]	|	| |	plasma membrane | cell junction | | | | cytoplasmic vesicle | | synapse | |	ENSG00000119522|ENSP00000362727
ASTPSSEVIS	0.535308	Uncharacterized protein DKFZP434B061. [Source:Uniprot/SWISSPROT;Acc:Q9UF83]				ENSG00000212857|ENSP00000375387
QSHPFWITRC	0.534658	Myotubularin-related protein 11 (Cisplatin resistance-associated protein) (hCRA). [Source:Uniprot/SWISSPROT;Acc:A4FU01]	dephosphorylation |	phosphatase activity |		ENSG00000014914|ENSP00000339274
QYKYVKITAS	0.533806	Ran-binding protein 9 (RanBP9) (RanBP7) (Ran-binding protein M) (RanBPM) (BPM90) (BPM-L). [Source:Uniprot/SWISSPROT;Acc:Q96S59]	G-protein coupled receptor protein signaling pathway | cell adhesion |	hormone activity | nutrient reservoir activity | structural molecule activity |	integral to membrane | extracellular region | actin cytoskeleton |	ENSG00000010017|ENSP00000283152
ALTQLKESMH	0.533797	Disabled homolog 2-interacting protein (DAB2-interacting protein) (DAB2 interaction protein) (ASK-interacting protein 1). [Source:Uniprot/SWISSPROT;Acc:Q5VWQ8]	regulation of small GTPase mediated signal transduction | signal transduction |	GTPase activator activity |	intracellular |	ENSG00000136848|ENSP00000259371
RAEAAKITPQ	0.533771	Microspherule protein 1 (58 kDa microspherule protein) (Cell cycle- regulated factor p78) (MCRS2). [Source:Uniprot/SWISSPROT;Acc:Q96EZ8]	protein modification process |	protein binding |	nucleus | cytoplasm | nucleoplasm |	ENSG00000187778|ENSP00000385281
MPNKQPESSL	0.533426	Zinc transporter 1 (ZnT-1) (Solute carrier family 30 member 1). [Source:Uniprot/SWISSPROT;Acc:Q9Y6M5]	in utero embryonic development | cation transport | cellular zinc ion homeostasis | zinc ion transport | | | |	cation transmembrane transporter activity | zinc ion binding | |	plasma membrane | | membrane | integral to membrane |	ENSG00000170385|ENSP00000355968
GGDPNEETPM	0.533136	P2Y purinoceptor 12 (P2Y12) (P2Y12 platelet ADP receptor) (P2Y(ADP)) (ADP-glucose receptor) (ADPG-R) (P2Y(AC)) (P2Y(cyc)) (P2T(AC)) (SP1999). [Source:Uniprot/SWISSPROT;Acc:Q9H244]	signal transduction | G-protein coupled receptor protein signaling pathway | G-protein signaling, coupled to cAMP nucleotide second messenger | platelet activation | chemotaxis | | | |	adenosine receptor activity, G-protein coupled | platelet ADP receptor activity | receptor activity | angiotensin type II receptor activity | platelet activating factor receptor activity | purinergic nucleotide receptor activity, G-protein coupled | | |	plasma membrane | membrane | integral to membrane |	ENSG00000169313|ENSP00000307259
QRWTIKNSIK	0.53312	Putative polypeptide N-acetylgalactosaminyltransferase-like protein 3 (EC 2.4.1.41) (Protein-UDP acetylgalactosaminyltransferase-like protein 3) (UDP-GalNAc:polypeptide N-acetylgalactosaminyltransferase- like protein 3) (Polypeptide GalNAc transferase-lik [Source:Uniprot/SWISSPROT;Acc:Q6IS24]		polypeptide N-acetylgalactosaminyltransferase activity | calcium ion binding | sugar binding | transferase activity, transferring glycosyl groups | manganese ion binding |	Golgi membrane | membrane | integral to membrane | Golgi apparatus |	ENSG00000185274|ENSP00000329654
LNGGSRETGL	0.53273	Protein COTE1. [Source:Uniprot/SWISSPROT;Acc:P81408]				ENSG00000160767|ENSP00000357350
LSEPVCHTLS	0.530239	Putative RNA-binding protein 3 (RNA-binding motif protein 3) (RNPL). [Source:Uniprot/SWISSPROT;Acc:P98179]				ENSG00000102317|ENSP00000346473
SLALIIWSYS	0.530228	CDNA FLJ26718 fis, clone PNC03325. [Source:Uniprot/SPTREMBL;Acc:Q6ZP17]				ENSG00000214773|ENSP00000381930
LSSNFNEWYV	0.530043	Zinc finger protein ZIC 1 (Zinc finger protein of the cerebellum 1). [Source:Uniprot/SWISSPROT;Acc:Q15915]	pattern specification process | brain development | behavior | regulation of smoothened signaling pathway | cell differentiation | inner ear morphogenesis | | | | |	transcription factor activity | protein binding | zinc ion binding | metal ion binding | nucleic acid binding | |	intracellular | nucleus | cytoplasm |	ENSG00000152977|ENSP00000282928
LSSNFNEWYV	0.530043	Zinc finger protein ZIC 2 (Zinc finger protein of the cerebellum 2). [Source:Uniprot/SWISSPROT;Acc:O95409]	homoiothermy | response to freezing | translation | | | | | |	nucleic acid binding | zinc ion binding | ice binding | structural molecule activity | structural constituent of ribosome | | |	intracellular | ribosome | nucleus | | viral capsid |	ENSG00000043355|ENSP00000380586
LPPNFNEWYV	0.530043	Zinc finger protein ZIC 3 (Zinc finger protein of the cerebellum 3). [Source:Uniprot/SWISSPROT;Acc:O60481]	transcription | regulation of transcription, DNA-dependent | determination of left/right symmetry |	DNA binding | zinc ion binding | metal ion binding | nucleic acid binding |	intracellular | nucleus |	ENSG00000156925|ENSP00000287538
HSATSVHTSV	0.530002	Myotubularin-related protein 1 (EC 3.1.3.-). [Source:Uniprot/SWISSPROT;Acc:Q13613]	dephosphorylation |	phosphatidylinositol-3-phosphatase activity | protein tyrosine phosphatase activity | hydrolase activity | phosphatase activity | ATP binding | phosphotransferase activity, alcohol group as acceptor |	plasma membrane | cytoplasm |	ENSG00000063601|ENSP00000359417
TGVQTCRTSV	0.529889	Endosialin precursor (Tumor endothelial marker 1) (CD248 antigen). [Source:Uniprot/SWISSPROT;Acc:Q9HCU0]		binding | calcium ion binding | sugar binding |	membrane | integral to membrane | proteinaceous extracellular matrix | cytoplasm | |	ENSG00000174807|ENSP00000308117
WSRRWQESRR	0.529884	Versican core protein precursor (Large fibroblast proteoglycan) (Chondroitin sulfate proteoglycan core protein 2) (PG-M) (Glial hyaluronate-binding protein) (GHAP). [Source:Uniprot/SWISSPROT;Acc:P13611]	cell adhesion | G-protein coupled receptor protein signaling pathway |	hyaluronic acid binding | binding | calcium ion binding | protein-hormone receptor activity | sugar binding |	integral to membrane |	ENSG00000038427|ENSP00000345946
FDQQQAESWS	0.529782	RNA polymerase II elongation factor ELL2. [Source:Uniprot/SWISSPROT;Acc:O00472]	transcription | regulation of transcription, DNA-dependent | RNA elongation from RNA polymerase II promoter |	RNA polymerase II transcription factor activity |	nucleus | transcription elongation factor complex |	ENSG00000118985|ENSP00000237853
TLPPSEITLL	0.528559	Myosin-XV (Unconventional myosin-15). [Source:Uniprot/SWISSPROT;Acc:Q9UKN7]	sensory perception of sound | | | |	nucleotide binding | motor activity | actin binding | calmodulin binding | ATP binding | nucleoside-triphosphatase activity | |	cytoplasm | cytoskeleton | myosin complex | cell projection |	ENSG00000091536|ENSP00000205890
SSGCCSSTWN	0.52844	Protein fuzzy homolog. [Source:Uniprot/SWISSPROT;Acc:Q9BT04]				ENSG00000010361|ENSP00000366296
EKASAYITLT	0.528311	Zinc finger protein neuro-d4 (D4, zinc and double PHD fingers family 1). [Source:Uniprot/SWISSPROT;Acc:Q92782]	transcription | regulation of transcription, DNA-dependent | induction of apoptosis |	protein binding | zinc ion binding | metal ion binding |	nucleus | cytoplasm |	ENSG00000011332|ENSP00000347716
QEADVEITIF	0.528113	Uncharacterized protein C20orf175. [Source:Uniprot/SWISSPROT;Acc:Q96MK2]	immune response |	chemokine activity | binding |	extracellular region |	ENSG00000042062|ENSP00000045083
SLATAICKIV	0.527816	Protein TMEM155 precursor. [Source:Uniprot/SWISSPROT;Acc:Q4W5P6]			extracellular region |	ENSG00000164112|ENSP00000377917
NKSEPFLTWL	0.526988	WW domain-containing transcription regulator protein 1 (Transcriptional coactivator with PDZ-binding motif). [Source:Uniprot/SWISSPROT;Acc:Q9GZV5]	negative regulation of transcription from RNA polymerase II promoter | osteoblast differentiation | transcription | negative regulation of fat cell differentiation | positive regulation of transcription from RNA polymerase II promoter | cell-matrix adhesion | | | | |	transcription corepressor activity | protein binding | transcription regulator activity | protein homodimerization activity | | | | | |	| cytoplasm | | transcription factor complex | | cytoskeleton |	ENSG00000018408|ENSP00000376631
LDKESFLTWL	0.526988	65 kDa Yes-associated protein (YAP65). [Source:Uniprot/SWISSPROT;Acc:P46937]		protein binding |		ENSG00000137693|ENSP00000331023
PKKPAQRTIQ	0.526641	H1 histone family, member N, testis-specific [Source:RefSeq_peptide;Acc:NP_861453]	mitotic chromosome condensation | multicellular organismal development | spermatogenesis | spermatid nucleus elongation | cell differentiation | sperm chromatin condensation | nucleosome assembly |	nucleotide binding | DNA binding | ATP binding |	nucleosome | nuclear chromatin | nucleus | chromosome |	ENSG00000187166|ENSP00000334805
QAGSLWITLS	0.526404	Uncharacterized protein C21orf51. [Source:Uniprot/SWISSPROT;Acc:P58511]				ENSG00000205670|ENSP00000382238
GWATAHWTYK	0.525629	Zinc finger and BTB domain-containing protein 9. [Source:Uniprot/SWISSPROT;Acc:Q96C00]	transcription | regulation of transcription, DNA-dependent |	DNA binding | protein binding | zinc ion binding | metal ion binding | nucleic acid binding | | | | | | |	intracellular | nucleus |	ENSG00000213588|ENSP00000378503
KELTQSELEL	0.524646	Cyclin-D1-binding protein 1 (Grap2 and cyclin-D-interacting protein) (Human homolog of Maid). [Source:Uniprot/SWISSPROT;Acc:O95273]	cell cycle |	protein binding |	nucleus | cytoplasm |	ENSG00000166946|ENSP00000300213
NVPQPLISIR	0.523318	Zinc finger protein 506. [Source:Uniprot/SWISSPROT;Acc:Q5JVG8]	transcription | regulation of transcription, DNA-dependent |	DNA binding | zinc ion binding | metal ion binding | nucleic acid binding |	intracellular | nucleus | nucleolus |	ENSG00000198153|ENSP00000343116
NVPPLLISIR	0.523318	zinc finger protein 253 [Source:RefSeq_peptide;Acc:NP_066385]	regulation of transcription, DNA-dependent |	nucleic acid binding | zinc ion binding | metal ion binding | DNA binding |	intracellular | nucleus |	ENSG00000213988|ENSP00000347868
GYCPTRETSM	0.522692	Potassium voltage-gated channel subfamily B member 2 (Voltage-gated potassium channel subunit Kv2.2). [Source:Uniprot/SWISSPROT;Acc:Q92953]	ion transport | potassium ion transport | regulation of smooth muscle contraction |	voltage-gated ion channel activity | delayed rectifier potassium channel activity | protein binding | potassium ion binding | voltage-gated potassium channel activity | ion channel activity |	membrane | integral to membrane | voltage-gated potassium channel complex |	ENSG00000182674|ENSP00000329426
KLKRYIHTLG	0.522455	Uncharacterized protein C1orf112. [Source:Uniprot/SWISSPROT;Acc:Q9NSG2]				ENSG00000000460|ENSP00000286031
RGPPKFESVP	0.521729	Membrane-associated phosphatidylinositol transfer protein 3 (Phosphatidylinositol transfer protein, membrane-associated 3) (Pyk2 N-terminal domain-interacting receptor 1) (NIR-1). [Source:Uniprot/SWISSPROT;Acc:Q9BZ71]	transport | visual perception | phosphoinositide metabolic process | response to stimulus |	calcium ion binding | lipid binding | phosphatidylinositol transporter activity | receptor tyrosine kinase binding | metal ion binding |	intracellular | membrane | integral to membrane | endomembrane system |	ENSG00000091622|ENSP00000262483
RPPALEDTEL	0.521497	Usher syndrome type-1G protein (Scaffold protein containing ankyrin repeats and SAM domain). [Source:Uniprot/SWISSPROT;Acc:Q495M9]	sensory perception of sound | inner ear morphogenesis | inner ear receptor cell differentiation | photoreceptor cell maintenance | response to stimulus | equilibrioception |	protein binding | protein homodimerization activity |	cytoplasm | actin cytoskeleton |	ENSG00000182040|ENSP00000376370
ILSKTSESTH	0.520504	Zinc finger protein 57 (Zinc finger protein 424). [Source:Uniprot/SWISSPROT;Acc:Q68EA5]	transcription | regulation of transcription, DNA-dependent |	DNA binding | zinc ion binding | metal ion binding | nucleic acid binding |	intracellular | nucleus |	ENSG00000171970|ENSP00000303696
SFSPVSESTD	0.520504	Variable charge X-linked protein 2 (Variably charged protein X-B) (VCX-B) (Variable charge protein on X with two repeats) (VCX-2r). [Source:Uniprot/SWISSPROT;Acc:Q9H322]				ENSG00000177504|ENSP00000321309
PRSSNAETLY	0.519822	Proteasome activator complex subunit 3 (Proteasome activator 28 subunit gamma) (PA28gamma) (PA28g) (Activator of multicatalytic protease subunit 3) (11S regulator complex subunit gamma) (REG-gamma) (Ki nuclear autoantigen). [Source:Uniprot/SWISSPROT;Acc:P61289]	anaphase-promoting complex-dependent proteasomal ubiquitin-dependent protein catabolic process | negative regulation of ubiquitin-protein ligase activity during mitotic cell cycle | positive regulation of ubiquitin-protein ligase activity during mitotic cell cycle |	proteasome activator activity | identical protein binding |	proteasome complex | cytosol | proteasome activator complex |	ENSG00000131467|ENSP00000293362
FPGEARISNV	0.519732	Uncharacterized protein C1orf159 precursor. [Source:Uniprot/SWISSPROT;Acc:Q96HA4]				ENSG00000131591|ENSP00000294576
SALSVRISNV	0.519732	ATP-sensitive inward rectifier potassium channel 10 (Potassium channel, inwardly rectifying subfamily J member 10) (Inward rectifier K(+) channel Kir1.2) (ATP-dependent inwardly rectifying potassium channel Kir4.1). [Source:Uniprot/SWISSPROT;Acc:P78508]	ion transport | potassium ion transport |	nucleotide binding | voltage-gated ion channel activity | potassium channel activity | protein binding | ATP binding | ATP-activated inward rectifier potassium channel activity | potassium ion binding | inward rectifier potassium channel activity | | |	membrane | integral to plasma membrane |	ENSG00000177807|ENSP00000357068
RRTQRKETVA	0.519715	Glutamate receptor, ionotropic kainate 1 precursor (Glutamate receptor 5) (GluR-5) (GluR5) (Excitatory amino acid receptor 3) (EAA3). [Source:Uniprot/SWISSPROT;Acc:P39086]	ion transport | synaptic transmission |	receptor activity | cation channel activity | kainate selective glutamate receptor activity | ionotropic glutamate receptor activity | extracellular-glutamate-gated ion channel activity | ion channel activity |	membrane |	ENSG00000171189|ENSP00000327687
IQNRLKENES	0.519615	DNA repair protein RAD51 homolog 2 (R51H2) (RAD51-like protein 1) (Rad51B). [Source:Uniprot/SWISSPROT;Acc:O15315]	DNA metabolic process |	DNA binding | ATP binding | DNA-dependent ATPase activity | nucleotide binding | nucleoside-triphosphatase activity | protein binding |		ENSG00000182185|ENSP00000375101
GSDGTVRTWS	0.519512	Sperm-associated antigen 16 protein (Pf20 protein homolog). [Source:Uniprot/SWISSPROT;Acc:Q8N0X2]	cell projection organization |		cytoplasm | cilium | flagellum |	ENSG00000144451|ENSP00000332592
EEPGNQCTEL	0.518884	Hippocampus abundant transcript-like protein 1. [Source:Uniprot/SWISSPROT;Acc:Q5SR56]	transport | tetracycline transport | response to antibiotic |	transporter activity | protein binding | tetracycline:hydrogen antiporter activity |	membrane | integral to membrane |	ENSG00000148110|ENSP00000364493
GMGSQSCTLL	0.51875	Aldehyde dehydrogenase 3B2 (EC 1.2.1.5) (Aldehyde dehydrogenase 8). [Source:Uniprot/SWISSPROT;Acc:P48448]	cellular alcohol metabolic process | cellular aldehyde metabolic process | lipid metabolic process | oxidation reduction | metabolic process |	3-chloroallyl aldehyde dehydrogenase activity | aldehyde dehydrogenase [NAD(P)+] activity | oxidoreductase activity |		ENSG00000132746|ENSP00000255084
MEQGCSCTLL	0.51875	Aldehyde dehydrogenase 3B1 (EC 1.2.1.5) (Aldehyde dehydrogenase 7). [Source:Uniprot/SWISSPROT;Acc:P43353]	cellular alcohol metabolic process | cellular aldehyde metabolic process | lipid metabolic process | oxidation reduction | metabolic process |	3-chloroallyl aldehyde dehydrogenase activity | aldehyde dehydrogenase [NAD(P)+] activity | oxidoreductase activity |		ENSG00000006534|ENSP00000007633
RESHWSRTRL	0.518636	Transmembrane protein LOC124446. [Source:Uniprot/SWISSPROT;Acc:Q86XT9]			membrane | integral to membrane |	ENSG00000149932|ENSP00000279396
TSQESEDTYL	0.518553	TBC1 domain family member 10A (EBP50-PDX interactor of 64 kDa) (EPI64 protein). [Source:Uniprot/SWISSPROT;Acc:Q9BXI6]	regulation of Rab GTPase activity |	Rab GTPase activator activity |	intracellular |	ENSG00000099992|ENSP00000385050
GLKSNKFTWF	0.518368	Peptidase inhibitor R3HDML precursor (Cysteine-rich secretory protein R3HDML). [Source:Uniprot/SWISSPROT;Acc:Q9H3Y0]		endopeptidase inhibitor activity |	extracellular region |	ENSG00000101074|ENSP00000217043
FKDDLKPTLV	0.517037	Probable G-protein coupled receptor 156 (GABAB-related G-protein coupled receptor) (G-protein coupled receptor PGR28). [Source:Uniprot/SWISSPROT;Acc:Q8NFN8]	response to oxidative stress |	receptor activity | peroxidase activity | heme binding |		ENSG00000175697|ENSP00000373161
DICFENVTIL	0.516752	Rhotekin-2 (Pleckstrin homology domain-containing family K member 1). [Source:Uniprot/SWISSPROT;Acc:Q8IZC4]	signal transduction |		intracellular |	ENSG00000182010|ENSP00000378678
ILGVQPDTED	0.516698	Protein C-ets-2. [Source:Uniprot/SWISSPROT;Acc:P15036]	skeletal development | regulation of transcription, DNA-dependent |	protein binding | sequence-specific DNA binding | |	nucleus |	ENSG00000157557|ENSP00000354194
QLCTAIDSIF	0.516667	Adenylate kinase isoenzyme 5 (EC 2.7.4.3) (ATP-AMP transphosphorylase). [Source:Uniprot/SWISSPROT;Acc:Q9Y6K8]	nucleobase, nucleoside, nucleotide and nucleic acid metabolic process | ADP biosynthetic process | dADP biosynthetic process | pyrimidine ribonucleotide biosynthetic process | ATP metabolic process |	nucleotide binding | adenylate kinase activity | ATP binding | transferase activity | nucleoside kinase activity | nucleobase, nucleoside, nucleotide kinase activity | nucleoside-triphosphatase activity |	cytosol | cytoplasm |	ENSG00000154027|ENSP00000346577
AADQRTWTKV	0.516593	Complement C1q tumor necrosis factor-related protein 3 precursor (Secretory protein CORS26). [Source:Uniprot/SWISSPROT;Acc:Q9BXJ4]	metabolic process |	catalytic activity | oxidoreductase activity |		ENSG00000082196|ENSP00000371504
PPGKHLVTEV	0.516538	Potassium voltage-gated channel subfamily A member 7 (Voltage-gated potassium channel subunit Kv1.7). [Source:Uniprot/SWISSPROT;Acc:Q96RP8]	ion transport | potassium ion transport | dicarboxylic acid transport |	voltage-gated ion channel activity | voltage-gated potassium channel activity | protein binding | potassium ion binding | sodium:dicarboxylate symporter activity | ion channel activity |	membrane | integral to membrane | voltage-gated potassium channel complex |	ENSG00000104848|ENSP00000221444
MMKRLLMTEL	0.516505	Band 4.1-like protein 4B (Protein EHM2) (FERM-containing protein CG1). [Source:Uniprot/SWISSPROT;Acc:Q9H329]		structural constituent of cytoskeleton | binding | cytoskeletal protein binding |	cytoplasm | cytoskeleton | extrinsic to membrane |	ENSG00000095203|ENSP00000363694
AGELKFEPRV	0.515389	Nucleobindin-2 precursor (DNA-binding protein NEFA) (Gastric cancer antigen Zg4). [Source:Uniprot/SWISSPROT;Acc:P80303]		calcium ion binding |		ENSG00000070081|ENSP00000386108
LDPEQKDTHV	0.515265	Outer dense fiber protein 4 (Outer dense fiber of sperm tails protein 4) (Testis-specific protein oppo 1) (hOPPO1). [Source:Uniprot/SWISSPROT;Acc:Q2M2E3]	multicellular organismal development | spermatogenesis | cell differentiation |		outer dense fiber | | membrane | integral to membrane | microtubule-based flagellum | |	ENSG00000184650|ENSP00000331086
QSRLIKFTNK	0.514455	HCCC11_v1 (HCC-related HCC-C11_v3) (HCCC11_v2) (HCCC11). [Source:Uniprot/SPTREMBL;Acc:Q6XRZ0]				ENSG00000204949|ENSP00000367314
EDLRTLEHNV	0.514203	Heat shock factor 2-binding protein. [Source:Uniprot/SWISSPROT;Acc:O75031]	transcription from RNA polymerase II promoter | spermatogenesis |	binding |	cytosol |	ENSG00000160207|ENSP00000291560
NHGHSMETSP	0.513734	Zinc finger protein RFP (Ret finger protein) (Tripartite motif- containing protein 27) (RING finger protein 76). [Source:Uniprot/SWISSPROT;Acc:P14373]	negative regulation of transcription from RNA polymerase II promoter | transcription | regulation of transcription, DNA-dependent | spermatogenesis | cell proliferation | negative regulation of gene expression, epigenetic |	protein binding | zinc ion binding | metal ion binding | DNA binding | transmembrane receptor protein tyrosine kinase activity |	intracellular | integral to plasma membrane | membrane fraction | nucleus | cytoplasm | nucleoplasm | nuclear membrane |	ENSG00000112448|ENSP00000266119
NHGHSMETSP	0.513734	Zinc finger protein RFP (Ret finger protein) (Tripartite motif- containing protein 27) (RING finger protein 76). [Source:Uniprot/SWISSPROT;Acc:P14373]	negative regulation of transcription from RNA polymerase II promoter | transcription | regulation of transcription, DNA-dependent | spermatogenesis | cell proliferation | negative regulation of gene expression, epigenetic |	protein binding | zinc ion binding | metal ion binding | DNA binding | transmembrane receptor protein tyrosine kinase activity |	intracellular | integral to plasma membrane | membrane fraction | nucleus | cytoplasm | nucleoplasm | nuclear membrane |	ENSG00000215641|ENSP00000383555
NHGHSMETSP	0.513734	Zinc finger protein RFP (Ret finger protein) (Tripartite motif- containing protein 27) (RING finger protein 76). [Source:Uniprot/SWISSPROT;Acc:P14373]	negative regulation of transcription from RNA polymerase II promoter | transcription | regulation of transcription, DNA-dependent | spermatogenesis | cell proliferation | negative regulation of gene expression, epigenetic |	protein binding | zinc ion binding | metal ion binding | DNA binding | transmembrane receptor protein tyrosine kinase activity |	intracellular | integral to plasma membrane | membrane fraction | nucleus | cytoplasm | nucleoplasm | nuclear membrane |	ENSG00000204713|ENSP00000366404
WLTNWIEFRS	0.513548	Nicotinamide phosphoribosyltransferase (EC 2.4.2.12) (NAmPRTase) (Nampt) (Pre-B cell-enhancing factor) (Pre-B-cell colony-enhancing factor 1) (Visfatin). [Source:Uniprot/SWISSPROT;Acc:P43490]				ENSG00000105835|ENSP00000377240
DDPSTAETVL	0.512829	ATP-binding cassette sub-family A member 7 (Macrophage ABC transporter) (Autoantigen SS-N) (ABCA-SSN). [Source:Uniprot/SWISSPROT;Acc:Q8IZY2]	transport | phagocytosis | |	nucleotide binding | transporter activity | ATP binding | ATPase activity | nucleoside-triphosphatase activity | |	plasma membrane | Golgi membrane | | ATP-binding cassette (ABC) transporter complex | integral to membrane | endosome | Golgi apparatus | endosome membrane | |	ENSG00000064687|ENSP00000263094
ESGDLIEVWG	0.512485	NFATC2-interacting protein (Nuclear factor of activated T-cells, cytoplasmic 2-interacting protein) (45 kDa NFAT-interacting protein) (45 kDa NF-AT-interacting protein). [Source:Uniprot/SWISSPROT;Acc:Q8NCF5]	cytokine production | regulation of transcription, DNA-dependent | protein modification process | | |	protein binding | |	nucleus | cytoplasm |	ENSG00000176953|ENSP00000324792
QIAGTKSTTV	0.511684	DCN1-like protein 1 (Defective in cullin neddylation protein 1-like protein 1) (DCUN1 domain-containing protein 1) (Squamous cell carcinoma-related oncogene). [Source:Uniprot/SWISSPROT;Acc:Q96GG9]	ubiquitin-dependent protein catabolic process |			ENSG00000043093|ENSP00000292782
ERYCCGCTIV	0.51146	Uncharacterized protein C3orf32. [Source:Uniprot/SWISSPROT;Acc:Q9Y2M2]	protein folding |	heat shock protein binding | unfolded protein binding |		ENSG00000125046|ENSP00000339150
GPAPPPYSEV	0.511197	Lysosomal-associated transmembrane protein 5 (Lysosomal-associated multitransmembrane protein 5) (Retinoic acid-inducible E3 protein). [Source:Uniprot/SWISSPROT;Acc:Q13571]	transport |		membrane | integral to membrane | integral to plasma membrane | lysosomal membrane |	ENSG00000162511|ENSP00000294507
APAMSNETMP	0.511047	Solute carrier family 13 member 1 (Renal sodium/sulfate cotransporter) (Na(+)/sulfate cotransporter) (hNaSi-1). [Source:Uniprot/SWISSPROT;Acc:Q9BZW2]	ion transport | sodium ion transport | sulfate transport | |	transporter activity | symporter activity | sodium ion binding | |	membrane | integral to membrane |	ENSG00000081800|ENSP00000194130
WTVVEVETFH	0.510861	Putative uncharacterized protein FLJ22184. [Source:Uniprot/SWISSPROT;Acc:Q9H6K5]	regulation of transcription, DNA-dependent | G-protein coupled receptor protein signaling pathway |	DNA binding | ligand-dependent nuclear receptor activity | structural constituent of cell wall |	integral to membrane | nucleus |	ENSG00000183248|ENSP00000330326
WAKEKQHTRL	0.510839	Sodium-dependent phosphate transport protein 1 (Sodium/phosphate cotransporter 1) (Na(+)/PI cotransporter 1) (Solute carrier family 17 member 1) (Renal sodium-dependent phosphate transport protein 1) (Renal sodium-phosphate transport protein 1) (Renal Na( [Source:Uniprot/SWISSPROT;Acc:Q14916]	ion transport | sodium ion transport | phosphate transport | tetracycline transport | response to antibiotic | transport |	transporter activity | symporter activity | sodium-dependent phosphate transmembrane transporter activity | sodium ion binding | tetracycline:hydrogen antiporter activity | phosphate transmembrane transporter activity |	membrane | integral to membrane | integral to plasma membrane | membrane fraction |	ENSG00000124568|ENSP00000244527
FHNCAFYSLV	0.510401	Probable cation-transporting ATPase 13A3 (EC 3.6.3.-) (ATPase family homolog up-regulated in senescence cells 1). [Source:Uniprot/SWISSPROT;Acc:Q9H7F0]	transport | metabolic process | cation transport |	ATP binding | ATPase activity, coupled to transmembrane movement of ions, phosphorylative mechanism | catalytic activity | ATPase activity | hydrolase activity, acting on acid anhydrides, catalyzing transmembrane movement of substances |	membrane | integral to membrane |	ENSG00000133657|ENSP00000311019
YSWWTFYSIS	0.510244	Sodium-coupled monocarboxylate transporter 2 (Electroneutral sodium monocarboxylate cotransporter) (Low-affinity sodium-lactate cotransporter) (Solute carrier family 5 member 12). [Source:Uniprot/SWISSPROT;Acc:Q1EHB4]	transport |	transporter activity |	membrane |	ENSG00000148942|ENSP00000280467
YSNTHIHTHL	0.509864	Spermatogenesis-associated protein 12 (Spermatogenesis-related protein 5). [Source:Uniprot/SWISSPROT;Acc:Q7Z6I5]				ENSG00000186451|ENSP00000335392
QSLNRMEYIV	0.509713	Protein jagged-1 precursor (Jagged1) (hJ1) (CD339 antigen). [Source:Uniprot/SWISSPROT;Acc:P78504]	morphogenesis of an epithelial sheet | organ morphogenesis | auditory receptor cell differentiation | negative regulation of cell differentiation | positive regulation of myeloid cell differentiation | positive regulation of Notch signaling pathway | inner ear development | cell communication | Notch signaling pathway | | | | | | | |	Notch binding | calcium ion binding | protein binding | protease inhibitor activity | | |	plasma membrane | | membrane | integral to membrane |	ENSG00000101384|ENSP00000254958
AAITEKETHF	0.50824	Sodium- and chloride-dependent GABA transporter 3. [Source:Uniprot/SWISSPROT;Acc:P48066]	neurotransmitter transport | spermidine biosynthetic process |	neurotransmitter:sodium symporter activity | gamma-aminobutyric acid:sodium symporter activity | symporter activity | adenosylmethionine decarboxylase activity |	membrane | integral to plasma membrane |	ENSG00000132164|ENSP00000254488
TTLQGSFTED	0.507632	Neuroblastoma breakpoint family member 7. [Source:Uniprot/SWISSPROT;Acc:P0C2Y1]			cytoplasm |	ENSG00000215864|ENSP00000383799
VHSVYITSRV	0.507569	Ankyrin repeat and BTB/POZ domain-containing protein 2. [Source:Uniprot/SWISSPROT;Acc:Q8N961]	nucleosome assembly |	DNA binding | calcium ion binding | protein binding |	nucleosome | nucleus |	ENSG00000166016|ENSP00000298992
AKKRMVESPL	0.507425	Urea transporter, erythrocyte. [Source:Uniprot/SWISSPROT;Acc:Q13336]	transport | water transport | urea transport |	water transporter activity | copper ion binding | urea transmembrane transporter activity | ubiquitin-ubiquitin ligase activity |	plasma membrane | integral to membrane | integral to plasma membrane |	ENSG00000141469|ENSP00000318546
QSARYRDTEL	0.506912	Tight junction protein ZO-2 (Zonula occludens protein 2) (Zona occludens protein 2) (Tight junction protein 2). [Source:Uniprot/SWISSPROT;Acc:Q9UDY2]		protein binding | |	plasma membrane | | tight junction |	ENSG00000119139|ENSP00000345893
SILDSAETKN	0.505956	Kynureninase (EC 3.7.1.3) (L-kynurenine hydrolase). [Source:Uniprot/SWISSPROT;Acc:Q16719]	tryptophan catabolic process | metabolic process | NAD biosynthetic process | quinolinate biosynthetic process | response to interferon-gamma | response to vitamin B6 | anthranilate metabolic process |	hydrolase activity | pyridoxal phosphate binding | kynureninase activity | protein homodimerization activity |	mitochondrion | cytosol | soluble fraction | cytoplasm |	ENSG00000115919|ENSP00000264170
HSEIPDETPK	0.505688	CF052_HUMAN Isoform 2 of Q5T4I8 - Homo sapiens (Human) [Source:Uniprot/Varsplic;Acc:Q5T4I8-2]				ENSG00000137434|ENSP00000382411
LHIWGKYTRS	0.505222	Protein transport protein Sec61 subunit beta. [Source:Uniprot/SWISSPROT;Acc:P60468]	protein transport | intracellular protein transmembrane transport |	protein binding | P-P-bond-hydrolysis-driven protein transmembrane transporter activity | |	membrane | integral to membrane | endoplasmic reticulum | endoplasmic reticulum membrane |	ENSG00000106803|ENSP00000223641
EWCENMESVL	0.504879	Solute carrier organic anion transporter family member 3A1 (Solute carrier family 21 member 11) (Sodium-independent organic anion transporter D) (Organic anion-transporting polypeptide D) (OATP-D) (Organic anion transporter polypeptide-related protein 3) [Source:Uniprot/SWISSPROT;Acc:Q9UIG8]	transport | ion transport |	transporter activity |	membrane | integral to membrane |	ENSG00000176463|ENSP00000320634
HQQPARECEV	0.504236	Leucine-rich repeat transmembrane neuronal protein 1 precursor. [Source:Uniprot/SWISSPROT;Acc:Q86UE6]		protein binding |	membrane | integral to membrane | endoplasmic reticulum | endoplasmic reticulum membrane | axon | growth cone |	ENSG00000162951|ENSP00000295057
TFSRRPKTRV	0.504138	CD226 antigen precursor (DNAX accessory molecule 1) (DNAM-1). [Source:Uniprot/SWISSPROT;Acc:Q15762]	cytokine production | cell adhesion | signal transduction | |	receptor activity | protein binding | |	membrane | integral to plasma membrane |	ENSG00000150637|ENSP00000280200
RSLEEEESQL	0.503964	General receptor for phosphoinositides 1-associated scaffold protein (GRP1-associated scaffold protein). [Source:Uniprot/SWISSPROT;Acc:Q7Z6J2]		protein binding |		ENSG00000161835|ENSP00000369378
ILDSSLESTL	0.503768	Neuron navigator 3 (Steerin-3) (Pore membrane and/or filament- interacting-like protein 1) (Unc-53 homolog 3) (unc53H3). [Source:Uniprot/SWISSPROT;Acc:Q8IVL0]		nucleotide binding | nucleoside-triphosphatase activity |	| |	ENSG00000067798|ENSP00000367907
DNYNTLESTL	0.503768	Uncharacterized protein C1orf43 (Hepatitis C virus NS5A-transactivated protein 4) (HCV NS5A-transactivated protein 4) (Protein NICE-3) (S863- 3). [Source:Uniprot/SWISSPROT;Acc:Q9BWL3]	pathogenesis |	exo-alpha-sialidase activity |		ENSG00000143612|ENSP00000357505
ILDSSLESTL	0.503768	Neuron navigator 2 (EC 3.6.1.-) (Helicase APC down-regulated 1) (Retinoic acid inducible in neuroblastoma 1) (Steerin-2) (Pore membrane and/or filament-interacting-like protein 2) (Unc-53 homolog 2) (unc53H2). [Source:Uniprot/SWISSPROT;Acc:Q8IVL1]	small GTPase mediated signal transduction | protein transport | sodium ion transport |	GTP binding | nucleotide binding | nucleoside-triphosphatase activity | voltage-gated sodium channel activity |	voltage-gated sodium channel complex |	ENSG00000166833|ENSP00000309577
INLGVIGTER	0.503693	Protein FAM106A. [Source:Uniprot/SWISSPROT;Acc:Q4KMX7]				ENSG00000205217|ENSP00000368530
NRTGRIRTLP	0.503356	Ataxin-7-like protein 1 (Ataxin-7-like protein 4). [Source:Uniprot/SWISSPROT;Acc:Q9ULK2]				ENSG00000146776|ENSP00000297416
YVCGEHRTVV	0.50282	Probable G-protein coupled receptor 63 (PSP24-beta) (PSP24-2). [Source:Uniprot/SWISSPROT;Acc:Q9BZJ6]	signal transduction | G-protein coupled receptor protein signaling pathway |	receptor activity | G-protein coupled receptor activity |	plasma membrane | integral to membrane |	ENSG00000112218|ENSP00000229955
SDTLSFATWC	0.502699	Tetratricopeptide repeat protein 4 (TPR repeat protein 4). [Source:Uniprot/SWISSPROT;Acc:O95801]		binding |		ENSG00000184313|ENSP00000379044
LQQGRDITRL	0.502681	Phosphoprotein associated with glycosphingolipid-enriched microdomains 1 (Transmembrane adapter protein PAG) (Csk-binding protein) (Transmembrane phosphoprotein Cbp). [Source:Uniprot/SWISSPROT;Acc:Q9NWQ8]	immune response | intracellular signaling cascade | negative regulation of T cell activation | |	protein binding | SH2 domain binding | |	plasma membrane | integral to membrane | membrane raft |	ENSG00000076641|ENSP00000220597
QQRAEDITRL	0.502681	Homeobox protein Hox-C4 (Hox-3E) (CP19). [Source:Uniprot/SWISSPROT;Acc:P09017]	| | | |	sequence-specific DNA binding | DNA binding |		ENSG00000198353|ENSP00000305973
DAAHHDESNC	0.502669	Formin-like protein 3 (Formin homology 2 domain-containing protein 3) (WW domain-binding protein 3) (WBP-3). [Source:Uniprot/SWISSPROT;Acc:Q8IVF7]	cellular component organization | actin cytoskeleton organization |	actin binding |	plasma membrane | cytoplasm | Golgi apparatus | actin cytoskeleton |	ENSG00000161791|ENSP00000293590
PVSQDIIFIN	0.502653	RNA-binding protein Musashi homolog 2 (Musashi-2). [Source:Uniprot/SWISSPROT;Acc:Q96DH6]		nucleic acid binding |		ENSG00000153944|ENSP00000313616
ILHFRKRTRS	0.502286	Putative uncharacterized protein CXorf24. [Source:Uniprot/SWISSPROT;Acc:Q8TB33]				ENSG00000196741|ENSP00000349989
TRKRWCSSEV	0.501918	Probable gluconokinase (EC 2.7.1.12) (Gluconate kinase). [Source:Uniprot/SWISSPROT;Acc:Q5T6J7]		shikimate kinase activity | ATP binding |		ENSG00000148057|ENSP00000365599
PFAGDIYSED	0.501066	Cyclin-dependent kinase inhibitor 2B-related protein (p15INK4B-related protein). [Source:Uniprot/SWISSPROT;Acc:Q96P16]				ENSG00000141425|ENSP00000381984
SLPRSEESRY	0.500683	Uncharacterized protein C6orf134. [Source:Uniprot/SPTREMBL;Acc:Q5SQI0]				ENSG00000206405|ENSP00000383355
SLPRSEESRY	0.500683	Uncharacterized protein C6orf134. [Source:Uniprot/SPTREMBL;Acc:Q5SQI0]				ENSG00000206488|ENSP00000383420
SLPRSEESRY	0.500683	Uncharacterized protein C6orf134. [Source:Uniprot/SPTREMBL;Acc:Q5SQI0]				ENSG00000137343|ENSP00000324459
