# Supplementary material for: Putting into Practice Domain-Linear Motif Interaction Predictions for Exploration of Protein Networks
Source: PLoS One. 2011 Nov 1;6(11):e25376. doi: 10.1371/journal.pone.0025376 (PMC3206016; doi:10.1371/journal.pone.0025376)
Supplement: Dataset S2 — Prediction results of proteome-wide screen for MAGI1 and SCRIB PDZ-binding ligands using the predictor of Chen et al. [27] . The prediction results were performed in binary mode using a cutoff of 0.5 and are provided without any additional filtering. No result file is provided for the PDZ domain MAGI1-1/6 because the screen did not reveal any peptides for this domain. (BZ2) [file pone.0025376.s002.bz2 › ./MAGI1_3-6_predictions.txt]

C-terminal peptide	score	protein name	GO annotation Biological Process	GO annotation Molecular Function	GO annotation Cellular Component	gene ID | protein ID
PMESGICTIV	0.815353	Tetratricopeptide repeat protein 24 (TPR repeat protein 24). [Source:Uniprot/SWISSPROT;Acc:A2A3L6]		binding |		ENSG00000187862|ENSP00000357220
KDECVIATEV	0.773612	Delta-like protein 1 precursor (Drosophila Delta homolog 1) (Delta1) (H-Delta-1). [Source:Uniprot/SWISSPROT;Acc:O00548]	somite specification | cell communication | determination of left/right symmetry | compartment specification | regulation of cell adhesion | negative regulation of cell differentiation | negative regulation of auditory receptor cell differentiation | inner ear development |	Notch binding | calcium ion binding | protein binding |	plasma membrane | membrane | integral to membrane | cytoplasmic vesicle |	ENSG00000198719|ENSP00000384623
RNECVIATEV	0.773612	Delta-like protein 4 precursor (Drosophila Delta homolog 4). [Source:Uniprot/SWISSPROT;Acc:Q9NR61]	angiogenesis | signal transduction | Notch signaling pathway | multicellular organismal development | blood circulation | cell differentiation | cell communication | | |	Notch binding | calcium ion binding | protein binding | | |	membrane | integral to membrane |	ENSG00000128917|ENSP00000249749
QGRWDHETIV	0.735927	Transmembrane protein FLJ43330. [Source:Uniprot/SWISSPROT;Acc:Q68D42]			membrane | integral to membrane |	ENSG00000188133|ENSP00000345468
SGGKRKETLV	0.726823	Neuroepithelial cell-transforming gene 1 protein (p65 Net1 proto- oncogene) (Rho guanine nucleotide exchange factor 8). [Source:Uniprot/SWISSPROT;Acc:Q7Z628]	regulation of Rho protein signal transduction | intracellular signaling cascade |	Rho guanyl-nucleotide exchange factor activity | guanyl-nucleotide exchange factor activity |	intracellular |	ENSG00000173848|ENSP00000369717
THHRKIHTRV	0.718559	Zinc finger protein 599. [Source:Uniprot/SWISSPROT;Acc:Q96NL3]	transcription | regulation of transcription, DNA-dependent |	DNA binding | zinc ion binding | metal ion binding | nucleic acid binding |	intracellular | nucleus |	ENSG00000153896|ENSP00000333802
NRVDSKETEC	0.710001	ADAM 17 precursor (EC 3.4.24.86) (A disintegrin and metalloproteinase domain 17) (TNF-alpha-converting enzyme) (TNF-alpha convertase) (Snake venom-like protease) (CD156b antigen). [Source:Uniprot/SWISSPROT;Acc:P78536]	proteolysis | Notch signaling pathway | cell-cell signaling |	metalloendopeptidase activity | protein binding | peptidase activity | zinc ion binding | SH3 domain binding | metal ion binding |	membrane | integral to plasma membrane | cytoplasm | |	ENSG00000151694|ENSP00000309968
SVWLRKETRV	0.698032	Cysteinyl leukotriene receptor 2 (CysLTR2) (HG57) (HPN321) (hGPCR21). [Source:Uniprot/SWISSPROT;Acc:Q9NS75]	signal transduction | G-protein coupled receptor protein signaling pathway | blood coagulation |	cysteinyl leukotriene receptor activity | receptor activity | C-C chemokine receptor activity | bradykinin receptor activity | N-formyl peptide receptor activity | C-X-C chemokine receptor activity | purinergic nucleotide receptor activity, G-protein coupled | thrombin receptor activity | leukotriene receptor activity | |	plasma membrane | | integral to membrane |	ENSG00000152207|ENSP00000282018
AVPMTKDTLV	0.691684	PLAC8-like protein 1. [Source:Uniprot/SWISSPROT;Acc:A1L4L8]				ENSG00000173261|ENSP00000309087
PLDSQQHTEV	0.682296	Protocadherin Fat 1 precursor (Cadherin-related tumor suppressor homolog) (Protein fat homolog). [Source:Uniprot/SWISSPROT;Acc:Q14517]	cell adhesion | homophilic cell adhesion | cell-cell signaling | anatomical structure morphogenesis |	calcium ion binding | protein binding |	plasma membrane | membrane | integral to plasma membrane |	ENSG00000083857|ENSP00000260147
RQSILFSTEV	0.680494	Breakpoint cluster region protein (EC 2.7.11.1) (Renal carcinoma antigen NY-REN-26). [Source:Uniprot/SWISSPROT;Acc:P11274]	protein amino acid phosphorylation | intracellular signaling cascade | brain development | regulation of Rho protein signal transduction | regulation of cell cycle | signal transduction |	protein serine/threonine kinase activity | guanyl-nucleotide exchange factor activity | Rho guanyl-nucleotide exchange factor activity | GTPase activator activity | kinase activity | transferase activity |	intracellular |	ENSG00000186716|ENSP00000303507
HKLLFWVTEV	0.677506	Nucleoporin Nup37 (p37). [Source:Uniprot/SWISSPROT;Acc:Q8NFH4]	protein transport | mRNA transport | intracellular protein transmembrane transport |		nucleus | nuclear pore |	ENSG00000075188|ENSP00000251074
NGSCQIITIT	0.673562	Probable cation-transporting ATPase 13A3 (EC 3.6.3.-) (ATPase family homolog up-regulated in senescence cells 1). [Source:Uniprot/SWISSPROT;Acc:Q9H7F0]	transport | cation transport | metabolic process |	nucleotide binding | magnesium ion binding | ATP binding | ATPase activity, coupled to transmembrane movement of ions, phosphorylative mechanism | hydrolase activity | hydrolase activity, acting on acid anhydrides, catalyzing transmembrane movement of substances | ATPase activity | catalytic activity |	membrane | integral to membrane |	ENSG00000133657|ENSP00000256031
LLSSIIYTYY	0.662948	Interphotoreceptor matrix proteoglycan 1 precursor (Interphotoreceptor matrix proteoglycan of 150 kDa) (IPM-150) (Sialoprotein associated with cones and rods). [Source:Uniprot/SWISSPROT;Acc:Q17R60]				ENSG00000112706|ENSP00000358980
GAYSKSYTLV	0.660744	Down syndrome cell adhesion molecule-like protein 1 precursor (Down syndrome cell adhesion molecule 2). [Source:Uniprot/SWISSPROT;Acc:Q8TD84]	cell adhesion | brain development | embryonic skeletal morphogenesis | cell-cell adhesion | protein amino acid phosphorylation |	protein binding | protein homodimerization activity | vascular endothelial growth factor receptor activity | ATP binding |	membrane | integral to membrane | cell surface |	ENSG00000177103|ENSP00000315465
NPYAKSYTLV	0.660744	Down syndrome cell adhesion molecule precursor (CHD2). [Source:Uniprot/SWISSPROT;Acc:O60469]	cell adhesion | nervous system development | protein amino acid phosphorylation | | | |	protein binding | vascular endothelial growth factor receptor activity | ATP binding |	plasma membrane | extracellular region | integral to plasma membrane | membrane fraction |	ENSG00000171587|ENSP00000385342
RRHQAIFTIS	0.660138	Probable G-protein coupled receptor 148 (G-protein coupled receptor PGR6) (Brain and testis restricted GPCR). [Source:Uniprot/SWISSPROT;Acc:Q8TDV2]	signal transduction | G-protein coupled receptor protein signaling pathway |	receptor activity | G-protein coupled receptor activity |	plasma membrane | integral to membrane |	ENSG00000173302|ENSP00000308908
GGWVEKETYY	0.658425	Sodium/potassium-transporting ATPase subunit alpha-1 precursor (EC 3.6.3.9) (Sodium pump subunit alpha-1) (Na(+)/K(+) ATPase alpha-1 subunit). [Source:Uniprot/SWISSPROT;Acc:P05023]	regulation of the force of heart contraction | transport | cation transport | regulation of blood pressure | negative regulation of glucocorticoid biosynthetic process | response to drug | negative regulation of heart contraction | positive regulation of heart contraction | positive regulation of striated muscle contraction | proton transport | monovalent inorganic cation transport | metabolic pr…	4-nitrophenylphosphatase activity | sodium:potassium-exchanging ATPase activity | protein binding | ATP binding | nucleotide binding | ATPase activity, coupled to transmembrane movement of ions, phosphorylative mechanism | hydrolase activity | monovalent inorganic cation transmembrane transporter activity | hydrolase activity, acting on acid anhydrides, catalyzing transmembrane movement of substa…	membrane | integral to membrane | microsome | basolateral plasma membrane | sarcolemma |	ENSG00000163399|ENSP00000358508
GGWVEKETYY	0.658425	Sodium/potassium-transporting ATPase subunit alpha-3 (EC 3.6.3.9) (Sodium pump subunit alpha-3) (Na(+)/K(+) ATPase alpha-3 subunit) (Na(+)/K(+) ATPase alpha(III) subunit). [Source:Uniprot/SWISSPROT;Acc:P13637]	potassium ion transport | memory | metabolic process | adult locomotory behavior | visual learning | ionotropic glutamate receptor signaling pathway | response to drug | sodium ion transport | sperm motility | regulation of cellular pH | proton transport | transport | cation transport | monovalent inorganic cation transport | | | | | |	nucleotide binding | ATP binding | monovalent inorganic cation transmembrane transporter activity | ATPase activity, coupled to transmembrane movement of ions, phosphorylative mechanism | hydrolase activity | hydrolase activity, acting on acid anhydrides, catalyzing transmembrane movement of substances | potassium ion binding | magnesium ion binding | sodium:potassium-exchanging ATPase activity |…	plasma membrane | membrane | integral to membrane | endoplasmic reticulum | nucleus | | cytoplasm | | Golgi apparatus | sodium:potassium-exchanging ATPase complex |	ENSG00000105409|ENSP00000302397
GGWVEKETYY	0.658425	Sodium/potassium-transporting ATPase subunit alpha-2 precursor (EC 3.6.3.9) (Sodium pump subunit alpha-2) (Na(+)/K(+) ATPase alpha-2 subunit). [Source:Uniprot/SWISSPROT;Acc:P50993]	transport | cation transport | metabolic process | monovalent inorganic cation transport | proton transport |	ATP binding | ATPase activity, coupled to transmembrane movement of ions, phosphorylative mechanism | hydrolase activity, acting on acid anhydrides, catalyzing transmembrane movement of substances | catalytic activity | monovalent inorganic cation transmembrane transporter activity | sodium:potassium-exchanging ATPase activity |	membrane | integral to membrane |	ENSG00000018625|ENSP00000376066
REEPDHSTEV	0.653667	similar to chemokine (C-C motif) receptor-like 2 [Source:RefSeq_peptide;Acc:NP_001091101]	G-protein coupled receptor protein signaling pathway |	C-C chemokine receptor activity | angiotensin type II receptor activity | neuropeptide Y receptor activity |	integral to membrane |	ENSG00000215775|ENSP00000383677
REEPDHSTEV	0.653667	C-C chemokine receptor-like 2 (Putative MCP-1 chemokine receptor) (Chemokine receptor CCR11) (Chemokine receptor X). [Source:Uniprot/SWISSPROT;Acc:O00421]	chemotaxis | signal transduction | G-protein coupled receptor protein signaling pathway |	receptor activity | G-protein coupled receptor activity | C-C chemokine receptor activity | angiotensin type II receptor activity | neuropeptide Y receptor activity |	plasma membrane | integral to membrane | integral to plasma membrane |	ENSG00000121797|ENSP00000381994
EKKWDKYTIR	0.648655	Protein FAM50A (Protein XAP-5) (Protein HXC-26). [Source:Uniprot/SWISSPROT;Acc:Q14320]				ENSG00000071859|ENSP00000158526
EKKWDKYTIR	0.648655	Protein FAM50B (Protein XAP-5-like). [Source:Uniprot/SWISSPROT;Acc:Q9Y247]			nucleus |	ENSG00000145945|ENSP00000369625
VKRNSKETVV	0.645336	E3 ubiquitin-protein ligase MARCH3 (EC 6.3.2.-) (Membrane-associated RING finger protein 3) (Membrane-associated RING-CH protein III) (MARCH-III) (RING finger protein 173). [Source:Uniprot/SWISSPROT;Acc:Q86UD3]	ubiquitin-dependent protein catabolic process | endocytosis |	zinc ion binding | ligase activity | metal ion binding | protein binding |	membrane | integral to membrane | endosome | cytoplasmic vesicle membrane | cytoplasmic vesicle | early endosome membrane |	ENSG00000173926|ENSP00000309141
EVIETIETTV	0.639944	UPF0524 protein. [Source:Uniprot/SWISSPROT;Acc:A6NLC5]				ENSG00000187068|ENSP00000334974
WVEKGKCTIL	0.639745	Guanine nucleotide-binding protein G(I)/G(S)/G(O) subunit gamma-13 precursor. [Source:Uniprot/SWISSPROT;Acc:Q9P2W3]	signal transduction | G-protein signaling, coupled to IP3 second messenger (phospholipase C activating) | hormone-mediated signaling | sensory perception of taste | G-protein coupled receptor protein signaling pathway | | |	GTPase activity | signal transducer activity | |	plasma membrane | heterotrimeric G-protein complex | |	ENSG00000127588|ENSP00000248150
VQEGDFQTEV	0.634997	Brain-specific angiogenesis inhibitor 3 precursor. [Source:Uniprot/SWISSPROT;Acc:O60242]	signal transduction | neuropeptide signaling pathway |	receptor activity | brain-specific angiogenesis inhibitor activity | G-protein coupled receptor activity | metallopeptidase activity | zinc ion binding |	plasma membrane | membrane | integral to membrane | proteinaceous extracellular matrix | cell surface |	ENSG00000135298|ENSP00000359630
PPDGDFQTEV	0.634997	Brain-specific angiogenesis inhibitor 2 precursor. [Source:Uniprot/SWISSPROT;Acc:O60241]	signal transduction | neuropeptide signaling pathway |	receptor activity | brain-specific angiogenesis inhibitor activity | G-protein coupled receptor activity | metallopeptidase activity | zinc ion binding |	plasma membrane | membrane | integral to membrane | proteinaceous extracellular matrix |	ENSG00000121753|ENSP00000381548
ARERDKCTIQ	0.63407	GTP-binding protein Rhes precursor (Ras homolog enriched in striatum) (Tumor endothelial marker 2). [Source:Uniprot/SWISSPROT;Acc:Q96D21]	small GTPase mediated signal transduction | locomotory behavior | intracellular protein transport | nucleocytoplasmic transport | signal transduction | protein transport | |	nucleotide binding | GTP binding | protein binding | |	plasma membrane | intracellular | cytoplasm |	ENSG00000100302|ENSP00000216127
PDGQCTVTEV	0.629569	RING finger protein 146 (Dactylidin). [Source:Uniprot/SWISSPROT;Acc:Q9NTX7]		protein binding | zinc ion binding |		ENSG00000118518|ENSP00000349253
GPGDPFSTYV	0.628918	Kalirin RhoGEF (EC 2.7.11.1) (Huntingtin-associated protein- interacting protein) (Protein Duo) (Serine/threonine kinase with Dbl- and pleckstrin homology domain). [Source:Uniprot/SWISSPROT;Acc:O60229]	regulation of Rho protein signal transduction |	Rho guanyl-nucleotide exchange factor activity |	intracellular |	ENSG00000160145|ENSP00000240874
IVAKASRTEL	0.627068	UPF0556 protein C19orf10 precursor (Stromal cell-derived growth factor SF20) (Interleukin-25) (IL-25). [Source:Uniprot/SWISSPROT;Acc:Q969H8]	positive regulation of cell proliferation | |	protein binding | growth factor activity | | |	extracellular region | ER-Golgi intermediate compartment |	ENSG00000074842|ENSP00000262947
TTLQGSFTED	0.626948	Neuroblastoma breakpoint family member 7. [Source:Uniprot/SWISSPROT;Acc:P0C2Y1]			cytoplasm |	ENSG00000215864|ENSP00000383799
YPSLHIYTYP	0.624885	Cytosolic carboxypeptidase 2 (EC 3.4.17.-) (ATP/GTP-binding protein- like 2). [Source:Uniprot/SWISSPROT;Acc:Q5U5Z8]	proteolysis |	metallocarboxypeptidase activity | peptidase activity | metallopeptidase activity | zinc ion binding | metal ion binding |	cytoplasm |	ENSG00000165923|ENSP00000298861
RLPKIKETTV	0.611487	FERM and PDZ domain-containing protein 4 (PDZ domain-containing protein 10). [Source:Uniprot/SWISSPROT;Acc:Q14CM0]		protein binding |	cytoskeleton |	ENSG00000169933|ENSP00000370057
PPGKHLVTEV	0.610825	Potassium voltage-gated channel subfamily A member 7 (Voltage-gated potassium channel subunit Kv1.7). [Source:Uniprot/SWISSPROT;Acc:Q96RP8]	ion transport | potassium ion transport | dicarboxylic acid transport |	voltage-gated ion channel activity | voltage-gated potassium channel activity | protein binding | potassium ion binding | sodium:dicarboxylate symporter activity | ion channel activity |	membrane | integral to membrane | voltage-gated potassium channel complex |	ENSG00000104848|ENSP00000221444
PQTDKCMTEQ	0.608794	Prostaglandin-H2 D-isomerase precursor (EC 5.3.99.2) (Lipocalin-type prostaglandin-D synthase) (Glutathione-independent PGD synthetase) (Prostaglandin-D2 synthase) (PGD2 synthase) (PGDS2) (PGDS) (Beta-trace protein) (Cerebrin-28). [Source:Uniprot/SWISSPROT;Acc:P41222]	lipid metabolic process | transport |	transporter activity | binding | structural molecule activity |	tight junction |	ENSG00000107317|ENSP00000224167
PIYEFKITWW	0.608164	BTB/POZ domain-containing protein KCTD7. [Source:Uniprot/SWISSPROT;Acc:Q96MP8]	potassium ion transport |	voltage-gated potassium channel activity | protein binding |	membrane | voltage-gated potassium channel complex |	ENSG00000218609|ENSP00000275532
TACCHSETVV	0.603191	Protransforming growth factor alpha precursor [Contains: Transforming growth factor alpha (TGF-alpha) (EGF-like TGF) (ETGF) (TGF type 1)]. [Source:Uniprot/SWISSPROT;Acc:P01135]	angiogenesis | activation of MAPK activity | cell proliferation | positive regulation of epidermal growth factor receptor activity | positive regulation of mitosis | positive regulation of epithelial cell proliferation |	glycoprotein binding | MAP kinase kinase activity | signal transducer activity | epidermal growth factor receptor activating ligand activity | growth factor activity | calcium ion binding |	integral to membrane | extracellular region |	ENSG00000163235|ENSP00000295400
KPGKGSETVV	0.603191	Frizzled-4 precursor (Fz-4) (hFz4) (FzE4) (CD344 antigen). [Source:Uniprot/SWISSPROT;Acc:Q9ULV1]	G-protein coupled receptor protein signaling pathway | multicellular organismal development | Wnt receptor signaling pathway | cell surface receptor linked signal transduction |	receptor activity | non-G-protein coupled 7TM receptor activity | G-protein coupled receptor activity | protein binding | Wnt receptor activity | |	membrane | integral to membrane |	ENSG00000174804|ENSP00000311581
IRHQGIHTNK	0.602897	Zinc finger protein 383. [Source:Uniprot/SWISSPROT;Acc:Q8NA42]	transcription | regulation of transcription, DNA-dependent |	DNA binding | zinc ion binding | metal ion binding | nucleic acid binding |	intracellular | nucleus | cytoplasm |	ENSG00000188283|ENSP00000340132
CETSANHTEL	0.601432	Protein canopy homolog 1. [Source:Uniprot/SWISSPROT;Acc:Q3B7I2]				ENSG00000146910|ENSP00000384514
ADSSNSITIM	0.599623	Probable phospholipid-transporting ATPase IM (EC 3.6.3.1) (ATPase class I type 8B member 4). [Source:Uniprot/SWISSPROT;Acc:Q8TF62]	transport |	ATP binding | ATPase activity, coupled to transmembrane movement of ions, phosphorylative mechanism |	membrane |	ENSG00000104043|ENSP00000370296
ERRSKSCTIL	0.5976	X-linked retinitis pigmentosa GTPase regulator. [Source:Uniprot/SWISSPROT;Acc:Q92834]	intracellular protein transport | visual perception | sensory perception of sound | response to stimulus |	guanyl-nucleotide exchange factor activity | protein binding |	mitochondrion | cytoplasm | Golgi apparatus |	ENSG00000156313|ENSP00000343671
INLGVIGTER	0.595307	Protein FAM106A. [Source:Uniprot/SWISSPROT;Acc:Q4KMX7]				ENSG00000205217|ENSP00000368530
PETRTKGTNV	0.592045	Sodium-dependent glucose transporter 1. [Source:Uniprot/SWISSPROT;Acc:Q5TF39]	ion transport | sodium ion transport | carbohydrate transport | heme transport | cytochrome complex assembly |	sugar:hydrogen symporter activity | symporter activity | sodium ion binding | heme transporter activity |	plasma membrane | membrane | integral to membrane | apical plasma membrane |	ENSG00000173214|ENSP00000357840
NPDALPETLV	0.588431	Rho GTPase-activating protein 6 (Rho-type GTPase-activating protein 6) (Rho-type GTPase-activating protein RhoGAPX-1). [Source:Uniprot/SWISSPROT;Acc:O43182]	signal transduction |		intracellular |	ENSG00000047648|ENSP00000370112
ATKDKKITTV	0.584003	Exocyst complex component 4 (Exocyst complex component Sec8). [Source:Uniprot/SWISSPROT;Acc:Q96A65]	vesicle docking during exocytosis | protein transport |	nucleic acid binding | protein binding | ATP binding | ATP-dependent helicase activity | PDZ domain binding |	exocyst | cytoplasm |	ENSG00000131558|ENSP00000253861
FIAWRSRTIQ	0.583981	CKLF-like MARVEL transmembrane domain-containing protein 8 (Chemokine- like factor superfamily member 8). [Source:Uniprot/SWISSPROT;Acc:Q8IZV2]	chemotaxis |	cytokine activity |	membrane | integral to membrane | extracellular space |	ENSG00000170293|ENSP00000307741
SCNLAKETLL	0.579672	ADAMTS-6 precursor (EC 3.4.24.-) (A disintegrin and metalloproteinase with thrombospondin motifs 6) (ADAM-TS 6) (ADAM-TS6). [Source:Uniprot/SWISSPROT;Acc:Q9UKP5]	proteolysis |	metalloendopeptidase activity | peptidase activity | zinc ion binding | metal ion binding | metallopeptidase activity |	extracellular region | proteinaceous extracellular matrix | extracellular matrix |	ENSG00000049192|ENSP00000261306
REKKFFCTIL	0.577084	Guanine nucleotide-binding protein G(I)/G(S)/G(O) subunit gamma-4 precursor. [Source:Uniprot/SWISSPROT;Acc:P50150]	signal transduction | regulation of G-protein coupled receptor protein signaling pathway | hormone-mediated signaling | negative regulation of cell growth | G-protein coupled receptor protein signaling pathway |	signal transducer activity |	plasma membrane | heterotrimeric G-protein complex |	ENSG00000168243|ENSP00000355557
SNRSVFCTIL	0.577084	F-box only protein 10. [Source:Uniprot/SWISSPROT;Acc:Q9UK96]	ubiquitin-dependent protein catabolic process |	protein binding | |	ruffle | | cytoplasm | |	ENSG00000147912|ENSP00000276960
KSRKSSVTEE	0.576447	UPF0555 protein KIAA0776. [Source:Uniprot/SWISSPROT;Acc:O94874]		protein binding |		ENSG00000014123|ENSP00000358283
LCLLKIHTKN	0.575468	Zinc finger protein 432. [Source:Uniprot/SWISSPROT;Acc:O94892]	regulation of transcription, DNA-dependent |	nucleic acid binding |	intracellular |	ENSG00000142556|ENSP00000348674
IPTPVIHTKH	0.575468	Creatine kinase, ubiquitous mitochondrial precursor (EC 2.7.3.2) (U- MtCK) (Mia-CK) (Acidic-type mitochondrial creatine kinase). [Source:Uniprot/SWISSPROT;Acc:P12532]	creatine metabolic process |	nucleotide binding | creatine kinase activity | ATP binding | kinase activity | transferase activity, transferring phosphorus-containing groups |	membrane | mitochondrion | mitochondrial inner membrane |	ENSG00000166998|ENSP00000300283
IPTPVIHTKH	0.575468	Creatine kinase, ubiquitous mitochondrial precursor (EC 2.7.3.2) (U- MtCK) (Mia-CK) (Acidic-type mitochondrial creatine kinase). [Source:Uniprot/SWISSPROT;Acc:P12532]	creatine metabolic process |	nucleotide binding | creatine kinase activity | ATP binding | kinase activity | transferase activity, transferring phosphorus-containing groups |	membrane | mitochondrion | mitochondrial inner membrane |	ENSG00000168775|ENSP00000338496
VMRLQSETSV	0.57526	Vang-like protein 2 (Van Gogh-like protein 2) (Strabismus 1) (Loop- tail protein 1 homolog). [Source:Uniprot/SWISSPROT;Acc:Q9ULK5]	establishment of planar polarity | neural tube closure | heart looping | multicellular organismal development | sensory cilium biogenesis | apical protein localization |	protein binding |	membrane | integral to membrane |	ENSG00000162738|ENSP00000357040
VLRLQSETSV	0.57526	Vang-like protein 1 (Van Gogh-like protein 1) (Strabismus 2) (Loop- tail protein 2 homolog) (LPP2). [Source:Uniprot/SWISSPROT;Acc:Q8TAA9]	multicellular organismal development |	protein binding |	membrane | integral to membrane |	ENSG00000173218|ENSP00000310800
IQISELETNV	0.574603	Excitatory amino acid transporter 5 (Solute carrier family 1 member 7) (Retinal glutamate transporter). [Source:Uniprot/SWISSPROT;Acc:O00341]	transport | dicarboxylic acid transport |	L-glutamate transmembrane transporter activity | symporter activity | sodium:dicarboxylate symporter activity |	membrane |	ENSG00000162383|ENSP00000360549
GRLLGLETNV	0.574603	SH3 domain-containing guanine exchange factor. [Source:Uniprot/SWISSPROT;Acc:Q96DR7]	regulation of Rho protein signal transduction |	guanyl-nucleotide exchange factor activity | Rho guanyl-nucleotide exchange factor activity |	intracellular | cell projection |	ENSG00000114790|ENSP00000348828
FLPDVPETES	0.571609	Organic solute transporter subunit beta (OST-beta). [Source:Uniprot/SWISSPROT;Acc:Q86UW2]	transport |	transporter activity |	plasma membrane | integral to membrane |	ENSG00000186198|ENSP00000335292
PRDHVKKTIL	0.57086	Gap junction beta-5 protein (Connexin-31.1) (Cx31.1). [Source:Uniprot/SWISSPROT;Acc:O95377]	cell communication | epidermis development |		plasma membrane | integral to membrane | connexon complex | cell junction |	ENSG00000189280|ENSP00000340811
VNIKKIFTDV	0.570709	Potassium voltage-gated channel subfamily A member 3 (Voltage-gated potassium channel subunit Kv1.3) (HPCN3) (HGK5) (HuKIII) (HLK3). [Source:Uniprot/SWISSPROT;Acc:P22001]	ion transport | potassium ion transport | dicarboxylic acid transport |	voltage-gated ion channel activity | delayed rectifier potassium channel activity | protein binding | potassium ion binding | sodium:dicarboxylate symporter activity | voltage-gated potassium channel activity | ion channel activity | | | |	membrane | integral to membrane | voltage-gated potassium channel complex |	ENSG00000177272|ENSP00000358784
TGLWKSETTV	0.569342	Probable G-protein coupled receptor 124 precursor (Tumor endothelial marker 5). [Source:Uniprot/SWISSPROT;Acc:Q96PE1]	signal transduction | neuropeptide signaling pathway |	receptor activity | G-protein coupled receptor activity | protein binding |	plasma membrane | membrane | integral to membrane |	ENSG00000020181|ENSP00000021763
KEKASTETEC	0.568152	Transient receptor potential cation channel subfamily M member 1 (Long transient receptor potential channel 1) (LTrpC1) (Melastatin-1). [Source:Uniprot/SWISSPROT;Acc:Q7Z4N2]	ion transport |	ion channel activity |	membrane |	ENSG00000134160|ENSP00000256552
IKHQLIHTRE	0.565733	Zinc finger protein 16 (Zinc finger protein KOX9). [Source:Uniprot/SWISSPROT;Acc:P17020]	transcription | regulation of transcription, DNA-dependent |	nucleic acid binding | zinc ion binding | metal ion binding | DNA binding |	intracellular | nucleus |	ENSG00000170631|ENSP00000276816
SSSLAVETET	0.562288	Palmitoyltransferase ZDHHC15 (EC 2.3.1.-) (Zinc finger DHHC domain- containing protein 15) (DHHC-15). [Source:Uniprot/SWISSPROT;Acc:Q96MV8]	synaptic vesicle maturation | protein palmitoylation | establishment of protein localization | multicellular organismal development | | | |	zinc ion binding | palmitoyltransferase activity | transferase activity | metal ion binding | receptor activity | |	membrane | integral to membrane |	ENSG00000102383|ENSP00000362465
QNLQAKETCQ	0.560882	Cytochrome P450 1B1 (EC 1.14.14.1) (CYPIB1). [Source:Uniprot/SWISSPROT;Acc:Q16678]				ENSG00000138061|ENSP00000385890
NLSIEKETKL	0.560616	Asparagine synthetase domain-containing protein 1 (HCV NS3- transactivated protein 1). [Source:Uniprot/SWISSPROT;Acc:Q9NWL6]	asparagine biosynthetic process | glutamine metabolic process | amino acid biosynthetic process |	asparagine synthase (glutamine-hydrolyzing) activity |		ENSG00000138381|ENSP00000260952
KCHGYSTTEW	0.556728	Latrophilin-3 precursor (Calcium-independent alpha-latrotoxin receptor 3) (Lectomedin-3). [Source:Uniprot/SWISSPROT;Acc:Q9HAR2]	neuropeptide signaling pathway | G-protein coupled receptor protein signaling pathway |	G-protein coupled receptor activity | cAMP binding | sugar binding | catalytic activity |	membrane | integral to membrane |	ENSG00000150471|ENSP00000280009
ELTVFRETNV	0.556531	Forkhead-associated (FHA) phosphopeptide binding domain 1 (Fragment). [Source:Uniprot/SPTREMBL;Acc:B1AJZ9]				ENSG00000142621|ENSP00000383868
MSSGSQHTNV	0.554665	Transmembrane protein 16B. [Source:Uniprot/SWISSPROT;Acc:Q9NQ90]	ion transport |	ion channel activity | chloride channel activity | calcium ion binding | chloride ion binding |	membrane | integral to membrane |	ENSG00000047617|ENSP00000314048
AKPSRISTVV	0.554121	IQ motif and SEC7 domain-containing protein 2. [Source:Uniprot/SWISSPROT;Acc:Q5JU85]	regulation of ARF protein signal transduction |	ARF guanyl-nucleotide exchange factor activity |	intracellular | cytoplasm | intracellular membrane-bounded organelle |	ENSG00000124313|ENSP00000364517
DEPDDISTVV	0.554121	Leucine-rich repeat-containing protein 3B precursor (Leucine-rich repeat protein LRP15). [Source:Uniprot/SWISSPROT;Acc:Q96PB8]		protein binding |	membrane | integral to membrane |	ENSG00000179796|ENSP00000379880
VLYPREGTEV	0.550005	Forkhead box protein I1 (Forkhead-related protein FKHL10) (Forkhead- related transcription factor 6) (FREAC-6) (Hepatocyte nuclear factor 3 forkhead homolog 3) (HNF-3/fork-head homolog 3) (HFH-3). [Source:Uniprot/SWISSPROT;Acc:Q12951]	transcription | sensory perception of sound | inner ear morphogenesis | positive regulation of transcription, DNA-dependent | regulation of transcription, DNA-dependent | | |	transcription factor activity | transcription activator activity | sequence-specific DNA binding | | |		ENSG00000168269|ENSP00000304286
LLYSREGTEV	0.550005	Forkhead box protein I2. [Source:Uniprot/SWISSPROT;Acc:Q6ZQN5]	transcription | regulation of transcription, DNA-dependent | G-protein coupled receptor protein signaling pathway |	transcription factor activity | sequence-specific DNA binding |	integral to membrane | nucleus |	ENSG00000186766|ENSP00000373572
FKDDLKPTLV	0.549563	Probable G-protein coupled receptor 156 (GABAB-related G-protein coupled receptor) (G-protein coupled receptor PGR28). [Source:Uniprot/SWISSPROT;Acc:Q8NFN8]	response to oxidative stress |	receptor activity | peroxidase activity | heme binding |		ENSG00000175697|ENSP00000373161
MQHQRTHTRV	0.548253	Zinc finger protein 397OS (Zinc finger protein 397 opposite strand) (ZNF-WYM). [Source:Uniprot/SWISSPROT;Acc:Q86W11]	transcription | regulation of transcription, DNA-dependent |	transcription factor activity | zinc ion binding | metal ion binding | nucleic acid binding |	intracellular | nucleus | cytoplasm |	ENSG00000186814|ENSP00000329738
VCLGISSTEN	0.548184	Extracellular matrix protein FRAS1 precursor. [Source:Uniprot/SWISSPROT;Acc:Q86XX4]				ENSG00000138759|ENSP00000264899
GWATAHWTYK	0.548156	Zinc finger and BTB domain-containing protein 9. [Source:Uniprot/SWISSPROT;Acc:Q96C00]	transcription | regulation of transcription, DNA-dependent |	DNA binding | protein binding | zinc ion binding | metal ion binding | nucleic acid binding | | | | | | |	intracellular | nucleus |	ENSG00000213588|ENSP00000378503
RKEKMKHSEV	0.547825	Leucine-rich repeat and IQ domain-containing protein 3 (Leucine-rich repeat-containing protein 44). [Source:Uniprot/SWISSPROT;Acc:A6PVS8]		protein binding |		ENSG00000162620|ENSP00000359948
AADQRTWTKV	0.545137	Complement C1q tumor necrosis factor-related protein 3 precursor (Secretory protein CORS26). [Source:Uniprot/SWISSPROT;Acc:Q9BXJ4]	metabolic process |	catalytic activity | oxidoreductase activity |		ENSG00000082196|ENSP00000371504
LPHGHSTTRV	0.544759	Neuroligin-4, Y-linked precursor (Neuroligin Y). [Source:Uniprot/SWISSPROT;Acc:Q8NFZ3]	cell adhesion |	protein binding | cholinesterase activity |	membrane | integral to membrane | nucleus |	ENSG00000165246|ENSP00000348169
LPHGHSTTRV	0.544759	Neuroligin-4, X-linked precursor (Neuroligin X) (HNLX). [Source:Uniprot/SWISSPROT;Acc:Q8N0W4]	cell adhesion | social behavior | synapse organization |	chloride ion binding | neurexin binding | protein homodimerization activity | cholinesterase activity |	membrane | integral to plasma membrane | nucleus | cell surface |	ENSG00000146938|ENSP00000370485
LPHPHSTTRV	0.544759	Neuroligin-2 precursor. [Source:Uniprot/SWISSPROT;Acc:Q8NFZ4]	cell adhesion | | |	cholinesterase activity |	membrane | integral to membrane | synapse | |	ENSG00000169992|ENSP00000305288
LPHSHSTTRV	0.544759	Neuroligin-3 precursor (Gliotactin homolog). [Source:Uniprot/SWISSPROT;Acc:Q9NZ94]	cell adhesion | social behavior | synapse organization |	protein binding | cholinesterase activity |	membrane | integral to membrane | cytoplasm | cell surface | synapse |	ENSG00000196338|ENSP00000351591
HPHSHSTTRV	0.544759	Neuroligin-1 precursor. [Source:Uniprot/SWISSPROT;Acc:Q8N2Q7]	cell adhesion | | | | | |	|	membrane | |	ENSG00000169760|ENSP00000353236
LNTVSIMTCK	0.544516	Probable E3 ubiquitin-protein ligase HECTD2 (EC 6.3.2.-) (HECT domain- containing protein 2). [Source:Uniprot/SWISSPROT;Acc:Q5U5R9]				ENSG00000165338|ENSP00000360746
QSRLIKFTNK	0.541462	HCCC11_v1 (HCC-related HCC-C11_v3) (HCCC11_v2) (HCCC11). [Source:Uniprot/SPTREMBL;Acc:Q6XRZ0]				ENSG00000204949|ENSP00000367314
NYWPGKETQL	0.541286	Solute carrier organic anion transporter family member 1C1 (Solute carrier family 21 member 14) (Organic anion transporter F) (OATP-F) (Organic anion-transporting polypeptide 14) (Organic anion transporter polypeptide-related protein 5) (OAT-RP-5) (OATPRP [Source:Uniprot/SWISSPROT;Acc:Q9NYB5]	ion transport | transport |	transporter activity |	membrane | integral to membrane |	ENSG00000139155|ENSP00000266509
ADTHKKMTEF	0.540975	Zinc finger CCCH-type with G patch domain-containing protein (Zinc finger CCCH domain-containing protein 9) (G patch domain-containing protein 6). [Source:Uniprot/SWISSPROT;Acc:Q8N5A5]		nucleic acid binding | zinc ion binding | metal ion binding |	intracellular |	ENSG00000197114|ENSP00000332013
SNSCKCCTWN	0.540745	Chitotriosidase-1 precursor (EC 3.2.1.14) (Chitinase-1). [Source:Uniprot/SWISSPROT;Acc:Q13231]	carbohydrate metabolic process | chitin metabolic process | chitin catabolic process |	hydrolase activity, hydrolyzing O-glycosyl compounds | chitin binding | chitinase activity |	extracellular region |	ENSG00000133063|ENSP00000356197
TITEAEETED	0.54033	Uncharacterized protein C13orf16. [Source:Uniprot/SWISSPROT;Acc:Q8N6K0]			membrane | integral to membrane |	ENSG00000153495|ENSP00000283547
DETTYEETED	0.54033	Serine palmitoyltransferase 2 (EC 2.3.1.50) (Long chain base biosynthesis protein 2) (LCB 2) (Serine-palmitoyl-CoA transferase 2) (SPT 2). [Source:Uniprot/SWISSPROT;Acc:O15270]	biosynthetic process | metabolic process |	serine C-palmitoyltransferase activity | acyltransferase activity | transferase activity, transferring nitrogenous groups | pyridoxal phosphate binding | transferase activity |	membrane | integral to membrane | endoplasmic reticulum | endoplasmic reticulum membrane |	ENSG00000100596|ENSP00000216484
NNEELEETES	0.54033	Roundabout homolog 1 precursor (H-Robo-1) (Deleted in U twenty twenty). [Source:Uniprot/SWISSPROT;Acc:Q9Y6N7]	|	| |	|	ENSG00000169855|ENSP00000305626
MLLSEEETES	0.54033	TRM112-like protein. [Source:Uniprot/SWISSPROT;Acc:Q9UI30]		protein binding |		ENSG00000173113|ENSP00000309433
HNNLQDGTEV	0.537787	Extracellular matrix protein FRAS1 precursor. [Source:Uniprot/SWISSPROT;Acc:Q86XX4]	morphogenesis of an epithelium | cell communication | homophilic cell adhesion |	calcium ion binding | protein binding |	plasma membrane | membrane | integral to membrane | basement membrane |	ENSG00000138759|ENSP00000370049
QDIIDLQTEV	0.537065	Brain-specific angiogenesis inhibitor 1 precursor. [Source:Uniprot/SWISSPROT;Acc:O14514]	cell adhesion | signal transduction | neuropeptide signaling pathway | axonogenesis | peripheral nervous system development | negative regulation of cell proliferation | G-protein coupled receptor protein signaling pathway |	receptor activity | protein binding | brain-specific angiogenesis inhibitor activity | G-protein coupled receptor activity | |	plasma membrane | membrane | integral to membrane | integral to plasma membrane | cell-cell junction |	ENSG00000181790|ENSP00000313046
ILGVQPDTED	0.53647	Protein C-ets-2. [Source:Uniprot/SWISSPROT;Acc:P15036]	skeletal development | regulation of transcription, DNA-dependent |	protein binding | sequence-specific DNA binding | |	nucleus |	ENSG00000157557|ENSP00000354194
PSPTVHVTEL	0.534779	Wilms tumor protein 1-interacting protein (WT1-interacting protein). [Source:Uniprot/SWISSPROT;Acc:A6NIX2]	transcription | regulation of transcription, DNA-dependent |	zinc ion binding | metal ion binding |	nucleus | cell junction |	ENSG00000142279|ENSP00000270288
GSRSTCMTWN	0.534441	C-C motif chemokine 4-like precursor (Small-inducible cytokine A4- like) (Lymphocyte activation gene 1 protein) (LAG-1) (Macrophage inflammatory protein 1-beta) (Monocyte adherence-induced protein 5- alpha). [Source:Uniprot/SWISSPROT;Acc:Q8NHW4]				ENSG00000205020|ENSP00000367603
GSRSTCMTWN	0.534441	C-C motif chemokine 4 precursor (Small-inducible cytokine A4) (Macrophage inflammatory protein 1-beta) (MIP-1-beta) (MIP-1-beta(1- 69)) (T-cell activation protein 2) (ACT-2) (PAT 744) (Protein H400) (SIS-gamma) (Lymphocyte activation gene 1 protein) (LAG- [Source:Uniprot/SWISSPROT;Acc:P13236]				ENSG00000129277|ENSP00000378004
GSRSTCMTWN	0.534441	C-C motif chemokine 4-like precursor (Small-inducible cytokine A4- like) (Lymphocyte activation gene 1 protein) (LAG-1) (Macrophage inflammatory protein 1-beta) (Monocyte adherence-induced protein 5- alpha). [Source:Uniprot/SWISSPROT;Acc:Q8NHW4]				ENSG00000215627|ENSP00000367600
GSRSTCMTWN	0.534441	C-C motif chemokine 4-like precursor (Small-inducible cytokine A4- like) (Lymphocyte activation gene 1 protein) (LAG-1) (Macrophage inflammatory protein 1-beta) (Monocyte adherence-induced protein 5- alpha). [Source:Uniprot/SWISSPROT;Acc:Q8NHW4]				ENSG00000197262|ENSP00000345572
LLTVIPETIN	0.534197	Probable serine protease HTRA4 precursor (EC 3.4.21.-). [Source:Uniprot/SWISSPROT;Acc:P83105]	regulation of cell growth | proteolysis |	serine-type endopeptidase activity | protein binding | insulin-like growth factor binding | peptidase activity | serine-type peptidase activity | catalytic activity |	extracellular region |	ENSG00000169495|ENSP00000305919
EAPETPETEP	0.533546	Uncharacterized protein C17orf64. [Source:Uniprot/SWISSPROT;Acc:Q86WR6]				ENSG00000141371|ENSP00000269127
DRVKGKCTLM	0.532141	GTP-binding protein Di-Ras1 (Distinct subgroup of the Ras family member 1) (Ras-related inhibitor of cell growth) (Rig protein) (Small GTP-binding tumor suppressor 1). [Source:Uniprot/SWISSPROT;Acc:O95057]	small GTPase mediated signal transduction | intracellular protein transport | nucleocytoplasmic transport | signal transduction | protein transport |	nucleotide binding | GTP binding | GTPase activity | protein binding |	plasma membrane | intracellular |	ENSG00000176490|ENSP00000325836
NTLNRKTTPV	0.531952	Voltage-dependent calcium channel gamma-8 subunit (Neuronal voltage- gated calcium channel gamma-8 subunit). [Source:Uniprot/SWISSPROT;Acc:Q8WXS5]	ion transport | regulation of transcription, DNA-dependent | G-protein coupled receptor protein signaling pathway |	structural molecule activity | voltage-gated ion channel activity | calcium ion binding | transcription factor activity | dopamine receptor activity |	membrane | integral to membrane | nucleus | tight junction |	ENSG00000142408|ENSP00000270458
KIEDVEITLV	0.529668	FCH and double SH3 domains protein 2 (SH3 multiple domains protein 3) (Carom). [Source:Uniprot/SWISSPROT;Acc:O94868]				ENSG00000137478|ENSP00000308978
EEPEERHTEL	0.529081	Carboxylesterase 2 precursor (EC 3.1.1.1) (CE-2) (hCE-2). [Source:Uniprot/SWISSPROT;Acc:O00748]	catabolic process |	carboxylesterase activity | hydrolase activity |	endoplasmic reticulum | endoplasmic reticulum lumen |	ENSG00000172831|ENSP00000317842
LMKRAFSTEK	0.527668	Actin-related protein 10 (hARP11). [Source:Uniprot/SWISSPROT;Acc:Q9NZ32]	microtubule-based movement | |	structural molecule activity | protein binding | |	cytoplasm | cytoskeleton | dynactin complex | |	ENSG00000131966|ENSP00000254286
KEPLLQDTNV	0.527456	Hippocampus abundant transcript 1 protein (Putative tetracycline transporter-like protein). [Source:Uniprot/SWISSPROT;Acc:Q96MC6]	transport | tetracycline transport | response to antibiotic |	transporter activity | tetracycline:hydrogen antiporter activity |	membrane | integral to membrane |	ENSG00000156875|ENSP00000359171
YLWSLVDTEW	0.527149	Kinetochore protein Spc24 (hSpc24). [Source:Uniprot/SWISSPROT;Acc:Q8NBT2]	cell cycle | mitosis | cell division |	protein binding |	condensed chromosome kinetochore | nucleus |	ENSG00000161888|ENSP00000293743
SAMAVLITCV	0.525631	SEC6-like protein C14orf73. [Source:Uniprot/SWISSPROT;Acc:Q17RC7]				ENSG00000205436|ENSP00000369409
LRNLVPRTES	0.525146	Cathelicidin antimicrobial peptide precursor (18 kDa cationic antimicrobial protein) (CAP-18) (hCAP-18) [Contains: Antibacterial protein FALL-39 (FALL-39 peptide antibiotic); Antibacterial protein LL-37]. [Source:Uniprot/SWISSPROT;Acc:P49913]	defense response to bacterium | defense response | |		extracellular region | |	ENSG00000164047|ENSP00000296435
YCACRSKTIK	0.52304	Platelet glycoprotein 4 (Platelet glycoprotein IV) (GPIV) (Glycoprotein IIIb) (GPIIIB) (Leukocyte differentiation antigen CD36) (CD36 antigen) (PAS IV) (PAS-4) (Platelet collagen receptor) (Fatty acid translocase) (FAT) (Thrombospondin receptor). [Source:Uniprot/SWISSPROT;Acc:P16671]	positive regulation of cell-matrix adhesion | transport | cell adhesion | nitric oxide mediated signal transduction | blood coagulation | plasma membrane long-chain fatty acid transport | cGMP-mediated signaling | lipoprotein transport | apoptotic cell clearance |	receptor activity | low-density lipoprotein receptor activity | lipoprotein binding |	plasma membrane | membrane | lysosome | integral to plasma membrane | membrane fraction | Golgi apparatus | platelet alpha granule membrane |	ENSG00000135218|ENSP00000308165
DMIATKCTCR	0.522363	Growth/differentiation factor 9 precursor (GDF-9). [Source:Uniprot/SWISSPROT;Acc:O60383]	transforming growth factor beta receptor signaling pathway | female gamete generation |	cytokine activity | growth factor activity |	extracellular region | extracellular space |	ENSG00000164404|ENSP00000367942
TGLWKHETTV	0.521999	Probable G-protein coupled receptor 125 precursor. [Source:Uniprot/SWISSPROT;Acc:Q8IWK6]	signal transduction | neuropeptide signaling pathway |	receptor activity | G-protein coupled receptor activity | protein binding |	plasma membrane | membrane | integral to membrane |	ENSG00000152990|ENSP00000334952
FIDEKTRTEQ	0.521689	3 beta-hydroxysteroid dehydrogenase homolog protein (Fragment). [Source:Uniprot/SPTREMBL;Acc:Q99890]				ENSG00000203858|ENSP00000358422
TETASVCTKV	0.521535	Solute carrier family 23 member 1 (Sodium-dependent vitamin C transporter 1) (hSVCT1) (Na(+)/L-ascorbic acid transporter 1) (Yolk sac permease-like molecule 3). [Source:Uniprot/SWISSPROT;Acc:Q9UHI7]	transport |	transporter activity |	membrane |	ENSG00000170482|ENSP00000302851
LHIWGKYTRS	0.521272	Protein transport protein Sec61 subunit beta. [Source:Uniprot/SWISSPROT;Acc:P60468]	protein transport | intracellular protein transmembrane transport |	protein binding | P-P-bond-hydrolysis-driven protein transmembrane transporter activity | |	membrane | integral to membrane | endoplasmic reticulum | endoplasmic reticulum membrane |	ENSG00000106803|ENSP00000223641
LFLIKVNTEN	0.520676	NudC domain-containing protein 1 (Chronic myelogenous leukemia tumor antigen 66) (Tumor antigen CML66). [Source:Uniprot/SWISSPROT;Acc:Q96RS6]	immune response |			ENSG00000120526|ENSP00000239690
LCALPKVTTV	0.520078	Agmatinase, mitochondrial precursor (EC 3.5.3.11) (Agmatine ureohydrolase) (AUH). [Source:Uniprot/SWISSPROT;Acc:Q9BSE5]	spermidine biosynthetic process | putrescine biosynthetic process | polyamine biosynthetic process |	agmatinase activity | hydrolase activity | manganese ion binding | metal ion binding | hydrolase activity, acting on carbon-nitrogen (but not peptide) bonds, in linear amidines |	mitochondrion |	ENSG00000116771|ENSP00000364986
METPLEITEL	0.518521	Cadherin-23 precursor (Otocadherin). [Source:Uniprot/SWISSPROT;Acc:Q9H251]				ENSG00000107736|ENSP00000381768
ANIILSETKL	0.518471	Transmembrane protein 104. [Source:Uniprot/SWISSPROT;Acc:Q8NE00]	amino acid transport |		membrane | integral to membrane |	ENSG00000109066|ENSP00000334849
NRTGRIRTLP	0.517928	Ataxin-7-like protein 1 (Ataxin-7-like protein 4). [Source:Uniprot/SWISSPROT;Acc:Q9ULK2]				ENSG00000146776|ENSP00000297416
MRHQRVHTIK	0.516946	Zinc finger protein 397 (Zinc finger and SCAN domain-containing protein 15) (Zinc finger protein 47). [Source:Uniprot/SWISSPROT;Acc:Q8NF99]	transcription | regulation of transcription, DNA-dependent |	transcription factor activity | zinc ion binding | metal ion binding | nucleic acid binding |	intracellular | nucleus | cytoplasm |	ENSG00000186812|ENSP00000331577
SATPRYMTYN	0.515893	26S protease regulatory subunit 7 (Proteasome 26S subunit ATPase 2) (Protein MSS1). [Source:Uniprot/SWISSPROT;Acc:P35998]	ubiquitin-dependent protein catabolic process | protein catabolic process | anaphase-promoting complex-dependent proteasomal ubiquitin-dependent protein catabolic process | interspecies interaction between organisms | negative regulation of ubiquitin-protein ligase activity during mitotic cell cycle | positive regulation of ubiquitin-protein ligase activity during mitotic cell cycle |	nucleotide binding | protein binding | ATP binding | hydrolase activity | ATPase activity | nucleoside-triphosphatase activity | |	proteasome complex | cytosol | nucleus | cytoplasm |	ENSG00000161057|ENSP00000292644
AKMYAVDTRV	0.51518	Claudin-16 (Paracellin-1) (PCLN-1). [Source:Uniprot/SWISSPROT;Acc:Q9Y5I7]	ion transport | cellular metal ion homeostasis | excretion | sensory perception of sound | calcium-independent cell-cell adhesion | calcium ion transport |	magnesium ion binding | structural molecule activity | magnesium ion transmembrane transporter activity | identical protein binding |	plasma membrane | membrane | integral to membrane | tight junction | cell junction |	ENSG00000113946|ENSP00000264734
DLKSIKWTQH	0.51483	Cysteine desulfurase, mitochondrial precursor (EC 2.8.1.7). [Source:Uniprot/SWISSPROT;Acc:Q9Y697]	metabolic process | amino acid metabolic process |	catalytic activity | pyridoxal phosphate binding | lyase activity |	mitochondrion | mitochondrial matrix |	ENSG00000078872|ENSP00000380570
TGVQTCRTSV	0.514558	Endosialin precursor (Tumor endothelial marker 1) (CD248 antigen). [Source:Uniprot/SWISSPROT;Acc:Q9HCU0]		binding | calcium ion binding | sugar binding |	membrane | integral to membrane | proteinaceous extracellular matrix | cytoplasm | |	ENSG00000174807|ENSP00000308117
TLSVLKFTKS	0.514033	N(6)-adenine-specific DNA methyltransferase 1 (EC 2.1.1.-) (HemK methyltransferase family member 2) (M.HsaHemK2P). [Source:Uniprot/SWISSPROT;Acc:Q9Y5N5]		methyltransferase activity | transferase activity |		ENSG00000156239|ENSP00000286764
QELLEYETTV	0.513778	XK-related protein 7. [Source:Uniprot/SWISSPROT;Acc:Q5GH72]			membrane | integral to membrane |	ENSG00000101321|ENSP00000217299
ERYCCGCTIV	0.512598	Uncharacterized protein C3orf32. [Source:Uniprot/SWISSPROT;Acc:Q9Y2M2]	protein folding |	heat shock protein binding | unfolded protein binding |		ENSG00000125046|ENSP00000339150
KKLCELETIN	0.511996	Zinc finger protein 345 (Zinc finger protein 10) (HZF10). [Source:Uniprot/SWISSPROT;Acc:Q14585]	negative regulation of transcription from RNA polymerase II promoter | transcription | regulation of transcription from RNA polymerase III promoter |	DNA binding | specific RNA polymerase II transcription factor activity | RNA polymerase III transcription factor activity | zinc ion binding | metal ion binding | nucleic acid binding |	intracellular | nucleus |	ENSG00000167637|ENSP00000325864
RPPALEDTEL	0.510866	Usher syndrome type-1G protein (Scaffold protein containing ankyrin repeats and SAM domain). [Source:Uniprot/SWISSPROT;Acc:Q495M9]	sensory perception of sound | inner ear morphogenesis | inner ear receptor cell differentiation | photoreceptor cell maintenance | response to stimulus | equilibrioception |	protein binding | protein homodimerization activity |	cytoplasm | actin cytoskeleton |	ENSG00000182040|ENSP00000376370
MMKRLLMTEL	0.51026	Band 4.1-like protein 4B (Protein EHM2) (FERM-containing protein CG1). [Source:Uniprot/SWISSPROT;Acc:Q9H329]		structural constituent of cytoskeleton | binding | cytoskeletal protein binding |	cytoplasm | cytoskeleton | extrinsic to membrane |	ENSG00000095203|ENSP00000363694
LSEPVCHTLS	0.509683	Putative RNA-binding protein 3 (RNA-binding motif protein 3) (RNPL). [Source:Uniprot/SWISSPROT;Acc:P98179]				ENSG00000102317|ENSP00000346473
EKPIDSETKM	0.509459	Excitatory amino acid transporter 1 (Solute carrier family 1 member 3) (Sodium-dependent glutamate/aspartate transporter 1) (GLAST-1). [Source:Uniprot/SWISSPROT;Acc:P43003]	dicarboxylic acid transport |	sodium:dicarboxylate symporter activity |	membrane |	ENSG00000079215|ENSP00000371343
YVCGEHRTVV	0.509385	Probable G-protein coupled receptor 63 (PSP24-beta) (PSP24-2). [Source:Uniprot/SWISSPROT;Acc:Q9BZJ6]	signal transduction | G-protein coupled receptor protein signaling pathway |	receptor activity | G-protein coupled receptor activity |	plasma membrane | integral to membrane |	ENSG00000112218|ENSP00000229955
HTHSYIETHV	0.508876	Connector enhancer of kinase suppressor of ras 2 (Connector enhancer of KSR2) (CNK2). [Source:Uniprot/SWISSPROT;Acc:Q8WXI2]	regulation of signal transduction |	protein binding |	plasma membrane | membrane | cytoplasm | centrosome |	ENSG00000149970|ENSP00000368824
EDQHTQITKV	0.507682	Phosphatidylinositol-3,4,5-trisphosphate 3-phosphatase and dual- specificity protein phosphatase PTEN (EC 3.1.3.67) (EC 3.1.3.16) (EC 3.1.3.48) (Phosphatase and tensin homolog) (Mutated in multiple advanced cancers 1). [Source:Uniprot/SWISSPROT;Acc:P60484]	angiogenesis | protein amino acid dephosphorylation | induction of apoptosis | central nervous system development | negative regulation of apoptosis | endothelial cell migration | cardiac muscle development | negative regulation of protein kinase B signaling cascade | regulation of cyclin-dependent protein kinase activity | lipid metabolic process | negative regulation of cell proliferation | neg…	protein tyrosine phosphatase activity | protein binding | protein tyrosine/serine/threonine phosphatase activity | phosphatase activity | phosphatidylinositol-3-phosphatase activity | protein serine/threonine phosphatase activity | lipid binding | phosphatidylinositol-3,4,5-trisphosphate 3-phosphatase activity | hydrolase activity | PDZ domain binding | inositol-1,3,4,5-tetrakisphosphate 3-phosph…	cytosol | nucleus | cytoplasm |	ENSG00000171862|ENSP00000361021
RDPPAEWTRV	0.50758	Tyrosine-protein phosphatase non-receptor type 18 (EC 3.1.3.48) (Brain-derived phosphatase). [Source:Uniprot/SWISSPROT;Acc:Q99952]	protein amino acid dephosphorylation | dephosphorylation |	non-membrane spanning protein tyrosine phosphatase activity | protein binding | hydrolase activity | phosphatase activity | protein tyrosine phosphatase activity | | |	nucleus | | cytoplasm | |	ENSG00000072135|ENSP00000310092
LLDKTRYTEC	0.507402	Lutropin-choriogonadotropic hormone receptor precursor (LH/CG-R) (LSH- R) (Luteinizing hormone receptor) (LHR). [Source:Uniprot/SWISSPROT;Acc:P22888]	signal transduction | G-protein signaling, coupled to cyclic nucleotide second messenger | male gonad development | male genitalia development | G-protein coupled receptor protein signaling pathway |	receptor activity | lutropin-choriogonadotropic hormone receptor activity | protein-hormone receptor activity | follicle-stimulating hormone receptor activity |	plasma membrane | integral to membrane | integral to plasma membrane | endosome |	ENSG00000138039|ENSP00000294954
FCGPEHSTEL	0.506516	Denticleless protein homolog (Lethal(2) denticleless protein homolog) (Ddb1- and Cul4-associated factor 2) (Retinoic acid-regulated nuclear matrix-associated protein). [Source:Uniprot/SWISSPROT;Acc:Q9NZJ0]	DNA replication | ubiquitin-dependent protein catabolic process | response to DNA damage stimulus |	protein binding |	membrane | nucleus | cytoplasm | nuclear membrane |	ENSG00000143476|ENSP00000355958
PDLKCITTNL	0.505374	Dual oxidase maturation factor 2 (Dual oxidase activator 2). [Source:Uniprot/SWISSPROT;Acc:Q1HG44]	G-protein coupled receptor protein signaling pathway |	structural molecule activity |	integral to membrane | tight junction |	ENSG00000140274|ENSP00000267828
TGPWKNETTV	0.505173	Probable G-protein coupled receptor 123. [Source:Uniprot/SWISSPROT;Acc:Q86SQ6]		G-protein coupled receptor activity |	membrane |	ENSG00000197177|ENSP00000376386
EEPGNQCTEL	0.504556	Hippocampus abundant transcript-like protein 1. [Source:Uniprot/SWISSPROT;Acc:Q5SR56]	transport | tetracycline transport | response to antibiotic |	transporter activity | protein binding | tetracycline:hydrogen antiporter activity |	membrane | integral to membrane |	ENSG00000148110|ENSP00000364493
KINHWFGTEY	0.504189	F-box only protein 15. [Source:Uniprot/SWISSPROT;Acc:Q8NCQ5]	ubiquitin-dependent protein catabolic process |	protein binding | |	SCF ubiquitin ligase complex | |	ENSG00000141665|ENSP00000269500
QDEKVKESYV	0.504179	ATP-binding cassette sub-family A member 1 (ATP-binding cassette transporter 1) (ATP-binding cassette 1) (ABC-1) (Cholesterol efflux regulatory protein). [Source:Uniprot/SWISSPROT;Acc:O95477]	peptide secretion | protein amino acid lipidation | lipid metabolic process | transport | phagocytosis, engulfment | lysosome organization | G-protein coupled receptor protein signaling pathway | steroid metabolic process | cholesterol metabolic process | endosome transport | positive regulation of cAMP biosynthetic process | intracellular cholesterol transport | Cdc42 protein signal transduction…	nucleotide binding | protein binding | ATP binding | phospholipid binding | phospholipid transporter activity | anion transmembrane transporter activity | cholesterol binding | ATPase activity | cholesterol transporter activity | syntaxin-13 binding | small GTPase binding | apolipoprotein A-I receptor activity | nucleoside-triphosphatase activity |	plasma membrane | integral to plasma membrane | membrane fraction | Golgi apparatus | membrane raft | phagocytic vesicle |	ENSG00000165029|ENSP00000363868
KLLKKSETRY	0.503061	Alpha-catulin (Catenin alpha-like protein 1) (Alpha-catenin-related protein) (ACRP). [Source:Uniprot/SWISSPROT;Acc:Q9UBT7]	cell adhesion |	structural molecule activity | cadherin binding |	actin cytoskeleton |	ENSG00000119326|ENSP00000363723
GSRNTSVTWS	0.502094	C-C motif chemokine 3-like 1 precursor (Small-inducible cytokine A3- like 1) (Tonsillar lymphocyte LD78 beta protein) (LD78-beta(1-70)) (G0/G1 switch regulatory protein 19-2) (G0S19-2 protein) (PAT 464.2) [Contains: LD78-beta(3-70); LD78-beta(5-70)]. [Source:Uniprot/SWISSPROT;Acc:P16619]				ENSG00000205021|ENSP00000377994
GSRNTSVTWS	0.502094	C-C motif chemokine 3-like 1 precursor (Small-inducible cytokine A3- like 1) (Tonsillar lymphocyte LD78 beta protein) (LD78-beta(1-70)) (G0/G1 switch regulatory protein 19-2) (G0S19-2 protein) (PAT 464.2) [Contains: LD78-beta(3-70); LD78-beta(5-70)]. [Source:Uniprot/SWISSPROT;Acc:P16619]				ENSG00000205017|ENSP00000377982
GSRNTSVTWS	0.502094	C-C motif chemokine 3-like 1 precursor (Small-inducible cytokine A3- like 1) (Tonsillar lymphocyte LD78 beta protein) (LD78-beta(1-70)) (G0/G1 switch regulatory protein 19-2) (G0S19-2 protein) (PAT 464.2) [Contains: LD78-beta(3-70); LD78-beta(5-70)]. [Source:Uniprot/SWISSPROT;Acc:P16619]				ENSG00000215629|ENSP00000383541
QSARYRDTEL	0.501872	Tight junction protein ZO-2 (Zonula occludens protein 2) (Zona occludens protein 2) (Tight junction protein 2). [Source:Uniprot/SWISSPROT;Acc:Q9UDY2]		protein binding | |	plasma membrane | | tight junction |	ENSG00000119139|ENSP00000345893
SSSNSEDTEM	0.501854	PDZ domain-containing protein 1 (CFTR-associated protein of 70 kDa) (Na/Pi cotransporter C-terminal-associated protein) (NaPi-Cap1) (Na(+)/H(+) exchanger regulatory factor 3) (Sodium-hydrogen exchanger regulatory factor 3). [Source:Uniprot/SWISSPROT;Acc:Q5T2W1]	cell proliferation |	transporter activity | protein C-terminus binding | PDZ domain binding | protein binding |	membrane | cytoplasm |	ENSG00000174827|ENSP00000344147
SSSNSEDTEM	0.501854	Uncharacterized protein ENSP00000383793 (Uncharacterized protein ENSP00000383796) (Fragment). [Source:Uniprot/SPTREMBL;Acc:A8MUH7]		protein binding |		ENSG00000215859|ENSP00000383793
SSSNSEDTEM	0.501854	Uncharacterized protein ENSP00000383793 (Uncharacterized protein ENSP00000383796) (Fragment). [Source:Uniprot/SPTREMBL;Acc:A8MUH7]		protein binding |		ENSG00000215860|ENSP00000383796
WSSIYSVTIP	0.500972	Septin-8. [Source:Uniprot/SWISSPROT;Acc:Q92599]	cell cycle |	nucleotide binding | protein binding | GTP binding |	septin complex |	ENSG00000164402|ENSP00000367973
