# Supplementary material for: Putting into Practice Domain-Linear Motif Interaction Predictions for Exploration of Protein Networks
Source: PLoS One. 2011 Nov 1;6(11):e25376. doi: 10.1371/journal.pone.0025376 (PMC3206016; doi:10.1371/journal.pone.0025376)
Supplement: Dataset S2 — Prediction results of proteome-wide screen for MAGI1 and SCRIB PDZ-binding ligands using the predictor of Chen et al. [27] . The prediction results were performed in binary mode using a cutoff of 0.5 and are provided without any additional filtering. No result file is provided for the PDZ domain MAGI1-1/6 because the screen did not reveal any peptides for this domain. (BZ2) [file pone.0025376.s002.bz2 › ./MAGI1_4-6_predictions.txt]

C-terminal peptide	score	protein name	GO annotation Biological Process	GO annotation Molecular Function	GO annotation Cellular Component	gene ID | protein ID
PMESGICTIV	0.764889	Tetratricopeptide repeat protein 24 (TPR repeat protein 24). [Source:Uniprot/SWISSPROT;Acc:A2A3L6]		binding |		ENSG00000187862|ENSP00000357220
KDECVIATEV	0.67477	Delta-like protein 1 precursor (Drosophila Delta homolog 1) (Delta1) (H-Delta-1). [Source:Uniprot/SWISSPROT;Acc:O00548]	somite specification | cell communication | determination of left/right symmetry | compartment specification | regulation of cell adhesion | negative regulation of cell differentiation | negative regulation of auditory receptor cell differentiation | inner ear development |	Notch binding | calcium ion binding | protein binding |	plasma membrane | membrane | integral to membrane | cytoplasmic vesicle |	ENSG00000198719|ENSP00000384623
RNECVIATEV	0.67477	Delta-like protein 4 precursor (Drosophila Delta homolog 4). [Source:Uniprot/SWISSPROT;Acc:Q9NR61]	angiogenesis | signal transduction | Notch signaling pathway | multicellular organismal development | blood circulation | cell differentiation | cell communication | | |	Notch binding | calcium ion binding | protein binding | | |	membrane | integral to membrane |	ENSG00000128917|ENSP00000249749
THHRKIHTRV	0.643962	Zinc finger protein 599. [Source:Uniprot/SWISSPROT;Acc:Q96NL3]	transcription | regulation of transcription, DNA-dependent |	DNA binding | zinc ion binding | metal ion binding | nucleic acid binding |	intracellular | nucleus |	ENSG00000153896|ENSP00000333802
QGRWDHETIV	0.641117	Transmembrane protein FLJ43330. [Source:Uniprot/SWISSPROT;Acc:Q68D42]			membrane | integral to membrane |	ENSG00000188133|ENSP00000345468
NGSCQIITIT	0.640872	Probable cation-transporting ATPase 13A3 (EC 3.6.3.-) (ATPase family homolog up-regulated in senescence cells 1). [Source:Uniprot/SWISSPROT;Acc:Q9H7F0]	transport | cation transport | metabolic process |	nucleotide binding | magnesium ion binding | ATP binding | ATPase activity, coupled to transmembrane movement of ions, phosphorylative mechanism | hydrolase activity | hydrolase activity, acting on acid anhydrides, catalyzing transmembrane movement of substances | ATPase activity | catalytic activity |	membrane | integral to membrane |	ENSG00000133657|ENSP00000256031
AVPMTKDTLV	0.636195	PLAC8-like protein 1. [Source:Uniprot/SWISSPROT;Acc:A1L4L8]				ENSG00000173261|ENSP00000309087
SGGKRKETLV	0.632129	Neuroepithelial cell-transforming gene 1 protein (p65 Net1 proto- oncogene) (Rho guanine nucleotide exchange factor 8). [Source:Uniprot/SWISSPROT;Acc:Q7Z628]	regulation of Rho protein signal transduction | intracellular signaling cascade |	Rho guanyl-nucleotide exchange factor activity | guanyl-nucleotide exchange factor activity |	intracellular |	ENSG00000173848|ENSP00000369717
RRHQAIFTIS	0.61923	Probable G-protein coupled receptor 148 (G-protein coupled receptor PGR6) (Brain and testis restricted GPCR). [Source:Uniprot/SWISSPROT;Acc:Q8TDV2]	signal transduction | G-protein coupled receptor protein signaling pathway |	receptor activity | G-protein coupled receptor activity |	plasma membrane | integral to membrane |	ENSG00000173302|ENSP00000308908
PLDSQQHTEV	0.602487	Protocadherin Fat 1 precursor (Cadherin-related tumor suppressor homolog) (Protein fat homolog). [Source:Uniprot/SWISSPROT;Acc:Q14517]	cell adhesion | homophilic cell adhesion | cell-cell signaling | anatomical structure morphogenesis |	calcium ion binding | protein binding |	plasma membrane | membrane | integral to plasma membrane |	ENSG00000083857|ENSP00000260147
PIYEFKITWW	0.595739	BTB/POZ domain-containing protein KCTD7. [Source:Uniprot/SWISSPROT;Acc:Q96MP8]	potassium ion transport |	voltage-gated potassium channel activity | protein binding |	membrane | voltage-gated potassium channel complex |	ENSG00000218609|ENSP00000275532
GAYSKSYTLV	0.568509	Down syndrome cell adhesion molecule-like protein 1 precursor (Down syndrome cell adhesion molecule 2). [Source:Uniprot/SWISSPROT;Acc:Q8TD84]	cell adhesion | brain development | embryonic skeletal morphogenesis | cell-cell adhesion | protein amino acid phosphorylation |	protein binding | protein homodimerization activity | vascular endothelial growth factor receptor activity | ATP binding |	membrane | integral to membrane | cell surface |	ENSG00000177103|ENSP00000315465
NPYAKSYTLV	0.568509	Down syndrome cell adhesion molecule precursor (CHD2). [Source:Uniprot/SWISSPROT;Acc:O60469]	cell adhesion | nervous system development | protein amino acid phosphorylation | | | |	protein binding | vascular endothelial growth factor receptor activity | ATP binding |	plasma membrane | extracellular region | integral to plasma membrane | membrane fraction |	ENSG00000171587|ENSP00000385342
RQSILFSTEV	0.56769	Breakpoint cluster region protein (EC 2.7.11.1) (Renal carcinoma antigen NY-REN-26). [Source:Uniprot/SWISSPROT;Acc:P11274]	protein amino acid phosphorylation | intracellular signaling cascade | brain development | regulation of Rho protein signal transduction | regulation of cell cycle | signal transduction |	protein serine/threonine kinase activity | guanyl-nucleotide exchange factor activity | Rho guanyl-nucleotide exchange factor activity | GTPase activator activity | kinase activity | transferase activity |	intracellular |	ENSG00000186716|ENSP00000303507
NRVDSKETEC	0.565708	ADAM 17 precursor (EC 3.4.24.86) (A disintegrin and metalloproteinase domain 17) (TNF-alpha-converting enzyme) (TNF-alpha convertase) (Snake venom-like protease) (CD156b antigen). [Source:Uniprot/SWISSPROT;Acc:P78536]	proteolysis | Notch signaling pathway | cell-cell signaling |	metalloendopeptidase activity | protein binding | peptidase activity | zinc ion binding | SH3 domain binding | metal ion binding |	membrane | integral to plasma membrane | cytoplasm | |	ENSG00000151694|ENSP00000309968
RKEKMKHSEV	0.565355	Leucine-rich repeat and IQ domain-containing protein 3 (Leucine-rich repeat-containing protein 44). [Source:Uniprot/SWISSPROT;Acc:A6PVS8]		protein binding |		ENSG00000162620|ENSP00000359948
LLSSIIYTYY	0.563541	Interphotoreceptor matrix proteoglycan 1 precursor (Interphotoreceptor matrix proteoglycan of 150 kDa) (IPM-150) (Sialoprotein associated with cones and rods). [Source:Uniprot/SWISSPROT;Acc:Q17R60]				ENSG00000112706|ENSP00000358980
IRHQGIHTNK	0.562074	Zinc finger protein 383. [Source:Uniprot/SWISSPROT;Acc:Q8NA42]	transcription | regulation of transcription, DNA-dependent |	DNA binding | zinc ion binding | metal ion binding | nucleic acid binding |	intracellular | nucleus | cytoplasm |	ENSG00000188283|ENSP00000340132
REEPDHSTEV	0.558678	similar to chemokine (C-C motif) receptor-like 2 [Source:RefSeq_peptide;Acc:NP_001091101]	G-protein coupled receptor protein signaling pathway |	C-C chemokine receptor activity | angiotensin type II receptor activity | neuropeptide Y receptor activity |	integral to membrane |	ENSG00000215775|ENSP00000383677
REEPDHSTEV	0.558678	C-C chemokine receptor-like 2 (Putative MCP-1 chemokine receptor) (Chemokine receptor CCR11) (Chemokine receptor X). [Source:Uniprot/SWISSPROT;Acc:O00421]	chemotaxis | signal transduction | G-protein coupled receptor protein signaling pathway |	receptor activity | G-protein coupled receptor activity | C-C chemokine receptor activity | angiotensin type II receptor activity | neuropeptide Y receptor activity |	plasma membrane | integral to membrane | integral to plasma membrane |	ENSG00000121797|ENSP00000381994
ARERDKCTIQ	0.543866	GTP-binding protein Rhes precursor (Ras homolog enriched in striatum) (Tumor endothelial marker 2). [Source:Uniprot/SWISSPROT;Acc:Q96D21]	small GTPase mediated signal transduction | locomotory behavior | intracellular protein transport | nucleocytoplasmic transport | signal transduction | protein transport | |	nucleotide binding | GTP binding | protein binding | |	plasma membrane | intracellular | cytoplasm |	ENSG00000100302|ENSP00000216127
EKKWDKYTIR	0.543314	Protein FAM50A (Protein XAP-5) (Protein HXC-26). [Source:Uniprot/SWISSPROT;Acc:Q14320]				ENSG00000071859|ENSP00000158526
EKKWDKYTIR	0.543314	Protein FAM50B (Protein XAP-5-like). [Source:Uniprot/SWISSPROT;Acc:Q9Y247]			nucleus |	ENSG00000145945|ENSP00000369625
VQEGDFQTEV	0.542562	Brain-specific angiogenesis inhibitor 3 precursor. [Source:Uniprot/SWISSPROT;Acc:O60242]	signal transduction | neuropeptide signaling pathway |	receptor activity | brain-specific angiogenesis inhibitor activity | G-protein coupled receptor activity | metallopeptidase activity | zinc ion binding |	plasma membrane | membrane | integral to membrane | proteinaceous extracellular matrix | cell surface |	ENSG00000135298|ENSP00000359630
PPDGDFQTEV	0.542562	Brain-specific angiogenesis inhibitor 2 precursor. [Source:Uniprot/SWISSPROT;Acc:O60241]	signal transduction | neuropeptide signaling pathway |	receptor activity | brain-specific angiogenesis inhibitor activity | G-protein coupled receptor activity | metallopeptidase activity | zinc ion binding |	plasma membrane | membrane | integral to membrane | proteinaceous extracellular matrix |	ENSG00000121753|ENSP00000381548
NPDALPETLV	0.541478	Rho GTPase-activating protein 6 (Rho-type GTPase-activating protein 6) (Rho-type GTPase-activating protein RhoGAPX-1). [Source:Uniprot/SWISSPROT;Acc:O43182]	signal transduction |		intracellular |	ENSG00000047648|ENSP00000370112
VNIKKIFTDV	0.532761	Potassium voltage-gated channel subfamily A member 3 (Voltage-gated potassium channel subunit Kv1.3) (HPCN3) (HGK5) (HuKIII) (HLK3). [Source:Uniprot/SWISSPROT;Acc:P22001]	ion transport | potassium ion transport | dicarboxylic acid transport |	voltage-gated ion channel activity | delayed rectifier potassium channel activity | protein binding | potassium ion binding | sodium:dicarboxylate symporter activity | voltage-gated potassium channel activity | ion channel activity | | | |	membrane | integral to membrane | voltage-gated potassium channel complex |	ENSG00000177272|ENSP00000358784
IVTNTKISWV	0.524411	Laminin subunit alpha-5 precursor. [Source:Uniprot/SWISSPROT;Acc:O15230]			proteinaceous extracellular matrix |	ENSG00000130702|ENSP00000359711
ADSSNSITIM	0.523111	Probable phospholipid-transporting ATPase IM (EC 3.6.3.1) (ATPase class I type 8B member 4). [Source:Uniprot/SWISSPROT;Acc:Q8TF62]	transport |	ATP binding | ATPase activity, coupled to transmembrane movement of ions, phosphorylative mechanism |	membrane |	ENSG00000104043|ENSP00000370296
LCLLKIHTKN	0.520934	Zinc finger protein 432. [Source:Uniprot/SWISSPROT;Acc:O94892]	regulation of transcription, DNA-dependent |	nucleic acid binding |	intracellular |	ENSG00000142556|ENSP00000348674
IPTPVIHTKH	0.520934	Creatine kinase, ubiquitous mitochondrial precursor (EC 2.7.3.2) (U- MtCK) (Mia-CK) (Acidic-type mitochondrial creatine kinase). [Source:Uniprot/SWISSPROT;Acc:P12532]	creatine metabolic process |	nucleotide binding | creatine kinase activity | ATP binding | kinase activity | transferase activity, transferring phosphorus-containing groups |	membrane | mitochondrion | mitochondrial inner membrane |	ENSG00000166998|ENSP00000300283
IPTPVIHTKH	0.520934	Creatine kinase, ubiquitous mitochondrial precursor (EC 2.7.3.2) (U- MtCK) (Mia-CK) (Acidic-type mitochondrial creatine kinase). [Source:Uniprot/SWISSPROT;Acc:P12532]	creatine metabolic process |	nucleotide binding | creatine kinase activity | ATP binding | kinase activity | transferase activity, transferring phosphorus-containing groups |	membrane | mitochondrion | mitochondrial inner membrane |	ENSG00000168775|ENSP00000338496
HKLLFWVTEV	0.518805	Nucleoporin Nup37 (p37). [Source:Uniprot/SWISSPROT;Acc:Q8NFH4]	protein transport | mRNA transport | intracellular protein transmembrane transport |		nucleus | nuclear pore |	ENSG00000075188|ENSP00000251074
TTLQGSFTED	0.51814	Neuroblastoma breakpoint family member 7. [Source:Uniprot/SWISSPROT;Acc:P0C2Y1]			cytoplasm |	ENSG00000215864|ENSP00000383799
GPGDPFSTYV	0.518066	Kalirin RhoGEF (EC 2.7.11.1) (Huntingtin-associated protein- interacting protein) (Protein Duo) (Serine/threonine kinase with Dbl- and pleckstrin homology domain). [Source:Uniprot/SWISSPROT;Acc:O60229]	regulation of Rho protein signal transduction |	Rho guanyl-nucleotide exchange factor activity |	intracellular |	ENSG00000160145|ENSP00000240874
GGWVEKETYY	0.516084	Sodium/potassium-transporting ATPase subunit alpha-1 precursor (EC 3.6.3.9) (Sodium pump subunit alpha-1) (Na(+)/K(+) ATPase alpha-1 subunit). [Source:Uniprot/SWISSPROT;Acc:P05023]	regulation of the force of heart contraction | transport | cation transport | regulation of blood pressure | negative regulation of glucocorticoid biosynthetic process | response to drug | negative regulation of heart contraction | positive regulation of heart contraction | positive regulation of striated muscle contraction | proton transport | monovalent inorganic cation transport | metabolic pr…	4-nitrophenylphosphatase activity | sodium:potassium-exchanging ATPase activity | protein binding | ATP binding | nucleotide binding | ATPase activity, coupled to transmembrane movement of ions, phosphorylative mechanism | hydrolase activity | monovalent inorganic cation transmembrane transporter activity | hydrolase activity, acting on acid anhydrides, catalyzing transmembrane movement of substa…	membrane | integral to membrane | microsome | basolateral plasma membrane | sarcolemma |	ENSG00000163399|ENSP00000358508
GGWVEKETYY	0.516084	Sodium/potassium-transporting ATPase subunit alpha-3 (EC 3.6.3.9) (Sodium pump subunit alpha-3) (Na(+)/K(+) ATPase alpha-3 subunit) (Na(+)/K(+) ATPase alpha(III) subunit). [Source:Uniprot/SWISSPROT;Acc:P13637]	potassium ion transport | memory | metabolic process | adult locomotory behavior | visual learning | ionotropic glutamate receptor signaling pathway | response to drug | sodium ion transport | sperm motility | regulation of cellular pH | proton transport | transport | cation transport | monovalent inorganic cation transport | | | | | |	nucleotide binding | ATP binding | monovalent inorganic cation transmembrane transporter activity | ATPase activity, coupled to transmembrane movement of ions, phosphorylative mechanism | hydrolase activity | hydrolase activity, acting on acid anhydrides, catalyzing transmembrane movement of substances | potassium ion binding | magnesium ion binding | sodium:potassium-exchanging ATPase activity |…	plasma membrane | membrane | integral to membrane | endoplasmic reticulum | nucleus | | cytoplasm | | Golgi apparatus | sodium:potassium-exchanging ATPase complex |	ENSG00000105409|ENSP00000302397
GGWVEKETYY	0.516084	Sodium/potassium-transporting ATPase subunit alpha-2 precursor (EC 3.6.3.9) (Sodium pump subunit alpha-2) (Na(+)/K(+) ATPase alpha-2 subunit). [Source:Uniprot/SWISSPROT;Acc:P50993]	transport | cation transport | metabolic process | monovalent inorganic cation transport | proton transport |	ATP binding | ATPase activity, coupled to transmembrane movement of ions, phosphorylative mechanism | hydrolase activity, acting on acid anhydrides, catalyzing transmembrane movement of substances | catalytic activity | monovalent inorganic cation transmembrane transporter activity | sodium:potassium-exchanging ATPase activity |	membrane | integral to membrane |	ENSG00000018625|ENSP00000376066
YPSLHIYTYP	0.515304	Cytosolic carboxypeptidase 2 (EC 3.4.17.-) (ATP/GTP-binding protein- like 2). [Source:Uniprot/SWISSPROT;Acc:Q5U5Z8]	proteolysis |	metallocarboxypeptidase activity | peptidase activity | metallopeptidase activity | zinc ion binding | metal ion binding |	cytoplasm |	ENSG00000165923|ENSP00000298861
SVWLRKETRV	0.513123	Cysteinyl leukotriene receptor 2 (CysLTR2) (HG57) (HPN321) (hGPCR21). [Source:Uniprot/SWISSPROT;Acc:Q9NS75]	signal transduction | G-protein coupled receptor protein signaling pathway | blood coagulation |	cysteinyl leukotriene receptor activity | receptor activity | C-C chemokine receptor activity | bradykinin receptor activity | N-formyl peptide receptor activity | C-X-C chemokine receptor activity | purinergic nucleotide receptor activity, G-protein coupled | thrombin receptor activity | leukotriene receptor activity | |	plasma membrane | | integral to membrane |	ENSG00000152207|ENSP00000282018
SNSCKCCTWN	0.50577	Chitotriosidase-1 precursor (EC 3.2.1.14) (Chitinase-1). [Source:Uniprot/SWISSPROT;Acc:Q13231]	carbohydrate metabolic process | chitin metabolic process | chitin catabolic process |	hydrolase activity, hydrolyzing O-glycosyl compounds | chitin binding | chitinase activity |	extracellular region |	ENSG00000133063|ENSP00000356197
WVEKGKCTIL	0.501736	Guanine nucleotide-binding protein G(I)/G(S)/G(O) subunit gamma-13 precursor. [Source:Uniprot/SWISSPROT;Acc:Q9P2W3]	signal transduction | G-protein signaling, coupled to IP3 second messenger (phospholipase C activating) | hormone-mediated signaling | sensory perception of taste | G-protein coupled receptor protein signaling pathway | | |	GTPase activity | signal transducer activity | |	plasma membrane | heterotrimeric G-protein complex | |	ENSG00000127588|ENSP00000248150
INLGVIGTER	0.500232	Protein FAM106A. [Source:Uniprot/SWISSPROT;Acc:Q4KMX7]				ENSG00000205217|ENSP00000368530
