# Supplementary material for: Putting into Practice Domain-Linear Motif Interaction Predictions for Exploration of Protein Networks
Source: PLoS One. 2011 Nov 1;6(11):e25376. doi: 10.1371/journal.pone.0025376 (PMC3206016; doi:10.1371/journal.pone.0025376)
Supplement: Dataset S2 — Prediction results of proteome-wide screen for MAGI1 and SCRIB PDZ-binding ligands using the predictor of Chen et al. [27] . The prediction results were performed in binary mode using a cutoff of 0.5 and are provided without any additional filtering. No result file is provided for the PDZ domain MAGI1-1/6 because the screen did not reveal any peptides for this domain. (BZ2) [file pone.0025376.s002.bz2 › ./MAGI1_5-6_predictions.txt]

C-terminal peptide	score	protein name	GO annotation Biological Process	GO annotation Molecular Function	GO annotation Cellular Component	gene ID | protein ID
SGGKRKETLV	1.166169	Neuroepithelial cell-transforming gene 1 protein (p65 Net1 proto- oncogene) (Rho guanine nucleotide exchange factor 8). [Source:Uniprot/SWISSPROT;Acc:Q7Z628]	regulation of Rho protein signal transduction | intracellular signaling cascade |	Rho guanyl-nucleotide exchange factor activity | guanyl-nucleotide exchange factor activity |	intracellular |	ENSG00000173848|ENSP00000369717
QGRWDHETIV	1.153532	Transmembrane protein FLJ43330. [Source:Uniprot/SWISSPROT;Acc:Q68D42]			membrane | integral to membrane |	ENSG00000188133|ENSP00000345468
SCNLAKETLL	1.134755	ADAMTS-6 precursor (EC 3.4.24.-) (A disintegrin and metalloproteinase with thrombospondin motifs 6) (ADAM-TS 6) (ADAM-TS6). [Source:Uniprot/SWISSPROT;Acc:Q9UKP5]	proteolysis |	metalloendopeptidase activity | peptidase activity | zinc ion binding | metal ion binding | metallopeptidase activity |	extracellular region | proteinaceous extracellular matrix | extracellular matrix |	ENSG00000049192|ENSP00000261306
NRVDSKETEC	1.099017	ADAM 17 precursor (EC 3.4.24.86) (A disintegrin and metalloproteinase domain 17) (TNF-alpha-converting enzyme) (TNF-alpha convertase) (Snake venom-like protease) (CD156b antigen). [Source:Uniprot/SWISSPROT;Acc:P78536]	proteolysis | Notch signaling pathway | cell-cell signaling |	metalloendopeptidase activity | protein binding | peptidase activity | zinc ion binding | SH3 domain binding | metal ion binding |	membrane | integral to plasma membrane | cytoplasm | |	ENSG00000151694|ENSP00000309968
NPDALPETLV	1.087936	Rho GTPase-activating protein 6 (Rho-type GTPase-activating protein 6) (Rho-type GTPase-activating protein RhoGAPX-1). [Source:Uniprot/SWISSPROT;Acc:O43182]	signal transduction |		intracellular |	ENSG00000047648|ENSP00000370112
LLTVIPETIN	1.044545	Probable serine protease HTRA4 precursor (EC 3.4.21.-). [Source:Uniprot/SWISSPROT;Acc:P83105]	regulation of cell growth | proteolysis |	serine-type endopeptidase activity | protein binding | insulin-like growth factor binding | peptidase activity | serine-type peptidase activity | catalytic activity |	extracellular region |	ENSG00000169495|ENSP00000305919
SVWLRKETRV	1.040333	Cysteinyl leukotriene receptor 2 (CysLTR2) (HG57) (HPN321) (hGPCR21). [Source:Uniprot/SWISSPROT;Acc:Q9NS75]	signal transduction | G-protein coupled receptor protein signaling pathway | blood coagulation |	cysteinyl leukotriene receptor activity | receptor activity | C-C chemokine receptor activity | bradykinin receptor activity | N-formyl peptide receptor activity | C-X-C chemokine receptor activity | purinergic nucleotide receptor activity, G-protein coupled | thrombin receptor activity | leukotriene receptor activity | |	plasma membrane | | integral to membrane |	ENSG00000152207|ENSP00000282018
PMESGICTIV	1.03853	Tetratricopeptide repeat protein 24 (TPR repeat protein 24). [Source:Uniprot/SWISSPROT;Acc:A2A3L6]		binding |		ENSG00000187862|ENSP00000357220
FLPDVPETES	1.020784	Organic solute transporter subunit beta (OST-beta). [Source:Uniprot/SWISSPROT;Acc:Q86UW2]	transport |	transporter activity |	plasma membrane | integral to membrane |	ENSG00000186198|ENSP00000335292
KKLCELETIN	1.017483	Zinc finger protein 345 (Zinc finger protein 10) (HZF10). [Source:Uniprot/SWISSPROT;Acc:Q14585]	negative regulation of transcription from RNA polymerase II promoter | transcription | regulation of transcription from RNA polymerase III promoter |	DNA binding | specific RNA polymerase II transcription factor activity | RNA polymerase III transcription factor activity | zinc ion binding | metal ion binding | nucleic acid binding |	intracellular | nucleus |	ENSG00000167637|ENSP00000325864
VMRLQSETSV	0.994617	Vang-like protein 2 (Van Gogh-like protein 2) (Strabismus 1) (Loop- tail protein 1 homolog). [Source:Uniprot/SWISSPROT;Acc:Q9ULK5]	establishment of planar polarity | neural tube closure | heart looping | multicellular organismal development | sensory cilium biogenesis | apical protein localization |	protein binding |	membrane | integral to membrane |	ENSG00000162738|ENSP00000357040
VLRLQSETSV	0.994617	Vang-like protein 1 (Van Gogh-like protein 1) (Strabismus 2) (Loop- tail protein 2 homolog) (LPP2). [Source:Uniprot/SWISSPROT;Acc:Q8TAA9]	multicellular organismal development |	protein binding |	membrane | integral to membrane |	ENSG00000173218|ENSP00000310800
EAPETPETEP	0.980595	Uncharacterized protein C17orf64. [Source:Uniprot/SWISSPROT;Acc:Q86WR6]				ENSG00000141371|ENSP00000269127
GGWVEKETYY	0.977834	Sodium/potassium-transporting ATPase subunit alpha-1 precursor (EC 3.6.3.9) (Sodium pump subunit alpha-1) (Na(+)/K(+) ATPase alpha-1 subunit). [Source:Uniprot/SWISSPROT;Acc:P05023]	regulation of the force of heart contraction | transport | cation transport | regulation of blood pressure | negative regulation of glucocorticoid biosynthetic process | response to drug | negative regulation of heart contraction | positive regulation of heart contraction | positive regulation of striated muscle contraction | proton transport | monovalent inorganic cation transport | metabolic pr…	4-nitrophenylphosphatase activity | sodium:potassium-exchanging ATPase activity | protein binding | ATP binding | nucleotide binding | ATPase activity, coupled to transmembrane movement of ions, phosphorylative mechanism | hydrolase activity | monovalent inorganic cation transmembrane transporter activity | hydrolase activity, acting on acid anhydrides, catalyzing transmembrane movement of substa…	membrane | integral to membrane | microsome | basolateral plasma membrane | sarcolemma |	ENSG00000163399|ENSP00000358508
GGWVEKETYY	0.977834	Sodium/potassium-transporting ATPase subunit alpha-3 (EC 3.6.3.9) (Sodium pump subunit alpha-3) (Na(+)/K(+) ATPase alpha-3 subunit) (Na(+)/K(+) ATPase alpha(III) subunit). [Source:Uniprot/SWISSPROT;Acc:P13637]	potassium ion transport | memory | metabolic process | adult locomotory behavior | visual learning | ionotropic glutamate receptor signaling pathway | response to drug | sodium ion transport | sperm motility | regulation of cellular pH | proton transport | transport | cation transport | monovalent inorganic cation transport | | | | | |	nucleotide binding | ATP binding | monovalent inorganic cation transmembrane transporter activity | ATPase activity, coupled to transmembrane movement of ions, phosphorylative mechanism | hydrolase activity | hydrolase activity, acting on acid anhydrides, catalyzing transmembrane movement of substances | potassium ion binding | magnesium ion binding | sodium:potassium-exchanging ATPase activity |…	plasma membrane | membrane | integral to membrane | endoplasmic reticulum | nucleus | | cytoplasm | | Golgi apparatus | sodium:potassium-exchanging ATPase complex |	ENSG00000105409|ENSP00000302397
GGWVEKETYY	0.977834	Sodium/potassium-transporting ATPase subunit alpha-2 precursor (EC 3.6.3.9) (Sodium pump subunit alpha-2) (Na(+)/K(+) ATPase alpha-2 subunit). [Source:Uniprot/SWISSPROT;Acc:P50993]	transport | cation transport | metabolic process | monovalent inorganic cation transport | proton transport |	ATP binding | ATPase activity, coupled to transmembrane movement of ions, phosphorylative mechanism | hydrolase activity, acting on acid anhydrides, catalyzing transmembrane movement of substances | catalytic activity | monovalent inorganic cation transmembrane transporter activity | sodium:potassium-exchanging ATPase activity |	membrane | integral to membrane |	ENSG00000018625|ENSP00000376066
KEKASTETEC	0.976026	Transient receptor potential cation channel subfamily M member 1 (Long transient receptor potential channel 1) (LTrpC1) (Melastatin-1). [Source:Uniprot/SWISSPROT;Acc:Q7Z4N2]	ion transport |	ion channel activity |	membrane |	ENSG00000134160|ENSP00000256552
KDECVIATEV	0.969548	Delta-like protein 1 precursor (Drosophila Delta homolog 1) (Delta1) (H-Delta-1). [Source:Uniprot/SWISSPROT;Acc:O00548]	somite specification | cell communication | determination of left/right symmetry | compartment specification | regulation of cell adhesion | negative regulation of cell differentiation | negative regulation of auditory receptor cell differentiation | inner ear development |	Notch binding | calcium ion binding | protein binding |	plasma membrane | membrane | integral to membrane | cytoplasmic vesicle |	ENSG00000198719|ENSP00000384623
RNECVIATEV	0.969548	Delta-like protein 4 precursor (Drosophila Delta homolog 4). [Source:Uniprot/SWISSPROT;Acc:Q9NR61]	angiogenesis | signal transduction | Notch signaling pathway | multicellular organismal development | blood circulation | cell differentiation | cell communication | | |	Notch binding | calcium ion binding | protein binding | | |	membrane | integral to membrane |	ENSG00000128917|ENSP00000249749
NLSIEKETKL	0.963224	Asparagine synthetase domain-containing protein 1 (HCV NS3- transactivated protein 1). [Source:Uniprot/SWISSPROT;Acc:Q9NWL6]	asparagine biosynthetic process | glutamine metabolic process | amino acid biosynthetic process |	asparagine synthase (glutamine-hydrolyzing) activity |		ENSG00000138381|ENSP00000260952
LCIKQTETLD	0.959106	Olfactory receptor 11A1 (Olfactory receptor OR6-30) (Hs6M1-18). [Source:Uniprot/SWISSPROT;Acc:Q9GZK7]	signal transduction | G-protein coupled receptor protein signaling pathway | sensory perception of smell | response to stimulus |	receptor activity | olfactory receptor activity | melanocortin receptor activity |	plasma membrane | integral to membrane |	ENSG00000206472|ENSP00000373043
LCIKQTETLD	0.959106	Olfactory receptor 11A1 (Olfactory receptor OR6-30) (Hs6M1-18). [Source:Uniprot/SWISSPROT;Acc:Q9GZK7]	signal transduction | G-protein coupled receptor protein signaling pathway | sensory perception of smell | response to stimulus |	receptor activity | olfactory receptor activity | melanocortin receptor activity |	plasma membrane | integral to membrane |	ENSG00000206517|ENSP00000383550
LCIKQTETLD	0.959106	Olfactory receptor 11A1 (Olfactory receptor OR6-30) (Hs6M1-18). [Source:Uniprot/SWISSPROT;Acc:Q9GZK7]	signal transduction | G-protein coupled receptor protein signaling pathway | sensory perception of smell | response to stimulus |	receptor activity | olfactory receptor activity | melanocortin receptor activity |	plasma membrane | integral to membrane |	ENSG00000204694|ENSP00000366352
RRHQAIFTIS	0.956683	Probable G-protein coupled receptor 148 (G-protein coupled receptor PGR6) (Brain and testis restricted GPCR). [Source:Uniprot/SWISSPROT;Acc:Q8TDV2]	signal transduction | G-protein coupled receptor protein signaling pathway |	receptor activity | G-protein coupled receptor activity |	plasma membrane | integral to membrane |	ENSG00000173302|ENSP00000308908
SSSLAVETET	0.955806	Palmitoyltransferase ZDHHC15 (EC 2.3.1.-) (Zinc finger DHHC domain- containing protein 15) (DHHC-15). [Source:Uniprot/SWISSPROT;Acc:Q96MV8]	synaptic vesicle maturation | protein palmitoylation | establishment of protein localization | multicellular organismal development | | | |	zinc ion binding | palmitoyltransferase activity | transferase activity | metal ion binding | receptor activity | |	membrane | integral to membrane |	ENSG00000102383|ENSP00000362465
IQISELETNV	0.954438	Excitatory amino acid transporter 5 (Solute carrier family 1 member 7) (Retinal glutamate transporter). [Source:Uniprot/SWISSPROT;Acc:O00341]	transport | dicarboxylic acid transport |	L-glutamate transmembrane transporter activity | symporter activity | sodium:dicarboxylate symporter activity |	membrane |	ENSG00000162383|ENSP00000360549
GRLLGLETNV	0.954438	SH3 domain-containing guanine exchange factor. [Source:Uniprot/SWISSPROT;Acc:Q96DR7]	regulation of Rho protein signal transduction |	guanyl-nucleotide exchange factor activity | Rho guanyl-nucleotide exchange factor activity |	intracellular | cell projection |	ENSG00000114790|ENSP00000348828
AVPMTKDTLV	0.953637	PLAC8-like protein 1. [Source:Uniprot/SWISSPROT;Acc:A1L4L8]				ENSG00000173261|ENSP00000309087
VKRNSKETVV	0.953115	E3 ubiquitin-protein ligase MARCH3 (EC 6.3.2.-) (Membrane-associated RING finger protein 3) (Membrane-associated RING-CH protein III) (MARCH-III) (RING finger protein 173). [Source:Uniprot/SWISSPROT;Acc:Q86UD3]	ubiquitin-dependent protein catabolic process | endocytosis |	zinc ion binding | ligase activity | metal ion binding | protein binding |	membrane | integral to membrane | endosome | cytoplasmic vesicle membrane | cytoplasmic vesicle | early endosome membrane |	ENSG00000173926|ENSP00000309141
WVEKGKCTIL	0.949066	Guanine nucleotide-binding protein G(I)/G(S)/G(O) subunit gamma-13 precursor. [Source:Uniprot/SWISSPROT;Acc:Q9P2W3]	signal transduction | G-protein signaling, coupled to IP3 second messenger (phospholipase C activating) | hormone-mediated signaling | sensory perception of taste | G-protein coupled receptor protein signaling pathway | | |	GTPase activity | signal transducer activity | |	plasma membrane | heterotrimeric G-protein complex | |	ENSG00000127588|ENSP00000248150
CETSANHTEL	0.948334	Protein canopy homolog 1. [Source:Uniprot/SWISSPROT;Acc:Q3B7I2]				ENSG00000146910|ENSP00000384514
NGSCQIITIT	0.947982	Probable cation-transporting ATPase 13A3 (EC 3.6.3.-) (ATPase family homolog up-regulated in senescence cells 1). [Source:Uniprot/SWISSPROT;Acc:Q9H7F0]	transport | cation transport | metabolic process |	nucleotide binding | magnesium ion binding | ATP binding | ATPase activity, coupled to transmembrane movement of ions, phosphorylative mechanism | hydrolase activity | hydrolase activity, acting on acid anhydrides, catalyzing transmembrane movement of substances | ATPase activity | catalytic activity |	membrane | integral to membrane |	ENSG00000133657|ENSP00000256031
EVEEFPETSV	0.947239	Transient receptor potential cation channel subfamily V member 3 (TrpV3) (Vanilloid receptor-like 3) (VRL-3). [Source:Uniprot/SWISSPROT;Acc:Q8NET8]	ion transport | calcium ion transport | response to temperature stimulus | |	calcium channel activity | calcium ion binding | ion channel activity | |	membrane | | integral to membrane |	ENSG00000167723|ENSP00000301365
EVVHTPETSV	0.947239	Monocarboxylate transporter 4 (MCT 4) (MCT 3) (Solute carrier family 16 member 3). [Source:Uniprot/SWISSPROT;Acc:O15427]	transport | organic anion transport | monocarboxylic acid transport | dicarboxylic acid transport |	transporter activity | symporter activity | secondary active monocarboxylate transmembrane transporter activity | sodium:dicarboxylate symporter activity |	plasma membrane | membrane | integral to membrane | integral to plasma membrane | membrane fraction |	ENSG00000141526|ENSP00000376152
THHRKIHTRV	0.946153	Zinc finger protein 599. [Source:Uniprot/SWISSPROT;Acc:Q96NL3]	transcription | regulation of transcription, DNA-dependent |	DNA binding | zinc ion binding | metal ion binding | nucleic acid binding |	intracellular | nucleus |	ENSG00000153896|ENSP00000333802
TITEAEETED	0.945391	Uncharacterized protein C13orf16. [Source:Uniprot/SWISSPROT;Acc:Q8N6K0]			membrane | integral to membrane |	ENSG00000153495|ENSP00000283547
DETTYEETED	0.945391	Serine palmitoyltransferase 2 (EC 2.3.1.50) (Long chain base biosynthesis protein 2) (LCB 2) (Serine-palmitoyl-CoA transferase 2) (SPT 2). [Source:Uniprot/SWISSPROT;Acc:O15270]	biosynthetic process | metabolic process |	serine C-palmitoyltransferase activity | acyltransferase activity | transferase activity, transferring nitrogenous groups | pyridoxal phosphate binding | transferase activity |	membrane | integral to membrane | endoplasmic reticulum | endoplasmic reticulum membrane |	ENSG00000100596|ENSP00000216484
NNEELEETES	0.945391	Roundabout homolog 1 precursor (H-Robo-1) (Deleted in U twenty twenty). [Source:Uniprot/SWISSPROT;Acc:Q9Y6N7]	|	| |	|	ENSG00000169855|ENSP00000305626
MLLSEEETES	0.945391	TRM112-like protein. [Source:Uniprot/SWISSPROT;Acc:Q9UI30]		protein binding |		ENSG00000173113|ENSP00000309433
QNLQAKETCQ	0.94474	Cytochrome P450 1B1 (EC 1.14.14.1) (CYPIB1). [Source:Uniprot/SWISSPROT;Acc:Q16678]				ENSG00000138061|ENSP00000385890
SRPHTNETSL	0.942947	Colorectal mutant cancer protein (Protein MCC). [Source:Uniprot/SWISSPROT;Acc:P23508]	signal transduction | negative regulation of cell cycle |	receptor activity | protein binding | nucleotide binding |		ENSG00000171444|ENSP00000305617
EVIETIETTV	0.939768	UPF0524 protein. [Source:Uniprot/SWISSPROT;Acc:A6NLC5]				ENSG00000187068|ENSP00000334974
EFDAFVETLQ	0.938886	Uncharacterized protein KIAA0652. [Source:Uniprot/SWISSPROT;Acc:O75143]				ENSG00000175224|ENSP00000310321
REKKFFCTIL	0.937358	Guanine nucleotide-binding protein G(I)/G(S)/G(O) subunit gamma-4 precursor. [Source:Uniprot/SWISSPROT;Acc:P50150]	signal transduction | regulation of G-protein coupled receptor protein signaling pathway | hormone-mediated signaling | negative regulation of cell growth | G-protein coupled receptor protein signaling pathway |	signal transducer activity |	plasma membrane | heterotrimeric G-protein complex |	ENSG00000168243|ENSP00000355557
SNRSVFCTIL	0.937358	F-box only protein 10. [Source:Uniprot/SWISSPROT;Acc:Q9UK96]	ubiquitin-dependent protein catabolic process |	protein binding | |	ruffle | | cytoplasm | |	ENSG00000147912|ENSP00000276960
ANIILSETKL	0.932369	Transmembrane protein 104. [Source:Uniprot/SWISSPROT;Acc:Q8NE00]	amino acid transport |		membrane | integral to membrane |	ENSG00000109066|ENSP00000334849
EYVRHEETLT	0.928471	60S ribosome subunit biogenesis protein NIP7 homolog (KD93). [Source:Uniprot/SWISSPROT;Acc:Q9Y221]				ENSG00000132603|ENSP00000254941
KLLKKSETRY	0.925406	Alpha-catulin (Catenin alpha-like protein 1) (Alpha-catenin-related protein) (ACRP). [Source:Uniprot/SWISSPROT;Acc:Q9UBT7]	cell adhesion |	structural molecule activity | cadherin binding |	actin cytoskeleton |	ENSG00000119326|ENSP00000363723
SLTNDNETNS	0.92455	THO complex subunit 1 (Tho1) (Nuclear matrix protein p84). [Source:Uniprot/SWISSPROT;Acc:Q96FV9]	mRNA processing | transport | signal transduction | RNA splicing | mRNA transport |	DNA binding | RNA binding | protein binding |	nucleus | nuclear matrix | nuclear speck |	ENSG00000079134|ENSP00000261600
TACCHSETVV	0.92226	Protransforming growth factor alpha precursor [Contains: Transforming growth factor alpha (TGF-alpha) (EGF-like TGF) (ETGF) (TGF type 1)]. [Source:Uniprot/SWISSPROT;Acc:P01135]	angiogenesis | activation of MAPK activity | cell proliferation | positive regulation of epidermal growth factor receptor activity | positive regulation of mitosis | positive regulation of epithelial cell proliferation |	glycoprotein binding | MAP kinase kinase activity | signal transducer activity | epidermal growth factor receptor activating ligand activity | growth factor activity | calcium ion binding |	integral to membrane | extracellular region |	ENSG00000163235|ENSP00000295400
KPGKGSETVV	0.92226	Frizzled-4 precursor (Fz-4) (hFz4) (FzE4) (CD344 antigen). [Source:Uniprot/SWISSPROT;Acc:Q9ULV1]	G-protein coupled receptor protein signaling pathway | multicellular organismal development | Wnt receptor signaling pathway | cell surface receptor linked signal transduction |	receptor activity | non-G-protein coupled 7TM receptor activity | G-protein coupled receptor activity | protein binding | Wnt receptor activity | |	membrane | integral to membrane |	ENSG00000174804|ENSP00000311581
SSLQSLETSV	0.920177	Plasma membrane calcium-transporting ATPase 4 (EC 3.6.3.8) (PMCA4) (Plasma membrane calcium pump isoform 4) (Plasma membrane calcium ATPase isoform 4) (Matrix-remodeling-associated protein 1). [Source:Uniprot/SWISSPROT;Acc:P23634]	cation transport | calcium ion transport | metabolic process | transport |	nucleotide binding | magnesium ion binding | calcium-transporting ATPase activity | calcium ion binding | calmodulin binding | ATP binding | hydrolase activity | hydrolase activity, acting on acid anhydrides, catalyzing transmembrane movement of substances | ATPase activity, coupled to transmembrane movement of ions, phosphorylative mechanism | catalytic activity | calcium ion transmembrane trans…	plasma membrane | membrane | integral to plasma membrane |	ENSG00000058668|ENSP00000356188
SFNYKKETPL	0.920022	Ankyrin repeat domain-containing protein 50. [Source:Uniprot/SWISSPROT;Acc:Q9ULJ7]				ENSG00000151458|ENSP00000281131
GARVSKETPL	0.920022	Mitogen-activated protein kinase 12 (EC 2.7.11.24) (Extracellular signal-regulated kinase 6) (ERK-6) (ERK5) (Stress-activated protein kinase 3) (Mitogen-activated protein kinase p38 gamma) (MAP kinase p38 gamma). [Source:Uniprot/SWISSPROT;Acc:P53778]	DNA damage induced protein phosphorylation | cell cycle | cell cycle arrest | intracellular signaling cascade | Ras protein signal transduction | muscle development | myoblast differentiation | protein amino acid phosphorylation |	nucleotide binding | magnesium ion binding | protein serine/threonine kinase activity | MAP kinase activity | protein binding | ATP binding | transferase activity | protein kinase activity | protein tyrosine kinase activity | |	mitochondrion | cytoplasm |	ENSG00000188130|ENSP00000215659
ERRSKSCTIL	0.918211	X-linked retinitis pigmentosa GTPase regulator. [Source:Uniprot/SWISSPROT;Acc:Q92834]	intracellular protein transport | visual perception | sensory perception of sound | response to stimulus |	guanyl-nucleotide exchange factor activity | protein binding |	mitochondrion | cytoplasm | Golgi apparatus |	ENSG00000156313|ENSP00000343671
RQSILFSTEV	0.916099	Breakpoint cluster region protein (EC 2.7.11.1) (Renal carcinoma antigen NY-REN-26). [Source:Uniprot/SWISSPROT;Acc:P11274]	protein amino acid phosphorylation | intracellular signaling cascade | brain development | regulation of Rho protein signal transduction | regulation of cell cycle | signal transduction |	protein serine/threonine kinase activity | guanyl-nucleotide exchange factor activity | Rho guanyl-nucleotide exchange factor activity | GTPase activator activity | kinase activity | transferase activity |	intracellular |	ENSG00000186716|ENSP00000303507
LRTHARETLY	0.90895	Zinc finger and SCAN domain-containing protein 10 (Zinc finger protein 206). [Source:Uniprot/SWISSPROT;Acc:Q96SZ4]	transcription | regulation of transcription, DNA-dependent |	transcription factor activity | zinc ion binding | metal ion binding | DNA binding | nucleic acid binding |	intracellular | nucleus |	ENSG00000130182|ENSP00000252463
SSNATRETLY	0.90895	Neurotensin receptor type 1 (NT-R-1) (High-affinity levocabastine- insensitive neurotensin receptor) (NTRH). [Source:Uniprot/SWISSPROT;Acc:P30989]	signal transduction | G-protein coupled receptor protein signaling pathway | synaptic transmission | adult locomotory behavior | |	receptor activity | G-protein coupled receptor activity | neurotensin receptor activity, G-protein coupled | purinergic nucleotide receptor activity, G-protein coupled | growth hormone-releasing hormone receptor activity |	plasma membrane | integral to membrane | endoplasmic reticulum | integral to plasma membrane | Golgi apparatus |	ENSG00000101188|ENSP00000359532
GAYSKSYTLV	0.907292	Down syndrome cell adhesion molecule-like protein 1 precursor (Down syndrome cell adhesion molecule 2). [Source:Uniprot/SWISSPROT;Acc:Q8TD84]	cell adhesion | brain development | embryonic skeletal morphogenesis | cell-cell adhesion | protein amino acid phosphorylation |	protein binding | protein homodimerization activity | vascular endothelial growth factor receptor activity | ATP binding |	membrane | integral to membrane | cell surface |	ENSG00000177103|ENSP00000315465
NPYAKSYTLV	0.907292	Down syndrome cell adhesion molecule precursor (CHD2). [Source:Uniprot/SWISSPROT;Acc:O60469]	cell adhesion | nervous system development | protein amino acid phosphorylation | | | |	protein binding | vascular endothelial growth factor receptor activity | ATP binding |	plasma membrane | extracellular region | integral to plasma membrane | membrane fraction |	ENSG00000171587|ENSP00000385342
STLTIFETAL	0.898685	Multidrug resistance-associated protein 4 (ATP-binding cassette sub- family C member 4) (MRP/cMOAT-related ABC transporter) (Multi-specific organic anion transporter-B) (MOAT-B). [Source:Uniprot/SWISSPROT;Acc:O15439]	ion transport | transport |	nucleotide binding | chloride channel activity | ATP binding | ATPase activity | ATPase activity, coupled to transmembrane movement of substances | nucleoside-triphosphatase activity |	plasma membrane | membrane | integral to membrane | membrane fraction | platelet dense granule membrane |	ENSG00000125257|ENSP00000366084
MAQTDPETND	0.897428	Uncharacterized protein C1orf77. [Source:Uniprot/SWISSPROT;Acc:Q9Y3Y2]				ENSG00000160679|ENSP00000357676
ARERDKCTIQ	0.896408	GTP-binding protein Rhes precursor (Ras homolog enriched in striatum) (Tumor endothelial marker 2). [Source:Uniprot/SWISSPROT;Acc:Q96D21]	small GTPase mediated signal transduction | locomotory behavior | intracellular protein transport | nucleocytoplasmic transport | signal transduction | protein transport | |	nucleotide binding | GTP binding | protein binding | |	plasma membrane | intracellular | cytoplasm |	ENSG00000100302|ENSP00000216127
EKKWDKYTIR	0.894756	Protein FAM50A (Protein XAP-5) (Protein HXC-26). [Source:Uniprot/SWISSPROT;Acc:Q14320]				ENSG00000071859|ENSP00000158526
EKKWDKYTIR	0.894756	Protein FAM50B (Protein XAP-5-like). [Source:Uniprot/SWISSPROT;Acc:Q9Y247]			nucleus |	ENSG00000145945|ENSP00000369625
LSEPVCHTLS	0.893761	Putative RNA-binding protein 3 (RNA-binding motif protein 3) (RNPL). [Source:Uniprot/SWISSPROT;Acc:P98179]				ENSG00000102317|ENSP00000346473
NYWPGKETQL	0.889874	Solute carrier organic anion transporter family member 1C1 (Solute carrier family 21 member 14) (Organic anion transporter F) (OATP-F) (Organic anion-transporting polypeptide 14) (Organic anion transporter polypeptide-related protein 5) (OAT-RP-5) (OATPRP [Source:Uniprot/SWISSPROT;Acc:Q9NYB5]	ion transport | transport |	transporter activity |	membrane | integral to membrane |	ENSG00000139155|ENSP00000266509
PRDHVKKTIL	0.889458	Gap junction beta-5 protein (Connexin-31.1) (Cx31.1). [Source:Uniprot/SWISSPROT;Acc:O95377]	cell communication | epidermis development |		plasma membrane | integral to membrane | connexon complex | cell junction |	ENSG00000189280|ENSP00000340811
SPLHSLETSL	0.888763	Plasma membrane calcium-transporting ATPase 1 (EC 3.6.3.8) (PMCA1) (Plasma membrane calcium pump isoform 1) (Plasma membrane calcium ATPase isoform 1). [Source:Uniprot/SWISSPROT;Acc:P20020]	transport | cation transport | metabolic process | calcium ion transport |	ATP binding | ATPase activity, coupled to transmembrane movement of ions, phosphorylative mechanism | catalytic activity | calcium-transporting ATPase activity | calcium ion binding | calcium ion transmembrane transporter activity | hydrolase activity, acting on acid anhydrides, catalyzing transmembrane movement of substances |	membrane |	ENSG00000070961|ENSP00000261173
SPIHSLETSL	0.888763	Plasma membrane calcium-transporting ATPase 2 (EC 3.6.3.8) (PMCA2) (Plasma membrane calcium pump isoform 2) (Plasma membrane calcium ATPase isoform 2). [Source:Uniprot/SWISSPROT;Acc:Q01814]	transport | cation transport | metabolic process | calcium ion transport |	ATP binding | ATPase activity, coupled to transmembrane movement of ions, phosphorylative mechanism | catalytic activity | calcium-transporting ATPase activity | calcium ion binding | calcium ion transmembrane transporter activity | hydrolase activity, acting on acid anhydrides, catalyzing transmembrane movement of substances |	membrane |	ENSG00000157087|ENSP00000373311
EMKVEHETSS	0.888082	FYVE, RhoGEF and PH domain-containing protein 4 (Actin filament- binding protein frabin) (FGD1-related F-actin-binding protein) (Zinc finger FYVE domain-containing protein 6). [Source:Uniprot/SWISSPROT;Acc:Q96M96]				ENSG00000139132|ENSP00000379091
ELTVFRETNV	0.886586	Forkhead-associated (FHA) phosphopeptide binding domain 1 (Fragment). [Source:Uniprot/SPTREMBL;Acc:B1AJZ9]				ENSG00000142621|ENSP00000383868
PLDSQQHTEV	0.885202	Protocadherin Fat 1 precursor (Cadherin-related tumor suppressor homolog) (Protein fat homolog). [Source:Uniprot/SWISSPROT;Acc:Q14517]	cell adhesion | homophilic cell adhesion | cell-cell signaling | anatomical structure morphogenesis |	calcium ion binding | protein binding |	plasma membrane | membrane | integral to plasma membrane |	ENSG00000083857|ENSP00000260147
LQAAGPETKL	0.884991	StAR-related lipid transfer protein 8 (StARD8) (START domain- containing protein 8) (START-GAP3) (Deleted in liver cancer 3) (DLC- 3). [Source:Uniprot/SWISSPROT;Acc:Q92502]	signal transduction |	GTPase activator activity |	intracellular | cell junction |	ENSG00000130052|ENSP00000252336
FCQSIISTLT	0.884865	Interleukin-2 precursor (IL-2) (T-cell growth factor) (TCGF) (Aldesleukin). [Source:Uniprot/SWISSPROT;Acc:P60568]	anti-apoptosis | immune response | cell-cell signaling | positive regulation of cell proliferation | natural killer cell activation | T cell differentiation | positive regulation of cell growth | positive regulation of activated T cell proliferation | positive regulation of tyrosine phosphorylation of Stat5 protein | positive regulation of transcription from RNA polymerase II promoter | regulatio…	cytokine activity | interleukin-2 receptor binding | protein binding | kinase activator activity | growth factor activity | | | |	extracellular region | extracellular space | |	ENSG00000109471|ENSP00000226730
GGRDQQETNL	0.882662	Sodium/iodide cotransporter (Na(+)/I(-) cotransporter) (Sodium-iodide symporter) (Na(+)/I(-)-symporter) (Solute carrier family 5 member 5). [Source:Uniprot/SWISSPROT;Acc:Q92911]	ion transport | sodium ion transport | transport | |	transporter activity | sodium:iodide symporter activity | iodide transmembrane transporter activity | symporter activity | sodium ion binding | | |	| membrane | integral to membrane |	ENSG00000105641|ENSP00000222248
RLPKIKETTV	0.881718	FERM and PDZ domain-containing protein 4 (PDZ domain-containing protein 10). [Source:Uniprot/SWISSPROT;Acc:Q14CM0]		protein binding |	cytoskeleton |	ENSG00000169933|ENSP00000370057
IRHQGIHTNK	0.881481	Zinc finger protein 383. [Source:Uniprot/SWISSPROT;Acc:Q8NA42]	transcription | regulation of transcription, DNA-dependent |	DNA binding | zinc ion binding | metal ion binding | nucleic acid binding |	intracellular | nucleus | cytoplasm |	ENSG00000188283|ENSP00000340132
DKDPHSETAL	0.879538	Transmembrane and immunoglobulin domain-containing protein 1 precursor. [Source:Uniprot/SWISSPROT;Acc:Q6UXZ0]			membrane | integral to membrane |	ENSG00000182271|ENSP00000332404
GRSGIYETRC	0.878777	AP-2 complex subunit mu-1 (Adaptin-mu2) (AP-2 mu-2 chain) (Clathrin coat assembly protein AP50) (Clathrin coat-associated protein AP50) (Plasma membrane adaptor AP-2 50 kDa protein) (HA2 50 kDa subunit) (Clathrin assembly protein complex 2 medium chain). [Source:Uniprot/SWISSPROT;Acc:Q96CW1]	intracellular protein transport | vesicle-mediated transport | regulation of defense response to virus by virus | transport |	protein binding | transporter activity | lipid binding |	plasma membrane | mitochondrion | | cytosol | peroxisomal membrane | clathrin adaptor complex | clathrin coat of coated pit |	ENSG00000161203|ENSP00000292807
GFGDPPETRT	0.878028	Neurotensin receptor type 2 (NT-R-2) (Levocabastine-sensitive neurotensin receptor) (NTR2 receptor). [Source:Uniprot/SWISSPROT;Acc:O95665]	G-protein signaling, coupled to IP3 second messenger (phospholipase C activating) | regulation of membrane potential | G-protein coupled receptor protein signaling pathway |	receptor activity | neurotensin receptor activity, G-protein coupled | neuromedin U receptor activity |	membrane | integral to membrane |	ENSG00000169006|ENSP00000351538
GMGSQSCTLL	0.87753	Aldehyde dehydrogenase 3B2 (EC 1.2.1.5) (Aldehyde dehydrogenase 8). [Source:Uniprot/SWISSPROT;Acc:P48448]	cellular alcohol metabolic process | cellular aldehyde metabolic process | lipid metabolic process | oxidation reduction | metabolic process |	3-chloroallyl aldehyde dehydrogenase activity | aldehyde dehydrogenase [NAD(P)+] activity | oxidoreductase activity |		ENSG00000132746|ENSP00000255084
MEQGCSCTLL	0.87753	Aldehyde dehydrogenase 3B1 (EC 1.2.1.5) (Aldehyde dehydrogenase 7). [Source:Uniprot/SWISSPROT;Acc:P43353]	cellular alcohol metabolic process | cellular aldehyde metabolic process | lipid metabolic process | oxidation reduction | metabolic process |	3-chloroallyl aldehyde dehydrogenase activity | aldehyde dehydrogenase [NAD(P)+] activity | oxidoreductase activity |		ENSG00000006534|ENSP00000007633
REEPDHSTEV	0.874489	similar to chemokine (C-C motif) receptor-like 2 [Source:RefSeq_peptide;Acc:NP_001091101]	G-protein coupled receptor protein signaling pathway |	C-C chemokine receptor activity | angiotensin type II receptor activity | neuropeptide Y receptor activity |	integral to membrane |	ENSG00000215775|ENSP00000383677
REEPDHSTEV	0.874489	C-C chemokine receptor-like 2 (Putative MCP-1 chemokine receptor) (Chemokine receptor CCR11) (Chemokine receptor X). [Source:Uniprot/SWISSPROT;Acc:O00421]	chemotaxis | signal transduction | G-protein coupled receptor protein signaling pathway |	receptor activity | G-protein coupled receptor activity | C-C chemokine receptor activity | angiotensin type II receptor activity | neuropeptide Y receptor activity |	plasma membrane | integral to membrane | integral to plasma membrane |	ENSG00000121797|ENSP00000381994
VQEGDFQTEV	0.872765	Brain-specific angiogenesis inhibitor 3 precursor. [Source:Uniprot/SWISSPROT;Acc:O60242]	signal transduction | neuropeptide signaling pathway |	receptor activity | brain-specific angiogenesis inhibitor activity | G-protein coupled receptor activity | metallopeptidase activity | zinc ion binding |	plasma membrane | membrane | integral to membrane | proteinaceous extracellular matrix | cell surface |	ENSG00000135298|ENSP00000359630
PPDGDFQTEV	0.872765	Brain-specific angiogenesis inhibitor 2 precursor. [Source:Uniprot/SWISSPROT;Acc:O60241]	signal transduction | neuropeptide signaling pathway |	receptor activity | brain-specific angiogenesis inhibitor activity | G-protein coupled receptor activity | metallopeptidase activity | zinc ion binding |	plasma membrane | membrane | integral to membrane | proteinaceous extracellular matrix |	ENSG00000121753|ENSP00000381548
IVAKASRTEL	0.872024	UPF0556 protein C19orf10 precursor (Stromal cell-derived growth factor SF20) (Interleukin-25) (IL-25). [Source:Uniprot/SWISSPROT;Acc:Q969H8]	positive regulation of cell proliferation | |	protein binding | growth factor activity | | |	extracellular region | ER-Golgi intermediate compartment |	ENSG00000074842|ENSP00000262947
EKPIDSETKM	0.869678	Excitatory amino acid transporter 1 (Solute carrier family 1 member 3) (Sodium-dependent glutamate/aspartate transporter 1) (GLAST-1). [Source:Uniprot/SWISSPROT;Acc:P43003]	dicarboxylic acid transport |	sodium:dicarboxylate symporter activity |	membrane |	ENSG00000079215|ENSP00000371343
NDPAWDETNL	0.868885	Rho guanine nucleotide exchange factor 7 (PAK-interacting exchange factor beta) (Beta-Pix) (COOL-1) (p85). [Source:Uniprot/SWISSPROT;Acc:Q14155]	intracellular signaling cascade | regulation of Rho protein signal transduction |	guanyl-nucleotide exchange factor activity | Rho guanyl-nucleotide exchange factor activity |	intracellular | nucleolus |	ENSG00000102606|ENSP00000218789
IKHQLIHTRE	0.862081	Zinc finger protein 16 (Zinc finger protein KOX9). [Source:Uniprot/SWISSPROT;Acc:P17020]	transcription | regulation of transcription, DNA-dependent |	nucleic acid binding | zinc ion binding | metal ion binding | DNA binding |	intracellular | nucleus |	ENSG00000170631|ENSP00000276816
HKRRKAETEN	0.861221	Calcium-binding tyrosine phosphorylation-regulated protein (Calcium- binding protein 86) (Testis-specific calcium-binding protein CBP86) (Fibrousheathin-2) (FSP-2) (Fibrousheathin II) (Cancer/testis antigen 88) (CT88). [Source:Uniprot/SWISSPROT;Acc:O75952]	signal transduction |	cAMP-dependent protein kinase regulator activity |		ENSG00000154040|ENSP00000382419
INLGVIGTER	0.859231	Protein FAM106A. [Source:Uniprot/SWISSPROT;Acc:Q4KMX7]				ENSG00000205217|ENSP00000368530
MSAGIKETAS	0.857735	Astrotactin-2 precursor. [Source:Uniprot/SWISSPROT;Acc:O75129]				ENSG00000148219|ENSP00000363098
NEERNFSTIS	0.855788	Vesicular glutamate transporter 3 (VGluT3) (Solute carrier family 17 member 8). [Source:Uniprot/SWISSPROT;Acc:Q8NDX2]	ion transport | sodium ion transport | neurotransmitter transport | L-glutamate transport | transport | |	transporter activity | L-glutamate transmembrane transporter activity | symporter activity | sodium ion binding | |	membrane | integral to membrane | synaptosome | cell junction | synaptic vesicle membrane | | cytoplasmic vesicle | synapse |	ENSG00000179520|ENSP00000316909
VLLKEFSTIS	0.855788	Uncharacterized protein C10orf76. [Source:Uniprot/SWISSPROT;Acc:Q5T2E6]		binding |	membrane | integral to membrane |	ENSG00000120029|ENSP00000359050
GDSLLAETEM	0.851188	Uncharacterized protein C6orf154. [Source:Uniprot/SWISSPROT;Acc:Q5JTD7]				ENSG00000204052|ENSP00000361518
NRTGRIRTLP	0.851162	Ataxin-7-like protein 1 (Ataxin-7-like protein 4). [Source:Uniprot/SWISSPROT;Acc:Q9ULK2]				ENSG00000146776|ENSP00000297416
AARRSLETRS	0.850966	CUG-BP- and ETR-3-like factor 5 (CELF-5) (Bruno-like protein 5) (RNA- binding protein BRUNOL-5). [Source:Uniprot/SWISSPROT;Acc:Q8N6W0]		nucleic acid binding | RNA binding |		ENSG00000161082|ENSP00000335182
TGLWKSETTV	0.850863	Probable G-protein coupled receptor 124 precursor (Tumor endothelial marker 5). [Source:Uniprot/SWISSPROT;Acc:Q96PE1]	signal transduction | neuropeptide signaling pathway |	receptor activity | G-protein coupled receptor activity | protein binding |	plasma membrane | membrane | integral to membrane |	ENSG00000020181|ENSP00000021763
RHGSCVETSL	0.850847	Transmembrane protein 151B (Transmembrane protein 193). [Source:Uniprot/SWISSPROT;Acc:Q8IW70]			membrane | integral to membrane |	ENSG00000178233|ENSP00000373463
SPLHSVETSL	0.850847	Plasma membrane calcium-transporting ATPase 3 (EC 3.6.3.8) (PMCA3) (Plasma membrane calcium pump isoform 3) (Plasma membrane calcium ATPase isoform 3). [Source:Uniprot/SWISSPROT;Acc:Q16720]	cation transport | calcium ion transport | metabolic process | transport |	nucleotide binding | magnesium ion binding | calcium-transporting ATPase activity | calcium ion binding | calmodulin binding | ATP binding | hydrolase activity | hydrolase activity, acting on acid anhydrides, catalyzing transmembrane movement of substances | ATPase activity, coupled to transmembrane movement of ions, phosphorylative mechanism | catalytic activity | calcium ion transmembrane trans…	plasma membrane | membrane | integral to membrane | Golgi apparatus |	ENSG00000067842|ENSP00000263519
KLKRYIHTLG	0.849803	Uncharacterized protein C1orf112. [Source:Uniprot/SWISSPROT;Acc:Q9NSG2]				ENSG00000000460|ENSP00000286031
ADSSNSITIM	0.849044	Probable phospholipid-transporting ATPase IM (EC 3.6.3.1) (ATPase class I type 8B member 4). [Source:Uniprot/SWISSPROT;Acc:Q8TF62]	transport |	ATP binding | ATPase activity, coupled to transmembrane movement of ions, phosphorylative mechanism |	membrane |	ENSG00000104043|ENSP00000370296
STCILQETSL	0.848401	Sodium-dependent multivitamin transporter (Na(+)-dependent multivitamin transporter) (Solute carrier family 5 member 6). [Source:Uniprot/SWISSPROT;Acc:Q9Y289]	ion transport | sodium ion transport | transport |	transporter activity | sodium-dependent multivitamin transmembrane transporter activity | symporter activity | sodium ion binding |	membrane | integral to plasma membrane | membrane fraction |	ENSG00000138074|ENSP00000384853
QETQRSQTIL	0.845965	Histone-lysine N-methyltransferase, H3 lysine-9 specific 5 (EC 2.1.1.43) (Histone H3-K9 methyltransferase 5) (H3-K9-HMTase 5) (Euchromatic histone-lysine N-methyltransferase 1) (Eu-HMTase1) (G9a- like protein 1) (GLP1) (Lysine N-methyltransferase 1D). [Source:Uniprot/SWISSPROT;Acc:Q9H9B1]				ENSG00000181090|ENSP00000334476
DRVKGKCTLM	0.845694	GTP-binding protein Di-Ras1 (Distinct subgroup of the Ras family member 1) (Ras-related inhibitor of cell growth) (Rig protein) (Small GTP-binding tumor suppressor 1). [Source:Uniprot/SWISSPROT;Acc:O95057]	small GTPase mediated signal transduction | intracellular protein transport | nucleocytoplasmic transport | signal transduction | protein transport |	nucleotide binding | GTP binding | GTPase activity | protein binding |	plasma membrane | intracellular |	ENSG00000176490|ENSP00000325836
PRSSNAETLY	0.844301	Proteasome activator complex subunit 3 (Proteasome activator 28 subunit gamma) (PA28gamma) (PA28g) (Activator of multicatalytic protease subunit 3) (11S regulator complex subunit gamma) (REG-gamma) (Ki nuclear autoantigen). [Source:Uniprot/SWISSPROT;Acc:P61289]	anaphase-promoting complex-dependent proteasomal ubiquitin-dependent protein catabolic process | negative regulation of ubiquitin-protein ligase activity during mitotic cell cycle | positive regulation of ubiquitin-protein ligase activity during mitotic cell cycle |	proteasome activator activity | identical protein binding |	proteasome complex | cytosol | proteasome activator complex |	ENSG00000131467|ENSP00000293362
TTLQGSFTED	0.844017	Neuroblastoma breakpoint family member 7. [Source:Uniprot/SWISSPROT;Acc:P0C2Y1]			cytoplasm |	ENSG00000215864|ENSP00000383799
FIAWRSRTIQ	0.843127	CKLF-like MARVEL transmembrane domain-containing protein 8 (Chemokine- like factor superfamily member 8). [Source:Uniprot/SWISSPROT;Acc:Q8IZV2]	chemotaxis |	cytokine activity |	membrane | integral to membrane | extracellular space |	ENSG00000170293|ENSP00000307741
FCGPEHSTEL	0.843075	Denticleless protein homolog (Lethal(2) denticleless protein homolog) (Ddb1- and Cul4-associated factor 2) (Retinoic acid-regulated nuclear matrix-associated protein). [Source:Uniprot/SWISSPROT;Acc:Q9NZJ0]	DNA replication | ubiquitin-dependent protein catabolic process | response to DNA damage stimulus |	protein binding |	membrane | nucleus | cytoplasm | nuclear membrane |	ENSG00000143476|ENSP00000355958
VERIQPETPL	0.841789	Mediator of RNA polymerase II transcription subunit 25 (Mediator complex subunit 25) (Activator-recruited cofactor 92 kDa component) (ARC92) (Activator interaction domain 1 protein) (p78). [Source:Uniprot/SWISSPROT;Acc:Q71SY5]				ENSG00000104973|ENSP00000366278
PVRVCEETSL	0.840432	Protein FAM105B. [Source:Uniprot/SWISSPROT;Acc:Q96BN8]				ENSG00000154124|ENSP00000284274
WWWPALETCR	0.839445	F-box/WD repeat-containing protein 9 (F-box and WD-40 domain- containing protein 9). [Source:Uniprot/SWISSPROT;Acc:Q5XUX1]				ENSG00000132004|ENSP00000254324
RTVHMFETFL	0.837165	ATPase family AAA domain-containing protein 2B. [Source:Uniprot/SWISSPROT;Acc:Q9ULI0]		nucleotide binding | ATP binding | nucleoside-triphosphatase activity |		ENSG00000119778|ENSP00000370412
KVVSPKGTLL	0.836919	ADP-ribosylation factor-binding protein GGA1 (Golgi-localized, gamma ear-containing, ARF-binding protein 1) (Gamma-adaptin-related protein 1). [Source:Uniprot/SWISSPROT;Acc:Q9UJY5]	intracellular protein transport |			ENSG00000100083|ENSP00000384030
HLSPFKGTLL	0.836919	HLA class I histocompatibility antigen protein P5 (HLA complex protein P5) (Protein P5-1). [Source:Uniprot/SWISSPROT;Acc:Q6MZN7]				ENSG00000206337|ENSP00000372810
IGHEDLETAV	0.836512	Diacylglycerol kinase iota (EC 2.7.1.107) (Diglyceride kinase iota) (DGK-iota) (DAG kinase iota). [Source:Uniprot/SWISSPROT;Acc:O75912]	activation of protein kinase C activity | intracellular signaling cascade |	diacylglycerol kinase activity | protein binding | zinc ion binding | transferase activity | metal ion binding |	nucleus | cytoplasm |	ENSG00000157680|ENSP00000288490
FKDDLKPTLV	0.836402	Probable G-protein coupled receptor 156 (GABAB-related G-protein coupled receptor) (G-protein coupled receptor PGR28). [Source:Uniprot/SWISSPROT;Acc:Q8NFN8]	response to oxidative stress |	receptor activity | peroxidase activity | heme binding |		ENSG00000175697|ENSP00000373161
SSIDLWETAL	0.832261	Peptide/histidine transporter ENSP00000340402. [Source:Uniprot/SWISSPROT;Acc:A6NIM6]	oligopeptide transport | protein transport |	transporter activity | oligopeptide transporter activity | symporter activity |	membrane | integral to membrane |	ENSG00000188991|ENSP00000340402
LMKRAFSTEK	0.832027	Actin-related protein 10 (hARP11). [Source:Uniprot/SWISSPROT;Acc:Q9NZ32]	microtubule-based movement | |	structural molecule activity | protein binding | |	cytoplasm | cytoskeleton | dynactin complex | |	ENSG00000131966|ENSP00000254286
TGPWKNETTV	0.830607	Probable G-protein coupled receptor 123. [Source:Uniprot/SWISSPROT;Acc:Q86SQ6]		G-protein coupled receptor activity |	membrane |	ENSG00000197177|ENSP00000376386
PQTDKCMTEQ	0.829858	Prostaglandin-H2 D-isomerase precursor (EC 5.3.99.2) (Lipocalin-type prostaglandin-D synthase) (Glutathione-independent PGD synthetase) (Prostaglandin-D2 synthase) (PGD2 synthase) (PGDS2) (PGDS) (Beta-trace protein) (Cerebrin-28). [Source:Uniprot/SWISSPROT;Acc:P41222]	lipid metabolic process | transport |	transporter activity | binding | structural molecule activity |	tight junction |	ENSG00000107317|ENSP00000224167
TGLWKHETTV	0.8284	Probable G-protein coupled receptor 125 precursor. [Source:Uniprot/SWISSPROT;Acc:Q8IWK6]	signal transduction | neuropeptide signaling pathway |	receptor activity | G-protein coupled receptor activity | protein binding |	plasma membrane | membrane | integral to membrane |	ENSG00000152990|ENSP00000334952
MRHQRVHTIK	0.827337	Zinc finger protein 397 (Zinc finger and SCAN domain-containing protein 15) (Zinc finger protein 47). [Source:Uniprot/SWISSPROT;Acc:Q8NF99]	transcription | regulation of transcription, DNA-dependent |	transcription factor activity | zinc ion binding | metal ion binding | nucleic acid binding |	intracellular | nucleus | cytoplasm |	ENSG00000186812|ENSP00000331577
YKPDHSETAN	0.82688	Thyroid peroxidase precursor (EC 1.11.1.8) (TPO). [Source:Uniprot/SWISSPROT;Acc:P07202]	response to oxidative stress |	peroxidase activity | heme binding |		ENSG00000115705|ENSP00000371704
EEPEERHTEL	0.826298	Carboxylesterase 2 precursor (EC 3.1.1.1) (CE-2) (hCE-2). [Source:Uniprot/SWISSPROT;Acc:O00748]	catabolic process |	carboxylesterase activity | hydrolase activity |	endoplasmic reticulum | endoplasmic reticulum lumen |	ENSG00000172831|ENSP00000317842
AEEDWTCTIL	0.826075	2'-5'-oligoadenylate synthetase 1 (EC 2.7.7.-) ((2-5')oligo(A) synthetase 1) (2-5A synthetase 1) (p46/p42 OAS) (E18/E16). [Source:Uniprot/SWISSPROT;Acc:P00973]	nucleobase, nucleoside, nucleotide and nucleic acid metabolic process | immune response |	RNA binding | ATP binding | transferase activity | nucleotidyltransferase activity |	mitochondrion | endoplasmic reticulum | nucleus | cytoplasm | microsome |	ENSG00000089127|ENSP00000202917
IFTHPNWTLS	0.826045	Alpha-N-acetylgalactosaminide alpha-2,6-sialyltransferase 3 (EC 2.4.99.-) (GalNAc alpha-2,6-sialyltransferase III) (ST6GalNAc III) (Sialyltransferase 7C) (STY). [Source:Uniprot/SWISSPROT;Acc:Q8NDV1]	protein amino acid glycosylation |	sialyltransferase activity |	Golgi membrane | membrane | integral to membrane | Golgi apparatus | integral to Golgi membrane |	ENSG00000184005|ENSP00000329214
ANDGGFWTLP	0.825259	Sp110 nuclear body protein (Speckled 110 kDa) (Transcriptional coactivator Sp110) (Interferon-induced protein 41/75). [Source:Uniprot/SWISSPROT;Acc:Q9HB58]		DNA binding | protein binding | zinc ion binding | binding |	nucleus |	ENSG00000135899|ENSP00000258381
LGDSSSCTLQ	0.824872	Uncharacterized protein C15orf17. [Source:Uniprot/SWISSPROT;Acc:Q5XKK7]				ENSG00000178761|ENSP00000350260
MEPNQEETNR	0.822035	Short transient receptor potential channel 6 (TrpC6). [Source:Uniprot/SWISSPROT;Acc:Q9Y210]	calcium ion transport | ion transport |	calcium channel activity | ion channel activity | binding |	membrane | integral to membrane |	ENSG00000137672|ENSP00000343672
GTMFLRETSL	0.820911	Guanylate cyclase soluble subunit alpha-2 (EC 4.6.1.2) (GCS-alpha-2). [Source:Uniprot/SWISSPROT;Acc:P33402]	cGMP biosynthetic process | intracellular signaling cascade | homoiothermy | response to freezing | cyclic nucleotide biosynthetic process |	guanylate cyclase activity | heme binding | ice binding | phosphorus-oxygen lyase activity |	cytoplasm |	ENSG00000152402|ENSP00000344874
VRPGVKESLV	0.820897	Sodium channel protein type 4 subunit alpha (Sodium channel protein type IV subunit alpha) (Voltage-gated sodium channel subunit alpha Nav1.4) (Sodium channel protein skeletal muscle subunit alpha) (SkM1). [Source:Uniprot/SWISSPROT;Acc:P35499]	ion transport | sodium ion transport | muscle contraction | calcium ion transport | potassium ion transport |	voltage-gated ion channel activity | voltage-gated sodium channel activity | sodium ion binding | voltage-gated calcium channel activity | voltage-gated potassium channel activity | calcium ion binding | ion channel activity |	voltage-gated sodium channel complex | membrane | voltage-gated calcium channel complex | voltage-gated potassium channel complex |	ENSG00000007314|ENSP00000006839
PAVERPSTEL	0.81816	Prostaglandin G/H synthase 1 precursor (EC 1.14.99.1) (Cyclooxygenase- 1) (COX-1) (Prostaglandin-endoperoxide synthase 1) (Prostaglandin H2 synthase 1) (PGH synthase 1) (PGHS-1) (PHS 1). [Source:Uniprot/SWISSPROT;Acc:P23219]	prostaglandin biosynthetic process | fatty acid biosynthetic process | response to oxidative stress | regulation of blood pressure | oxidation reduction | | |	peroxidase activity | prostaglandin-endoperoxide synthase activity | iron ion binding | oxidoreductase activity | oxidoreductase activity, acting on single donors with incorporation of molecular oxygen, incorporation of two atoms of oxygen | heme binding | metal ion binding | calcium ion binding | |	plasma membrane | endoplasmic reticulum | nucleus | cytoplasm | | endoplasmic reticulum membrane | microsome | | Golgi apparatus |	ENSG00000095303|ENSP00000354612
LACHENETVS	0.817932	NAD-dependent deacetylase sirtuin-5 (EC 3.5.1.-) (SIR2-like protein 5). [Source:Uniprot/SWISSPROT;Acc:Q9NXA8]	chromatin silencing | regulation of transcription, DNA-dependent | protein amino acid ADP-ribosylation | protein amino acid deacetylation |	DNA binding | NAD+ ADP-ribosyltransferase activity | zinc ion binding | hydrolase activity | NAD-dependent histone deacetylase activity | metal ion binding | NAD binding |	chromatin silencing complex |	ENSG00000124523|ENSP00000368552
RYDSKNGTLV	0.817222	Uncharacterized protein C11orf52. [Source:Uniprot/SWISSPROT;Acc:Q96A22]				ENSG00000149300|ENSP00000278601
LCLLKIHTKN	0.816386	Zinc finger protein 432. [Source:Uniprot/SWISSPROT;Acc:O94892]	regulation of transcription, DNA-dependent |	nucleic acid binding |	intracellular |	ENSG00000142556|ENSP00000348674
IPTPVIHTKH	0.816386	Creatine kinase, ubiquitous mitochondrial precursor (EC 2.7.3.2) (U- MtCK) (Mia-CK) (Acidic-type mitochondrial creatine kinase). [Source:Uniprot/SWISSPROT;Acc:P12532]	creatine metabolic process |	nucleotide binding | creatine kinase activity | ATP binding | kinase activity | transferase activity, transferring phosphorus-containing groups |	membrane | mitochondrion | mitochondrial inner membrane |	ENSG00000166998|ENSP00000300283
IPTPVIHTKH	0.816386	Creatine kinase, ubiquitous mitochondrial precursor (EC 2.7.3.2) (U- MtCK) (Mia-CK) (Acidic-type mitochondrial creatine kinase). [Source:Uniprot/SWISSPROT;Acc:P12532]	creatine metabolic process |	nucleotide binding | creatine kinase activity | ATP binding | kinase activity | transferase activity, transferring phosphorus-containing groups |	membrane | mitochondrion | mitochondrial inner membrane |	ENSG00000168775|ENSP00000338496
DICFENVTIL	0.814273	Rhotekin-2 (Pleckstrin homology domain-containing family K member 1). [Source:Uniprot/SWISSPROT;Acc:Q8IZC4]	signal transduction |		intracellular |	ENSG00000182010|ENSP00000378678
TASPAKETSF	0.814099	Solute carrier family 2, facilitated glucose transporter member 7 (Glucose transporter type 7) (GLUT-7). [Source:Uniprot/SWISSPROT;Acc:Q6PXP3]	carbohydrate transport | transmembrane transport | transport |	transporter activity | sugar:hydrogen symporter activity | fructose transmembrane transporter activity | glucose transmembrane transporter activity | substrate-specific transmembrane transporter activity |	membrane | integral to membrane |	ENSG00000197241|ENSP00000383698
MMKRLLMTEL	0.813327	Band 4.1-like protein 4B (Protein EHM2) (FERM-containing protein CG1). [Source:Uniprot/SWISSPROT;Acc:Q9H329]		structural constituent of cytoskeleton | binding | cytoskeletal protein binding |	cytoplasm | cytoskeleton | extrinsic to membrane |	ENSG00000095203|ENSP00000363694
VCLGISSTEN	0.81288	Extracellular matrix protein FRAS1 precursor. [Source:Uniprot/SWISSPROT;Acc:Q86XX4]				ENSG00000138759|ENSP00000264899
ESSFCKATLC	0.810506	Uncharacterized protein ENSP00000375148 (HCG2043353). [Source:Uniprot/SPTREMBL;Acc:A8MX34]	regulation of transcription, DNA-dependent |	transcription factor activity | zinc ion binding |	nucleus | keratin filament |	ENSG00000212658|ENSP00000375148
PKLMGVETVV	0.809904	Dual specificity protein phosphatase 10 (EC 3.1.3.48) (EC 3.1.3.16) (Mitogen-activated protein kinase phosphatase 5) (MAP kinase phosphatase 5) (MKP-5). [Source:Uniprot/SWISSPROT;Acc:Q9Y6W6]	protein amino acid dephosphorylation | dephosphorylation |	protein tyrosine phosphatase activity | hydrolase activity | phosphatase activity | MAP kinase tyrosine/serine/threonine phosphatase activity | protein tyrosine/serine/threonine phosphatase activity |		ENSG00000143507|ENSP00000375758
CNTVTVETVV	0.809904	MAS proto-oncogene. [Source:Uniprot/SWISSPROT;Acc:P04201]	signal transduction | G-protein coupled receptor protein signaling pathway | cell proliferation | anatomical structure morphogenesis |	receptor activity | G-protein coupled receptor activity | angiotensin type II receptor activity |	plasma membrane | integral to membrane | integral to plasma membrane |	ENSG00000130368|ENSP00000252660
PIYEFKITWW	0.808961	BTB/POZ domain-containing protein KCTD7. [Source:Uniprot/SWISSPROT;Acc:Q96MP8]	potassium ion transport |	voltage-gated potassium channel activity | protein binding |	membrane | voltage-gated potassium channel complex |	ENSG00000218609|ENSP00000275532
ILGVQPDTED	0.808252	Protein C-ets-2. [Source:Uniprot/SWISSPROT;Acc:P15036]	skeletal development | regulation of transcription, DNA-dependent |	protein binding | sequence-specific DNA binding | |	nucleus |	ENSG00000157557|ENSP00000354194
LLSSIIYTYY	0.807862	Interphotoreceptor matrix proteoglycan 1 precursor (Interphotoreceptor matrix proteoglycan of 150 kDa) (IPM-150) (Sialoprotein associated with cones and rods). [Source:Uniprot/SWISSPROT;Acc:Q17R60]				ENSG00000112706|ENSP00000358980
LDENDKESEL	0.806403	Slp homolog lacking C2 domains b (SlaC2-b) (Exophilin-5). [Source:Uniprot/SWISSPROT;Acc:Q8NEV8]	intracellular protein transport |	protein binding | Rab GTPase binding | zinc ion binding | |		ENSG00000110723|ENSP00000265843
YCACRSKTIK	0.805945	Platelet glycoprotein 4 (Platelet glycoprotein IV) (GPIV) (Glycoprotein IIIb) (GPIIIB) (Leukocyte differentiation antigen CD36) (CD36 antigen) (PAS IV) (PAS-4) (Platelet collagen receptor) (Fatty acid translocase) (FAT) (Thrombospondin receptor). [Source:Uniprot/SWISSPROT;Acc:P16671]	positive regulation of cell-matrix adhesion | transport | cell adhesion | nitric oxide mediated signal transduction | blood coagulation | plasma membrane long-chain fatty acid transport | cGMP-mediated signaling | lipoprotein transport | apoptotic cell clearance |	receptor activity | low-density lipoprotein receptor activity | lipoprotein binding |	plasma membrane | membrane | lysosome | integral to plasma membrane | membrane fraction | Golgi apparatus | platelet alpha granule membrane |	ENSG00000135218|ENSP00000308165
IPPLNLETKD	0.805271	Class B basic helix-loop-helix protein 2 (bHLHB2) (Differentially expressed in chondrocytes protein 1) (DEC1) (Enhancer-of-split and hairy-related protein 2) (SHARP-2) (Stimulated by retinoic acid gene 13 protein). [Source:Uniprot/SWISSPROT;Acc:O14503]	negative regulation of transcription, DNA-dependent | regulation of transcription | regulation of transcription, DNA-dependent | | | |	protein binding | transcription repressor activity | transcription regulator activity | DNA binding | | | |	|	ENSG00000134107|ENSP00000256495
EEDEKLETKS	0.805271	Transmembrane protein 65. [Source:Uniprot/SWISSPROT;Acc:Q6PI78]			membrane | integral to membrane |	ENSG00000164983|ENSP00000297632
DGWVERETYY	0.804687	Sodium/potassium-transporting ATPase subunit alpha-4 (EC 3.6.3.9) (Sodium pump subunit alpha-4) (Na(+)/K(+) ATPase alpha-4 subunit). [Source:Uniprot/SWISSPROT;Acc:Q13733]	potassium ion transport | sodium ion transport | metabolic process | ATP hydrolysis coupled proton transport | sperm motility | regulation of cellular pH | proton transport | transport | G-protein coupled receptor protein signaling pathway | cation transport | monovalent inorganic cation transport |	nucleotide binding | magnesium ion binding | sodium:potassium-exchanging ATPase activity | ATP binding | monovalent inorganic cation transmembrane transporter activity | hydrolase activity | hydrolase activity, acting on acid anhydrides, catalyzing transmembrane movement of substances | potassium ion binding | sodium ion binding | ATPase activity, coupled to transmembrane movement of ions, phosph…	membrane | integral to membrane | sodium:potassium-exchanging ATPase complex |	ENSG00000132681|ENSP00000357060
ELCAQHFTLS	0.804634	Nucleolar complex protein 4 homolog (NOC4 protein homolog) (NOC4-like protein) (Nucleolar complex-associated protein 4-like protein). [Source:Uniprot/SWISSPROT;Acc:Q9BVI4]		protein binding |	membrane | integral to membrane | nucleus | small nucleolar ribonucleoprotein complex | nuclear membrane |	ENSG00000184967|ENSP00000328854
QELLEYETTV	0.804234	XK-related protein 7. [Source:Uniprot/SWISSPROT;Acc:Q5GH72]			membrane | integral to membrane |	ENSG00000101321|ENSP00000217299
RGHPPAETLP	0.804112	Mitochondrial GTPase 1, mitochondrial precursor (GTP-binding protein 7). [Source:Uniprot/SWISSPROT;Acc:Q9BT17]		nucleotide binding | GTP binding |	intracellular | mitochondrion |	ENSG00000148824|ENSP00000323047
DHKADSRTLC	0.802446	Taste receptor type 2 member 38 (T2R38) (T2R61) (PTC bitter taste receptor). [Source:Uniprot/SWISSPROT;Acc:P59533]	signal transduction | G-protein coupled receptor protein signaling pathway | response to stimulus | sensory perception of taste |	receptor activity | G-protein coupled receptor activity |	membrane | integral to membrane |	ENSG00000183609|ENSP00000331291
QSSNLPSTLL	0.80124	Zinc finger and BTB domain-containing protein 5. [Source:Uniprot/SWISSPROT;Acc:O15062]	transcription | regulation of transcription, DNA-dependent |	DNA binding | protein binding | zinc ion binding | metal ion binding |	intracellular | nucleus |	ENSG00000168795|ENSP00000307604
VTVHRKETMR	0.801228	Netrin receptor UNC5C precursor (Protein unc-5 homolog C) (Unc-5 homolog 3). [Source:Uniprot/SWISSPROT;Acc:O95185]	| |	| |		ENSG00000182168|ENSP00000384047
WRSKRTDTLL	0.799232	Receptor activity-modifying protein 3 precursor (CRLR activity- modifying protein 3) (Calcitonin-receptor-like receptor activity- modifying protein 3). [Source:Uniprot/SWISSPROT;Acc:O60896]	intracellular protein transport | receptor-mediated endocytosis | regulation of G-protein coupled receptor protein signaling pathway | |	receptor activity | protein transporter activity | coreceptor, soluble ligand activity | |	plasma membrane | lysosome | integral to membrane | integral to plasma membrane |	ENSG00000122679|ENSP00000242249
FLKCIVETST	0.798189	TNF receptor-associated factor 1 (Epstein-Barr virus-induced protein 6). [Source:Uniprot/SWISSPROT;Acc:Q13077]	protein complex assembly | signal transduction | regulation of apoptosis |	protein binding | zinc ion binding | |	cytoplasm |	ENSG00000056558|ENSP00000362994
LKRGTSETRF	0.798105	Transmembrane protein 200A. [Source:Uniprot/SWISSPROT;Acc:Q86VY9]			membrane | integral to membrane |	ENSG00000164484|ENSP00000376224
LKKVAEETPV	0.79781	E3 ubiquitin-protein ligase MARCH2 (EC 6.3.2.-) (Membrane-associated RING finger protein 2) (Membrane-associated RING-CH protein II) (MARCH-II) (RING finger protein 172). [Source:Uniprot/SWISSPROT;Acc:Q9P0N8]	ubiquitin-dependent protein catabolic process | endocytosis |	zinc ion binding | ligase activity | metal ion binding | protein binding |	membrane | integral to membrane | endoplasmic reticulum | lysosomal membrane | endosome | endoplasmic reticulum membrane | endosome membrane |	ENSG00000099785|ENSP00000377518
HIVEALETDV	0.797694	Lymphokine-activated killer T-cell-originated protein kinase (EC 2.7.12.2) (T-LAK cell-originated protein kinase) (PDZ-binding kinase) (Spermatogenesis-related protein kinase) (SPK) (MAPKK-like protein kinase) (Nori-3) (Cancer/testis antigen 84) (CT84). [Source:Uniprot/SWISSPROT;Acc:Q96KB5]		nucleotide binding | protein serine/threonine kinase activity | protein binding | transferase activity | protein kinase activity | protein tyrosine kinase activity |		ENSG00000168078|ENSP00000301905
IQREDQETAV	0.79615	Diacylglycerol kinase zeta (EC 2.7.1.107) (Diglyceride kinase zeta) (DGK-zeta) (DAG kinase zeta). [Source:Uniprot/SWISSPROT;Acc:Q13574]	activation of protein kinase C activity | intracellular signaling cascade |	diacylglycerol kinase activity | protein binding | ATP binding | zinc ion binding | transferase activity | diacylglycerol binding | metal ion binding |	plasma membrane | nucleus | cytoplasm |	ENSG00000149091|ENSP00000320340
LELTMKKTLT	0.796119	Protein GRINL1A (Glutamate receptor-like protein 1A). [Source:Uniprot/SWISSPROT;Acc:Q6K051]	regulation of transcription, DNA-dependent |	transcription factor activity | sequence-specific DNA binding | protein dimerization activity |	nucleus |	ENSG00000137878|ENSP00000379483
RGPPPQETSQ	0.795743	Myosin-11 (Myosin heavy chain 11) (Myosin heavy chain, smooth muscle isoform) (SMMHC). [Source:Uniprot/SWISSPROT;Acc:P35749]	regulation of transcription, DNA-dependent | vesicle-mediated transport |	nucleotide binding | motor activity | actin binding | ATP binding | transcription factor activity | sequence-specific DNA binding | protein dimerization activity | protein binding |	membrane | nucleus | myosin complex |	ENSG00000133392|ENSP00000379613
GPGDPFSTYV	0.794916	Kalirin RhoGEF (EC 2.7.11.1) (Huntingtin-associated protein- interacting protein) (Protein Duo) (Serine/threonine kinase with Dbl- and pleckstrin homology domain). [Source:Uniprot/SWISSPROT;Acc:O60229]	regulation of Rho protein signal transduction |	Rho guanyl-nucleotide exchange factor activity |	intracellular |	ENSG00000160145|ENSP00000240874
HKLLFWVTEV	0.794905	Nucleoporin Nup37 (p37). [Source:Uniprot/SWISSPROT;Acc:Q8NFH4]	protein transport | mRNA transport | intracellular protein transmembrane transport |		nucleus | nuclear pore |	ENSG00000075188|ENSP00000251074
KCCSVIESLQ	0.794875	Uncharacterized protein ENSP00000381236 (Fragment). [Source:Uniprot/SPTREMBL;Acc:A8MVU3]	nucleobase, nucleoside, nucleotide and nucleic acid metabolic process |	ATP binding | transferase activity | nucleobase, nucleoside, nucleotide kinase activity |		ENSG00000214347|ENSP00000381236
VIIYAYETDL	0.794091	3'(2'),5'-bisphosphate nucleotidase 1 (EC 3.1.3.7) (Bisphosphate 3'- nucleotidase 1) (PAP-inositol-1,4-phosphatase) (PIP). [Source:Uniprot/SWISSPROT;Acc:O95861]		inositol or phosphatidylinositol phosphatase activity |		ENSG00000162813|ENSP00000307087
YLQAASVTLL	0.793848	Exportin-2 (Exp2) (Importin-alpha re-exporter) (Chromosome segregation 1-like protein) (Cellular apoptosis susceptibility protein). [Source:Uniprot/SWISSPROT;Acc:P55060]	protein import into nucleus, docking | intracellular protein transport | apoptosis | cell proliferation |	protein binding | importin-alpha export receptor activity | protein transporter activity | binding |	nucleus | nuclear pore | cytoplasm |	ENSG00000124207|ENSP00000262982
HEDSKPGTLV	0.7901	FERM domain-containing protein 4B (GRP1-binding protein GRSP1). [Source:Uniprot/SWISSPROT;Acc:Q9Y2L6]		binding | cytoskeletal protein binding |	cytoplasm | cytoskeleton | extrinsic to membrane |	ENSG00000114541|ENSP00000264546
DNLVSRETKL	0.790077	T-box transcription factor TBX18 (T-box protein 18). [Source:Uniprot/SWISSPROT;Acc:O95935]	regulation of transcription, DNA-dependent | regulation of transcription |	transcription factor activity |	nucleus |	ENSG00000112837|ENSP00000327983
KINHWFGTEY	0.789473	F-box only protein 15. [Source:Uniprot/SWISSPROT;Acc:Q8NCQ5]	ubiquitin-dependent protein catabolic process |	protein binding | |	SCF ubiquitin ligase complex | |	ENSG00000141665|ENSP00000269500
PSPTVHVTEL	0.788305	Wilms tumor protein 1-interacting protein (WT1-interacting protein). [Source:Uniprot/SWISSPROT;Acc:A6NIX2]	transcription | regulation of transcription, DNA-dependent |	zinc ion binding | metal ion binding |	nucleus | cell junction |	ENSG00000142279|ENSP00000270288
YAATHPKTEL	0.787464	ARMET-like protein 1 precursor (Conserved dopamine neurotrophic factor) (CDNF). [Source:Uniprot/SWISSPROT;Acc:Q49AH0]		growth factor activity |	extracellular region |	ENSG00000185267|ENSP00000367702
HTHSYIETHV	0.785556	Connector enhancer of kinase suppressor of ras 2 (Connector enhancer of KSR2) (CNK2). [Source:Uniprot/SWISSPROT;Acc:Q8WXI2]	regulation of signal transduction |	protein binding |	plasma membrane | membrane | cytoplasm | centrosome |	ENSG00000149970|ENSP00000368824
RPPALEDTEL	0.785517	Usher syndrome type-1G protein (Scaffold protein containing ankyrin repeats and SAM domain). [Source:Uniprot/SWISSPROT;Acc:Q495M9]	sensory perception of sound | inner ear morphogenesis | inner ear receptor cell differentiation | photoreceptor cell maintenance | response to stimulus | equilibrioception |	protein binding | protein homodimerization activity |	cytoplasm | actin cytoskeleton |	ENSG00000182040|ENSP00000376370
TMPWVKGTLE	0.784261	Angiogenic factor with G patch and FHA domains 1 (Angiogenic factor VG5Q) (Vasculogenesis gene on 5q protein) (hVG5Q) (G patch domain- containing protein 7). [Source:Uniprot/SWISSPROT;Acc:Q8N302]	vasculogenesis | positive regulation of endothelial cell proliferation | RNA processing | cell adhesion | multicellular organismal development | positive regulation of angiogenesis |	nucleic acid binding | protein binding | eukaryotic cell surface binding |	intracellular | extracellular region | cytoplasm | perinuclear region of cytoplasm |	ENSG00000164252|ENSP00000316109
KHIQVPESIV	0.783345	Cytotoxic and regulatory T-cell molecule precursor (Class-I MHC- restricted T-cell-associated molecule). [Source:Uniprot/SWISSPROT;Acc:O95727]	detection of tumor cell | positive regulation of natural killer cell mediated cytotoxicity directed against tumor cell target | immune response | cell recognition | positive regulation of cytokine secretion | detection of stimulus | | |	receptor binding | |	plasma membrane | | integral to membrane |	ENSG00000109943|ENSP00000227348
LGVRYNRTLS	0.78219	Chondroitin sulfate synthase 3 (EC 2.4.1.175) (Glucuronosyl-N- acetylgalactosaminyl-proteoglycan 4-beta-N- acetylgalactosaminyltransferase II) (Chondroitin synthase 2) (N- acetylgalactosaminyl-proteoglycan 3-beta-glucuronosyltransferase II) (EC 2.4.1.226) [Source:Uniprot/SWISSPROT;Acc:Q70JA7]		transferase activity | metal ion binding | glucuronosyl-N-acetylgalactosaminyl-proteoglycan 4-beta-N-acetylgalactosaminyltransferase activity | N-acetylgalactosaminyl-proteoglycan 3-beta-glucuronosyltransferase activity |	membrane | integral to membrane | Golgi apparatus |	ENSG00000198108|ENSP00000302629
LLQEEWETVM	0.780878	Parathyroid hormone/parathyroid hormone-related peptide receptor precursor (PTH/PTHr receptor) (PTH/PTHrP type I receptor). [Source:Uniprot/SWISSPROT;Acc:Q03431]	skeletal development | signal transduction | G-protein signaling, coupled to cyclic nucleotide second messenger | | | | | | | | | | | | | | |	receptor activity | parathyroid hormone receptor activity | G-protein coupled receptor activity |	plasma membrane | | membrane | integral to plasma membrane | nucleus | | cytoplasm | | | |	ENSG00000160801|ENSP00000321999
KIEDVEITLV	0.779697	FCH and double SH3 domains protein 2 (SH3 multiple domains protein 3) (Carom). [Source:Uniprot/SWISSPROT;Acc:O94868]				ENSG00000137478|ENSP00000308978
EEPGNQCTEL	0.779648	Hippocampus abundant transcript-like protein 1. [Source:Uniprot/SWISSPROT;Acc:Q5SR56]	transport | tetracycline transport | response to antibiotic |	transporter activity | protein binding | tetracycline:hydrogen antiporter activity |	membrane | integral to membrane |	ENSG00000148110|ENSP00000364493
SNSCKCCTWN	0.779331	Chitotriosidase-1 precursor (EC 3.2.1.14) (Chitinase-1). [Source:Uniprot/SWISSPROT;Acc:Q13231]	carbohydrate metabolic process | chitin metabolic process | chitin catabolic process |	hydrolase activity, hydrolyzing O-glycosyl compounds | chitin binding | chitinase activity |	extracellular region |	ENSG00000133063|ENSP00000356197
QDIIDLQTEV	0.779178	Brain-specific angiogenesis inhibitor 1 precursor. [Source:Uniprot/SWISSPROT;Acc:O14514]	cell adhesion | signal transduction | neuropeptide signaling pathway | axonogenesis | peripheral nervous system development | negative regulation of cell proliferation | G-protein coupled receptor protein signaling pathway |	receptor activity | protein binding | brain-specific angiogenesis inhibitor activity | G-protein coupled receptor activity | |	plasma membrane | membrane | integral to membrane | integral to plasma membrane | cell-cell junction |	ENSG00000181790|ENSP00000313046
QLMQKPETPM	0.779098	Protein FAM81A. [Source:Uniprot/SWISSPROT;Acc:Q8TBF8]				ENSG00000157470|ENSP00000288228
FVPTNYYTLK	0.776591	Aminomethyltransferase, mitochondrial precursor (EC 2.1.2.10) (Glycine cleavage system T protein) (GCVT). [Source:Uniprot/SWISSPROT;Acc:P48728]	glycine catabolic process |	aminomethyltransferase activity | transaminase activity | transferase activity |	mitochondrion | cytoplasm |	ENSG00000145020|ENSP00000273588
RYKAIYGTEL	0.776355	Beta-1,3-galactosyl-O-glycosyl-glycoprotein beta-1,6-N- acetylglucosaminyltransferase 3 (EC 2.4.1.102) (EC 2.4.1.150) (Core 2/core 4 beta-1,6-N-acetylglucosaminyltransferase) (C2/4GnT) (C2GnT- mucin type) (C2GnT-M) (hC2GnT-M). [Source:Uniprot/SWISSPROT;Acc:O95395]	protein amino acid O-linked glycosylation |	beta-1,3-galactosyl-O-glycosyl-glycoprotein beta-1,6-N-acetylglucosaminyltransferase activity | N-acetyllactosaminide beta-1,6-N-acetylglucosaminyltransferase activity | transferase activity, transferring glycosyl groups | acetylglucosaminyltransferase activity |	Golgi membrane | membrane | integral to membrane | membrane fraction | Golgi apparatus |	ENSG00000140297|ENSP00000379377
EGNVLMDTEL	0.773774	Centromere protein J (CENP-J) (Centrosomal P4.1-associated protein) (LAG-3-associated protein) (LYST-interacting protein 1). [Source:Uniprot/SWISSPROT;Acc:Q9HC77]	microtubule nucleation | microtubule polymerization |	protein binding | tubulin binding | protein domain specific binding | |	cytoplasm | centrosome | cytoskeleton | microtubule |	ENSG00000151849|ENSP00000371308
QERLEYETTL	0.77282	XK-related protein 4. [Source:Uniprot/SWISSPROT;Acc:Q5GH76]	G-protein coupled receptor protein signaling pathway |	GABA-B receptor activity |	membrane | integral to membrane |	ENSG00000206579|ENSP00000328326
GSRSTCMTWN	0.772648	C-C motif chemokine 4-like precursor (Small-inducible cytokine A4- like) (Lymphocyte activation gene 1 protein) (LAG-1) (Macrophage inflammatory protein 1-beta) (Monocyte adherence-induced protein 5- alpha). [Source:Uniprot/SWISSPROT;Acc:Q8NHW4]				ENSG00000205020|ENSP00000367603
GSRSTCMTWN	0.772648	C-C motif chemokine 4 precursor (Small-inducible cytokine A4) (Macrophage inflammatory protein 1-beta) (MIP-1-beta) (MIP-1-beta(1- 69)) (T-cell activation protein 2) (ACT-2) (PAT 744) (Protein H400) (SIS-gamma) (Lymphocyte activation gene 1 protein) (LAG- [Source:Uniprot/SWISSPROT;Acc:P13236]				ENSG00000129277|ENSP00000378004
GSRSTCMTWN	0.772648	C-C motif chemokine 4-like precursor (Small-inducible cytokine A4- like) (Lymphocyte activation gene 1 protein) (LAG-1) (Macrophage inflammatory protein 1-beta) (Monocyte adherence-induced protein 5- alpha). [Source:Uniprot/SWISSPROT;Acc:Q8NHW4]				ENSG00000215627|ENSP00000367600
GSRSTCMTWN	0.772648	C-C motif chemokine 4-like precursor (Small-inducible cytokine A4- like) (Lymphocyte activation gene 1 protein) (LAG-1) (Macrophage inflammatory protein 1-beta) (Monocyte adherence-induced protein 5- alpha). [Source:Uniprot/SWISSPROT;Acc:Q8NHW4]				ENSG00000197262|ENSP00000345572
PKRSFIESNV	0.772511	Protein TANC1 (Tetratricopeptide repeat, ankyrin repeat and coiled- coil domain-containing protein 1). [Source:Uniprot/SWISSPROT;Acc:Q9C0D5]		binding |	plasma membrane | cell junction | synapse | postsynaptic membrane |	ENSG00000115183|ENSP00000263635
NDAEPKVTLS	0.772045	von Willebrand factor A domain-containing protein 3A precursor. [Source:Uniprot/SWISSPROT;Acc:A6NCI4]				ENSG00000175267|ENSP00000374048
LRNLVPRTES	0.771988	Cathelicidin antimicrobial peptide precursor (18 kDa cationic antimicrobial protein) (CAP-18) (hCAP-18) [Contains: Antibacterial protein FALL-39 (FALL-39 peptide antibiotic); Antibacterial protein LL-37]. [Source:Uniprot/SWISSPROT;Acc:P49913]	defense response to bacterium | defense response | |		extracellular region | |	ENSG00000164047|ENSP00000296435
VAMEWLWTLS	0.771861	Uncharacterized protein LOC345222. [Source:Uniprot/SWISSPROT;Acc:Q6ZTZ1]				ENSG00000188981|ENSP00000343757
EKASAYITLT	0.771767	Zinc finger protein neuro-d4 (D4, zinc and double PHD fingers family 1). [Source:Uniprot/SWISSPROT;Acc:Q92782]	transcription | regulation of transcription, DNA-dependent | induction of apoptosis |	protein binding | zinc ion binding | metal ion binding |	nucleus | cytoplasm |	ENSG00000011332|ENSP00000347716
QAGSLWITLS	0.771119	Uncharacterized protein C21orf51. [Source:Uniprot/SWISSPROT;Acc:P58511]				ENSG00000205670|ENSP00000382238
THREVKFTSL	0.769913	Membrane cofactor protein precursor (Trophoblast leukocyte common antigen) (TLX) (CD46 antigen). [Source:Uniprot/SWISSPROT;Acc:P15529]	complement activation, classical pathway | single fertilization | interspecies interaction between organisms | innate immune response | cell adhesion |	receptor activity |	inner acrosomal membrane | membrane | integral to plasma membrane |	ENSG00000117335|ENSP00000375781
LNTVSIMTCK	0.769737	Probable E3 ubiquitin-protein ligase HECTD2 (EC 6.3.2.-) (HECT domain- containing protein 2). [Source:Uniprot/SWISSPROT;Acc:Q5U5R9]				ENSG00000165338|ENSP00000360746
ITSVQRHTWL	0.769088	Protein FAM55B. [Source:Uniprot/SWISSPROT;Acc:Q96DL1]			membrane | integral to membrane |	ENSG00000204361|ENSP00000364624
PDLKCITTNL	0.768977	Dual oxidase maturation factor 2 (Dual oxidase activator 2). [Source:Uniprot/SWISSPROT;Acc:Q1HG44]	G-protein coupled receptor protein signaling pathway |	structural molecule activity |	integral to membrane | tight junction |	ENSG00000140274|ENSP00000267828
PPGKHLVTEV	0.767742	Potassium voltage-gated channel subfamily A member 7 (Voltage-gated potassium channel subunit Kv1.7). [Source:Uniprot/SWISSPROT;Acc:Q96RP8]	ion transport | potassium ion transport | dicarboxylic acid transport |	voltage-gated ion channel activity | voltage-gated potassium channel activity | protein binding | potassium ion binding | sodium:dicarboxylate symporter activity | ion channel activity |	membrane | integral to membrane | voltage-gated potassium channel complex |	ENSG00000104848|ENSP00000221444
YPSLHIYTYP	0.767673	Cytosolic carboxypeptidase 2 (EC 3.4.17.-) (ATP/GTP-binding protein- like 2). [Source:Uniprot/SWISSPROT;Acc:Q5U5Z8]	proteolysis |	metallocarboxypeptidase activity | peptidase activity | metallopeptidase activity | zinc ion binding | metal ion binding |	cytoplasm |	ENSG00000165923|ENSP00000298861
NRVVFSETTS	0.766791	Uncharacterized protein KIAA1641-like 1 (CLL-associated antigen KW-1). [Source:Uniprot/SWISSPROT;Acc:Q8N2N9]				ENSG00000196912|ENSP00000352972
QSARYRDTEL	0.765996	Tight junction protein ZO-2 (Zonula occludens protein 2) (Zona occludens protein 2) (Tight junction protein 2). [Source:Uniprot/SWISSPROT;Acc:Q9UDY2]		protein binding | |	plasma membrane | | tight junction |	ENSG00000119139|ENSP00000345893
GFSNLSKTLK	0.765264	RNA 3'-terminal phosphate cyclase-like protein. [Source:Uniprot/SWISSPROT;Acc:Q9Y2P8]		catalytic activity | RNA-3'-phosphate cyclase activity |		ENSG00000120158|ENSP00000371147
GYVTTSKTLN	0.765264	cDNA FLJ42448 fis, clone BRACE2003639. [Source:Uniprot/SPTREMBL;Acc:Q6ZVL0]				ENSG00000205334|ENSP00000368999
METPLEITEL	0.765203	Cadherin-23 precursor (Otocadherin). [Source:Uniprot/SWISSPROT;Acc:Q9H251]				ENSG00000107736|ENSP00000381768
MQHQRTHTRV	0.765112	Zinc finger protein 397OS (Zinc finger protein 397 opposite strand) (ZNF-WYM). [Source:Uniprot/SWISSPROT;Acc:Q86W11]	transcription | regulation of transcription, DNA-dependent |	transcription factor activity | zinc ion binding | metal ion binding | nucleic acid binding |	intracellular | nucleus | cytoplasm |	ENSG00000186814|ENSP00000329738
VIKENKTTLD	0.764705	Uncharacterized protein C6orf163. [Source:Uniprot/SWISSPROT;Acc:Q5TEZ5]				ENSG00000203872|ENSP00000358587
LPAVDLDTLD	0.76427	Lipin-3 (Lipin 3-like). [Source:Uniprot/SWISSPROT;Acc:Q9BQK8]				ENSG00000132793|ENSP00000362356
PKMKLNETSF	0.762988	SH3KBP1-binding protein 1. [Source:Uniprot/SWISSPROT;Acc:Q8TBC3]	potassium ion transport |	voltage-gated potassium channel activity | protein binding | |	membrane | voltage-gated potassium channel complex |	ENSG00000160410|ENSP00000291842
EGGCTDDTLL	0.762789	Adiponectin receptor protein 1 (Progestin and adipoQ receptor family member I). [Source:Uniprot/SWISSPROT;Acc:Q96A54]	lipid metabolic process | hormone-mediated signaling | fatty acid oxidation |	receptor activity | hormone binding |	membrane |	ENSG00000159346|ENSP00000341785
PETRTKGTNV	0.761897	Sodium-dependent glucose transporter 1. [Source:Uniprot/SWISSPROT;Acc:Q5TF39]	ion transport | sodium ion transport | carbohydrate transport | heme transport | cytochrome complex assembly |	sugar:hydrogen symporter activity | symporter activity | sodium ion binding | heme transporter activity |	plasma membrane | membrane | integral to membrane | apical plasma membrane |	ENSG00000173214|ENSP00000357840
MSSGSQHTNV	0.761846	Transmembrane protein 16B. [Source:Uniprot/SWISSPROT;Acc:Q9NQ90]	ion transport |	ion channel activity | chloride channel activity | calcium ion binding | chloride ion binding |	membrane | integral to membrane |	ENSG00000047617|ENSP00000314048
GLYEKLKTEL	0.760402	Prenylcysteine oxidase 1 precursor (EC 1.8.3.5) (Prenylcysteine lyase). [Source:Uniprot/SWISSPROT;Acc:Q9UHG3]	prenylcysteine catabolic process | oxidation reduction | |	prenylcysteine oxidase activity | binding | oxidoreductase activity | electron carrier activity | oxidoreductase activity, acting on sulfur group of donors, oxygen as acceptor | |		ENSG00000116005|ENSP00000264441
IIPKMLKTEL	0.760402	KTEL motif-containing protein 1 precursor (CAP10-like 46 kDa protein) (Myelodysplastic syndromes relative protein). [Source:Uniprot/SWISSPROT;Acc:Q8NBL1]			endoplasmic reticulum | endoplasmic reticulum lumen |	ENSG00000163389|ENSP00000295588
KALKLLKTEL	0.760402	Anterior gradient protein 2 homolog precursor (Secreted cement gland protein XAG-2 homolog) (AG-2) (hAG-2) (HPC8). [Source:Uniprot/SWISSPROT;Acc:O95994]			extracellular region | cytoplasm |	ENSG00000106541|ENSP00000223274
SLVFICKTLY	0.760013	Transmembrane 4 L6 family member 1 (Tumor-associated antigen L6) (Membrane component surface marker 1) (M3S1). [Source:Uniprot/SWISSPROT;Acc:P30408]			integral to membrane |	ENSG00000169908|ENSP00000372527
MERLRVETDV	0.759778	Rho guanine nucleotide exchange factor 16. [Source:Uniprot/SWISSPROT;Acc:Q5VV41]	regulation of Rho protein signal transduction |	Rho guanyl-nucleotide exchange factor activity |	intracellular |	ENSG00000130762|ENSP00000339129
SNAKAVETDV	0.759778	Potassium voltage-gated channel subfamily A member 4 (Voltage-gated potassium channel subunit Kv1.4) (HK1) (HPCN2) (HBK4) (HUKII). [Source:Uniprot/SWISSPROT;Acc:P22459]	ion transport | potassium ion transport |	voltage-gated ion channel activity | voltage-gated potassium channel activity | protein binding | potassium ion binding | ion channel activity | |	membrane | integral to membrane | voltage-gated potassium channel complex |	ENSG00000182255|ENSP00000328511
KLVIKTETTV	0.758727	Ras association domain-containing protein 6. [Source:Uniprot/SWISSPROT;Acc:Q6ZTQ3]	signal transduction |	protein binding |		ENSG00000169435|ENSP00000303877
FCLGLVITLL	0.758698	HLA class II histocompatibility antigen, DX beta chain precursor. [Source:Uniprot/SWISSPROT;Acc:P05538]	antigen processing and presentation of peptide or polysaccharide antigen via MHC class II | immune response | antigen processing and presentation |		membrane | MHC class II protein complex | integral to membrane |	ENSG00000196610|ENSP00000382569
FCLGLVITLL	0.758698	Major histocompatibility complex, class II, DQ beta 2. [Source:Uniprot/SPTREMBL;Acc:Q5SR05]	antigen processing and presentation of peptide or polysaccharide antigen via MHC class II | immune response | antigen processing and presentation |		membrane | MHC class II protein complex | integral to membrane |	ENSG00000204275|ENSP00000364070
FCLGLVITLL	0.758698	Major histocompatibility complex, class II, DQ beta 2. [Source:Uniprot/SPTREMBL;Acc:Q5SR05]	antigen processing and presentation of peptide or polysaccharide antigen via MHC class II | immune response | antigen processing and presentation |		membrane | MHC class II protein complex | integral to membrane |	ENSG00000215008|ENSP00000382354
KRGYLYQTLL	0.758655	Serine/threonine-protein kinase Kist (EC 2.7.11.1) (Kinase interacting with stathmin) (U2AF homology motif kinase 1). [Source:Uniprot/SWISSPROT;Acc:Q8TAS1]	cell cycle arrest | peptidyl-serine phosphorylation | protein amino acid autophosphorylation | regulation of protein export from nucleus | protein amino acid phosphorylation |	nucleotide binding | RNA binding | protein serine/threonine kinase activity | protein binding | ATP binding | transferase activity | nucleic acid binding | protein kinase activity | protein tyrosine kinase activity |	nucleus | cytoplasm |	ENSG00000152332|ENSP00000282169
SDTLSFATWC	0.758508	Tetratricopeptide repeat protein 4 (TPR repeat protein 4). [Source:Uniprot/SWISSPROT;Acc:O95801]		binding |		ENSG00000184313|ENSP00000379044
GYCPTRETSM	0.75822	Potassium voltage-gated channel subfamily B member 2 (Voltage-gated potassium channel subunit Kv2.2). [Source:Uniprot/SWISSPROT;Acc:Q92953]	ion transport | potassium ion transport | regulation of smooth muscle contraction |	voltage-gated ion channel activity | delayed rectifier potassium channel activity | protein binding | potassium ion binding | voltage-gated potassium channel activity | ion channel activity |	membrane | integral to membrane | voltage-gated potassium channel complex |	ENSG00000182674|ENSP00000329426
KSRKSSVTEE	0.75811	UPF0555 protein KIAA0776. [Source:Uniprot/SWISSPROT;Acc:O94874]		protein binding |		ENSG00000014123|ENSP00000358283
KLLIAHATLS	0.757188	SH2 domain-containing protein 4B. [Source:Uniprot/SWISSPROT;Acc:Q5SQS7]				ENSG00000178217|ENSP00000314242
TLSKEEETKK	0.75694	similar to ribosomal protein L19 [Source:RefSeq_peptide;Acc:NP_001074013]	translation |	structural constituent of ribosome |	| intracellular | ribosome |	ENSG00000218227|ENSP00000384740
TLSKEEETKK	0.75694	60S ribosomal protein L19. [Source:Uniprot/SWISSPROT;Acc:P84098]	translational elongation | translation | nucleosome assembly |	RNA binding | structural constituent of ribosome | DNA binding |	cytosolic large ribosomal subunit | intracellular | nucleosome | cytosol | ribosome | nucleus |	ENSG00000108298|ENSP00000225430
QAIKTEETKS	0.75694	HBxAg transactivated protein 2 [Source:RefSeq_peptide;Acc:NP_055987]				ENSG00000117523|ENSP00000313642
KLSHPRHTLS	0.75672	Tubulin polyglutamylase TTLL11 (EC 6.-.-.-) (Tubulin--tyrosine ligase- like protein 11). [Source:Uniprot/SWISSPROT;Acc:Q8NHH1]	protein modification process |	tubulin-tyrosine ligase activity | ligase activity |		ENSG00000175764|ENSP00000362883
KKYVDAETSL	0.756262	Sodium bicarbonate cotransporter 3 (Sodium bicarbonate cotransporter 2) (Sodium bicarbonate cotransporter 2b) (Bicarbonate transporter) (Solute carrier family 4 member 7). [Source:Uniprot/SWISSPROT;Acc:Q9Y6M7]	sodium ion transport | anion transport | transport |	transporter activity | inorganic anion exchanger activity | protein binding | anion transmembrane transporter activity | symporter activity | sodium ion binding | anion exchanger activity |	plasma membrane | membrane | basolateral plasma membrane | apical plasma membrane | cell projection |	ENSG00000033867|ENSP00000295736
AKPSRISTVV	0.755883	IQ motif and SEC7 domain-containing protein 2. [Source:Uniprot/SWISSPROT;Acc:Q5JU85]	regulation of ARF protein signal transduction |	ARF guanyl-nucleotide exchange factor activity |	intracellular | cytoplasm | intracellular membrane-bounded organelle |	ENSG00000124313|ENSP00000364517
DEPDDISTVV	0.755883	Leucine-rich repeat-containing protein 3B precursor (Leucine-rich repeat protein LRP15). [Source:Uniprot/SWISSPROT;Acc:Q96PB8]		protein binding |	membrane | integral to membrane |	ENSG00000179796|ENSP00000379880
SSGCCSSTWN	0.75567	Protein fuzzy homolog. [Source:Uniprot/SWISSPROT;Acc:Q9BT04]				ENSG00000010361|ENSP00000366296
RATPECHTLG	0.755647	Kallikrein-13 precursor (EC 3.4.21.-) (Kallikrein-like protein 4) (KLK-L4). [Source:Uniprot/SWISSPROT;Acc:Q9UKR3]				ENSG00000167759|ENSP00000365997
KLLDQMETPL	0.754653	Cathepsin G precursor (EC 3.4.21.20) (CG). [Source:Uniprot/SWISSPROT;Acc:P08311]	proteolysis | immune response |	serine-type endopeptidase activity | peptidase activity | catalytic activity |		ENSG00000100448|ENSP00000216336
ENEELPCTEP	0.754225	SAM domain-containing protein C14orf174. [Source:Uniprot/SWISSPROT;Acc:Q9P1V8]	G-protein coupled receptor protein signaling pathway |	histamine receptor activity |	integral to membrane |	ENSG00000100583|ENSP00000216471
RMRLDTWTLK	0.754165	Myocyte-specific enhancer factor 2D. [Source:Uniprot/SWISSPROT;Acc:Q14814]	regulation of transcription, DNA-dependent | | | | |	nutrient reservoir activity | transcription factor activity | sequence-specific DNA binding | | | |	nucleus | |	ENSG00000116604|ENSP00000353803
LGRVVNPTLL	0.753877	Protein Z-dependent protease inhibitor precursor (PZ-dependent protease inhibitor) (PZI) (Serpin A10). [Source:Uniprot/SWISSPROT;Acc:Q9UK55]		serine-type endopeptidase inhibitor activity |	extracellular region |	ENSG00000140093|ENSP00000376809
PLALASGTLY	0.753406	Homeobox protein DLX-5. [Source:Uniprot/SWISSPROT;Acc:P56178]	skeletal development | regulation of transcription, DNA-dependent | multicellular organismal development | nervous system development | axonogenesis | embryonic limb morphogenesis | inner ear morphogenesis | | | | | | | | | |	transcription factor activity | protein binding | sequence-specific DNA binding | | |	nucleus | | |	ENSG00000105880|ENSP00000222598
ARELGSQTLC	0.752626	Pyridoxal phosphate phosphatase (EC 3.1.3.74) (PLP phosphatase). [Source:Uniprot/SWISSPROT;Acc:Q96GD0]	signal transduction |	protein binding |	intracellular | cytoplasm |	ENSG00000100092|ENSP00000337213
ISLQKINTSK	0.752608	Transient receptor potential cation channel subfamily M member 3 (Long transient receptor potential channel 3) (LTrpC3) (Melastatin-2) (MLSN2). [Source:Uniprot/SWISSPROT;Acc:Q9HCF6]		receptor activity |		ENSG00000083067|ENSP00000346495
KNLCLLETAQ	0.75244	Probable G-protein coupled receptor 1. [Source:Uniprot/SWISSPROT;Acc:P46091]	signal transduction | G-protein coupled receptor protein signaling pathway | chemotaxis |	receptor activity | G-protein coupled receptor activity | angiotensin type II receptor activity | galanin receptor activity | N-formyl peptide receptor activity | anaphylatoxin receptor activity | purinergic nucleotide receptor activity, G-protein coupled |	plasma membrane | integral to membrane | integral to plasma membrane | cytoplasm |	ENSG00000183671|ENSP00000351541
QSRLIKFTNK	0.751516	HCCC11_v1 (HCC-related HCC-C11_v3) (HCCC11_v2) (HCCC11). [Source:Uniprot/SPTREMBL;Acc:Q6XRZ0]				ENSG00000204949|ENSP00000367314
KCHGYSTTEW	0.75077	Latrophilin-3 precursor (Calcium-independent alpha-latrotoxin receptor 3) (Lectomedin-3). [Source:Uniprot/SWISSPROT;Acc:Q9HAR2]	neuropeptide signaling pathway | G-protein coupled receptor protein signaling pathway |	G-protein coupled receptor activity | cAMP binding | sugar binding | catalytic activity |	membrane | integral to membrane |	ENSG00000150471|ENSP00000280009
SLEVIQSTEL	0.750736	Solute carrier family 2, facilitated glucose transporter member 11 (Glucose transporter type 11) (GLUT-11) (Glucose transporter type 10) (GLUT-10). [Source:Uniprot/SWISSPROT;Acc:Q9BYW1]	transport | transmembrane transport |	fructose transmembrane transporter activity | substrate-specific transmembrane transporter activity | transporter activity |	membrane | integral to membrane |	ENSG00000133460|ENSP00000326748
VTVSGNETME	0.750117	Transcription factor Sp3 (SPR-2). [Source:Uniprot/SWISSPROT;Acc:Q02447]	natural killer cell differentiation | transcription | regulation of transcription, DNA-dependent | B cell differentiation | T cell differentiation | erythrocyte differentiation | monocyte differentiation | granulocyte differentiation | homoiothermy | response to freezing | | | | | | | | | | | | | | | | |	DNA binding | chromatin binding | double-stranded DNA binding | protein binding | zinc ion binding | metal ion binding | ice binding | | |	intracellular | nucleus | |	ENSG00000172845|ENSP00000310301
PDGQCTVTEV	0.750046	RING finger protein 146 (Dactylidin). [Source:Uniprot/SWISSPROT;Acc:Q9NTX7]		protein binding | zinc ion binding |		ENSG00000118518|ENSP00000349253
ADRIKCKTLM	0.74998	EF-hand domain-containing family member B. [Source:Uniprot/SWISSPROT;Acc:Q8N7U6]		calcium ion binding |		ENSG00000163576|ENSP00000373908
ERGRSPSTLC	0.748582	Zinc finger FYVE domain-containing protein 26. [Source:Uniprot/SWISSPROT;Acc:Q68DK2]		zinc ion binding |		ENSG00000072121|ENSP00000377968
LIGVIRETVL	0.748554	Uncharacterized protein C9orf61 (Protein X123). [Source:Uniprot/SWISSPROT;Acc:Q15884]				ENSG00000135063|ENSP00000304435
TLPPSEITLL	0.748283	Myosin-XV (Unconventional myosin-15). [Source:Uniprot/SWISSPROT;Acc:Q9UKN7]	sensory perception of sound | | | |	nucleotide binding | motor activity | actin binding | calmodulin binding | ATP binding | nucleoside-triphosphatase activity | |	cytoplasm | cytoskeleton | myosin complex | cell projection |	ENSG00000091536|ENSP00000205890
TKEIPNCTSV	0.747991	VPS10 domain-containing receptor SorCS3 precursor. [Source:Uniprot/SWISSPROT;Acc:Q9UPU3]			integral to membrane |	ENSG00000156395|ENSP00000376876
YLSSISESIQ	0.746651	Alpha-tocopherol transfer protein (Alpha-TTP). [Source:Uniprot/SWISSPROT;Acc:P49638]	lipid metabolic process | transport | embryo implantation | vitamin E metabolic process | | |	transporter activity | vitamin E binding |	intracellular | cytoplasm |	ENSG00000137561|ENSP00000260116
INKVYFHTKK	0.746628	Olfactory receptor 5T2. [Source:Uniprot/SWISSPROT;Acc:Q8NGG2]	signal transduction | G-protein coupled receptor protein signaling pathway |	receptor activity | olfactory receptor activity |	plasma membrane | integral to membrane |	ENSG00000181718|ENSP00000323688
QLSFNTDTLC	0.746574	ATP-binding cassette sub-family A member 2 (ATP-binding cassette transporter 2) (ATP-binding cassette 2). [Source:Uniprot/SWISSPROT;Acc:Q9BZC7]	regulation of transcription from RNA polymerase II promoter | regulation of intracellular cholesterol transport | response to drug | cholesterol homeostasis | response to steroid hormone stimulus |	nucleotide binding | ATP binding | ATPase activity | transporter activity | binding | nucleoside-triphosphatase activity |	membrane | integral to membrane | lysosomal membrane | microtubule organizing center | cytoplasmic membrane-bounded vesicle |	ENSG00000107331|ENSP00000344155
PEPLSSTTWL	0.746218	39S ribosomal protein L43, mitochondrial precursor (L43mt) (MRP-L43) (Mitochondrial ribosomal protein bMRP36a). [Source:Uniprot/SWISSPROT;Acc:Q8N983]				ENSG00000055950|ENSP00000299179
GSQSQVETEA	0.746168	FK506-binding protein 4 (EC 5.2.1.8) (Peptidyl-prolyl cis-trans isomerase) (PPIase) (Rotamase) (p59 protein) (HSP-binding immunophilin) (HBI) (FKBP52 protein) (52 kDa FK506-binding protein) (FKBP59). [Source:Uniprot/SWISSPROT;Acc:Q02790]	protein folding | steroid hormone receptor complex assembly | embryo implantation | protein complex localization | male sex differentiation | | | | | |	peptidyl-prolyl cis-trans isomerase activity | ATP binding | GTP binding | FK506 binding | isomerase activity | protein binding, bridging | heat shock protein binding | glucocorticoid receptor binding | phosphoprotein binding | | | | | |	nucleus | | cytoplasm |	ENSG00000004478|ENSP00000001008
WRLLNKRTSL	0.745262	N-acetylneuraminate lyase (EC 4.1.3.3) (NALase) (N-acetylneuraminic acid aldolase) (N-acetylneuraminate pyruvate-lyase) (Sialic acid lyase) (Sialate lyase) (Sialate-pyruvate lyase) (Sialic acid aldolase). [Source:Uniprot/SWISSPROT;Acc:Q9BXD5]	metabolic process |	lyase activity |		ENSG00000135838|ENSP00000356522
KNDLSISTSN	0.744168	U6 snRNA-associated Sm-like protein LSm2 (snRNP core Sm-like protein Sm-x5) (Small nuclear ribonuclear protein D homolog) (Protein G7b). [Source:Uniprot/SWISSPROT;Acc:Q9Y333]				ENSG00000204392|ENSP00000364807
YLWSLVDTEW	0.743274	Kinetochore protein Spc24 (hSpc24). [Source:Uniprot/SWISSPROT;Acc:Q8NBT2]	cell cycle | mitosis | cell division |	protein binding |	condensed chromosome kinetochore | nucleus |	ENSG00000161888|ENSP00000293743
GRKKMFESES	0.742037	Troponin I, fast skeletal muscle (Troponin I, fast-twitch isoform). [Source:Uniprot/SWISSPROT;Acc:P48788]	skeletal muscle contraction | positive regulation of transcription |	actin binding | protein binding | hydrogen ion transmembrane transporter activity | troponin T binding |	proton-transporting two-sector ATPase complex | nucleus | troponin complex |	ENSG00000130598|ENSP00000371336
WSSIYSVTIP	0.741682	Septin-8. [Source:Uniprot/SWISSPROT;Acc:Q92599]	cell cycle |	nucleotide binding | protein binding | GTP binding |	septin complex |	ENSG00000164402|ENSP00000367973
TGVQTCRTSV	0.74057	Endosialin precursor (Tumor endothelial marker 1) (CD248 antigen). [Source:Uniprot/SWISSPROT;Acc:Q9HCU0]		binding | calcium ion binding | sugar binding |	membrane | integral to membrane | proteinaceous extracellular matrix | cytoplasm | |	ENSG00000174807|ENSP00000308117
SQLNEKETPF	0.740063	Putative uncharacterized protein. [Source:Uniprot/SPTREMBL;Acc:Q3C1W9]				ENSG00000214883|ENSP00000382128
LSFLLSATLP	0.739462	Tetratricopeptide repeat protein 23 (TPR repeat protein 23) (Cervical cancer proto-oncogene 8 protein) (HCC-8). [Source:Uniprot/SWISSPROT;Acc:Q5W5X9]				ENSG00000103852|ENSP00000377688
RSIPQSATWK	0.739361	Transcriptional repressor p66-alpha (Hp66alpha) (GATA zinc finger domain-containing protein 2A). [Source:Uniprot/SWISSPROT;Acc:Q86YP4]	regulation of transcription, DNA-dependent | | | | | | |	transcription factor activity | zinc ion binding | sequence-specific DNA binding |	nucleus |	ENSG00000167491|ENSP00000252577
ADTHKKMTEF	0.738663	Zinc finger CCCH-type with G patch domain-containing protein (Zinc finger CCCH domain-containing protein 9) (G patch domain-containing protein 6). [Source:Uniprot/SWISSPROT;Acc:Q8N5A5]		nucleic acid binding | zinc ion binding | metal ion binding |	intracellular |	ENSG00000197114|ENSP00000332013
VNIKKIFTDV	0.736894	Potassium voltage-gated channel subfamily A member 3 (Voltage-gated potassium channel subunit Kv1.3) (HPCN3) (HGK5) (HuKIII) (HLK3). [Source:Uniprot/SWISSPROT;Acc:P22001]	ion transport | potassium ion transport | dicarboxylic acid transport |	voltage-gated ion channel activity | delayed rectifier potassium channel activity | protein binding | potassium ion binding | sodium:dicarboxylate symporter activity | voltage-gated potassium channel activity | ion channel activity | | | |	membrane | integral to membrane | voltage-gated potassium channel complex |	ENSG00000177272|ENSP00000358784
GQDSREETQL	0.736248	Potassium channel subfamily T member 2 (Sequence like an intermediate conductance potassium channel subunit) (Sodium and chloride-activated ATP-sensitive potassium channel Slo2.1). [Source:Uniprot/SWISSPROT;Acc:Q6UVM3]	ion transport | potassium ion transport | metabolic process |	nucleotide binding | catalytic activity | ion channel activity | ATP binding | calcium-activated potassium channel activity | potassium ion binding | voltage-gated potassium channel activity | binding |	plasma membrane | membrane | integral to membrane |	ENSG00000162687|ENSP00000294725
NHGHSMETSP	0.735842	Zinc finger protein RFP (Ret finger protein) (Tripartite motif- containing protein 27) (RING finger protein 76). [Source:Uniprot/SWISSPROT;Acc:P14373]	negative regulation of transcription from RNA polymerase II promoter | transcription | regulation of transcription, DNA-dependent | spermatogenesis | cell proliferation | negative regulation of gene expression, epigenetic |	protein binding | zinc ion binding | metal ion binding | DNA binding | transmembrane receptor protein tyrosine kinase activity |	intracellular | integral to plasma membrane | membrane fraction | nucleus | cytoplasm | nucleoplasm | nuclear membrane |	ENSG00000112448|ENSP00000266119
NHGHSMETSP	0.735842	Zinc finger protein RFP (Ret finger protein) (Tripartite motif- containing protein 27) (RING finger protein 76). [Source:Uniprot/SWISSPROT;Acc:P14373]	negative regulation of transcription from RNA polymerase II promoter | transcription | regulation of transcription, DNA-dependent | spermatogenesis | cell proliferation | negative regulation of gene expression, epigenetic |	protein binding | zinc ion binding | metal ion binding | DNA binding | transmembrane receptor protein tyrosine kinase activity |	intracellular | integral to plasma membrane | membrane fraction | nucleus | cytoplasm | nucleoplasm | nuclear membrane |	ENSG00000215641|ENSP00000383555
NHGHSMETSP	0.735842	Zinc finger protein RFP (Ret finger protein) (Tripartite motif- containing protein 27) (RING finger protein 76). [Source:Uniprot/SWISSPROT;Acc:P14373]	negative regulation of transcription from RNA polymerase II promoter | transcription | regulation of transcription, DNA-dependent | spermatogenesis | cell proliferation | negative regulation of gene expression, epigenetic |	protein binding | zinc ion binding | metal ion binding | DNA binding | transmembrane receptor protein tyrosine kinase activity |	intracellular | integral to plasma membrane | membrane fraction | nucleus | cytoplasm | nucleoplasm | nuclear membrane |	ENSG00000204713|ENSP00000366404
KEEYLIHTRF	0.73478	Olfactory receptor 52E2. [Source:Uniprot/SWISSPROT;Acc:Q8NGJ4]	signal transduction | G-protein coupled receptor protein signaling pathway | sensory perception of smell | response to stimulus |	receptor activity | olfactory receptor activity |	plasma membrane | integral to membrane |	ENSG00000176787|ENSP00000322088
GYLVKHATEP	0.733919	Complement C1q tumor necrosis factor-related protein 1 precursor (G protein-coupled receptor-interacting protein) (GIP). [Source:Uniprot/SWISSPROT;Acc:Q9BXJ1]				ENSG00000173918|ENSP00000343230
ERYCCGCTIV	0.733193	Uncharacterized protein C3orf32. [Source:Uniprot/SWISSPROT;Acc:Q9Y2M2]	protein folding |	heat shock protein binding | unfolded protein binding |		ENSG00000125046|ENSP00000339150
LWMSNTCTLR	0.732736	C3 and PZP-like alpha-2-macroglobulin domain-containing protein 8 precursor. [Source:Uniprot/SWISSPROT;Acc:Q8IZJ3]		serine-type endopeptidase inhibitor activity | protein binding | endopeptidase inhibitor activity |	membrane | extracellular region | extracellular space |	ENSG00000160111|ENSP00000291440
RRISSLESEV	0.732522	Glutamate [NMDA] receptor subunit epsilon-3 precursor (N-methyl D- aspartate receptor subtype 2C) (NR2C) (NMDAR2C). [Source:Uniprot/SWISSPROT;Acc:Q14957]	ion transport | glutamate signaling pathway | transport |	magnesium ion binding | receptor activity | N-methyl-D-aspartate selective glutamate receptor activity | ion channel activity | extracellular-glutamate-gated ion channel activity | calcium ion binding | ionotropic glutamate receptor activity | transporter activity |	plasma membrane | membrane | integral to plasma membrane | cell junction | outer membrane-bounded periplasmic space | synapse | postsynaptic membrane |	ENSG00000161509|ENSP00000293190
AHFSSLESEV	0.732522	Glutamate [NMDA] receptor subunit epsilon-4 precursor (N-methyl D- aspartate receptor subtype 2D) (NR2D) (NMDAR2D) (EB11). [Source:Uniprot/SWISSPROT;Acc:O15399]	startle response | ion transport | adult locomotory behavior | regulation of sensory perception of pain | transport | | | |	magnesium ion binding | receptor activity | N-methyl-D-aspartate selective glutamate receptor activity | ion channel activity | extracellular-glutamate-gated ion channel activity | calcium ion binding | ionotropic glutamate receptor activity | transporter activity | |	plasma membrane | membrane | integral to membrane | synaptosome | | cell junction | outer membrane-bounded periplasmic space | synapse | postsynaptic membrane |	ENSG00000105464|ENSP00000263269
STILHFYTEF	0.731986	Monocarboxylate transporter 12 (MCT 12) (Solute carrier family 16 member 12). [Source:Uniprot/SWISSPROT;Acc:Q6ZSM3]				ENSG00000152779|ENSP00000360855
WTILELETQH	0.731921	Uncharacterized protein KIAA1107. [Source:Uniprot/SWISSPROT;Acc:Q9UPP5]				ENSG00000069712|ENSP00000359404
VLYPREGTEV	0.731627	Forkhead box protein I1 (Forkhead-related protein FKHL10) (Forkhead- related transcription factor 6) (FREAC-6) (Hepatocyte nuclear factor 3 forkhead homolog 3) (HNF-3/fork-head homolog 3) (HFH-3). [Source:Uniprot/SWISSPROT;Acc:Q12951]	transcription | sensory perception of sound | inner ear morphogenesis | positive regulation of transcription, DNA-dependent | regulation of transcription, DNA-dependent | | |	transcription factor activity | transcription activator activity | sequence-specific DNA binding | | |		ENSG00000168269|ENSP00000304286
LLYSREGTEV	0.731627	Forkhead box protein I2. [Source:Uniprot/SWISSPROT;Acc:Q6ZQN5]	transcription | regulation of transcription, DNA-dependent | G-protein coupled receptor protein signaling pathway |	transcription factor activity | sequence-specific DNA binding |	integral to membrane | nucleus |	ENSG00000186766|ENSP00000373572
GNPEVVRTIH	0.730771	Zinc finger protein ZIC 5 (Zinc finger protein of the cerebellum 5). [Source:Uniprot/SWISSPROT;Acc:Q96T25]		nucleic acid binding | zinc ion binding |	intracellular | nucleus |	ENSG00000139800|ENSP00000380593
NPETRDETQL	0.73044	Potassium channel subfamily T member 1 (KCa4.1). [Source:Uniprot/SWISSPROT;Acc:Q5JUK3]	ion transport | potassium ion transport | metabolic process |	catalytic activity | ion channel activity | binding | calcium ion binding | calcium-activated potassium channel activity | potassium ion binding | voltage-gated potassium channel activity |	plasma membrane | membrane | integral to membrane | voltage-gated potassium channel complex |	ENSG00000107147|ENSP00000263604
HSATSVHTSV	0.730031	Myotubularin-related protein 1 (EC 3.1.3.-). [Source:Uniprot/SWISSPROT;Acc:Q13613]	dephosphorylation |	phosphatidylinositol-3-phosphatase activity | protein tyrosine phosphatase activity | hydrolase activity | phosphatase activity | ATP binding | phosphotransferase activity, alcohol group as acceptor |	plasma membrane | cytoplasm |	ENSG00000063601|ENSP00000359417
LLKIERRTEL	0.729732	FK506-binding protein 2 precursor (EC 5.2.1.8) (Peptidyl-prolyl cis- trans isomerase) (PPIase) (Rotamase) (13 kDa FKBP) (FKBP-13). [Source:Uniprot/SWISSPROT;Acc:P26885]	protein folding |	peptidyl-prolyl cis-trans isomerase activity | protein binding | FK506 binding | isomerase activity |	membrane | endoplasmic reticulum | endoplasmic reticulum membrane |	ENSG00000173486|ENSP00000378046
RESHWSRTRL	0.729268	Transmembrane protein LOC124446. [Source:Uniprot/SWISSPROT;Acc:Q86XT9]			membrane | integral to membrane |	ENSG00000149932|ENSP00000279396
KQKCLLTTEL	0.728988	Band 4.1-like protein 5. [Source:Uniprot/SWISSPROT;Acc:Q9HCM4]		binding | cytoskeletal protein binding |	cytoplasm | cytoskeleton | extrinsic to membrane | cell junction |	ENSG00000115109|ENSP00000263713
SSSLAKDTSS	0.728868	Vasopressin V2 receptor (Renal-type arginine vasopressin receptor) (Antidiuretic hormone receptor) (AVPR V2). [Source:Uniprot/SWISSPROT;Acc:P30518]	signal transduction | G-protein coupled receptor protein signaling pathway | G-protein signaling, coupled to cAMP nucleotide second messenger | activation of adenylate cyclase activity | excretion | hemostasis |	receptor activity | G-protein coupled receptor activity | vasopressin receptor activity |	plasma membrane | integral to membrane | endoplasmic reticulum | integral to plasma membrane | endosome | Golgi apparatus |	ENSG00000126895|ENSP00000351805
PKKPAQRTIQ	0.728325	H1 histone family, member N, testis-specific [Source:RefSeq_peptide;Acc:NP_861453]	mitotic chromosome condensation | multicellular organismal development | spermatogenesis | spermatid nucleus elongation | cell differentiation | sperm chromatin condensation | nucleosome assembly |	nucleotide binding | DNA binding | ATP binding |	nucleosome | nuclear chromatin | nucleus | chromosome |	ENSG00000187166|ENSP00000334805
LHIWGKYTRS	0.728239	Protein transport protein Sec61 subunit beta. [Source:Uniprot/SWISSPROT;Acc:P60468]	protein transport | intracellular protein transmembrane transport |	protein binding | P-P-bond-hydrolysis-driven protein transmembrane transporter activity | |	membrane | integral to membrane | endoplasmic reticulum | endoplasmic reticulum membrane |	ENSG00000106803|ENSP00000223641
LLASTPESEL	0.72817	Orphan sodium- and chloride-dependent neurotransmitter transporter NTT4 (Solute carrier family 6 member 17). [Source:Uniprot/SWISSPROT;Acc:Q9H1V8]	neurotransmitter transport |	neurotransmitter:sodium symporter activity | symporter activity |	membrane | integral to plasma membrane |	ENSG00000197106|ENSP00000330199
SSTVNSHTAL	0.727308	Tubulin polyglutamylase TTLL5 (EC 6.-.-.-) (Tubulin--tyrosine ligase- like protein 5) (SRC1 and TIF2-associated modulatory protein). [Source:Uniprot/SWISSPROT;Acc:Q6EMB2]	protein modification process |	tubulin-tyrosine ligase activity |		ENSG00000119685|ENSP00000377412
FIDEKTRTEQ	0.72723	3 beta-hydroxysteroid dehydrogenase homolog protein (Fragment). [Source:Uniprot/SPTREMBL;Acc:Q99890]				ENSG00000203858|ENSP00000358422
DTKNYKQTSV	0.726856	Cysteine-rich PDZ-binding protein (Cysteine-rich interactor of PDZ three) (Cysteine-rich interactor of PDZ3). [Source:Uniprot/SWISSPROT;Acc:Q9P021]		zinc ion binding |	cytoplasm | cell junction | cell projection | synapse |	ENSG00000119878|ENSP00000238892
PQSNQVDTLT	0.726354	Mediator of RNA polymerase II transcription subunit 23 (Mediator complex subunit 23) (CRSP complex subunit 3) (Cofactor required for Sp1 transcriptional activation subunit 3) (Transcriptional coactivator CRSP130) (Vitamin D3 receptor-interacting protein c [Source:Uniprot/SWISSPROT;Acc:Q9ULK4]				ENSG00000112282|ENSP00000357039
HNNLQDGTEV	0.725819	Extracellular matrix protein FRAS1 precursor. [Source:Uniprot/SWISSPROT;Acc:Q86XX4]	morphogenesis of an epithelium | cell communication | homophilic cell adhesion |	calcium ion binding | protein binding |	plasma membrane | membrane | integral to membrane | basement membrane |	ENSG00000138759|ENSP00000370049
CSTPQLDTLP	0.724081	Uncharacterized protein C9orf97. [Source:Uniprot/SWISSPROT;Acc:Q5T7W7]				ENSG00000136925|ENSP00000364315
IEAFQEGTIL	0.723974	FYVE, RhoGEF and PH domain-containing protein 6 (Zinc finger FYVE domain-containing protein 24). [Source:Uniprot/SWISSPROT;Acc:Q6ZV73]	cytoskeleton organization | regulation of cell shape | actin cytoskeleton organization | regulation of Rho protein signal transduction | regulation of Cdc42 GTPase activity | filopodium formation |	guanyl-nucleotide exchange factor activity | Rho guanyl-nucleotide exchange factor activity | protein binding | zinc ion binding | small GTPase binding | metal ion binding | binding |	intracellular | ruffle | cytoplasm | Golgi apparatus | cytoskeleton | lamellipodium |	ENSG00000180263|ENSP00000344446
VLLKERSTEL	0.723246	Prostaglandin G/H synthase 2 precursor (EC 1.14.99.1) (Cyclooxygenase- 2) (COX-2) (Prostaglandin-endoperoxide synthase 2) (Prostaglandin H2 synthase 2) (PGH synthase 2) (PGHS-2) (PHS II). [Source:Uniprot/SWISSPROT;Acc:P35354]	fatty acid biosynthetic process | cell motion | response to oxidative stress | regulation of blood pressure | anagen | oxidation reduction | | | | |	iron ion binding | oxidoreductase activity | oxidoreductase activity, acting on single donors with incorporation of molecular oxygen, incorporation of two atoms of oxygen | heme binding | metal ion binding | | |	membrane | endoplasmic reticulum | nucleus | cytoplasm | | endoplasmic reticulum lumen | endoplasmic reticulum membrane | microsome | |	ENSG00000073756|ENSP00000356438
FFWERWETMT	0.723096	Uncharacterized protein C17orf58. [Source:Uniprot/SPTREMBL;Acc:A8MQV2]				ENSG00000186665|ENSP00000334741
FLHSCPGTES	0.722948	Laminin subunit alpha-1 precursor (Laminin A chain). [Source:Uniprot/SWISSPROT;Acc:P25391]	morphogenesis of an epithelial sheet | cell surface receptor linked signal transduction | tissue development | regulation of cell adhesion | regulation of cell migration | establishment of epithelial cell apical/basal polarity | regulation of embryonic development | positive regulation of epithelial cell proliferation | cell adhesion | chemotaxis | signal transduction | | | | |	receptor binding | extracellular matrix structural constituent | signal transducer activity | | |	membrane | extracellular region | proteinaceous extracellular matrix | | basement membrane | | extracellular matrix |	ENSG00000101680|ENSP00000374309
QDEDESESED	0.72289	Ribosomal protein L22-like 1. [Source:Uniprot/SWISSPROT;Acc:Q6P5R6]	translation |	structural constituent of ribosome |	intracellular | ribosome |	ENSG00000163584|ENSP00000346080
SSSNSEDTEM	0.722826	PDZ domain-containing protein 1 (CFTR-associated protein of 70 kDa) (Na/Pi cotransporter C-terminal-associated protein) (NaPi-Cap1) (Na(+)/H(+) exchanger regulatory factor 3) (Sodium-hydrogen exchanger regulatory factor 3). [Source:Uniprot/SWISSPROT;Acc:Q5T2W1]	cell proliferation |	transporter activity | protein C-terminus binding | PDZ domain binding | protein binding |	membrane | cytoplasm |	ENSG00000174827|ENSP00000344147
SSSNSEDTEM	0.722826	Uncharacterized protein ENSP00000383793 (Uncharacterized protein ENSP00000383796) (Fragment). [Source:Uniprot/SPTREMBL;Acc:A8MUH7]		protein binding |		ENSG00000215859|ENSP00000383793
SSSNSEDTEM	0.722826	Uncharacterized protein ENSP00000383793 (Uncharacterized protein ENSP00000383796) (Fragment). [Source:Uniprot/SPTREMBL;Acc:A8MUH7]		protein binding |		ENSG00000215860|ENSP00000383796
DLMHKVKTEL	0.722486	Prenylcysteine oxidase-like precursor (EC 1.8.3.-). [Source:Uniprot/SWISSPROT;Acc:Q8NBM8]	oxidation reduction |	oxidoreductase activity | oxidoreductase activity, acting on sulfur group of donors, oxygen as acceptor | electron carrier activity |	extracellular region |	ENSG00000145882|ENSP00000274569
EVPYVRYTIR	0.721609	Ubiquitin-like modifier-activating enzyme 1 (Ubiquitin-activating enzyme E1) (Protein A1S9). [Source:Uniprot/SWISSPROT;Acc:P22314]	protein modification process | metabolic process | ubiquitin-dependent protein catabolic process |	binding | small protein activating enzyme activity | ATP binding | nucleotide binding | protein binding | ligase activity | catalytic activity |	nucleus | cytoplasm |	ENSG00000130985|ENSP00000366568
GWATAHWTYK	0.719575	Zinc finger and BTB domain-containing protein 9. [Source:Uniprot/SWISSPROT;Acc:Q96C00]	transcription | regulation of transcription, DNA-dependent |	DNA binding | protein binding | zinc ion binding | metal ion binding | nucleic acid binding | | | | | | |	intracellular | nucleus |	ENSG00000213588|ENSP00000378503
DMIATKCTCR	0.71837	Growth/differentiation factor 9 precursor (GDF-9). [Source:Uniprot/SWISSPROT;Acc:O60383]	transforming growth factor beta receptor signaling pathway | female gamete generation |	cytokine activity | growth factor activity |	extracellular region | extracellular space |	ENSG00000164404|ENSP00000367942
QLRKQWETFE	0.718083	DENN domain-containing protein 1A (Protein FAM31A). [Source:Uniprot/SWISSPROT;Acc:Q8TEH3]	|	| |	plasma membrane | cell junction | | | | cytoplasmic vesicle | | synapse | |	ENSG00000119522|ENSP00000362727
KVKKKEETDL	0.717949	Solute carrier organic anion transporter family member 6A1 (Solute carrier family 21 member 19) (Organic anion-transporting polypeptide I) (OATP-I) (Organic anion-transporting polypeptide 6A1) (Gonad- specific transporter) (GST) (Cancer/testis antigen 48) [Source:Uniprot/SWISSPROT;Acc:Q86UG4]	transport |	transporter activity |	membrane |	ENSG00000205359|ENSP00000373671
VPHPEQATLL	0.717507	Protein turtle homolog A precursor (Immunoglobulin superfamily member 9A). [Source:Uniprot/SWISSPROT;Acc:Q9P2J2]	dendrite development | multicellular organismal development | nervous system development | cell differentiation |		plasma membrane | integral to membrane | cell junction | dendrite | synapse |	ENSG00000085552|ENSP00000357073
HGLITPNTLP	0.716833	GJD4 protein (Fragment). [Source:Uniprot/SPTREMBL;Acc:Q8IV12]				ENSG00000185102|ENSP00000331178
QDEKVKESYV	0.716634	ATP-binding cassette sub-family A member 1 (ATP-binding cassette transporter 1) (ATP-binding cassette 1) (ABC-1) (Cholesterol efflux regulatory protein). [Source:Uniprot/SWISSPROT;Acc:O95477]	peptide secretion | protein amino acid lipidation | lipid metabolic process | transport | phagocytosis, engulfment | lysosome organization | G-protein coupled receptor protein signaling pathway | steroid metabolic process | cholesterol metabolic process | endosome transport | positive regulation of cAMP biosynthetic process | intracellular cholesterol transport | Cdc42 protein signal transduction…	nucleotide binding | protein binding | ATP binding | phospholipid binding | phospholipid transporter activity | anion transmembrane transporter activity | cholesterol binding | ATPase activity | cholesterol transporter activity | syntaxin-13 binding | small GTPase binding | apolipoprotein A-I receptor activity | nucleoside-triphosphatase activity |	plasma membrane | integral to plasma membrane | membrane fraction | Golgi apparatus | membrane raft | phagocytic vesicle |	ENSG00000165029|ENSP00000363868
DTCPFCPTLK	0.716224	RING finger protein 214. [Source:Uniprot/SWISSPROT;Acc:Q8ND24]		protein binding | zinc ion binding | metal ion binding |		ENSG00000167257|ENSP00000300650
NIAESLESLV	0.715602	Receptor-type tyrosine-protein phosphatase zeta precursor (EC 3.1.3.48) (R-PTP-zeta) (Protein-tyrosine phosphatase receptor type Z polypeptide 1). [Source:Uniprot/SWISSPROT;Acc:P23471]	protein amino acid dephosphorylation | one-carbon compound metabolic process | axonogenesis | central nervous system development | dephosphorylation |	carbonate dehydratase activity | transmembrane receptor protein tyrosine phosphatase activity | protein binding | zinc ion binding | hydrolase activity | protein tyrosine phosphatase activity | phosphatase activity |	membrane | integral to plasma membrane | proteinaceous extracellular matrix |	ENSG00000106278|ENSP00000265220
MDIDRDFTEE	0.715438	Trpc4-associated protein (Short transient receptor potential channel 4-associated protein) (Trp4-associated protein) (TAP1 protein) (TNF- receptor ubiquitous scaffolding/signaling protein) (Protein TRUSS). [Source:Uniprot/SWISSPROT;Acc:Q8TEL6]	intracellular protein transport |	protein homodimerization activity | TAP1 binding | TAP2 binding | tapasin binding | protein heterodimerization activity |	endoplasmic reticulum lumen |	ENSG00000100991|ENSP00000252015
ASPTLDFTER	0.715438	Synaptojanin-1 (EC 3.1.3.36) (Synaptic inositol-1,4,5-trisphosphate 5- phosphatase 1). [Source:Uniprot/SWISSPROT;Acc:O43426]	phosphate metabolic process | neurotransmitter transport | synaptic vesicle endocytosis | synaptic vesicle transport | cell adhesion |	RNA binding | inositol or phosphatidylinositol phosphatase activity | phosphatidylinositol-4,5-bisphosphate 5-phosphatase activity | inositol-polyphosphate 5-phosphatase activity | hydrolase activity | polyphosphoinositide phosphatase activity | nucleic acid binding | structural molecule activity |	cytoplasm | actin cytoskeleton | membrane coat |	ENSG00000159082|ENSP00000322234
VSAAIEETVD	0.715417	Histone-lysine N-methyltransferase NSD3 (EC 2.1.1.43) (Nuclear SET domain-containing protein 3) (WHSC1-like protein 1) (Wolf-Hirschhorn syndrome candidate 1-like protein 1) (Whistle) (WHSC1-like 1 isoform 9 with methyltransferase activity to lysine). [Source:Uniprot/SWISSPROT;Acc:Q9BZ95]				ENSG00000147548|ENSP00000313410
SLLKVCFTNK	0.71541	Putative protein ZNF720. [Source:Uniprot/SWISSPROT;Acc:Q7Z2F6]				ENSG00000197302|ENSP00000381684
TGCLSNTTLE	0.713594	cDNA FLJ38235 fis, clone FCBBF2005428. [Source:Uniprot/SPTREMBL;Acc:Q8N984]				ENSG00000196951|ENSP00000349057
TEYSEIKTSK	0.713472	Sialic acid-binding Ig-like lectin 5 precursor (Siglec-5) (Obesity- binding protein 2) (OB-binding protein 2) (OB-BP2) (CD33 antigen-like 2) (CD170 antigen). [Source:Uniprot/SWISSPROT;Acc:O15389]	cell adhesion |	protein binding | sugar binding |	membrane | integral to membrane | endoplasmic reticulum |	ENSG00000105501|ENSP00000222107
WKKMKKKTCL	0.71142	Histamine H3 receptor (HH3R) (G-protein coupled receptor 97). [Source:Uniprot/SWISSPROT;Acc:Q9Y5N1]	signal transduction | G-protein signaling, coupled to cyclic nucleotide second messenger | neurotransmitter secretion | G-protein coupled receptor protein signaling pathway | dicarboxylic acid transport |	receptor activity | G-protein coupled receptor activity | histamine receptor activity | muscarinic acetylcholine receptor activity | sodium:dicarboxylate symporter activity | octopamine receptor activity | calmodulin binding |	plasma membrane | membrane | integral to membrane | integral to plasma membrane |	ENSG00000101180|ENSP00000321482
ISTAMSSTCL	0.711261					ENSG00000205636|ENSP00000370398
WAKEKQHTRL	0.711032	Sodium-dependent phosphate transport protein 1 (Sodium/phosphate cotransporter 1) (Na(+)/PI cotransporter 1) (Solute carrier family 17 member 1) (Renal sodium-dependent phosphate transport protein 1) (Renal sodium-phosphate transport protein 1) (Renal Na( [Source:Uniprot/SWISSPROT;Acc:Q14916]	ion transport | sodium ion transport | phosphate transport | tetracycline transport | response to antibiotic | transport |	transporter activity | symporter activity | sodium-dependent phosphate transmembrane transporter activity | sodium ion binding | tetracycline:hydrogen antiporter activity | phosphate transmembrane transporter activity |	membrane | integral to membrane | integral to plasma membrane | membrane fraction |	ENSG00000124568|ENSP00000244527
QLIPPPVTED	0.710732	Vacuolar protein sorting-associated protein 8 homolog. [Source:Uniprot/SWISSPROT;Acc:Q8N3P4]		protein binding | zinc ion binding | metal ion binding | binding |		ENSG00000156931|ENSP00000287546
APAMSNETMP	0.709928	Solute carrier family 13 member 1 (Renal sodium/sulfate cotransporter) (Na(+)/sulfate cotransporter) (hNaSi-1). [Source:Uniprot/SWISSPROT;Acc:Q9BZW2]	ion transport | sodium ion transport | sulfate transport | |	transporter activity | symporter activity | sodium ion binding | |	membrane | integral to membrane |	ENSG00000081800|ENSP00000194130
TRRFQTETWA	0.709178	NADPH-dependent diflavin oxidoreductase 1 (EC 1.6.-.-) (Novel reductase 1) (NADPH-dependent FMN and FAD containing oxidoreductase). [Source:Uniprot/SWISSPROT;Acc:Q9UHB4]		iron ion binding | electron carrier activity | FMN binding | oxidoreductase activity |		ENSG00000188566|ENSP00000360576
LFLIKVNTEN	0.708964	NudC domain-containing protein 1 (Chronic myelogenous leukemia tumor antigen 66) (Tumor antigen CML66). [Source:Uniprot/SWISSPROT;Acc:Q96RS6]	immune response |			ENSG00000120526|ENSP00000239690
NLKAGRETTV	0.708571	Kinesin-like protein KIF1B (Klp). [Source:Uniprot/SWISSPROT;Acc:O60333]	microtubule-based movement |	microtubule motor activity | ATP binding |	microtubule associated complex |	ENSG00000054523|ENSP00000366287
IPLQTVATIS	0.707976	Toll-like receptor 5 precursor (Toll/interleukin-1 receptor-like protein 3). [Source:Uniprot/SWISSPROT;Acc:O60602]	inflammatory response | signal transduction | innate immune response |	receptor activity | transmembrane receptor activity | protein binding |	membrane | integral to membrane | intrinsic to membrane |	ENSG00000187554|ENSP00000355846
DQPLEKSTKL	0.707942	A kinase anchor protein 10, mitochondrial precursor (Protein kinase A- anchoring protein 10) (PRKA10) (Dual specificity A kinase-anchoring protein 2) (D-AKAP-2). [Source:Uniprot/SWISSPROT;Acc:O43572]	|	signal transducer activity | kinase activity | |	|	ENSG00000108599|ENSP00000378907
HSEIPDETPK	0.70793	CF052_HUMAN Isoform 2 of Q5T4I8 - Homo sapiens (Human) [Source:Uniprot/Varsplic;Acc:Q5T4I8-2]				ENSG00000137434|ENSP00000382411
PTLSVSSTSL	0.707921	Kelch-like protein 17 (Actinfilin). [Source:Uniprot/SWISSPROT;Acc:Q6TDP4]		actin binding | protein binding |	plasma membrane | cell junction | synapse | postsynaptic membrane |	ENSG00000187961|ENSP00000343930
IQASRLKTET	0.707744	Band 4.1-like protein 4A (Protein NBL4). [Source:Uniprot/SWISSPROT;Acc:Q9HCS5]		structural molecule activity | binding | cytoskeletal protein binding |	cytoplasm | cytoskeleton | extrinsic to membrane |	ENSG00000129595|ENSP00000261486
ILHFRKRTRS	0.707465	Putative uncharacterized protein CXorf24. [Source:Uniprot/SWISSPROT;Acc:Q8TB33]				ENSG00000196741|ENSP00000349989
TSLKFLVTIH	0.707431	Myotubularin-related protein 10. [Source:Uniprot/SWISSPROT;Acc:Q9NXD2]	dephosphorylation |	phosphatase activity |		ENSG00000166912|ENSP00000340637
TNPRAISTDV	0.705757	UPF0417 protein C1orf76 (Neuroblastoma-derived secretory protein). [Source:Uniprot/SWISSPROT;Acc:Q96GL9]			membrane | integral to membrane |	ENSG00000143340|ENSP00000354891
ARSRSISTDV	0.705757	UPF0417 protein C9orf166. [Source:Uniprot/SWISSPROT;Acc:P0C2L3]			membrane | integral to membrane |	ENSG00000196990|ENSP00000349336
ARSRSISTDV	0.705757	Uncharacterized protein ENSP00000383515. [Source:Uniprot/SPTREMBL;Acc:A8MTS3]				ENSG00000215611|ENSP00000383515
ARKTVFFTST	0.705547	Olfactory receptor 6C1 (OST267). [Source:Uniprot/SWISSPROT;Acc:Q96RD1]	signal transduction | G-protein coupled receptor protein signaling pathway | sensory perception of smell | response to stimulus |	receptor activity | olfactory receptor activity |	plasma membrane | integral to membrane |	ENSG00000205330|ENSP00000368990
RDRYSHWTKL	0.704965	Sex-determining region Y protein (Testis-determining factor). [Source:Uniprot/SWISSPROT;Acc:Q05066]	male sex determination | transcription | regulation of transcription, DNA-dependent | cell differentiation |	protein binding | DNA bending activity | transcription factor activity | DNA binding |	chromatin | nucleus | cytoplasm | nuclear speck |	ENSG00000184895|ENSP00000372547
IAYLKKATNE	0.70407	Cytochrome c. [Source:Uniprot/SWISSPROT;Acc:P99999]	DNA fragmentation during apoptosis | transport | apoptosis | caspase activation via cytochrome c | electron transport chain | cellular respiration |	protein serine/threonine phosphatase activity | iron ion binding | protein binding | heme binding | electron transporter, transferring electrons from CoQH2-cytochrome c reductase complex and cytochrome c oxidase complex activity | metal ion binding | electron carrier activity |	protein phosphatase type 2A complex | mitochondrion | cytosol | nucleus | mitochondrial respiratory chain | mitochondrial intermembrane space | mitochondrial matrix |	ENSG00000172115|ENSP00000307786
IAYLKKATNE	0.70407			iron ion binding | electron carrier activity | heme binding |		ENSG00000184844|ENSP00000384933
IAYLKKATNE	0.70407	Uncharacterized protein ENSP00000381989. [Source:Uniprot/SPTREMBL;Acc:A8MV93]				ENSG00000214810|ENSP00000381989
GGDPNEETPM	0.703705	P2Y purinoceptor 12 (P2Y12) (P2Y12 platelet ADP receptor) (P2Y(ADP)) (ADP-glucose receptor) (ADPG-R) (P2Y(AC)) (P2Y(cyc)) (P2T(AC)) (SP1999). [Source:Uniprot/SWISSPROT;Acc:Q9H244]	signal transduction | G-protein coupled receptor protein signaling pathway | G-protein signaling, coupled to cAMP nucleotide second messenger | platelet activation | chemotaxis | | | |	adenosine receptor activity, G-protein coupled | platelet ADP receptor activity | receptor activity | angiotensin type II receptor activity | platelet activating factor receptor activity | purinergic nucleotide receptor activity, G-protein coupled | | |	plasma membrane | membrane | integral to membrane |	ENSG00000169313|ENSP00000307259
LWCWWAETSS	0.703604	Coiled-coil domain-containing protein 136 (Nasopharyngeal carcinoma- associated gene 6 protein). [Source:Uniprot/SWISSPROT;Acc:Q96JN2]				ENSG00000128596|ENSP00000367956
EPFLQAETSN	0.703604	Nuclear factor 1 B-type (Nuclear factor 1/B) (NF1-B) (NFI-B) (NF-I/B) (CCAAT-box-binding transcription factor) (CTF) (TGGCA-binding protein). [Source:Uniprot/SWISSPROT;Acc:O00712]	DNA replication | transcription | regulation of transcription, DNA-dependent | | | | | |	transcription factor activity | | |	intracellular | nucleus | nucleolus |	ENSG00000147862|ENSP00000380709
DSVPHPTTEQ	0.703392	NADPH oxidase organizer 1 (Nox organizer 1) (Nox-organizing protein 1) (NADPH oxidase regulatory protein) (SH3 and PX domain-containing protein 5). [Source:Uniprot/SWISSPROT;Acc:Q8NFA2]	cell communication | |	protein binding | phosphoinositide binding | |		ENSG00000196408|ENSP00000346195
LQLFEQKTLL	0.70312	Intersectin-2 (SH3 domain-containing protein 1B) (SH3P18) (SH3P18-like WASP-associated protein). [Source:Uniprot/SWISSPROT;Acc:Q9NZM3]	regulation of Rho protein signal transduction |	Rho guanyl-nucleotide exchange factor activity | calcium ion binding | DNA binding |	intracellular |	ENSG00000198399|ENSP00000354561
KEPLLQDTNV	0.701544	Hippocampus abundant transcript 1 protein (Putative tetracycline transporter-like protein). [Source:Uniprot/SWISSPROT;Acc:Q96MC6]	transport | tetracycline transport | response to antibiotic |	transporter activity | tetracycline:hydrogen antiporter activity |	membrane | integral to membrane |	ENSG00000156875|ENSP00000359171
RQHVVADTEL	0.701347	Hematopoietic progenitor cell antigen CD34 precursor. [Source:Uniprot/SWISSPROT;Acc:P28906]	cell-cell adhesion | leukocyte migration | cell adhesion |	protein binding | carbohydrate binding |	plasma membrane | membrane | integral to membrane | external side of plasma membrane |	ENSG00000174059|ENSP00000310036
GSRNTSVTWS	0.7009	C-C motif chemokine 3-like 1 precursor (Small-inducible cytokine A3- like 1) (Tonsillar lymphocyte LD78 beta protein) (LD78-beta(1-70)) (G0/G1 switch regulatory protein 19-2) (G0S19-2 protein) (PAT 464.2) [Contains: LD78-beta(3-70); LD78-beta(5-70)]. [Source:Uniprot/SWISSPROT;Acc:P16619]				ENSG00000205021|ENSP00000377994
GSRNTSVTWS	0.7009	C-C motif chemokine 3-like 1 precursor (Small-inducible cytokine A3- like 1) (Tonsillar lymphocyte LD78 beta protein) (LD78-beta(1-70)) (G0/G1 switch regulatory protein 19-2) (G0S19-2 protein) (PAT 464.2) [Contains: LD78-beta(3-70); LD78-beta(5-70)]. [Source:Uniprot/SWISSPROT;Acc:P16619]				ENSG00000205017|ENSP00000377982
GSRNTSVTWS	0.7009	C-C motif chemokine 3-like 1 precursor (Small-inducible cytokine A3- like 1) (Tonsillar lymphocyte LD78 beta protein) (LD78-beta(1-70)) (G0/G1 switch regulatory protein 19-2) (G0S19-2 protein) (PAT 464.2) [Contains: LD78-beta(3-70); LD78-beta(5-70)]. [Source:Uniprot/SWISSPROT;Acc:P16619]				ENSG00000215629|ENSP00000383541
SRMVVHESEE	0.700427	Myosin-3 (Myosin heavy chain 3) (Myosin heavy chain, fast skeletal muscle, embryonic) (Muscle embryonic myosin heavy chain) (SMHCE). [Source:Uniprot/SWISSPROT;Acc:P11055]	striated muscle contraction | muscle development |	nucleotide binding | actin binding | calmodulin binding | ATP binding | motor activity | nucleic acid binding |	cytoplasm | striated muscle thick filament | myosin complex | |	ENSG00000109063|ENSP00000226209
GGPFIFMTLG	0.699222	Olfactory receptor 5A2. [Source:Uniprot/SWISSPROT;Acc:Q8NGI9]	signal transduction | G-protein coupled receptor protein signaling pathway | sensory perception of smell | response to stimulus |	receptor activity | olfactory receptor activity |	plasma membrane | integral to membrane |	ENSG00000172324|ENSP00000303834
CLDTSRETDL	0.698428	Potassium voltage-gated channel subfamily A member 5 (Voltage-gated potassium channel subunit Kv1.5) (HK2) (HPCN1). [Source:Uniprot/SWISSPROT;Acc:P22460]	ion transport | regulation of membrane potential | negative regulation of potassium ion transport | potassium ion transport | cell adhesion | | | |	voltage-gated ion channel activity | delayed rectifier potassium channel activity | protein binding | potassium channel inhibitor activity | potassium ion binding | voltage-gated potassium channel activity | ion channel activity | structural molecule activity | | | |	plasma membrane | | membrane | integral to membrane | Golgi apparatus | voltage-gated potassium channel complex | actin cytoskeleton |	ENSG00000130037|ENSP00000252321
PGSVHSDTSN	0.698013	Pre-B-cell leukemia transcription factor 2 (Homeobox protein PBX2) (Protein G17). [Source:Uniprot/SWISSPROT;Acc:P40425]	regulation of transcription, DNA-dependent |	transcription factor activity | protein binding | sequence-specific DNA binding |	nucleus |	ENSG00000206315|ENSP00000372757
PGSVHSDTSN	0.698013	Pre-B-cell leukemia transcription factor 2 (Homeobox protein PBX2) (Protein G17). [Source:Uniprot/SWISSPROT;Acc:P40425]	regulation of transcription, DNA-dependent |	transcription factor activity | protein binding | sequence-specific DNA binding |	nucleus |	ENSG00000206247|ENSP00000372617
PGSVHSDTSN	0.698013	Pre-B-cell leukemia transcription factor 2 (Homeobox protein PBX2) (Protein G17). [Source:Uniprot/SWISSPROT;Acc:P40425]	regulation of transcription, DNA-dependent | | | |	transcription factor activity | protein binding | sequence-specific DNA binding | | | | |	nucleus | | |	ENSG00000204304|ENSP00000364190
PGSVHSDTSN	0.698013	Pre-B-cell leukemia transcription factor 1 (Homeobox protein PBX1) (Homeobox protein PRL). [Source:Uniprot/SWISSPROT;Acc:P40424]	regulation of transcription, DNA-dependent | C21-steroid hormone biosynthetic process | sex determination | cell differentiation |	transcription factor activity | protein binding | sequence-specific DNA binding |	nucleus | cytoplasm |	ENSG00000185630|ENSP00000341455
PGSVHSDTSN	0.698013	Pre-B-cell leukemia transcription factor 3 (Homeobox protein PBX3). [Source:Uniprot/SWISSPROT;Acc:P40426]	respiratory gaseous exchange | regulation of transcription, DNA-dependent | | | | | |	transcription factor activity | protein binding | sequence-specific DNA binding | | |	nucleus | transcription factor complex | |	ENSG00000167081|ENSP00000362586
QSVSCWITRL	0.697941	Mucin-4 precursor (MUC-4) (Pancreatic adenocarcinoma mucin) (Testis mucin) (Ascites sialoglycoprotein) (ASGP) (Tracheobronchial mucin) [Contains: Mucin-4 alpha chain (Ascites sialoglycoprotein 1) (ASGP-1); Mucin-4 beta chain (Ascites sialoglycoprotein 2) [Source:Uniprot/SWISSPROT;Acc:Q99102]	transport | cell-matrix adhesion |	transporter activity |	membrane |	ENSG00000145113|ENSP00000345378
LLDKTRYTEC	0.697848	Lutropin-choriogonadotropic hormone receptor precursor (LH/CG-R) (LSH- R) (Luteinizing hormone receptor) (LHR). [Source:Uniprot/SWISSPROT;Acc:P22888]	signal transduction | G-protein signaling, coupled to cyclic nucleotide second messenger | male gonad development | male genitalia development | G-protein coupled receptor protein signaling pathway |	receptor activity | lutropin-choriogonadotropic hormone receptor activity | protein-hormone receptor activity | follicle-stimulating hormone receptor activity |	plasma membrane | integral to membrane | integral to plasma membrane | endosome |	ENSG00000138039|ENSP00000294954
TLSTFKESWK	0.696535	Zinc finger MYM-type protein 6 (Zinc finger protein 258). [Source:Uniprot/SWISSPROT;Acc:O95789]				ENSG00000163867|ENSP00000362435
LIAGEKETHL	0.696092	Sodium- and chloride-dependent betaine transporter (Na(+)/Cl(-) betaine/GABA transporter) (BGT-1). [Source:Uniprot/SWISSPROT;Acc:P48065]	neurotransmitter transport |	neurotransmitter:sodium symporter activity | symporter activity |	membrane | integral to plasma membrane |	ENSG00000111181|ENSP00000228777
KFSRNKETHL	0.696092	myeloid/lymphoid or mixed-lineage leukemia 5 [Source:RefSeq_peptide;Acc:NP_061152]				ENSG00000005483|ENSP00000335398
DTMEKSESLM	0.695937	Gamma-aminobutyric acid receptor subunit alpha-4 precursor (GABA(A) receptor subunit alpha-4). [Source:Uniprot/SWISSPROT;Acc:P48169]	ion transport | chloride transport | gamma-aminobutyric acid signaling pathway | transport |	GABA-A receptor activity | ion channel activity | extracellular ligand-gated ion channel activity | chloride channel activity | benzodiazepine receptor activity | chloride ion binding | neurotransmitter receptor activity |	plasma membrane | membrane | integral to membrane | integral to plasma membrane | cell junction | synapse | postsynaptic membrane |	ENSG00000109158|ENSP00000264318
IPGKEFDTPL	0.695782	1-phosphatidylinositol-4,5-bisphosphate phosphodiesterase beta-1 (EC 3.1.4.11) (Phosphoinositide phospholipase C) (Phospholipase C- beta-1) (PLC-beta-1) (PLC-I) (PLC-154). [Source:Uniprot/SWISSPROT;Acc:Q9NQ66]	intracellular signaling cascade | lipid catabolic process | lipid metabolic process | signal transduction |	signal transducer activity | calcium ion binding | hydrolase activity | phospholipase C activity | phosphoric diester hydrolase activity |	plasma membrane | cytoplasm |	ENSG00000182621|ENSP00000338185
LVRASKQTSL	0.695442	Enhancer of filamentation 1 (HEF1) (CRK-associated substrate-related protein) (CAS-L) (CasL) (p105) (Protein NEDD9) (Renal carcinoma antigen NY-REN-12) [Contains: Enhancer of filamentation 1 p55]. [Source:Uniprot/SWISSPROT;Acc:Q14511]				ENSG00000111859|ENSP00000368745
NIYSFTFTWW	0.694671	BTB/POZ domain-containing protein KCTD14. [Source:Uniprot/SWISSPROT;Acc:Q9BQ13]	potassium ion transport |	voltage-gated potassium channel activity | protein binding |	membrane | voltage-gated potassium channel complex |	ENSG00000151364|ENSP00000377073
SHSSKGETAV	0.69452	Frizzled-7 precursor (Fz-7) (hFz7) (FzE3). [Source:Uniprot/SWISSPROT;Acc:O75084]	G-protein coupled receptor protein signaling pathway | multicellular organismal development | Wnt receptor signaling pathway | cell surface receptor linked signal transduction |	receptor activity | non-G-protein coupled 7TM receptor activity | G-protein coupled receptor activity | Wnt receptor activity |	plasma membrane | membrane | integral to membrane |	ENSG00000155760|ENSP00000286201
QGFLLVETNG	0.694336	Mannose-P-dolichol utilization defect 1 protein (Suppressor of Lec15 and Lec35 glycosylation mutation homolog) (SL15). [Source:Uniprot/SWISSPROT;Acc:O75352]				ENSG00000129255|ENSP00000352876
KREKLILTLT	0.694022	WD repeat-containing protein 3. [Source:Uniprot/SWISSPROT;Acc:Q9UNX4]	rRNA processing |		nucleus | small-subunit processome |	ENSG00000065183|ENSP00000308179
VPTRYFWTKN	0.693917	Regulator of differentiation 1 (Rod1). [Source:Uniprot/SWISSPROT;Acc:O95758]	mRNA processing |	nucleic acid binding | RNA binding |	nucleus |	ENSG00000119314|ENSP00000334499
NFKSPVKTIR	0.693589	Casein kinase II subunit beta (CK II beta) (Phosvitin) (G5a). [Source:Uniprot/SWISSPROT;Acc:P67870]	signal transduction | Wnt receptor signaling pathway |	protein serine/threonine kinase activity | protein domain specific binding | identical protein binding |		ENSG00000206406|ENSP00000382980
NFKSPVKTIR	0.693589	Casein kinase II subunit beta (CK II beta) (Phosvitin) (G5a). [Source:Uniprot/SWISSPROT;Acc:P67870]	signal transduction | Wnt receptor signaling pathway |	protein serine/threonine kinase activity | protein domain specific binding | identical protein binding |		ENSG00000206300|ENSP00000372728
NFKSPVKTIR	0.693589	Casein kinase II subunit beta (CK II beta) (Phosvitin) (G5a). [Source:Uniprot/SWISSPROT;Acc:P67870]	signal transduction | Wnt receptor signaling pathway |	protein serine/threonine kinase activity | protein domain specific binding | identical protein binding |		ENSG00000204435|ENSP00000365042
LPHGHSTTRV	0.692086	Neuroligin-4, Y-linked precursor (Neuroligin Y). [Source:Uniprot/SWISSPROT;Acc:Q8NFZ3]	cell adhesion |	protein binding | cholinesterase activity |	membrane | integral to membrane | nucleus |	ENSG00000165246|ENSP00000348169
LPHGHSTTRV	0.692086	Neuroligin-4, X-linked precursor (Neuroligin X) (HNLX). [Source:Uniprot/SWISSPROT;Acc:Q8N0W4]	cell adhesion | social behavior | synapse organization |	chloride ion binding | neurexin binding | protein homodimerization activity | cholinesterase activity |	membrane | integral to plasma membrane | nucleus | cell surface |	ENSG00000146938|ENSP00000370485
LPHPHSTTRV	0.692086	Neuroligin-2 precursor. [Source:Uniprot/SWISSPROT;Acc:Q8NFZ4]	cell adhesion | | |	cholinesterase activity |	membrane | integral to membrane | synapse | |	ENSG00000169992|ENSP00000305288
LPHSHSTTRV	0.692086	Neuroligin-3 precursor (Gliotactin homolog). [Source:Uniprot/SWISSPROT;Acc:Q9NZ94]	cell adhesion | social behavior | synapse organization |	protein binding | cholinesterase activity |	membrane | integral to membrane | cytoplasm | cell surface | synapse |	ENSG00000196338|ENSP00000351591
HPHSHSTTRV	0.692086	Neuroligin-1 precursor. [Source:Uniprot/SWISSPROT;Acc:Q8N2Q7]	cell adhesion | | | | | |	|	membrane | |	ENSG00000169760|ENSP00000353236
EVPAEPATLP	0.692084	Apolipoprotein A-I-binding protein precursor (AI-BP). [Source:Uniprot/SWISSPROT;Acc:Q8NCW5]				ENSG00000163382|ENSP00000357217
PKMKTNITNR	0.691704	Beta-defensin 119 precursor (Defensin, beta 119) (Beta-defensin 19) (DEFB-19) (Beta-defensin 120) (Defensin, beta 120) (Beta-defensin 20) (DEFB-20). [Source:Uniprot/SWISSPROT;Acc:Q8N690]				ENSG00000180483|ENSP00000365492
DISSRIFTAD	0.69164	ADP-ribosylation factor-like protein 2. [Source:Uniprot/SWISSPROT;Acc:P36404]	tubulin complex assembly | small GTPase mediated signal transduction | protein transport | intracellular protein transport |	nucleotide binding | GTPase inhibitor activity | protein binding | GTP binding | |	intracellular |	ENSG00000213465|ENSP00000246747
ERGLESATSL	0.691612	Ribonuclease H2 subunit A (EC 3.1.26.4) (RNase H2 subunit A) (Ribonuclease HI subunit A) (Ribonuclease HI large subunit) (RNase HI large subunit) (RNase H(35)) (Aicardi-Goutieres syndrome 4 protein) (AGS4). [Source:Uniprot/SWISSPROT;Acc:O75792]	DNA replication | RNA catabolic process | RNA metabolic process |	RNA binding | endonuclease activity | ribonuclease H activity | ribonuclease activity | hydrolase activity | metal ion binding | nucleic acid binding |	nucleus |	ENSG00000104889|ENSP00000221486
IWQSPDRTEE	0.690787	Ubiquinone biosynthesis protein COQ4 homolog (Coenzyme Q biosynthesis protein 4 homolog). [Source:Uniprot/SWISSPROT;Acc:Q9Y3A0]	ubiquinone biosynthetic process |			ENSG00000167113|ENSP00000361966
SAMAVLITCV	0.690671	SEC6-like protein C14orf73. [Source:Uniprot/SWISSPROT;Acc:Q17RC7]				ENSG00000205436|ENSP00000369409
GLKSNKFTWF	0.690361	Peptidase inhibitor R3HDML precursor (Cysteine-rich secretory protein R3HDML). [Source:Uniprot/SWISSPROT;Acc:Q9H3Y0]		endopeptidase inhibitor activity |	extracellular region |	ENSG00000101074|ENSP00000217043
PKTPPTDTSV	0.689949	Killer cell immunoglobulin-like receptor 3DL3 precursor (Killer cell inhibitory receptor 1) (CD158z antigen). [Source:Uniprot/SWISSPROT;Acc:Q8N743]		receptor activity |	plasma membrane | membrane | integral to membrane |	ENSG00000189096|ENSP00000383672
PKTPPTDTSV	0.689949	Killer cell immunoglobulin-like receptor 2DL3 precursor (MHC class I NK cell receptor) (Natural killer-associated transcript 2) (NKAT-2) (NKAT2a) (NKAT2b) (p58 natural killer cell receptor clone CL-6) (p58 NK receptor) (p58.2 MHC class-I-specific NK recep [Source:Uniprot/SWISSPROT;Acc:P43628]				ENSG00000125498|ENSP00000291860
WGLHLPCTSL	0.689455	Sodium-coupled monocarboxylate transporter 2 (Electroneutral sodium monocarboxylate cotransporter) (Low-affinity sodium-lactate cotransporter) (Solute carrier family 5 member 12). [Source:Uniprot/SWISSPROT;Acc:Q1EHB4]	ion transport | sodium ion transport | transport |	transporter activity |	membrane | integral to membrane |	ENSG00000148942|ENSP00000339594
LVKMTKITVL	0.688855	Pericentriolar material 1 protein (PCM-1) (hPCM-1). [Source:Uniprot/SWISSPROT;Acc:Q15154]				ENSG00000078674|ENSP00000382891
GPRKVKLTLL	0.68863	RNA-binding protein 12B (RNA-binding motif protein 12B). [Source:Uniprot/SWISSPROT;Acc:Q8IXT5]		nucleotide binding | nucleic acid binding |		ENSG00000183808|ENSP00000382239
QWVDSYYTSL	0.688552	A kinase anchor protein 1, mitochondrial precursor (Protein kinase A- anchoring protein 1) (PRKA1) (A-kinase anchor protein 149 kDa) (AKAP 149) (Dual specificity A-kinase-anchoring protein 1) (D-AKAP-1) (Spermatid A-kinase anchor protein 84) (S-AKAP84). [Source:Uniprot/SWISSPROT;Acc:Q92667]		RNA binding | nucleic acid binding |	membrane | mitochondrion | integral to membrane | cytoplasm | mitochondrial outer membrane |	ENSG00000121057|ENSP00000337736
SPDRDRESIV	0.688431	Sodium channel protein type 5 subunit alpha (Sodium channel protein type V subunit alpha) (Voltage-gated sodium channel subunit alpha Nav1.5) (Sodium channel protein cardiac muscle subunit alpha) (HH1). [Source:Uniprot/SWISSPROT;Acc:Q14524]	ion transport | sodium ion transport | muscle contraction | regulation of heart contraction | calcium ion transport | potassium ion transport |	voltage-gated ion channel activity | voltage-gated sodium channel activity | sodium ion binding | voltage-gated calcium channel activity | voltage-gated potassium channel activity | ion channel activity |	| voltage-gated sodium channel complex | membrane | integral to membrane | voltage-gated calcium channel complex | voltage-gated potassium channel complex | | |	ENSG00000183873|ENSP00000328968
SSFVFFATEF	0.688417	WD repeat-containing protein 3. [Source:Uniprot/SWISSPROT;Acc:Q9UNX4]				ENSG00000065183|ENSP00000358449
SSQQQQRTLD	0.687644	Inactive Ufm1-specific protease 1 (UfSP1). [Source:Uniprot/SWISSPROT;Acc:Q6NVU6]		thiolester hydrolase activity | |		ENSG00000176125|ENSP00000314049
GMIAESCTCR	0.687515	Bone morphogenetic protein 15 precursor (BMP-15) (Growth/differentiation factor 9B) (GDF-9B). [Source:Uniprot/SWISSPROT;Acc:O95972]	female gamete generation |	cytokine activity | growth factor activity |	extracellular region | extracellular space |	ENSG00000130385|ENSP00000252677
GCHLQCITRS	0.687309	Transmembrane protein 53. [Source:Uniprot/SWISSPROT;Acc:Q6P2H8]			integral to membrane |	ENSG00000126106|ENSP00000361317
QRLVELHTCR	0.687215	Protein Wnt-4 precursor. [Source:Uniprot/SWISSPROT;Acc:P56705]	embryonic epithelial tube formation | Wnt receptor signaling pathway, calcium modulating pathway | gamete generation | sex differentiation | male gonad development | female gonad development | organ morphogenesis | negative regulation of fibroblast growth factor receptor signaling pathway | hormone metabolic process | negative regulation of cell differentiation | oocyte development | anatomical s…	signal transducer activity | protein binding |	proteinaceous extracellular matrix |	ENSG00000162552|ENSP00000290167
TLSVLKFTKS	0.686421	N(6)-adenine-specific DNA methyltransferase 1 (EC 2.1.1.-) (HemK methyltransferase family member 2) (M.HsaHemK2P). [Source:Uniprot/SWISSPROT;Acc:Q9Y5N5]		methyltransferase activity | transferase activity |		ENSG00000156239|ENSP00000286764
LPAHHNATRL	0.686217	Sodium-dependent phosphate transport protein 2A (Sodium/phosphate cotransporter 2A) (Na(+)/Pi cotransporter 2A) (Sodium-phosphate transport protein 2A) (Na(+)-dependent phosphate cotransporter 2A) (NaPi-2a) (Solute carrier family 34 member 1) (NaPi-3). [Source:Uniprot/SWISSPROT;Acc:Q06495]	phosphate metabolic process | ion transport | sodium ion transport | phosphate transport | body fluid secretion | bone remodeling | dicarboxylic acid transport | |	protein binding | symporter activity | sodium-dependent phosphate transmembrane transporter activity | sodium ion binding | sodium:dicarboxylate symporter activity |	membrane | integral to plasma membrane |	ENSG00000131183|ENSP00000321424
EPPEEFDTAL	0.686153	PH domain leucine-rich repeat protein phosphatase-like (EC 3.1.3.16) (PHLPP-like) (PHLPP2). [Source:Uniprot/SWISSPROT;Acc:Q6ZVD8]		protein binding | catalytic activity |		ENSG00000040199|ENSP00000377159
RKEKMKHSEV	0.685587	Leucine-rich repeat and IQ domain-containing protein 3 (Leucine-rich repeat-containing protein 44). [Source:Uniprot/SWISSPROT;Acc:A6PVS8]		protein binding |		ENSG00000162620|ENSP00000359948
NISARRFTLC	0.684805	UPF0484 protein C1orf90. [Source:Uniprot/SWISSPROT;Acc:Q9BTA0]				ENSG00000183615|ENSP00000381403
AKMYAVDTRV	0.68459	Claudin-16 (Paracellin-1) (PCLN-1). [Source:Uniprot/SWISSPROT;Acc:Q9Y5I7]	ion transport | cellular metal ion homeostasis | excretion | sensory perception of sound | calcium-independent cell-cell adhesion | calcium ion transport |	magnesium ion binding | structural molecule activity | magnesium ion transmembrane transporter activity | identical protein binding |	plasma membrane | membrane | integral to membrane | tight junction | cell junction |	ENSG00000113946|ENSP00000264734
NCLQASVTSV	0.684565	Storkhead-box protein 2. [Source:Uniprot/SWISSPROT;Acc:Q9P2F5]				ENSG00000173320|ENSP00000311257
HTGKKSCTSK	0.684175	Zinc finger protein 556. [Source:Uniprot/SWISSPROT;Acc:Q9HAH1]	transcription | regulation of transcription, DNA-dependent |	DNA binding | zinc ion binding | metal ion binding | nucleic acid binding |	intracellular | nucleus |	ENSG00000172000|ENSP00000302603
DDPSTAETVL	0.683905	ATP-binding cassette sub-family A member 7 (Macrophage ABC transporter) (Autoantigen SS-N) (ABCA-SSN). [Source:Uniprot/SWISSPROT;Acc:Q8IZY2]	transport | phagocytosis | |	nucleotide binding | transporter activity | ATP binding | ATPase activity | nucleoside-triphosphatase activity | |	plasma membrane | Golgi membrane | | ATP-binding cassette (ABC) transporter complex | integral to membrane | endosome | Golgi apparatus | endosome membrane | |	ENSG00000064687|ENSP00000263094
LPHSIVSTLQ	0.683604	Protein Mpv17. [Source:Uniprot/SWISSPROT;Acc:P39210]				ENSG00000115204|ENSP00000383955
PETEQRCTLQ	0.68258	Putative pre-mRNA-splicing factor ATP-dependent RNA helicase DHX32 (EC 3.6.1.-) (DEAH box protein 32) (DEAD/H helicase-like protein 1) (DHLP1) (DEAD/H box 32) (HuDDX32). [Source:Uniprot/SWISSPROT;Acc:Q7L7V1]		nucleotide binding | helicase activity | ATP binding | hydrolase activity |	mitochondrion | nucleus |	ENSG00000089876|ENSP00000284690
VMTWSSYTSK	0.682523	Nuclear pore complex protein Nup98-Nup96 precursor [Contains: Nuclear pore complex protein Nup98 (Nucleoporin Nup98) (98 kDa nucleoporin); Nuclear pore complex protein Nup96 (Nucleoporin Nup96) (96 kDa nucleoporin)]. [Source:Uniprot/SWISSPROT;Acc:P52948]	transport |		nuclear pore |	ENSG00000110713|ENSP00000380213
RDPPAEWTRV	0.681766	Tyrosine-protein phosphatase non-receptor type 18 (EC 3.1.3.48) (Brain-derived phosphatase). [Source:Uniprot/SWISSPROT;Acc:Q99952]	protein amino acid dephosphorylation | dephosphorylation |	non-membrane spanning protein tyrosine phosphatase activity | protein binding | hydrolase activity | phosphatase activity | protein tyrosine phosphatase activity | | |	nucleus | | cytoplasm | |	ENSG00000072135|ENSP00000310092
FIVVKCFTSE	0.681149	Receptor-transporting protein 4 (28 kDa interferon-responsive protein). [Source:Uniprot/SWISSPROT;Acc:Q96DX8]	detection of chemical stimulus involved in sensory perception of bitter taste | protein targeting to membrane |	protein binding |	membrane | integral to membrane | cytoplasm |	ENSG00000136514|ENSP00000259030
FSIRKSMTCS	0.680832	XK-related protein 3 (X Kell blood group-related 3) (XTES). [Source:Uniprot/SWISSPROT;Acc:Q5GH77]	dicarboxylic acid transport |	sodium:dicarboxylate symporter activity |	plasma membrane | membrane | integral to membrane |	ENSG00000172967|ENSP00000331704
NNTKILGTLK	0.678966	Cyclin-dependent kinase inhibitor 1B (Cyclin-dependent kinase inhibitor p27) (p27Kip1). [Source:Uniprot/SWISSPROT;Acc:P46527]	cell cycle arrest | | | | | | | | | | |	cyclin-dependent protein kinase inhibitor activity | | |	| nucleus | | |	ENSG00000111276|ENSP00000379629
VIEKLQQTIY	0.678505	Fibrinogen alpha chain precursor [Contains: Fibrinopeptide A]. [Source:Uniprot/SWISSPROT;Acc:P02671]				ENSG00000171560|ENSP00000384151
GILYILQTLE	0.678186	Apoptotic protease-activating factor 1 (Apaf-1). [Source:Uniprot/SWISSPROT;Acc:O14727]	neural tube closure | multicellular organismal development | nervous system development | caspase activation via cytochrome c | forebrain development | regulation of apoptosis | apoptosis |	nucleotide binding | ATP binding | identical protein binding | protein binding |	intracellular | cytosol | soluble fraction | nucleus | cytoplasm |	ENSG00000120868|ENSP00000353059
LVILSLQTLE	0.678186	Uncharacterized protein CYorf15A. [Source:Uniprot/SWISSPROT;Acc:Q9BZA5]				ENSG00000099749|ENSP00000384233
AVMRYLQTLS	0.678186	Toll/interleukin-1 receptor domain-containing adapter protein (TIR domain-containing adapter protein) (MyD88 adapter-like protein) (Adaptor protein Wyatt). [Source:Uniprot/SWISSPROT;Acc:P58753]	inflammatory response | signal transduction | I-kappaB kinase/NF-kappaB cascade | innate immune response |	transmembrane receptor activity | protein binding |	plasma membrane | cytoplasm | intrinsic to membrane |	ENSG00000150455|ENSP00000376446
EKILLLQTLT	0.678186	Integrator complex subunit 10 (Int10). [Source:Uniprot/SWISSPROT;Acc:Q9NVR2]	snRNA processing |	protein binding |	nucleus | integrator complex |	ENSG00000104613|ENSP00000381064
SKYPWHDTLG	0.678133	Inner membrane protein OXA1L, mitochondrial precursor (Oxidase assembly 1-like protein) (OXA1-like protein) (OXA1Hs) (Hsa). [Source:Uniprot/SWISSPROT;Acc:Q15070]	protein insertion into membrane |		integral to membrane |	ENSG00000155463|ENSP00000350740
LAIVQKHSIL	0.677934	Putative protein TMEM137. [Source:Uniprot/SWISSPROT;Acc:Q96IC7]				ENSG00000212703|ENSP00000311246
TVKVSDWTLP	0.677533	Pregnancy-specific beta-1-glycoprotein 8 precursor (PSBG-8). [Source:Uniprot/SWISSPROT;Acc:Q9UQ74]				ENSG00000124467|ENSP00000385081
IKLETKKTKL	0.677246	Oligopeptide transporter, kidney isoform (Peptide transporter 2) (Kidney H(+)/peptide cotransporter) (Solute carrier family 15 member 2). [Source:Uniprot/SWISSPROT;Acc:Q16348]	oligopeptide transport | protein transport | |	transporter activity | protein binding | symporter activity | peptide:hydrogen symporter activity | high affinity oligopeptide transporter activity | oligopeptide transporter activity | |	membrane | integral to membrane | integral to plasma membrane | | membrane fraction | |	ENSG00000163406|ENSP00000295605
NLQEHSTTSV	0.677225	Round spermatid basic protein 1. [Source:Uniprot/SWISSPROT;Acc:Q5VWQ0]		protein binding |	nucleus |	ENSG00000081019|ENSP00000261441
VYHTLIRTPK	0.676618	galectin-3-binding protein-like [Source:RefSeq_peptide;Acc:NP_001073935]		protein binding |	extracellular region |	ENSG00000204347|ENSP00000364515
LLSLGSRTRS	0.67661	Pumilio domain-containing protein C14orf21. [Source:Uniprot/SWISSPROT;Acc:Q86U38]		binding | RNA binding |		ENSG00000196943|ENSP00000380020
EKTEDKYTCP	0.676529	Protein POF1B (Premature ovarian failure protein 1B). [Source:Uniprot/SWISSPROT;Acc:Q8WVV4]			nucleus | cytoplasm | Golgi apparatus |	ENSG00000124429|ENSP00000262753
IAVAGYSTRL	0.676153	Dehydrogenase/reductase SDR family member 2 (EC 1.1.-.-) (HEP27 protein) (Protein D). [Source:Uniprot/SWISSPROT;Acc:Q13268]	response to toxin | myeloid dendritic cell differentiation | oxidation reduction | metabolic process | enterobactin biosynthetic process |	carbonyl reductase (NADPH) activity | binding | oxidoreductase activity | alcohol dehydrogenase activity | 2,3-dihydro-2,3-dihydroxybenzoate dehydrogenase activity | catalytic activity |	nucleus | nuclear envelope | cytoplasm |	ENSG00000100867|ENSP00000250383
TFSRRPKTRV	0.676122	CD226 antigen precursor (DNAX accessory molecule 1) (DNAM-1). [Source:Uniprot/SWISSPROT;Acc:Q15762]	cytokine production | cell adhesion | signal transduction | |	receptor activity | protein binding | |	membrane | integral to plasma membrane |	ENSG00000150637|ENSP00000280200
PDEEVPESES	0.675512	Cell cycle checkpoint protein RAD1 (EC 3.1.11.2) (DNA repair exonuclease rad1 homolog) (Rad1-like DNA damage checkpoint protein) (hRAD1). [Source:Uniprot/SWISSPROT;Acc:O60671]	DNA repair |	damaged DNA binding | exodeoxyribonuclease III activity |	nucleus |	ENSG00000113456|ENSP00000313467
ISKRAFFTKT	0.674713	Putative uncharacterized protein LOC440356. [Source:Uniprot/SWISSPROT;Acc:Q0VD67]				ENSG00000214725|ENSP00000381835
SIMLFGETVL	0.674414	Neurotrimin precursor (hNT). [Source:Uniprot/SWISSPROT;Acc:Q9P121]	protein amino acid phosphorylation |	vascular endothelial growth factor receptor activity | ATP binding |		ENSG00000182667|ENSP00000363916
LHRLQWPTLE	0.674198	Prostaglandin F2-alpha receptor (Prostanoid FP receptor) (PGF receptor) (PGF2 alpha receptor). [Source:Uniprot/SWISSPROT;Acc:P43088]	G-protein coupled receptor protein signaling pathway |	receptor activity | prostaglandin F receptor activity | thromboxane receptor activity | prostaglandin E receptor activity | prostaglandin receptor activity |	integral to membrane |	ENSG00000122420|ENSP00000359792
LDPWLPPTLC	0.674097	Inositol-3-phosphate synthase (EC 5.5.1.4) (Myo-inositol-1-phosphate synthase) (MI-1-P synthase) (MIP synthase) (hIPS) (Myo-inositol 1- phosphate synthase A1) (hINO1). [Source:Uniprot/SWISSPROT;Acc:Q9NPH2]	inositol biosynthetic process | phospholipid biosynthetic process | metabolic process |	inositol-3-phosphate synthase activity | catalytic activity | binding |		ENSG00000105655|ENSP00000337746
GQCHQEATED	0.6738	Putative uncharacterized protein FLJ44636. [Source:Uniprot/SWISSPROT;Acc:Q6ZTI0]				ENSG00000204674|ENSP00000366264
EATDTEATET	0.6738	28S ribosomal protein S16, mitochondrial precursor (S16mt) (MRP-S16). [Source:Uniprot/SWISSPROT;Acc:Q9Y3D3]			intracellular | mitochondrion | ribosome | mitochondrial small ribosomal subunit |	ENSG00000182180|ENSP00000362036
VENIKQETDD	0.67326	Lethal(3)malignant brain tumor-like 2 protein (L(3)mbt-like 2 protein) (H-l(3)mbt-like protein). [Source:Uniprot/SWISSPROT;Acc:Q969R5]	regulation of transcription, DNA-dependent | regulation of transcription |	zinc ion binding | metal ion binding |	| cytoplasm |	ENSG00000100395|ENSP00000216237
SILDSAETKN	0.67277	Kynureninase (EC 3.7.1.3) (L-kynurenine hydrolase). [Source:Uniprot/SWISSPROT;Acc:Q16719]	tryptophan catabolic process | metabolic process | NAD biosynthetic process | quinolinate biosynthetic process | response to interferon-gamma | response to vitamin B6 | anthranilate metabolic process |	hydrolase activity | pyridoxal phosphate binding | kynureninase activity | protein homodimerization activity |	mitochondrion | cytosol | soluble fraction | cytoplasm |	ENSG00000115919|ENSP00000264170
KHRLQCMTSQ	0.672241	Beta-1,4 N-acetylgalactosaminyltransferase 1 (EC 2.4.1.92) ((N- acetylneuraminyl)-galactosylglucosylceramide) (GM2/GD2 synthase) (GalNAc-T). [Source:Uniprot/SWISSPROT;Acc:Q00973]	ganglioside biosynthetic process | carbohydrate metabolic process | glycosphingolipid metabolic process | sequestering of lipid | lipid glycosylation | | |	(N-acetylneuraminyl)-galactosylglucosylceramide N-acetylgalactosaminyltransferase activity | transferase activity, transferring hexosyl groups |	Golgi membrane | membrane | integral to membrane | membrane fraction | Golgi apparatus | integral to Golgi membrane |	ENSG00000135454|ENSP00000341562
EEEESMETQE	0.671847	Interleukin enhancer-binding factor 2 (Nuclear factor of activated T- cells 45 kDa). [Source:Uniprot/SWISSPROT;Acc:Q12905]	transcription | immune response | positive regulation of transcription, DNA-dependent |	DNA binding | RNA polymerase II transcription factor activity | double-stranded RNA binding | protein binding | ATP binding | transferase activity | RNA binding |	nucleus | nucleolus |	ENSG00000143621|ENSP00000355011
HESEYNTTRV	0.67183	Neuropilin and tolloid-like protein 1 precursor (Brain-specific transmembrane protein containing 2 CUB and 1 LDL-receptor class A domains protein 1). [Source:Uniprot/SWISSPROT;Acc:Q8TDF5]		receptor activity |	plasma membrane | integral to membrane | extracellular region |	ENSG00000166342|ENSP00000384120
DDIPPLRTSV	0.671381	Mucin-15 precursor (MUC-15). [Source:Uniprot/SWISSPROT;Acc:Q8N387]				ENSG00000169550|ENSP00000330873
SADSYSSTRR	0.670124	Uncharacterized protein KIAA1853 (Medulloblastoma antigen MU-MB-2.76). [Source:Uniprot/SWISSPROT;Acc:A7MD48]	nucleosome assembly |	DNA binding |	nucleosome | nucleus |	ENSG00000139767|ENSP00000267260
LNGGSRETGL	0.669702	Protein COTE1. [Source:Uniprot/SWISSPROT;Acc:P81408]				ENSG00000160767|ENSP00000357350
GPAPSFTTCL	0.668298	Krueppel-like factor 14 (Transcription factor BTEB5) (Basic transcription element-binding protein 5) (BTE-binding protein 5). [Source:Uniprot/SWISSPROT;Acc:Q8TD94]	transcription | regulation of transcription, DNA-dependent |	DNA binding | zinc ion binding | metal ion binding |	intracellular | nucleus |	ENSG00000174595|ENSP00000310878
EIPAQSPTCV	0.66819	Frizzled-10 precursor (Fz-10) (hFz10) (FzE7) (CD350 antigen). [Source:Uniprot/SWISSPROT;Acc:Q9ULW2]	G-protein coupled receptor protein signaling pathway | multicellular organismal development | Wnt receptor signaling pathway | cell surface receptor linked signal transduction | |	receptor activity | non-G-protein coupled 7TM receptor activity | G-protein coupled receptor activity | Wnt receptor activity | |	membrane | integral to plasma membrane |	ENSG00000111432|ENSP00000229030
PDSPVSVTRL	0.668012	Solute carrier family 26 member 6 (Pendrin-like protein 1) (Pendrin- L1). [Source:Uniprot/SWISSPROT;Acc:Q9BXS9]	transport | sulfate transport |	transporter activity | secondary active sulfate transmembrane transporter activity |	membrane | integral to membrane |	ENSG00000008300|ENSP00000351597
LALHLLWTYN	0.667598	Reversion-inducing cysteine-rich protein with Kazal motifs precursor (hRECK) (Suppressor of tumorigenicity 15) (ST15). [Source:Uniprot/SWISSPROT;Acc:O95980]	blood vessel maturation | extracellular matrix organization | negative regulation of cell cycle |	serine-type endopeptidase inhibitor activity | protein binding | metalloendopeptidase inhibitor activity |	plasma membrane | peripheral to membrane of membrane fraction | anchored to membrane |	ENSG00000122707|ENSP00000367202
SATPRYMTYN	0.667297	26S protease regulatory subunit 7 (Proteasome 26S subunit ATPase 2) (Protein MSS1). [Source:Uniprot/SWISSPROT;Acc:P35998]	ubiquitin-dependent protein catabolic process | protein catabolic process | anaphase-promoting complex-dependent proteasomal ubiquitin-dependent protein catabolic process | interspecies interaction between organisms | negative regulation of ubiquitin-protein ligase activity during mitotic cell cycle | positive regulation of ubiquitin-protein ligase activity during mitotic cell cycle |	nucleotide binding | protein binding | ATP binding | hydrolase activity | ATPase activity | nucleoside-triphosphatase activity | |	proteasome complex | cytosol | nucleus | cytoplasm |	ENSG00000161057|ENSP00000292644
HAGKKSNTCN	0.667043	Zinc finger protein 83 (Zinc finger protein 816B) (Zinc finger protein HPF1). [Source:Uniprot/SWISSPROT;Acc:P51522]	transcription | regulation of transcription |	zinc ion binding | metal ion binding | nucleic acid binding | transcription regulator activity | DNA binding |	intracellular |	ENSG00000167766|ENSP00000301096
TSSEELVTLR	0.66675	Glutathione reductase, mitochondrial precursor (EC 1.8.1.7) (GR) (GRase). [Source:Uniprot/SWISSPROT;Acc:P00390]	glutathione metabolic process | cell redox homeostasis | oxidation reduction | glycerol-3-phosphate metabolic process |	glutathione-disulfide reductase activity | electron carrier activity | oxidoreductase activity | FAD binding | NADP binding | glycerol-3-phosphate dehydrogenase activity | |	mitochondrion | | cytosol | cytoplasm | glycerol-3-phosphate dehydrogenase complex | |	ENSG00000104687|ENSP00000221130
FLMWVLVTLD	0.66675	Uncharacterized protein FLJ43505. [Source:Uniprot/SWISSPROT;Acc:A6PVY3]				ENSG00000197520|ENSP00000375752
AADQRTWTKV	0.666706	Complement C1q tumor necrosis factor-related protein 3 precursor (Secretory protein CORS26). [Source:Uniprot/SWISSPROT;Acc:Q9BXJ4]	metabolic process |	catalytic activity | oxidoreductase activity |		ENSG00000082196|ENSP00000371504
RPVSQNFTAV	0.666551	Uncharacterized protein C10orf46. [Source:Uniprot/SWISSPROT;Acc:Q86Y37]	ubiquitin-dependent protein catabolic process |	ubiquitin protein ligase binding |	cullin-RING ubiquitin ligase complex |	ENSG00000151893|ENSP00000342487
PLEKTPGTWK	0.665738	Probable RNA-binding protein 20 (RNA-binding motif protein 20). [Source:Uniprot/SWISSPROT;Acc:Q5T481]		RNA binding | zinc ion binding | nucleic acid binding |	intracellular |	ENSG00000203867|ENSP00000358532
LCWAMPGTWK	0.665738	Retinoic acid-induced protein 1. [Source:Uniprot/SWISSPROT;Acc:Q7Z5J4]	G-protein coupled receptor protein signaling pathway | | | |	dopamine receptor activity |	integral to membrane | |	ENSG00000108557|ENSP00000322928
PDSSVSGTSL	0.665367	Protein furry homolog. [Source:Uniprot/SWISSPROT;Acc:Q5TBA9]		ATP binding |		ENSG00000073910|ENSP00000267067
EEEEGEETDD	0.665291	Radial spokehead-like protein 1. [Source:Uniprot/SWISSPROT;Acc:Q9H0K4]	iron ion transport | cellular iron ion homeostasis |	ferric iron binding |	intracellular | extracellular region |	ENSG00000104941|ENSP00000221538
ARGPPRESEV	0.66467	Glycine/arginine-rich protein 1. [Source:Uniprot/SWISSPROT;Acc:Q8TAY7]				ENSG00000197245|ENSP00000363386
QKVAVYSTCL	0.664632	Laminin subunit beta-1 precursor (Laminin B1 chain). [Source:Uniprot/SWISSPROT;Acc:P07942]	cell adhesion | positive regulation of cell migration | neurite development | odontogenesis | positive regulation of epithelial cell proliferation | chemotaxis | signal transduction |	extracellular matrix structural constituent | protein binding | calcium ion binding | signal transducer activity |	membrane | extracellular region | proteinaceous extracellular matrix | basement membrane | laminin-1 complex | laminin-2 complex | cytoplasm | cytoskeleton | laminin-8 complex | laminin-10 complex | perinuclear region of cytoplasm |	ENSG00000091136|ENSP00000222399
TSQESEDTYL	0.664334	TBC1 domain family member 10A (EBP50-PDX interactor of 64 kDa) (EPI64 protein). [Source:Uniprot/SWISSPROT;Acc:Q9BXI6]	regulation of Rab GTPase activity |	Rab GTPase activator activity |	intracellular |	ENSG00000099992|ENSP00000385050
PTPDLPQTRV	0.663484	Kelch domain-containing protein 7A precursor. [Source:Uniprot/SWISSPROT;Acc:Q5VTJ3]				ENSG00000179023|ENSP00000326721
LSGTIQITWQ	0.663304					ENSG00000212879|ENSP00000384383
DRETSGDTIC	0.662959	Putative PGM5-like protein 2. [Source:Uniprot/SWISSPROT;Acc:A6NIQ7]	carbohydrate metabolic process | proteolysis |	magnesium ion binding | serine-type endopeptidase activity | intramolecular transferase activity, phosphotransferases | |	| | |	ENSG00000204794|ENSP00000366696
PMVPVVTTIK	0.662175	Transmembrane gamma-carboxyglutamic acid protein 1 precursor (Proline- rich Gla protein 1) (Proline-rich gamma-carboxyglutamic acid protein 1). [Source:Uniprot/SWISSPROT;Acc:O14668]		calcium ion binding |	extracellular region |	ENSG00000130962|ENSP00000380589
EYLLKMATEE	0.662057	Diamine acetyltransferase 1 (EC 2.3.1.57) (Spermidine/spermine N(1)- acetyltransferase 1) (SSAT) (SSAT-1) (Putrescine acetyltransferase) (Polyamine N-acetyltransferase 1). [Source:Uniprot/SWISSPROT;Acc:P21673]	metabolic process | |	N-acetyltransferase activity | transferase activity | |	|	ENSG00000130066|ENSP00000368556
FIFDEFRTVL	0.661197	Strumpellin. [Source:Uniprot/SWISSPROT;Acc:Q12768]	copper ion transport |	copper-exporting ATPase activity | ATP binding |	membrane |	ENSG00000164961|ENSP00000367223
SSQTDNITLG	0.660026	P2Y purinoceptor 13 (P2Y13) (G-protein coupled receptor 86) (G-protein coupled receptor 94). [Source:Uniprot/SWISSPROT;Acc:Q9BPV8]	signal transduction | G-protein coupled receptor protein signaling pathway |	receptor activity | G-protein coupled receptor activity | purinergic nucleotide receptor activity, G-protein coupled |	plasma membrane | membrane | endoplasmic reticulum | |	ENSG00000181631|ENSP00000320376
QSGKSNGTRL	0.659972	Sodium-coupled monocarboxylate transporter 1 (Electrogenic sodium monocarboxylate cotransporter) (Sodium iodide-related cotransporter) (Apical iodide transporter) (Solute carrier family 5 member 8). [Source:Uniprot/SWISSPROT;Acc:Q8N695]	ion transport | sodium ion transport | apoptosis | negative regulation of cell cycle | transport | protein transport |	transporter activity | symporter activity | sodium ion binding | P-P-bond-hydrolysis-driven protein transmembrane transporter activity |	membrane | integral to membrane |	ENSG00000139357|ENSP00000299233
AEDEEIQTKM	0.659967	Protein unc-93 homolog A (Protein UNC-93A) (HmUNC-93A). [Source:Uniprot/SWISSPROT;Acc:Q86WB7]			plasma membrane |	ENSG00000112494|ENSP00000230256
TEQVPEKTEE	0.659413	MutS protein homolog 4. [Source:Uniprot/SWISSPROT;Acc:O15457]	ovarian follicle development | mismatch repair | meiosis | synapsis | reciprocal meiotic recombination | spermatogenesis | female gamete generation | | | | | |	nucleotide binding | DNA binding | ATP binding | mismatched DNA binding |	condensed chromosome | | synaptonemal complex | | nucleus | |	ENSG00000057468|ENSP00000263187
RRTQRKETVA	0.659405	Glutamate receptor, ionotropic kainate 1 precursor (Glutamate receptor 5) (GluR-5) (GluR5) (Excitatory amino acid receptor 3) (EAA3). [Source:Uniprot/SWISSPROT;Acc:P39086]	ion transport | synaptic transmission |	receptor activity | cation channel activity | kainate selective glutamate receptor activity | ionotropic glutamate receptor activity | extracellular-glutamate-gated ion channel activity | ion channel activity |	membrane |	ENSG00000171189|ENSP00000327687
MRRRKACTIS	0.658612	Interferon-induced guanylate-binding protein 1 (GTP-binding protein 1) (Guanine nucleotide-binding protein 1) (GBP-1) (HuGBP-1). [Source:Uniprot/SWISSPROT;Acc:P32455]	immune response |	nucleotide binding | GTPase activity | GTP binding |	plasma membrane |	ENSG00000117228|ENSP00000359504
AYVAKPESLS	0.658592	Calcium/calmodulin-dependent protein kinase type 1D (EC 2.7.11.17) (CaM kinase ID) (CaM kinase I delta) (CaMKI-delta) (CaM-KI delta) (CaMKI delta) (Camk1D) (CamKI-like protein kinase) (CKLiK). [Source:Uniprot/SWISSPROT;Acc:Q8IU85]	protein amino acid phosphorylation | glycogen biosynthetic process |	protein kinase activity | ATP binding | protein tyrosine kinase activity | protein serine/threonine kinase activity | phosphorylase kinase activity | calmodulin binding |	phosphorylase kinase complex |	ENSG00000183049|ENSP00000368122
VVSTIPESLQ	0.658592	Cyclic AMP-dependent transcription factor ATF-6 alpha (Activating transcription factor 6 alpha) (ATF6-alpha) [Contains: Processed cyclic AMP-dependent transcription factor ATF-6 alpha]. [Source:Uniprot/SWISSPROT;Acc:P18850]	transcription | regulation of transcription from RNA polymerase II promoter | protein folding | response to unfolded protein | positive regulation of gene-specific transcription involved in unfolded protein response | signal transduction | regulation of transcription, DNA-dependent |	transcription factor activity | RNA polymerase II transcription factor activity | transcription coactivator activity | sequence-specific DNA binding | protein dimerization activity |	membrane | integral to membrane | endoplasmic reticulum | nucleus | nuclear envelope | nucleoplasm | endoplasmic reticulum membrane |	ENSG00000118217|ENSP00000356919
SQVEGPESLR	0.658592	Pyridoxal-dependent decarboxylase domain-containing protein 1 (EC 4.1.1.-). [Source:Uniprot/SWISSPROT;Acc:Q6P996]	carboxylic acid metabolic process |	protein binding | lyase activity | carboxy-lyase activity | pyridoxal phosphate binding | catalytic activity |		ENSG00000179889|ENSP00000322807
LGLLSWWTSN	0.658327	DNA-directed RNA polymerase III subunit RPC8 (RNA polymerase III subunit C8) (DNA-directed RNA polymerase III subunit H) (DNA-directed RNA polymerase III subunit 22.9 kDa polypeptide). [Source:Uniprot/SWISSPROT;Acc:Q9Y535]	transcription | transcription from RNA polymerase III promoter |	DNA-directed RNA polymerase activity | protein binding |	nucleus | nucleoplasm | DNA-directed RNA polymerase III complex |	ENSG00000100413|ENSP00000347345
PIKIQVQTEQ	0.65719	Attractin precursor (Mahogany homolog) (DPPT-L). [Source:Uniprot/SWISSPROT;Acc:O75882]	multicellular organismal development |	binding | calcium ion binding | receptor activity |	membrane |	ENSG00000088812|ENSP00000344367
GFGEERESIL	0.657017	Ankyrin repeat-rich membrane spanning protein (Kinase D-interacting substrate of 220 kDa). [Source:Uniprot/SWISSPROT;Acc:Q9ULH0]	intracellular signaling cascade |		membrane | integral to membrane | cytosol |	ENSG00000134313|ENSP00000256707
EDTDEEATLR	0.65688	Polyadenylate-binding protein 1-like 2 (RNA-binding protein 32) (RNA- binding motif protein 32). [Source:Uniprot/SWISSPROT;Acc:Q5JQF8]		nucleotide binding | RNA binding | nucleic acid binding |		ENSG00000184388|ENSP00000362621
EDTDEEATLR	0.65688	Polyadenylate-binding protein 1-like 2 (RNA-binding protein 32) (RNA- binding motif protein 32). [Source:Uniprot/SWISSPROT;Acc:Q5JQF8]		nucleotide binding | RNA binding | nucleic acid binding |		ENSG00000186288|ENSP00000362618
SPDAAGATIL	0.656558	Gamma-glutamyltransferase 4 precursor (EC 2.3.2.2) (Gamma- glutamyltranspeptidase 4) (GGT 4) (Gamma-glutamyltransferase-like 3) (Gamma-glutamyltransferase-like 5) [Contains: Gamma- glutamyltransferase 4 heavy chain; Gamma-glutamyltransferase 4 light chain [Source:Uniprot/SWISSPROT;Acc:Q9UJ14]	glutathione biosynthetic process |	gamma-glutamyltransferase activity | acyltransferase activity | transferase activity |	membrane | integral to membrane |	ENSG00000131067|ENSP00000338964
IVSKLKDTVS	0.656511	Homeobox protein Hox-D13 (Hox-4I). [Source:Uniprot/SWISSPROT;Acc:P35453]	skeletal development | regulation of transcription, DNA-dependent | transcription from RNA polymerase II promoter | pattern specification process | embryonic limb morphogenesis | regulation of cell proliferation | homoiothermy | response to freezing |	transcription factor activity | sequence-specific DNA binding | ice binding | DNA binding | ligand-dependent nuclear receptor activity |	nucleus |	ENSG00000128714|ENSP00000376322
DTHNICRTSD	0.656498	Muscleblind-like protein 1 (Triplet-expansion RNA-binding protein). [Source:Uniprot/SWISSPROT;Acc:Q9NR56]	in utero embryonic development | mRNA splice site selection | nervous system development | muscle development | skeletal muscle development | embryonic limb morphogenesis | myoblast differentiation | homoiothermy | response to freezing | | |	nucleic acid binding | zinc ion binding | metal ion binding | ice binding |	| |	ENSG00000152601|ENSP00000350064
DPAESMESLV	0.655528	Receptor-type tyrosine-protein phosphatase gamma precursor (EC 3.1.3.48) (Protein-tyrosine phosphatase gamma) (R-PTP-gamma). [Source:Uniprot/SWISSPROT;Acc:P23470]	protein amino acid dephosphorylation | dephosphorylation |	protein tyrosine phosphatase activity | hydrolase activity | phosphatase activity |		ENSG00000144724|ENSP00000373216
LSAPSKKTSR	0.655422	Keratin, type II cytoskeletal 71 (Cytokeratin-71) (Keratin-71) (K71) (Type II keratin-34) (Type II inner root sheath-specific keratin- K6irs1) (Keratin 6 irs) (hK6irs) (hK6irs1). [Source:Uniprot/SWISSPROT;Acc:Q3SY84]	hair follicle morphogenesis | |	structural molecule activity |	keratin filament | |	ENSG00000139648|ENSP00000267119
FGKGAKKTSH	0.655422	Solute carrier family 35 member B1 (UDP-galactose transporter-related protein 1) (UGTrel1) (hUGTrel1). [Source:Uniprot/SWISSPROT;Acc:P78383]	carbohydrate transport |	sugar:hydrogen symporter activity | UDP-galactose transmembrane transporter activity |	membrane | integral to membrane | endoplasmic reticulum | endoplasmic reticulum membrane | microsome |	ENSG00000121073|ENSP00000240333
PGSINSSTSN	0.655263	Pre-B-cell leukemia transcription factor 4 (Homeobox protein PBX4). [Source:Uniprot/SWISSPROT;Acc:Q9BYU1]	regulation of transcription, DNA-dependent |	transcription factor activity | sequence-specific DNA binding |	| nucleus |	ENSG00000105717|ENSP00000251203
LNRALSSTSS	0.655263	Putative G-protein coupled receptor 44 (Chemoattractant receptor- homologous molecule expressed on Th2 cells) (CD294 antigen). [Source:Uniprot/SWISSPROT;Acc:Q9Y5Y4]	chemotaxis | immune response | signal transduction | G-protein signaling, adenylate cyclase inhibiting pathway | calcium-mediated signaling | positive regulation of G-protein coupled receptor protein signaling pathway | G-protein coupled receptor protein signaling pathway | | | | |	prostaglandin J receptor activity | receptor activity | G-protein coupled receptor activity | prostaglandin D receptor activity | prostaglandin F receptor activity | N-formyl peptide receptor activity | C5a anaphylatoxin receptor activity | anaphylatoxin receptor activity | purinergic nucleotide receptor activity, G-protein coupled | | | | |	plasma membrane | integral to membrane | integral to plasma membrane |	ENSG00000183134|ENSP00000332812
NHGTGNHTAQ	0.654394	Serine/threonine-protein phosphatase 2B catalytic subunit beta isoform (EC 3.1.3.16) (Calmodulin-dependent calcineurin A subunit beta isoform) (CAM-PRP catalytic subunit). [Source:Uniprot/SWISSPROT;Acc:P16298]	protein amino acid dephosphorylation | heart development | T cell differentiation | | | | | | | |	protein serine/threonine phosphatase activity | iron ion binding | hydrolase activity | |		ENSG00000107758|ENSP00000378306
SLVYIRATEK	0.654279	Uncharacterized protein C14orf28 (Dopamine receptor-interacting protein 1). [Source:Uniprot/SWISSPROT;Acc:Q4W4Y0]				ENSG00000179476|ENSP00000326846
QGLGPSHTQS	0.654131	Fibroblast growth factor receptor 3 precursor (EC 2.7.10.1) (FGFR-3) (CD333 antigen). [Source:Uniprot/SWISSPROT;Acc:P22607]		receptor activity |		ENSG00000068078|ENSP00000323596
DKGRAKGTPV	0.6536	Mitochondrial 28S ribosomal protein S34 (S34mt) (MRP-S34). [Source:Uniprot/SWISSPROT;Acc:P82930]		protein binding |	mitochondrion | ribosome |	ENSG00000074071|ENSP00000380531
TWVGLSWTEA	0.653583	Mitochondrial 18 kDa protein (MTP18). [Source:Uniprot/SWISSPROT;Acc:Q9UDX5]	carbon utilization |	carbonate dehydratase activity | zinc ion binding |		ENSG00000100010|ENSP00000347267
IRHQHLHTKE	0.653041	Zinc finger protein 391. [Source:Uniprot/SWISSPROT;Acc:Q9UJN7]	transcription | regulation of transcription, DNA-dependent |	DNA binding | zinc ion binding | metal ion binding | nucleic acid binding |	intracellular | nucleus |	ENSG00000124613|ENSP00000244576
WTVVEVETFH	0.653004	Putative uncharacterized protein FLJ22184. [Source:Uniprot/SWISSPROT;Acc:Q9H6K5]	regulation of transcription, DNA-dependent | G-protein coupled receptor protein signaling pathway |	DNA binding | ligand-dependent nuclear receptor activity | structural constituent of cell wall |	integral to membrane | nucleus |	ENSG00000183248|ENSP00000330326
EDQEEVKTLD	0.652908	Uncharacterized protein FLJ46266. [Source:Uniprot/SWISSPROT;Acc:Q6PI97]				ENSG00000183644|ENSP00000364768
KGEDFVKTLK	0.652908	Malate dehydrogenase, mitochondrial precursor (EC 1.1.1.37). [Source:Uniprot/SWISSPROT;Acc:P40926]	glycolysis | tricarboxylic acid cycle | malate metabolic process | cellular carbohydrate metabolic process | oxidation reduction | carbohydrate metabolic process | metabolic process |	binding | oxidoreductase activity | L-malate dehydrogenase activity | malate dehydrogenase activity | oxidoreductase activity, acting on the CH-OH group of donors, NAD or NADP as acceptor | catalytic activity | |	mitochondrion | | mitochondrial inner membrane | | mitochondrial matrix |	ENSG00000146701|ENSP00000327070
SKKKEKLTEE	0.652892	Centriolin (110 kDa centrosomal protein) (Centrosomal protein 1). [Source:Uniprot/SWISSPROT;Acc:Q7Z7A1]	regulation of transcription, DNA-dependent |	transcription factor activity | sequence-specific DNA binding | protein dimerization activity |	nucleus |	ENSG00000119397|ENSP00000362953
NFSLAPITKL	0.652145	Limkain-b1. [Source:Uniprot/SWISSPROT;Acc:Q9Y4F3]		nucleic acid binding |		ENSG00000166783|ENSP00000341939
NNLHIPMTKL	0.651938	Protocadherin-15 precursor. [Source:Uniprot/SWISSPROT;Acc:Q96QU1]	startle response | morphogenesis of an epithelium | actin filament organization | visual perception | locomotory behavior | adult walking behavior | sensory cilium biogenesis | multicellular organism growth | auditory receptor cell differentiation | inner ear development | detection of mechanical stimulus involved in sensory perception of sound | detection of mechanical stimulus involved in equil…	protein binding | calcium ion binding | |	| membrane | cytoplasm | |	ENSG00000150275|ENSP00000363076
YVCGEHRTVV	0.651001	Probable G-protein coupled receptor 63 (PSP24-beta) (PSP24-2). [Source:Uniprot/SWISSPROT;Acc:Q9BZJ6]	signal transduction | G-protein coupled receptor protein signaling pathway |	receptor activity | G-protein coupled receptor activity |	plasma membrane | integral to membrane |	ENSG00000112218|ENSP00000229955
DDYNYYYTRS	0.650755	Vesicular acetylcholine transporter (VAChT) (Solute carrier family 18 member 3). [Source:Uniprot/SWISSPROT;Acc:Q16572]	acetylcholine transport | transport |	transporter activity | acetylcholine transmembrane transporter activity |	membrane | integral to membrane | integral to plasma membrane | membrane fraction |	ENSG00000187714|ENSP00000363229
TEEEVQDTRL	0.65073	Cystic fibrosis transmembrane conductance regulator (CFTR) (cAMP- dependent chloride channel) (ATP-binding cassette transporter sub- family C member 7). [Source:Uniprot/SWISSPROT;Acc:P13569]	ion transport | respiratory gaseous exchange | transport | | | | | | | | | | |	nucleotide binding | chloride channel activity | ATP binding | ATPase activity | ion channel activity | ATP-binding and phosphorylation-dependent chloride channel activity | protein binding | PDZ domain binding | chloride ion binding | ATPase activity, coupled to transmembrane movement of substances | nucleoside-triphosphatase activity |	membrane | integral to membrane | apical plasma membrane | |	ENSG00000001626|ENSP00000003084
FQHCFQETFT	0.650558	Submaxillary gland androgen-regulated protein 3 homolog B precursor (Proline-rich protein 3) (Proline-rich peptide P-B) [Contains: Peptide P-A; Peptide D1A]. [Source:Uniprot/SWISSPROT;Acc:P02814]	G-protein coupled receptor protein signaling pathway |	nutrient reservoir activity |	integral to membrane |	ENSG00000171201|ENSP00000370418
GSDGTVRTWS	0.6498	Sperm-associated antigen 16 protein (Pf20 protein homolog). [Source:Uniprot/SWISSPROT;Acc:Q8N0X2]	cell projection organization |		cytoplasm | cilium | flagellum |	ENSG00000144451|ENSP00000332592
IRIYDVHTCK	0.649299	Proto-oncogene protein Wnt-3 precursor. [Source:Uniprot/SWISSPROT;Acc:P56703]	Wnt receptor signaling pathway, calcium modulating pathway | multicellular organismal development | | | | |	signal transducer activity | protein binding | |	proteinaceous extracellular matrix |	ENSG00000108379|ENSP00000225512
ESMTDVHTCK	0.649299	Protein Wnt-16 precursor. [Source:Uniprot/SWISSPROT;Acc:Q9UBV4]	Wnt receptor signaling pathway, calcium modulating pathway | multicellular organismal development |	signal transducer activity |	extracellular region |	ENSG00000002745|ENSP00000355065
TRVYDVHTCK	0.649299	Protein Wnt-3a precursor. [Source:Uniprot/SWISSPROT;Acc:P56704]	in utero embryonic development | somitogenesis | heart looping | Wnt receptor signaling pathway, calcium modulating pathway | multicellular organismal development | determination of left/right symmetry | axonogenesis | hemopoiesis | mammary gland development | inner ear morphogenesis | regulation of cell differentiation | somatic stem cell division | paraxial mesodermal cell fate commitment | | |…	signal transducer activity | protein binding | |	proteinaceous extracellular matrix | extracellular space | |	ENSG00000154342|ENSP00000284523
EPEIHSTTCL	0.649151	Carcinoembryonic antigen-related cell adhesion molecule 3 precursor (Carcinoembryonic antigen CGM1) (CD66d antigen). [Source:Uniprot/SWISSPROT;Acc:P40198]				ENSG00000170956|ENSP00000374318
TAQMLTVTLR	0.649054	Uncharacterized protein ENSP00000371558. [Source:Uniprot/SPTREMBL;Acc:A6NJI9]		protein binding |		ENSG00000205858|ENSP00000384971
GHIPSIYTDT	0.648945	Zinc finger protein GLIS1 (GLI-similar 1). [Source:Uniprot/SWISSPROT;Acc:Q8NBF1]	negative regulation of transcription from RNA polymerase II promoter | regulation of transcription, DNA-dependent | positive regulation of transcription | positive regulation of transcription from RNA polymerase II promoter | | | | |	DNA binding | specific RNA polymerase II transcription factor activity | zinc ion binding | metal ion binding | | |	intracellular | nucleus | | cytoplasm |	ENSG00000174332|ENSP00000309653
ATKDKKITTV	0.648872	Exocyst complex component 4 (Exocyst complex component Sec8). [Source:Uniprot/SWISSPROT;Acc:Q96A65]	vesicle docking during exocytosis | protein transport |	nucleic acid binding | protein binding | ATP binding | ATP-dependent helicase activity | PDZ domain binding |	exocyst | cytoplasm |	ENSG00000131558|ENSP00000253861
LSNEIIQTEA	0.648813	Prostaglandin E2 receptor EP3 subtype (Prostanoid EP3 receptor) (PGE receptor, EP3 subtype) (PGE2-R). [Source:Uniprot/SWISSPROT;Acc:P43115]	G-protein coupled receptor protein signaling pathway | regulation of muscle contraction |	prostaglandin F receptor activity | prostaglandin E receptor activity | thromboxane receptor activity | prostaglandin receptor activity | prostanoid receptor activity |	integral to membrane |	ENSG00000050628|ENSP00000359962
VDFPPKESSL	0.648786	Activin receptor type-2A precursor (EC 2.7.11.30) (Activin receptor type IIA) (ACTR-IIA) (ACTRIIA). [Source:Uniprot/SWISSPROT;Acc:P27037]	gastrulation with mouth forming second | protein amino acid phosphorylation | spermatogenesis | determination of left/right symmetry | mesoderm development | anterior/posterior pattern formation | positive regulation of bone mineralization | BMP signaling pathway | positive regulation of activin receptor signaling pathway | sperm ejaculation | penile erection | positive regulation of erythrocyte …	nucleotide binding | magnesium ion binding | ATP binding | coreceptor activity | transferase activity | activin receptor activity | growth factor binding | manganese ion binding | protein self-association | activin binding | inhibin beta-A binding | receptor signaling protein serine/threonine kinase activity | transmembrane receptor protein serine/threonine kinase activity | transforming growth f…	plasma membrane | membrane | integral to plasma membrane | cytoplasm | inhibin-betaglycan-ActRII complex |	ENSG00000121989|ENSP00000385568
PTHIIVETMM	0.647984	Sodium- and chloride-dependent taurine transporter. [Source:Uniprot/SWISSPROT;Acc:P31641]	beta-alanine transport | neurotransmitter transport | taurine transport | amino acid metabolic process | | |	beta-alanine transmembrane transporter activity | taurine:sodium symporter activity | symporter activity | neurotransmitter:sodium symporter activity | | |	membrane | integral to plasma membrane |	ENSG00000131389|ENSP00000354107
QEAGKEGTEN	0.647555	High mobility group nucleosome-binding domain-containing protein 3 (Thyroid receptor-interacting protein 7) (TRIP-7). [Source:Uniprot/SWISSPROT;Acc:Q15651]		DNA binding | |	chromatin | nucleus |	ENSG00000118418|ENSP00000275036
GGSDGGYTIW	0.647469	DAZ-associated protein 2 (Deleted in azoospermia-associated protein 2). [Source:Uniprot/SWISSPROT;Acc:Q15038]		protein binding | WW domain binding | |		ENSG00000183283|ENSP00000331100
NQLAWFDTDL	0.647335	Catenin beta-1 (Beta-catenin). [Source:Uniprot/SWISSPROT;Acc:P35222]	epithelial to mesenchymal transition | transcription | cell adhesion | Wnt receptor signaling pathway through beta-catenin | | | | | | | | | | | | | | | | | | | | | | | | | | | | | | | | | | | | | | | | | | | | | | | | | | | | | |	structural molecule activity | protein C-terminus binding | phosphate binding | binding | | | | | | | | | | |	plasma membrane | | | cytosol | | nucleus | | cytoplasm | | | cytoskeleton | | | | | | lateral plasma membrane | | | | beta-catenin destruction complex | | | |	ENSG00000168036|ENSP00000379486
RRENSSMTAL	0.646485	RPL32P3 protein (HCG1780885, isoform CRA_a) (Fragment). [Source:Uniprot/SPTREMBL;Acc:Q96BP1]	translation |	structural constituent of ribosome |	intracellular | ribosome |	ENSG00000183611|ENSP00000333424
MNRSVSLTIY	0.645798	Wee1-like protein kinase (EC 2.7.10.2) (Wee1A kinase) (WEE1hu). [Source:Uniprot/SWISSPROT;Acc:P30291]	protein amino acid phosphorylation | cell cycle | mitosis | cell division |	nucleotide binding | magnesium ion binding | protein serine/threonine kinase activity | non-membrane spanning protein tyrosine kinase activity | protein binding | ATP binding | transferase activity | protein kinase activity | protein tyrosine kinase activity |	nucleus | nucleoplasm |	ENSG00000166483|ENSP00000299613
VCKIPSLTIH	0.645798	C-type lectin domain-containing protein UNQ5810/PRO19627 precursor. [Source:Uniprot/SWISSPROT;Acc:Q6UXS0]		binding | sugar binding |		ENSG00000188477|ENSP00000382146
QSHPFWITRC	0.645283	Myotubularin-related protein 11 (Cisplatin resistance-associated protein) (hCRA). [Source:Uniprot/SWISSPROT;Acc:A4FU01]	dephosphorylation |	phosphatase activity |		ENSG00000014914|ENSP00000339274
TSKSKKGTSK	0.643564	Coiled-coil domain-containing protein 27. [Source:Uniprot/SWISSPROT;Acc:Q2M243]				ENSG00000162592|ENSP00000294600
TEAKLTETNA	0.643032	Myosin-XVIIIa (Myosin containing a PDZ domain) (Molecule associated with JAK3 N-terminus) (MAJN). [Source:Uniprot/SWISSPROT;Acc:Q92614]	DNA metabolic process |	protein binding | DNA binding | ATP binding | DNA-dependent ATPase activity | motor activity |	myosin complex |	ENSG00000196535|ENSP00000346713
RTGPPSATLG	0.641537	Adenylate cyclase type 4 (EC 4.6.1.1) (Adenylate cyclase type IV) (ATP pyrophosphate-lyase 4) (Adenylyl cyclase 4). [Source:Uniprot/SWISSPROT;Acc:Q8NFM4]	G-protein signaling, coupled to cAMP nucleotide second messenger | cAMP biosynthetic process | intracellular signaling cascade | cyclic nucleotide biosynthetic process | |	adenylate cyclase activity | magnesium ion binding | phosphorus-oxygen lyase activity |	intracellular | | membrane | integral to membrane | dendrite | |	ENSG00000129467|ENSP00000312126
TKRKTINSIL	0.641372	Alpha-2,8-sialyltransferase 8F (EC 2.4.99.-) (ST8Sia VI). [Source:Uniprot/SWISSPROT;Acc:P61647]	protein amino acid O-linked glycosylation | glycolipid biosynthetic process | carbohydrate biosynthetic process | protein amino acid glycosylation |	sialyltransferase activity |	membrane | integral to membrane | Golgi apparatus | integral to Golgi membrane |	ENSG00000148488|ENSP00000366835
LFSHRCLTIQ	0.640547	Acetyl-coenzyme A synthetase, cytoplasmic (EC 6.2.1.1) (Acetate--CoA ligase) (Acyl-activating enzyme) (Acetyl-CoA synthetase) (ACS) (AceCS) (Acyl-CoA synthetase short-chain family member 2). [Source:Uniprot/SWISSPROT;Acc:Q9NR19]	metabolic process | lipid biosynthetic process |	catalytic activity | acetate-CoA ligase activity | AMP binding | protein binding | ligase activity |	cytosol | nucleus | cytoplasm |	ENSG00000131069|ENSP00000353804
SSMSVVQTLY	0.64027	15 kDa selenoprotein precursor. [Source:Uniprot/SWISSPROT;Acc:O60613]				ENSG00000183291|ENSP00000359584
VYEVPVETKF	0.640054	Chloride anion exchanger (Protein DRA) (Down-regulated in adenoma) (Solute carrier family 26 member 3). [Source:Uniprot/SWISSPROT;Acc:P40879]	transport | anion transport | excretion | sulfate transport | heme transport | cytochrome complex assembly |	transcription factor activity | transcription cofactor activity | transporter activity | secondary active sulfate transmembrane transporter activity | antiporter activity | chloride ion binding | heme transporter activity | |	membrane | integral to membrane | membrane fraction | | |	ENSG00000091138|ENSP00000345873
SGKRTISTQT	0.639984	Poly(A) RNA polymerase, mitochondrial precursor (EC 2.7.7.19) (PAP) (mtPAP) (Polynucleotide adenylyltransferase) (PAP-associated domain- containing protein 1). [Source:Uniprot/SWISSPROT;Acc:Q9NVV4]				ENSG00000107951|ENSP00000350820
AQSPQSKTRW	0.639428	G-protein coupled receptor family C group 5 member C precursor (Retinoic acid-induced gene 3 protein) (RAIG-3). [Source:Uniprot/SWISSPROT;Acc:Q9NQ84]	signal transduction | G-protein coupled receptor protein signaling pathway | visual perception |	receptor activity | G-protein coupled receptor activity | sevenless binding |	membrane | integral to membrane |	ENSG00000170412|ENSP00000376404
SASPSKATKS	0.638975	RING finger protein C13orf7. [Source:Uniprot/SWISSPROT;Acc:Q5W0B1]		protein binding | zinc ion binding | metal ion binding |		ENSG00000152193|ENSP00000282003
KEPIGKTTRQ	0.638869	Uncharacterized protein C1orf105. [Source:Uniprot/SWISSPROT;Acc:O95561]				ENSG00000180999|ENSP00000356698
RHPEMVTTES	0.638414	SEC14 domain and spectrin repeat-containing protein 1 (Huntingtin- interacting protein-like protein) (Protein Solo). [Source:Uniprot/SWISSPROT;Acc:Q86VW0]		protein binding | |		ENSG00000187231|ENSP00000334183
QPGQLVDTSL	0.638315	Ankyrin repeat and SAM domain-containing protein 4B (Harmonin- interacting ankyrin repeat-containing protein) (Harp). [Source:Uniprot/SWISSPROT;Acc:Q8N8V4]		protein binding | |	plasma membrane | |	ENSG00000175311|ENSP00000308772
KRKIQHVTWP	0.638248	Ashwin. [Source:Uniprot/SWISSPROT;Acc:Q9BVC5]				ENSG00000135974|ENSP00000258457
QFIWISKTLF	0.637963	Uncharacterized protein CXorf59. [Source:Uniprot/SWISSPROT;Acc:Q8N9S7]	methylation |	nucleic acid binding | methyltransferase activity |		ENSG00000176034|ENSP00000380599
GSRPGRHTKL	0.637847	UPF0326 protein FAM152A. [Source:Uniprot/SWISSPROT;Acc:Q9BSY9]				ENSG00000121644|ENSP00000306528
NKSEPFLTWL	0.636632	WW domain-containing transcription regulator protein 1 (Transcriptional coactivator with PDZ-binding motif). [Source:Uniprot/SWISSPROT;Acc:Q9GZV5]	negative regulation of transcription from RNA polymerase II promoter | osteoblast differentiation | transcription | negative regulation of fat cell differentiation | positive regulation of transcription from RNA polymerase II promoter | cell-matrix adhesion | | | | |	transcription corepressor activity | protein binding | transcription regulator activity | protein homodimerization activity | | | | | |	| cytoplasm | | transcription factor complex | | cytoskeleton |	ENSG00000018408|ENSP00000376631
LDKESFLTWL	0.636632	65 kDa Yes-associated protein (YAP65). [Source:Uniprot/SWISSPROT;Acc:P46937]		protein binding |		ENSG00000137693|ENSP00000331023
GISSLKITVW	0.636197	Myelin-oligodendrocyte glycoprotein precursor. [Source:Uniprot/SWISSPROT;Acc:Q16653]				ENSG00000206456|ENSP00000373015
GISSLKITVW	0.636197	Myelin-oligodendrocyte glycoprotein precursor. [Source:Uniprot/SWISSPROT;Acc:Q16653]				ENSG00000137345|ENSP00000373128
GISSLKITVW	0.636197	myelin oligodendrocyte glycoprotein isoform beta1 precursor [Source:RefSeq_peptide;Acc:NP_002424]				ENSG00000204655|ENSP00000366101
RQSILFSTDV	0.635999	Uncharacterized protein ENSP00000383220 (Fragment). [Source:Uniprot/SPTREMBL;Acc:A8MU91]				ENSG00000215456|ENSP00000383220
RQSILFSTDV	0.635999	Uncharacterized protein ENSP00000371678 (Fragment). [Source:Uniprot/SPTREMBL;Acc:A8MQT8]	signal transduction |		intracellular |	ENSG00000215481|ENSP00000371678
GQSILFSTDV	0.635999	Uncharacterized protein ENSP00000383393. [Source:Uniprot/SPTREMBL;Acc:A8MUR4]				ENSG00000215544|ENSP00000383393
RNTLYFSTDV	0.635999	Active breakpoint cluster region-related protein. [Source:Uniprot/SWISSPROT;Acc:Q12979]	small GTPase mediated signal transduction | brain development | regulation of Rho protein signal transduction | signal transduction | intracellular signaling cascade | |	guanyl-nucleotide exchange factor activity | Rho guanyl-nucleotide exchange factor activity | GTPase activator activity |	intracellular |	ENSG00000159842|ENSP00000303909
LHHIKKMTVE	0.63599	UHRF1-binding protein 1-like. [Source:Uniprot/SWISSPROT;Acc:A0JNW5]				ENSG00000111647|ENSP00000279907
RESRAIDTGE	0.635709	CDNA FLJ26056 fis, clone PRS03239. [Source:Uniprot/SPTREMBL;Acc:Q6ZPC6]				ENSG00000187979|ENSP00000341237
RYPDTTHTKK	0.635345	Tolloid-like protein 1 precursor (EC 3.4.24.-). [Source:Uniprot/SWISSPROT;Acc:O43897]	skeletal development | proteolysis | multicellular organismal development | cell differentiation |	metalloendopeptidase activity | calcium ion binding | peptidase activity | zinc ion binding | metallopeptidase activity |	extracellular region |	ENSG00000038295|ENSP00000061240
LNPNKMATLM	0.635104	Lactoylglutathione lyase (EC 4.4.1.5) (Methylglyoxalase) (Aldoketomutase) (Glyoxalase I) (Glx I) (Ketone-aldehyde mutase) (S-D- lactoylglutathione methylglyoxal lyase). [Source:Uniprot/SWISSPROT;Acc:Q04760]	anti-apoptosis |	lactoylglutathione lyase activity | zinc ion binding | lyase activity | metal ion binding |	cytoplasm |	ENSG00000124767|ENSP00000362463
RAEAAKITPQ	0.634518	Microspherule protein 1 (58 kDa microspherule protein) (Cell cycle- regulated factor p78) (MCRS2). [Source:Uniprot/SWISSPROT;Acc:Q96EZ8]	protein modification process |	protein binding |	nucleus | cytoplasm | nucleoplasm |	ENSG00000187778|ENSP00000385281
NDSFTEATNV	0.634516	Neuropeptide Y receptor type 2 (NPY2-R) (NPY-Y2 receptor). [Source:Uniprot/SWISSPROT;Acc:P49146]	signal transduction | G-protein coupled receptor protein signaling pathway | G-protein signaling, adenylate cyclase inhibiting pathway | locomotory behavior | visual perception | heme transport | cytochrome complex assembly |	peptide YY receptor activity | receptor activity | G-protein coupled receptor activity | calcium channel regulator activity | sugar binding | angiotensin type II receptor activity | neuropeptide Y receptor activity | heme transporter activity | neuropeptide receptor activity | | |	plasma membrane | membrane | integral to membrane | integral to plasma membrane |	ENSG00000185149|ENSP00000377426
TNSRHGETTV	0.634431	Frizzled-2 precursor (Fz-2) (hFz2) (FzE2). [Source:Uniprot/SWISSPROT;Acc:Q14332]	establishment of tissue polarity | G-protein coupled receptor protein signaling pathway | cell-cell signaling | multicellular organismal development | Wnt receptor signaling pathway | epithelial cell differentiation | cell surface receptor linked signal transduction | | |	receptor activity | non-G-protein coupled 7TM receptor activity | G-protein coupled receptor activity | protein binding | |	membrane | integral to plasma membrane |	ENSG00000180340|ENSP00000323901
TNSKQGETTV	0.634431	Frizzled-1 precursor (Fz-1) (hFz1) (FzE1). [Source:Uniprot/SWISSPROT;Acc:Q9UP38]	G-protein coupled receptor protein signaling pathway | cell-cell signaling | multicellular organismal development | Wnt receptor signaling pathway | negative regulation of transcription | epithelial cell differentiation | cell surface receptor linked signal transduction | | | | |	non-G-protein coupled 7TM receptor activity | G-protein coupled receptor activity | protein binding | |	membrane | integral to membrane |	ENSG00000157240|ENSP00000287934
NTLNRKTTPV	0.634044	Voltage-dependent calcium channel gamma-8 subunit (Neuronal voltage- gated calcium channel gamma-8 subunit). [Source:Uniprot/SWISSPROT;Acc:Q8WXS5]	ion transport | regulation of transcription, DNA-dependent | G-protein coupled receptor protein signaling pathway |	structural molecule activity | voltage-gated ion channel activity | calcium ion binding | transcription factor activity | dopamine receptor activity |	membrane | integral to membrane | nucleus | tight junction |	ENSG00000142408|ENSP00000270458
VDKVTSPTKV	0.634016	Caldesmon (CDM). [Source:Uniprot/SWISSPROT;Acc:Q05682]	muscle contraction |	actin binding | calmodulin binding | myosin binding | phosphopantetheine binding |		ENSG00000122786|ENSP00000354513
KWGSICATST	0.633703	Intestine-specific homeobox (RAX-like homeobox). [Source:Uniprot/SWISSPROT;Acc:Q2M1V0]	regulation of transcription, DNA-dependent |	transcription factor activity | sequence-specific DNA binding |	nucleus |	ENSG00000175329|ENSP00000386037
WESMRSPTSL	0.633436	Uncharacterized protein C1orf123. [Source:Uniprot/SWISSPROT;Acc:Q9NWV4]				ENSG00000162384|ENSP00000360535
LQRLISNTKS	0.632869	Heat shock 70 kDa protein 14 (Heat shock protein HSP60) (HSP70-like protein 1). [Source:Uniprot/SWISSPROT;Acc:Q0VDF9]	response to stress |			ENSG00000187522|ENSP00000367599
IREKRTKTWR	0.632838	Disco-interacting protein 2 homolog C (DIP2 homolog C). [Source:Uniprot/SWISSPROT;Acc:Q9Y2E4]	metabolic process |	catalytic activity |		ENSG00000151240|ENSP00000370914
AGGLLASTWV	0.632801	cDNA FLJ46160 fis, clone TESTI4002141. [Source:Uniprot/SPTREMBL;Acc:Q6ZQQ8]				ENSG00000212859|ENSP00000375389
LSLQEKESYC	0.632562	Notch homolog 2 N-terminal-like protein. [Source:Uniprot/SWISSPROT;Acc:Q7Z3S9]		calcium ion binding |		ENSG00000213240|ENSP00000344557
DLKSIKWTQH	0.632275	Cysteine desulfurase, mitochondrial precursor (EC 2.8.1.7). [Source:Uniprot/SWISSPROT;Acc:Q9Y697]	metabolic process | amino acid metabolic process |	catalytic activity | pyridoxal phosphate binding | lyase activity |	mitochondrion | mitochondrial matrix |	ENSG00000078872|ENSP00000380570
KNQPFHATRN	0.631352	Retinoic acid receptor beta (RAR-beta) (Nuclear receptor subfamily 1 group B member 2) (RAR-epsilon) (HBV-activated protein). [Source:Uniprot/SWISSPROT;Acc:P10826]	transcription | regulation of transcription, DNA-dependent |	transcription factor activity | retinoic acid receptor activity | receptor activity | zinc ion binding | sequence-specific DNA binding | metal ion binding | DNA binding | ligand-dependent nuclear receptor activity | steroid binding | steroid hormone receptor activity |	nucleus |	ENSG00000077092|ENSP00000373282
ESRLSAETVQ	0.631247	Receptor-type tyrosine-protein phosphatase R precursor (EC 3.1.3.48) (Protein-tyrosine phosphatase PCPTP1) (NC-PTPCOM1) (Ch-1PTPase). [Source:Uniprot/SWISSPROT;Acc:Q15256]	protein amino acid dephosphorylation | dephosphorylation |	protein tyrosine phosphatase activity | hydrolase activity | phosphatase activity |		ENSG00000153233|ENSP00000368054
RQSSPAETVD	0.631247	Putative uncharacterized protein C10orf115. [Source:Uniprot/SWISSPROT;Acc:Q5QP74]				ENSG00000204566|ENSP00000382705
PEKANDETGE	0.630757	Inactive phospholipase C-like protein 2 (PLC-L2) (PLC-L(2)) (Phospholipase C-L2) (Phospholipase C epsilon 2). [Source:Uniprot/SWISSPROT;Acc:Q9UPR0]	lipid metabolic process | intracellular signaling cascade | signal transduction |	phosphoinositide phospholipase C activity | signal transducer activity | calcium ion binding | phospholipase C activity | phosphoric diester hydrolase activity |	cytoplasm |	ENSG00000154822|ENSP00000285094
GMKRLTSTRL	0.630646	Ribosomal protein S6 kinase alpha-2 (EC 2.7.11.1) (S6K-alpha 2) (90 kDa ribosomal protein S6 kinase 2) (p90-RSK 2) (Ribosomal S6 kinase 3) (RSK-3) (pp90RSK3) (MAP kinase-activated protein kinase 1c) (MAPKAPK1C). [Source:Uniprot/SWISSPROT;Acc:Q15349]	protein amino acid phosphorylation | protein kinase cascade |	protein kinase activity | ATP binding | protein serine/threonine kinase activity | protein tyrosine kinase activity | magnesium ion binding |		ENSG00000071242|ENSP00000386050
EFAFLEGTLD	0.630635	DNA polymerase epsilon subunit 4 (EC 2.7.7.7) (DNA polymerase II subunit 4) (DNA polymerase epsilon subunit p12). [Source:Uniprot/SWISSPROT;Acc:Q9NR33]		DNA-directed DNA polymerase activity | protein binding | transferase activity | nucleotidyltransferase activity | sequence-specific DNA binding | DNA binding |	intracellular | nucleus |	ENSG00000115350|ENSP00000233699
QLPDYYDTPL	0.630006	PH domain leucine-rich repeat-containing protein phosphatase (EC 3.1.3.16) (PH domain leucine-rich repeat protein phosphatase) (Pleckstrin homology domain-containing family E protein 1) (Suprachiasmatic nucleus circadian oscillatory protein) (hSCOP) (PHLP [Source:Uniprot/SWISSPROT;Acc:O60346]		catalytic activity | protein binding |		ENSG00000081913|ENSP00000383170
HPWGRIKTAC	0.629807	Roundabout homolog 4 precursor (Magic roundabout). [Source:Uniprot/SWISSPROT;Acc:Q8WZ75]				ENSG00000154133|ENSP00000313629
LSSVHPSTKL	0.629709	AT-rich interactive domain-containing protein 5B (ARID domain- containing protein 5B) (Mrf1-like) (Modulator recognition factor 2) (MRF-2). [Source:Uniprot/SWISSPROT;Acc:Q14865]	transcription | regulation of transcription, DNA-dependent |	DNA binding |	intracellular | nucleus |	ENSG00000150347|ENSP00000279873
PLLENAETPQ	0.629568	Son of sevenless homolog 2 (SOS-2). [Source:Uniprot/SWISSPROT;Acc:Q07890]	regulation of Rho protein signal transduction | regulation of small GTPase mediated signal transduction | small GTPase mediated signal transduction | nucleosome assembly | |	DNA binding | Rho guanyl-nucleotide exchange factor activity | protein binding | guanyl-nucleotide exchange factor activity | | | |	intracellular | nucleosome | nucleus |	ENSG00000100485|ENSP00000216373
VAVAQTPTLR	0.629339	Phospholipid scramblase 3 (PL scramblase 3) (Ca(2+)-dependent phospholipid scramblase 3). [Source:Uniprot/SWISSPROT;Acc:Q9NRY6]				ENSG00000187838|ENSP00000370033
AHVAHPRTRC	0.629232	Ankyrin repeat domain-containing protein 23 (Diabetes-related ankyrin repeat protein) (Muscle ankyrin repeat protein 3). [Source:Uniprot/SWISSPROT;Acc:Q86SG2]	|		| |	ENSG00000163126|ENSP00000333108
QITVDIGTPS	0.627578	Beta-1,4-galactosyltransferase 1 (EC 2.4.1.-) (Beta-1,4-GalTase 1) (Beta4Gal-T1) (b4Gal-T1) (UDP-galactose:beta-N-acetylglucosamine beta- 1,4-galactosyltransferase 1) (UDP-Gal:beta-GlcNAc beta-1,4- galactosyltransferase 1) [Includes: Lactose synthase A pr [Source:Uniprot/SWISSPROT;Acc:P15291]	epithelial cell development | acute inflammatory response | carbohydrate metabolic process | lactose biosynthetic process | galactose metabolic process | protein amino acid terminal N-glycosylation | cell adhesion | binding of sperm to zona pellucida | penetration of zona pellucida | negative regulation of cell proliferation | glycoprotein biosynthetic process | extracellular matrix organization …	beta-N-acetylglucosaminylglycopeptide beta-1,4-galactosyltransferase activity | N-acetyllactosamine synthase activity | lactose synthase activity | cytoskeletal protein binding | transferase activity, transferring glycosyl groups | manganese ion binding | metal ion binding | | | |	plasma membrane | | Golgi trans cisterna | integral to membrane | extracellular region | cytoplasm | Golgi apparatus | | external side of plasma membrane | | basolateral plasma membrane | desmosome | glycocalyx | brush border membrane |	ENSG00000086062|ENSP00000369055
PLPPEEESWV	0.626981	GAS2-like protein 2 (Growth arrest-specific protein 2-like 2) (GAS2- related protein on chromosome 17). [Source:Uniprot/SWISSPROT;Acc:Q8NHY3]	cell cycle arrest |		cytoplasm | cytoskeleton |	ENSG00000132139|ENSP00000254466
QIAGTKSTTV	0.626436	DCN1-like protein 1 (Defective in cullin neddylation protein 1-like protein 1) (DCUN1 domain-containing protein 1) (Squamous cell carcinoma-related oncogene). [Source:Uniprot/SWISSPROT;Acc:Q96GG9]	ubiquitin-dependent protein catabolic process |			ENSG00000043093|ENSP00000292782
RLVKGERTNL	0.625897	Phytanoyl-CoA dioxygenase, peroxisomal precursor (EC 1.14.11.18) (Phytanoyl-CoA alpha-hydroxylase) (PhyH) (Phytanic acid oxidase). [Source:Uniprot/SWISSPROT;Acc:O14832]	fatty acid alpha-oxidation | |	catalytic activity | protein binding | | |	|	ENSG00000107537|ENSP00000380126
STTTSCRTKY	0.625664	Keratin type II cuticular Hb4 (Type II hair keratin Hb4) (Keratin-84) (K84). [Source:Uniprot/SWISSPROT;Acc:Q9NSB2]		structural molecule activity |	keratin filament |	ENSG00000161849|ENSP00000257951
TETASVCTKV	0.625057	Solute carrier family 23 member 1 (Sodium-dependent vitamin C transporter 1) (hSVCT1) (Na(+)/L-ascorbic acid transporter 1) (Yolk sac permease-like molecule 3). [Source:Uniprot/SWISSPROT;Acc:Q9UHI7]	transport |	transporter activity |	membrane |	ENSG00000170482|ENSP00000302851
QYKYVKITAS	0.624889	Ran-binding protein 9 (RanBP9) (RanBP7) (Ran-binding protein M) (RanBPM) (BPM90) (BPM-L). [Source:Uniprot/SWISSPROT;Acc:Q96S59]	G-protein coupled receptor protein signaling pathway | cell adhesion |	hormone activity | nutrient reservoir activity | structural molecule activity |	integral to membrane | extracellular region | actin cytoskeleton |	ENSG00000010017|ENSP00000283152
FYPPPKKTKH	0.624588	Ribonuclease T2 precursor (EC 3.1.27.-) (Ribonuclease 6). [Source:Uniprot/SWISSPROT;Acc:O00584]	RNA catabolic process |	RNA binding | endoribonuclease activity | hydrolase activity |	extracellular region |	ENSG00000026297|ENSP00000028008
PGNSPSGTVV	0.624424	Dystrophia myotonica WD repeat-containing protein (Dystrophia myotonica-containing WD repeat motif protein) (DMR-N9 protein) (Protein 59). [Source:Uniprot/SWISSPROT;Acc:Q09019]				ENSG00000185800|ENSP00000366964
IERLGFLTLQ	0.624264	IQ domain-containing protein J. [Source:Uniprot/SWISSPROT;Acc:Q1A5X6]				ENSG00000214216|ENSP00000380930
GLQHEQPTEQ	0.623593	Protein MRVI1 (Inositol 1,4,5-triphosphate receptor-associated cGMP kinase substrate) (JAW1-related protein MRVI1). [Source:Uniprot/SWISSPROT;Acc:Q9Y6F6]	G-protein coupled receptor protein signaling pathway |	glucagon receptor activity |	membrane | integral to membrane | nucleus | cytoplasm | endoplasmic reticulum membrane | sarcoplasmic reticulum |	ENSG00000072952|ENSP00000307885
EDIDMYSTRS	0.623495	Apolipoprotein O-like precursor (Protein FAM121A). [Source:Uniprot/SWISSPROT;Acc:Q6UXV4]			mitochondrion | | extracellular region | |	ENSG00000155008|ENSP00000362268
TCILTIESKN	0.623344	Nexilin (F-actin binding protein) (Nelin). [Source:Uniprot/SWISSPROT;Acc:Q0ZGT2]	regulation of cell migration | regulation of cytoskeleton organization |	actin filament binding |	cytoplasm | cytoskeleton | cell-substrate adherens junction | cell junction |	ENSG00000162614|ENSP00000333938
VPWIKSVTKL	0.622317	Neurotrypsin precursor (EC 3.4.21.-) (Serine protease 12) (Motopsin) (Leydin). [Source:Uniprot/SWISSPROT;Acc:P56730]	proteolysis |	serine-type endopeptidase activity | scavenger receptor activity | peptidase activity | catalytic activity |	membrane | extracellular region |	ENSG00000164099|ENSP00000296498
GGNQVKNTVE	0.622201	26S proteasome non-ATPase regulatory subunit 5 (26S proteasome subunit S5B) (26S protease subunit S5 basic). [Source:Uniprot/SWISSPROT;Acc:Q16401]			cytosol | protein complex |	ENSG00000095261|ENSP00000363030
RILQLSLTEH	0.622037	Ankyrin repeat domain-containing protein 13D. [Source:Uniprot/SWISSPROT;Acc:Q6ZTN6]				ENSG00000172932|ENSP00000310874
RILRLSLTEQ	0.622037	Ankyrin repeat domain-containing protein 13B. [Source:Uniprot/SWISSPROT;Acc:Q86YJ7]				ENSG00000198720|ENSP00000378328
WEHILLFTPV	0.621996	Uncharacterized protein C20orf72. [Source:Uniprot/SWISSPROT;Acc:Q9BQP7]				ENSG00000125871|ENSP00000366933
LRVTNSRTSP	0.62156	Beta-lactamase-like protein FLJ75971 (EC 3.-.-.-). [Source:Uniprot/SWISSPROT;Acc:Q68D91]		zinc ion binding | hydrolase activity | metal ion binding |		ENSG00000176055|ENSP00000314776
AGPRPVPTWL	0.621487	CDNA FLJ25155 fis, clone CBR07976. [Source:Uniprot/SPTREMBL;Acc:Q96LR6]				ENSG00000177428|ENSP00000316122
ISQLRSRTKM	0.620882	TBC1 domain family member 8B. [Source:Uniprot/SWISSPROT;Acc:Q0IIM8]	regulation of Rab GTPase activity |	GTPase activator activity | Rab GTPase activator activity | calcium ion binding |	intracellular |	ENSG00000133138|ENSP00000349781
EDARDPVTRL	0.620634	ES cell-associated transcript 1 protein. [Source:Uniprot/SWISSPROT;Acc:Q587J8]				ENSG00000203908|ENSP00000359392
CSSPLKNTPS	0.620522	Mineralocorticoid receptor (MR) (Nuclear receptor subfamily 3 group C member 2). [Source:Uniprot/SWISSPROT;Acc:P08235]	transcription | regulation of transcription, DNA-dependent |	transcription factor activity | ligand-dependent nuclear receptor activity | zinc ion binding | sequence-specific DNA binding | metal ion binding | receptor activity | DNA binding |	nucleus |	ENSG00000151623|ENSP00000343907
LQVQIYNTCQ	0.620414	Laminin subunit beta-2 precursor (S-laminin) (Laminin B1s chain). [Source:Uniprot/SWISSPROT;Acc:P55268]	cell adhesion | axon extension involved in regeneration | |	protein binding | calcium ion binding |	extracellular region | endoplasmic reticulum | proteinaceous extracellular matrix | | basal lamina | nucleus | cytoplasm |	ENSG00000172037|ENSP00000307156
KVKEICDTVD	0.620405	Abhydrolase domain-containing protein 5. [Source:Uniprot/SWISSPROT;Acc:Q8WTS1]	proteolysis | sensory perception of sound | |	aminopeptidase activity | hydrolase activity | catalytic activity | |	cytoplasm | monolayer-surrounded lipid storage body |	ENSG00000011198|ENSP00000013894
NQKTTQDTYR	0.619645	Uncharacterized protein C1orf194. [Source:Uniprot/SWISSPROT;Acc:Q5T5A4]				ENSG00000179902|ENSP00000358958
LQDLAPDTAL	0.619628	Vacuolar ATP synthase subunit B, kidney isoform (EC 3.6.3.14) (V- ATPase subunit B 1) (Vacuolar proton pump subunit B 1) (Endomembrane proton pump 58 kDa subunit). [Source:Uniprot/SWISSPROT;Acc:P15313]	ossification | ion transport | regulation of pH | excretion | sensory perception of sound | energy coupled proton transport, against electrochemical gradient | ATP metabolic process | proton transport | |	hydrogen-exporting ATPase activity, phosphorylative mechanism | hydrolase activity | hydrogen ion transporting ATP synthase activity, rotational mechanism | hydrogen ion transporting ATPase activity, rotational mechanism | hydrogen ion transmembrane transporter activity |	proton-transporting two-sector ATPase complex | membrane | membrane fraction | | cytoplasm | endomembrane system | basolateral plasma membrane | | apical plasma membrane | | vacuolar proton-transporting V-type ATPase complex |	ENSG00000116039|ENSP00000234396
EPAKETTTNV	0.61935	Solute carrier family 2, facilitated glucose transporter member 3 (Glucose transporter type 3, brain) (GLUT-3). [Source:Uniprot/SWISSPROT;Acc:P11169]	carbohydrate transport | transmembrane transport | transport | potassium ion transport |	transporter activity | sugar:hydrogen symporter activity | glucose transmembrane transporter activity | substrate-specific transmembrane transporter activity | voltage-gated potassium channel activity |	membrane | integral to membrane | voltage-gated potassium channel complex |	ENSG00000059804|ENSP00000379829
EPAKETTTNV	0.61935	Solute carrier family 2, facilitated glucose transporter member 14 (Glucose transporter type 14) (GLUT-14). [Source:Uniprot/SWISSPROT;Acc:Q8TDB8]	multicellular organismal development | spermatogenesis | carbohydrate transport | cell differentiation | transmembrane transport | transport |	transporter activity | sugar:hydrogen symporter activity | glucose transmembrane transporter activity | substrate-specific transmembrane transporter activity |	plasma membrane | membrane | integral to membrane | cytoplasm |	ENSG00000173262|ENSP00000379834
LPALFNKTRK	0.619172	PP12104 (HCG1776101). [Source:Uniprot/SPTREMBL;Acc:Q71RC9]				ENSG00000204323|ENSP00000364363
SGRAVLTTWK	0.61912	Probable tubulin polyglutamylase TTLL1 (EC 6.-.-.-) (Tubulin polyglutamylase complex subunit 3) (PGs3) (Tubulin--tyrosine ligase- like protein 1). [Source:Uniprot/SWISSPROT;Acc:O95922]	protein modification process |	tubulin-tyrosine ligase activity | ligase activity |	cytoplasm | cytoskeleton | microtubule |	ENSG00000100271|ENSP00000266254
KPLHPNATST	0.618698	RAD51-associated protein 1 (RAD51-interacting protein). [Source:Uniprot/SWISSPROT;Acc:Q96B01]	nucleosome assembly |	DNA binding |	nucleosome | nucleus |	ENSG00000111247|ENSP00000323750
PTDVLFESNR	0.618681	Chloride channel protein 6 (ClC-6). [Source:Uniprot/SWISSPROT;Acc:P51797]	chloride transport | tetracycline transport | response to antibiotic |	voltage-gated chloride channel activity | tetracycline:hydrogen antiporter activity | ion channel activity |	membrane | integral to membrane |	ENSG00000011021|ENSP00000308367
RPGFASESKV	0.618511	Beta-1 adrenergic receptor (Beta-1 adrenoceptor) (Beta-1 adrenoreceptor). [Source:Uniprot/SWISSPROT;Acc:P08588]	positive regulation of heart rate by epinephrine-norepinephrine | positive regulation of the force of heart contraction by epinephrine-norepinephrine | diet induced thermogenesis | vasodilation by norepinephrine-epinephrine involved in regulation of systemic arterial blood pressure | signal transduction | G-protein coupled receptor protein signaling pathway | G-protein signaling, adenylate cyclas…	receptor activity | G-protein coupled receptor activity | beta1-adrenergic receptor activity | protein binding | adrenoceptor activity | dopamine receptor activity | histamine receptor activity | | |	plasma membrane | integral to membrane | integral to plasma membrane | membrane fraction | |	ENSG00000043591|ENSP00000358301
LPPPESESKV	0.618511	G protein-activated inward rectifier potassium channel 3 (GIRK3) (Potassium channel, inwardly rectifying subfamily J member 9) (Inwardly rectifier K(+) channel Kir3.3). [Source:Uniprot/SWISSPROT;Acc:Q92806]	ion transport | potassium ion transport |	voltage-gated ion channel activity | protein binding | G-protein activated inward rectifier potassium channel activity | potassium ion binding |	membrane | integral to membrane |	ENSG00000162728|ENSP00000357067
LRVANEVTLN	0.618419	Lumican precursor (Keratan sulfate proteoglycan lumican) (KSPG lumican). [Source:Uniprot/SWISSPROT;Acc:P51884]	visual perception |	collagen binding | protein binding |	proteinaceous extracellular matrix | | fibrillar collagen |	ENSG00000139329|ENSP00000266718
SPRLGSESSL	0.617931	Granulocyte-macrophage colony-stimulating factor receptor subunit alpha precursor (GM-CSF-R-alpha) (GMR) (CD116 antigen) (CDw116). [Source:Uniprot/SWISSPROT;Acc:P15509]		hematopoietin/interferon-class (D200-domain) cytokine receptor activity |	membrane |	ENSG00000198223|ENSP00000370920
RGLLLLKTRL	0.617646	Interleukin-11 precursor (IL-11) (Adipogenesis inhibitory factor) (AGIF) (Oprelvekin). [Source:Uniprot/SWISSPROT;Acc:P20809]	cell-cell signaling | positive regulation of cell proliferation | positive regulation of peptidyl-serine phosphorylation | positive regulation of MAPKKK cascade | positive regulation of transcription from RNA polymerase II promoter | negative regulation of hormone secretion | positive regulation of peptidyl-tyrosine phosphorylation | |	cytokine activity | growth factor activity | | | |	extracellular region | extracellular space |	ENSG00000095752|ENSP00000264563
TFPASTSTIF	0.617204	Transmembrane protein 116. [Source:Uniprot/SWISSPROT;Acc:Q8NCL8]				ENSG00000198270|ENSP00000347620
VLTPRMCTRL	0.61718	WD repeat-containing protein 6. [Source:Uniprot/SWISSPROT;Acc:Q9NNW5]				ENSG00000178252|ENSP00000346247
LQQGRDITRL	0.616639	Phosphoprotein associated with glycosphingolipid-enriched microdomains 1 (Transmembrane adapter protein PAG) (Csk-binding protein) (Transmembrane phosphoprotein Cbp). [Source:Uniprot/SWISSPROT;Acc:Q9NWQ8]	immune response | intracellular signaling cascade | negative regulation of T cell activation | |	protein binding | SH2 domain binding | |	plasma membrane | integral to membrane | membrane raft |	ENSG00000076641|ENSP00000220597
QQRAEDITRL	0.616639	Homeobox protein Hox-C4 (Hox-3E) (CP19). [Source:Uniprot/SWISSPROT;Acc:P09017]	| | | |	sequence-specific DNA binding | DNA binding |		ENSG00000198353|ENSP00000305973
EDQHTQITKV	0.616135	Phosphatidylinositol-3,4,5-trisphosphate 3-phosphatase and dual- specificity protein phosphatase PTEN (EC 3.1.3.67) (EC 3.1.3.16) (EC 3.1.3.48) (Phosphatase and tensin homolog) (Mutated in multiple advanced cancers 1). [Source:Uniprot/SWISSPROT;Acc:P60484]	angiogenesis | protein amino acid dephosphorylation | induction of apoptosis | central nervous system development | negative regulation of apoptosis | endothelial cell migration | cardiac muscle development | negative regulation of protein kinase B signaling cascade | regulation of cyclin-dependent protein kinase activity | lipid metabolic process | negative regulation of cell proliferation | neg…	protein tyrosine phosphatase activity | protein binding | protein tyrosine/serine/threonine phosphatase activity | phosphatase activity | phosphatidylinositol-3-phosphatase activity | protein serine/threonine phosphatase activity | lipid binding | phosphatidylinositol-3,4,5-trisphosphate 3-phosphatase activity | hydrolase activity | PDZ domain binding | inositol-1,3,4,5-tetrakisphosphate 3-phosph…	cytosol | nucleus | cytoplasm |	ENSG00000171862|ENSP00000361021
PTFLERHTSC	0.616023	Electrogenic sodium bicarbonate cotransporter 1 (Sodium bicarbonate cotransporter) (Na(+)/HCO3(-) cotransporter) (Solute carrier family 4 member 4) (kNBC1). [Source:Uniprot/SWISSPROT;Acc:Q9Y6R1]	transport | anion transport | sodium ion transport |	transporter activity | inorganic anion exchanger activity | anion transmembrane transporter activity | sodium:bicarbonate symporter activity | symporter activity | sodium ion binding | anion exchanger activity |	plasma membrane | membrane | integral to membrane | integral to plasma membrane | basolateral plasma membrane |	ENSG00000080493|ENSP00000264485
PAFRVVDTEF	0.615973	Serine/threonine-protein kinase PCTAIRE-1 (EC 2.7.11.22) (PCTAIRE- motif protein kinase 1). [Source:Uniprot/SWISSPROT;Acc:Q00536]	protein amino acid phosphorylation |	protein serine/threonine kinase activity | ATP binding | nucleotide binding | cyclin-dependent protein kinase activity | protein binding | transferase activity | protein kinase activity | protein tyrosine kinase activity |	plasma membrane | cytoplasm |	ENSG00000102225|ENSP00000349762
SKKVLKMTFL	0.61582	Putative uncharacterized protein C10orf113. [Source:Uniprot/SWISSPROT;Acc:Q5VZT2]				ENSG00000204683|ENSP00000366322
EKLSSIESDV	0.615767	Glutamate [NMDA] receptor subunit epsilon-2 precursor (N-methyl D- aspartate receptor subtype 2B) (NR2B) (NMDAR2B) (N-methyl-D-aspartate receptor subunit 3) (NR3) (hNR3). [Source:Uniprot/SWISSPROT;Acc:Q13224]	behavioral fear response | in utero embryonic development | startle response | suckling behavior | cation transport | calcium ion transport | glutamate signaling pathway | sensory organ development | learning | memory | embryonic development | response to ethanol | regulation of synaptic plasticity | behavioral response to pain | detection of mechanical stimulus involved in sensory perception of …	magnesium ion binding | receptor activity | N-methyl-D-aspartate selective glutamate receptor activity | extracellular-glutamate-gated ion channel activity | calcium channel activity | calcium ion binding | protein binding | glycine binding | glutamate receptor binding | ionotropic glutamate receptor activity | ion channel activity | transporter activity | | | | |	plasma membrane | membrane | integral to plasma membrane | | synaptic vesicle | | postsynaptic density | | N-methyl-D-aspartate selective glutamate receptor complex | | synaptosome | | cell junction | outer membrane-bounded periplasmic space | presynaptic membrane | | | synapse | | postsynaptic membrane | |	ENSG00000150086|ENSP00000279593
KKMPSIESDV	0.615767	Glutamate [NMDA] receptor subunit epsilon-1 precursor (N-methyl D- aspartate receptor subtype 2A) (NR2A) (NMDAR2A) (hNR2A). [Source:Uniprot/SWISSPROT;Acc:Q12879]	startle response | response to amphetamine | ion transport | calcium ion transport | glutamate signaling pathway | memory | protein localization | visual learning | response to wounding | neurogenesis | sleep | directional locomotion | negative regulation of protein catabolic process | dopamine metabolic process | serotonin metabolic process | response to drug | response to ethanol | regulation o…	magnesium ion binding | receptor activity | N-methyl-D-aspartate selective glutamate receptor activity | extracellular-glutamate-gated ion channel activity | calcium channel activity | calcium ion binding | protein binding | glutamate receptor binding | ionotropic glutamate receptor activity | ion channel activity | transporter activity | | | | | | |	plasma membrane | membrane | integral to plasma membrane | | cytoplasm | postsynaptic density | | N-methyl-D-aspartate selective glutamate receptor complex | | synaptosome | | cell junction | outer membrane-bounded periplasmic space | presynaptic membrane | | | synapse | | postsynaptic membrane | |	ENSG00000183454|ENSP00000379820
SMVVCSCTLA	0.615234	CDNA FLJ25648 fis, clone SYN01015. [Source:Uniprot/SPTREMBL;Acc:Q8N1G8]				ENSG00000181508|ENSP00000323694
NSPRGYDTCP	0.614535	Protein SSX4 (Cancer/testis antigen 5.4) (CT5.4). [Source:Uniprot/SWISSPROT;Acc:O60224]	regulation of transcription, DNA-dependent |	nucleic acid binding |	intracellular |	ENSG00000198946|ENSP00000380134
NSPRGYDTCP	0.614535	Protein SSX4 (Cancer/testis antigen 5.4) (CT5.4). [Source:Uniprot/SWISSPROT;Acc:O60224]	regulation of transcription, DNA-dependent |	nucleic acid binding |	intracellular |	ENSG00000204645|ENSP00000364667
LIAMYFYTML	0.614156	Uroplakin-1a (Uroplakin Ia) (UPIa) (UPKa) (Tetraspanin-21) (Tspan-21). [Source:Uniprot/SWISSPROT;Acc:O00322]	epithelial cell differentiation | protein oligomerization |	protein binding | protein homodimerization activity | monosaccharide binding | |	plasma membrane | integral to membrane | endoplasmic reticulum |	ENSG00000105668|ENSP00000222275
PHTEYIESSP	0.613989	microtubule-associated protein 6 isoform 1 [Source:RefSeq_peptide;Acc:NP_149052]		calmodulin binding | microtubule binding |	cytoplasm | Golgi apparatus | cytoskeleton | microtubule |	ENSG00000171533|ENSP00000307093
RGGAESHTFK	0.61313	Cysteine-rich protein 1 (Cysteine-rich intestinal protein) (CRIP) (Cysteine-rich heart protein) (hCRHP). [Source:Uniprot/SWISSPROT;Acc:P50238]	cell proliferation |	zinc ion binding | metal ion binding |	cytoplasm |	ENSG00000213145|ENSP00000376315
PSRDRKETSI	0.612831	RalA-binding protein 1 (RalBP1) (Ral-interacting protein 1) (76 kDa Ral-interacting protein) (Dinitrophenyl S-glutathione ATPase) (DNP-SG ATPase). [Source:Uniprot/SWISSPROT;Acc:Q15311]	transport | chemotaxis | signal transduction | small GTPase mediated signal transduction | regulation of GTPase activity | positive regulation of Cdc42 GTPase activity | |	GTPase activator activity | protein binding | ATPase activity | Ral GTPase binding | Rac GTPase activator activity | ATPase activity, coupled to movement of substances | Rac GTPase binding | | | | |	intracellular | membrane |	ENSG00000017797|ENSP00000372924
SAGADSETHC	0.612579	Solute carrier organic anion transporter family member 1B1 (Solute carrier family 21 member 6) (Sodium-independent organic anion- transporting polypeptide 2) (OATP 2) (Liver-specific organic anion transporter 1) (LST-1) (OATP-C). [Source:Uniprot/SWISSPROT;Acc:Q9Y6L6]	ion transport | organic anion transport | transport |	transporter activity | sodium-independent organic anion transmembrane transporter activity |	plasma membrane | membrane | integral to membrane | integral to plasma membrane | membrane fraction | basolateral plasma membrane |	ENSG00000134538|ENSP00000256958
TICRQEDTYK	0.611676	Extended synaptotagmin-3 (E-Syt3) (Chr3syt) (Protein FAM62C). [Source:Uniprot/SWISSPROT;Acc:A0FGR9]				ENSG00000158220|ENSP00000372661
GSENCRGTLN	0.611114	Histone-lysine N-methyltransferase SETD1B (EC 2.1.1.43) (SET domain- containing protein 1B) (hSET1B) (Lysine N-methyltransferase 2G). [Source:Uniprot/SWISSPROT;Acc:Q9UPS6]	transcription | regulation of transcription, DNA-dependent | chromatin modification | potassium ion transport | cell adhesion |	nucleotide binding | RNA binding | methyltransferase activity | transferase activity | histone-lysine N-methyltransferase activity | voltage-gated potassium channel activity | structural molecule activity |	integral to membrane | nucleus | actin cytoskeleton | nuclear speck |	ENSG00000139718|ENSP00000267197
PHFFHLNTKL	0.611087	AT-rich interactive domain-containing protein 5A (ARID domain- containing protein 5A) (Modulator recognition factor 1) (MRF-1). [Source:Uniprot/SWISSPROT;Acc:Q03989]	transcription | regulation of transcription, DNA-dependent |	DNA binding |	intracellular | nucleus |	ENSG00000196843|ENSP00000350078
KGWASDETEI	0.611014	Nesprin-1 (Nuclear envelope spectrin repeat protein 1) (Synaptic nuclear envelope protein 1) (Syne-1) (Myocyte nuclear envelope protein 1) (Myne-1) (Enaptin). [Source:Uniprot/SWISSPROT;Acc:Q8NF91]				ENSG00000131018|ENSP00000356221
CSSALDATWR	0.610782	Protein naked cuticle homolog 2 (hNkd2) (Naked-2). [Source:Uniprot/SWISSPROT;Acc:Q969F2]				ENSG00000145506|ENSP00000372177
AEAGVVESEN	0.610534	Centromere protein S (CENP-S) (Apoptosis-inducing TAF9-like domain- containing protein 1). [Source:Uniprot/SWISSPROT;Acc:Q8N2Z9]		DNA binding |		ENSG00000175279|ENSP00000340955
GDKEGNRTAL	0.610486	Transmembrane and coiled-coil domain-containing protein 3 precursor (Putative LAG1-interacting protein). [Source:Uniprot/SWISSPROT;Acc:Q6UWJ1]	regulation of pH |	solute:hydrogen antiporter activity |	integral to membrane |	ENSG00000150403|ENSP00000364540
PAPFLPMTVL	0.610415	Transcription factor 7 (T-cell-specific transcription factor 1) (TCF- 1) (T-cell factor 1). [Source:Uniprot/SWISSPROT;Acc:P36402]	regulation of transcription, DNA-dependent |	DNA binding |		ENSG00000081059|ENSP00000378469
FLVLASRTQL	0.610223	ADP-ribosyl cyclase 2 precursor (EC 3.2.2.5) (Cyclic ADP-ribose hydrolase 2) (cADPr hydrolase 2) (Bone marrow stromal antigen 1) (BST- 1) (CD157 antigen). [Source:Uniprot/SWISSPROT;Acc:Q10588]	humoral immune response | multicellular organismal development | metabolic process |	NAD+ nucleosidase activity | binding | hydrolase activity |	plasma membrane | extrinsic to membrane | anchored to membrane |	ENSG00000109743|ENSP00000265016
HSGSYLVTSV	0.610125	Adenomatous polyposis coli protein (Protein APC) (Deleted in polyposis 2.5). [Source:Uniprot/SWISSPROT;Acc:P25054]	protein complex assembly | response to DNA damage stimulus | negative regulation of microtubule depolymerization | cell cycle arrest | negative regulation of cell proliferation | axis specification | anterior/posterior pattern formation | dorsal/ventral pattern formation | negative regulation of cyclin-dependent protein kinase activity | Wnt receptor signaling pathway through beta-catenin | Wnt r…	beta-catenin binding | microtubule binding | protein kinase CK2 regulator activity | protein kinase binding | protein binding | binding | | |	kinetochore | cytosol | nucleus | | cytoplasm | | centrosome | lateral plasma membrane | beta-catenin destruction complex |	ENSG00000134982|ENSP00000257430
PHLLPLCTSR	0.609735	Tripartite motif-containing protein 39 (RING finger protein 23) (Testis-abundant finger protein). [Source:Uniprot/SWISSPROT;Acc:Q9HCM9]		protein binding | zinc ion binding | metal ion binding |	intracellular |	ENSG00000204599|ENSP00000365842
QEADVEITIF	0.609005	Uncharacterized protein C20orf175. [Source:Uniprot/SWISSPROT;Acc:Q96MK2]	immune response |	chemokine activity | binding |	extracellular region |	ENSG00000042062|ENSP00000045083
AQQAVKRTAH	0.608939	Dolichyl-diphosphooligosaccharide--protein glycosyltransferase subunit 2 precursor (EC 2.4.1.119) (Dolichyl-diphosphooligosaccharide--protein glycosyltransferase 63 kDa subunit) (Ribophorin-2) (Ribophorin II) (RPN-II) (RIBIIR). [Source:Uniprot/SWISSPROT;Acc:P04844]	protein amino acid N-linked glycosylation via asparagine |	dolichyl-diphosphooligosaccharide-protein glycotransferase activity |	endoplasmic reticulum membrane | oligosaccharyltransferase complex |	ENSG00000118705|ENSP00000345904
IVWQVSYTPE	0.608487	C-jun-amino-terminal kinase-interacting protein 3 (JNK-interacting protein 3) (JIP-3) (JNK MAP kinase scaffold protein 3) (Mitogen- activated protein kinase 8-interacting protein 3). [Source:Uniprot/SWISSPROT;Acc:Q9UPT6]	vesicle-mediated transport | regulation of JNK cascade |	MAP-kinase scaffold activity | kinesin binding | protein kinase binding |	Golgi membrane | cytoplasm |	ENSG00000138834|ENSP00000372133
SVLNILYTSC	0.608083	Neutral and basic amino acid transport protein rBAT (B(0,+)-type amino acid transport protein) (NBAT) (D2H). [Source:Uniprot/SWISSPROT;Acc:Q07837]	carbohydrate metabolic process | amino acid metabolic process | transport | basic amino acid transport | L-cystine transport |	catalytic activity | basic amino acid transmembrane transporter activity | L-cystine transmembrane transporter activity | cation binding |	membrane | integral to plasma membrane | membrane fraction | mitochondrial inner membrane |	ENSG00000138079|ENSP00000260649
TKEANITTPR	0.608022	G patch domain and KOW motifs-containing protein (G patch domain- containing protein 5) (Protein MOS2 homolog) (Protein T54). [Source:Uniprot/SWISSPROT;Acc:Q92917]				ENSG00000068394|ENSP00000331931
LALMIPSTSW	0.607885	Contactin-5 precursor (Neural recognition molecule NB-2) (hNB-2). [Source:Uniprot/SWISSPROT;Acc:O94779]	protein amino acid phosphorylation | |	vascular endothelial growth factor receptor activity | ATP binding |		ENSG00000149972|ENSP00000381219
PEDFFCGTSS	0.607458	Uncharacterized protein C17orf53. [Source:Uniprot/SWISSPROT;Acc:Q8N3J3]				ENSG00000125319|ENSP00000313500
GGICDCQTSR	0.606678	Mitochondrial-processing peptidase subunit alpha, mitochondrial precursor (EC 3.4.24.64) (Alpha-MPP) (P-55). [Source:Uniprot/SWISSPROT;Acc:Q10713]	proteolysis |	catalytic activity | metalloendopeptidase activity | metal ion binding |		ENSG00000165688|ENSP00000360785
MSPFLPATRR	0.606437	Postmeiotic segregation increased 2-like protein 3 (Postmeiotic segregation increased 2-like protein 9) (Postmeiotic segregation increased protein 5) (PMS2-related protein 3). [Source:Uniprot/SWISSPROT;Acc:Q13401]	regulation of transcription, DNA-dependent |	nucleic acid binding | ATP binding |	intracellular |	ENSG00000127957|ENSP00000275580
GTRLSQHTDV	0.605102	Protein FAM26A. [Source:Uniprot/SWISSPROT;Acc:Q86XJ0]			membrane | integral to membrane |	ENSG00000183128|ENSP00000358798
PPSPAKMTQH	0.604163	Aldehyde dehydrogenase, dimeric NADP-preferring (EC 1.2.1.5) (ALDH class 3) (ALDHIII). [Source:Uniprot/SWISSPROT;Acc:P30838]	cellular aldehyde metabolic process | oxidation reduction | metabolic process |	3-chloroallyl aldehyde dehydrogenase activity | aldehyde dehydrogenase [NAD(P)+] activity | oxidoreductase activity | |	| cytoplasm |	ENSG00000108602|ENSP00000368560
EMDRRPATVV	0.603291	1-phosphatidylinositol-4,5-bisphosphate phosphodiesterase beta-4 (EC 3.1.4.11) (Phosphoinositide phospholipase C) (Phospholipase C- beta-4) (PLC-beta-4). [Source:Uniprot/SWISSPROT;Acc:Q15147]	lipid metabolic process | intracellular signaling cascade | lipid catabolic process | signal transduction |	protein binding | phosphoinositide phospholipase C activity | signal transducer activity | calcium ion binding | hydrolase activity | phospholipase C activity | phosphoric diester hydrolase activity |	nucleus | smooth endoplasmic reticulum | microsome | postsynaptic density | dendrite |	ENSG00000101333|ENSP00000367754
KMVAVLITSC	0.603259	Sacsin. [Source:Uniprot/SWISSPROT;Acc:Q9NZJ4]				ENSG00000151835|ENSP00000382868
VGVRMLMTSD	0.603052	Uncharacterized protein ENSP00000382127. [Source:Uniprot/SPTREMBL;Acc:A8MWL7]				ENSG00000214881|ENSP00000382127
VGVRMLMTSD	0.603052	Transmembrane protein 14B. [Source:Uniprot/SWISSPROT;Acc:Q9NUH8]			membrane | integral to membrane |	ENSG00000137210|ENSP00000368858
MWWPHLMTSQ	0.603052	Xylosyltransferase 2 (EC 2.4.2.26) (Xylosyltransferase II) (XylT-II) (XT-II) (Peptide O-xylosyltransferase 1). [Source:Uniprot/SWISSPROT;Acc:Q9H1B5]		acetylglucosaminyltransferase activity |	membrane |	ENSG00000015532|ENSP00000365733
YSNTHIHTHL	0.601912	Spermatogenesis-associated protein 12 (Spermatogenesis-related protein 5). [Source:Uniprot/SWISSPROT;Acc:Q7Z6I5]				ENSG00000186451|ENSP00000335392
KDKAKSCTVM	0.601785	Rho-related GTP-binding protein RhoE precursor (Rho family GTPase 3) (Rnd3) (Rho8) (MemB protein). [Source:Uniprot/SWISSPROT;Acc:P61587]	cell adhesion | small GTPase mediated signal transduction | actin cytoskeleton organization | intracellular protein transport | nucleocytoplasmic transport | signal transduction | protein transport |	nucleotide binding | GTPase activity | GTP binding | protein binding |	Golgi membrane | intracellular | membrane | Golgi apparatus |	ENSG00000115963|ENSP00000364886
DNALNDITSL	0.601778	Tropomyosin beta chain (Tropomyosin-2) (Beta-tropomyosin). [Source:Uniprot/SWISSPROT;Acc:P07951]	regulation of ATPase activity | intracellular signaling cascade | potassium ion transport |	actin binding | structural constituent of muscle | voltage-gated potassium channel activity | structural constituent of cytoskeleton |	cytoplasm | cytoskeleton | muscle thin filament tropomyosin | voltage-gated potassium channel complex |	ENSG00000198467|ENSP00000354219
HSRSSLNTVV	0.600978	Integral membrane protein DGCR2/IDD precursor. [Source:Uniprot/SWISSPROT;Acc:P98153]	cell adhesion | organ morphogenesis | |	receptor activity | protein binding | sugar binding | binding |	membrane | | integral to membrane | |	ENSG00000070413|ENSP00000263196
TASPDKVTKT	0.600514	Chordin-like protein 2 precursor (Chordin-related protein 2) (Breast tumor novel factor 1) (BNF-1). [Source:Uniprot/SWISSPROT;Acc:Q6WN34]				ENSG00000054938|ENSP00000377154
DSQAQISTTE	0.600414	Golgi reassembly-stacking protein 1 (Golgi reassembly-stacking protein of 65 kDa) (GRASP65) (Golgi peripheral membrane protein p65) (Golgi phosphoprotein 5) (GOLPH5). [Source:Uniprot/SWISSPROT;Acc:Q9BQQ3]	protein transport | |	protein binding |	membrane | cytosol | Golgi apparatus | |	ENSG00000114745|ENSP00000313869
LFNPPEESEK	0.600119	UPF0287 protein C16orf61. [Source:Uniprot/SWISSPROT;Acc:Q9NRP2]				ENSG00000103121|ENSP00000219400
VEIMEEESEQ	0.600119	Ubiquitin carboxyl-terminal hydrolase 14 (EC 3.1.2.15) (Ubiquitin thioesterase 14) (Ubiquitin-specific-processing protease 14) (Deubiquitinating enzyme 14). [Source:Uniprot/SWISSPROT;Acc:P54578]	protein modification process | ubiquitin-dependent protein catabolic process |	ubiquitin thiolesterase activity | peptidase activity | cysteine-type peptidase activity |	cytoplasm |	ENSG00000101557|ENSP00000373083
KKTLGKRTFL	0.600077	Olfactory receptor 8G1 (Olfactory receptor OR11-281) (Olfactory receptor TPCR25). [Source:Uniprot/SWISSPROT;Acc:Q15617]	signal transduction | G-protein coupled receptor protein signaling pathway | response to stimulus |	receptor activity |	plasma membrane |	ENSG00000197849|ENSP00000344453
PCRIVTSTYS	0.599561	Heat shock protein 90Bd. [Source:Uniprot/SPTREMBL;Acc:Q58FF6]	protein folding | response to stress |	ATP binding | unfolded protein binding |	mitochondrion |	ENSG00000205527|ENSP00000369893
LFSTLVMTNK	0.599397	ATP-binding cassette transporter sub-family C member 9 (Sulfonylurea receptor 2). [Source:Uniprot/SWISSPROT;Acc:O60706]	transport | potassium ion import | defense response to virus | potassium ion transport | dicarboxylic acid transport |	nucleotide binding | receptor activity | transporter activity | ATP binding | sulfonylurea receptor activity | potassium channel regulator activity | ATPase activity | ATPase activity, coupled to transmembrane movement of substances | sodium:dicarboxylate symporter activity | nucleoside-triphosphatase activity |	membrane | integral to membrane | ATP-sensitive potassium channel complex |	ENSG00000069431|ENSP00000261201
PTSYLRVTLN	0.598898	Cdc42-interacting protein 4 (Thyroid receptor-interacting protein 10) (TRIP-10) (Protein Felic) (Salt tolerant protein) (hSTP). [Source:Uniprot/SWISSPROT;Acc:Q15642]				ENSG00000125733|ENSP00000320493
AVTGKKTTRP	0.59868	Core-binding factor subunit beta (CBF-beta) (Polyomavirus enhancer- binding protein 2 beta subunit) (PEBP2-beta) (PEA2-beta) (SL3-3 enhancer factor 1 subunit beta) (SL3/AKV core-binding factor beta subunit). [Source:Uniprot/SWISSPROT;Acc:Q13951]	transcription from RNA polymerase II promoter | | | | | | |	transcription coactivator activity | transcription factor activity | RNA polymerase II transcription factor activity | protein binding | |	nucleus | |	ENSG00000067955|ENSP00000290858
DSAARGPTIL	0.598382	Tsukushin precursor (Tsukushi) (Leucine-rich repeat-containing protein 54) (E2-induced gene 4 protein). [Source:Uniprot/SWISSPROT;Acc:Q8WUA8]		protein binding |	extracellular region |	ENSG00000182704|ENSP00000332668
VANLENESKV	0.598255	G protein-activated inward rectifier potassium channel 2 (GIRK2) (Potassium channel, inwardly rectifying subfamily J member 6) (Inward rectifier K(+) channel Kir3.2) (KATP-2) (BIR1). [Source:Uniprot/SWISSPROT;Acc:P48051]	potassium ion transport |	G-protein activated inward rectifier potassium channel activity |	membrane |	ENSG00000157542|ENSP00000288309
SKTTVFMTGL	0.598088	Ubiquitin carboxyl-terminal hydrolase 47 (EC 3.1.2.15) (Ubiquitin thioesterase 47) (Ubiquitin-specific-processing protease 47) (Deubiquitinating enzyme 47). [Source:Uniprot/SWISSPROT;Acc:Q96K76]				ENSG00000170242|ENSP00000368958
VKPLTTSTNK	0.597388	Tyrosine-protein phosphatase non-receptor type 4 (EC 3.1.3.48) (Protein-tyrosine phosphatase MEG1) (PTPase-MEG1) (MEG). [Source:Uniprot/SWISSPROT;Acc:P29074]	protein amino acid dephosphorylation | dephosphorylation |	non-membrane spanning protein tyrosine phosphatase activity | structural molecule activity | cytoskeletal protein binding | hydrolase activity | protein tyrosine phosphatase activity | phosphatase activity | protein binding | |	plasma membrane | cytoplasm | cytoskeleton | extrinsic to membrane |	ENSG00000088179|ENSP00000263708
IRKLEGSTED	0.596448	glycosyltransferase 1 domain containing 1 [Source:RefSeq_peptide;Acc:NP_653270]	biosynthetic process |			ENSG00000151948|ENSP00000281703
GYNSLEVTNV	0.596055	Kazrin. [Source:Uniprot/SWISSPROT;Acc:Q674X7]				ENSG00000189337|ENSP00000365196
PPKSKKATPK	0.595773	Ribonuclease P protein subunit p38 (EC 3.1.26.5) (RNaseP protein p38). [Source:Uniprot/SWISSPROT;Acc:P78345]	tRNA processing | ribosome biogenesis |	ribonuclease P activity | protein binding | hydrolase activity |	ribonucleoprotein complex | nucleus | nucleolar ribonuclease P complex |	ENSG00000152464|ENSP00000367444
GGQTLKLTWS	0.595682	Glyoxylate reductase/hydroxypyruvate reductase (EC 1.1.1.79). [Source:Uniprot/SWISSPROT;Acc:Q9UBQ7]	metabolic process |	catalytic activity | oxidoreductase activity, acting on the CH-OH group of donors, NAD or NADP as acceptor | cofactor binding | NAD binding | binding |		ENSG00000137106|ENSP00000367055
GRVLYYATCK	0.595665	Laminin subunit beta-3 precursor (Laminin 5 beta 3) (Laminin B1k chain) (Kalinin B1 chain). [Source:Uniprot/SWISSPROT;Acc:Q13751]	cell adhesion | epidermis development | chemotaxis | signal transduction |	protein binding | signal transducer activity |	membrane | extracellular region | proteinaceous extracellular matrix | basement membrane | |	ENSG00000196878|ENSP00000355997
PDEDVDESES	0.594311	Crooked neck-like protein 1 (Crooked neck homolog) (hCrn). [Source:Uniprot/SWISSPROT;Acc:Q9BZJ0]	spliceosome assembly | mRNA processing | RNA splicing | RNA processing |	RNA binding |	intracellular | nucleus | cytoplasm | spliceosome | nuclear speck |	ENSG00000101343|ENSP00000366544
STEETDESET	0.594311	Uncharacterized protein C11orf49. [Source:Uniprot/SWISSPROT;Acc:Q9H6J7]				ENSG00000149179|ENSP00000278460
GGDAPNHTTE	0.594305	ADAM DEC1 precursor (EC 3.4.24.-) (A disintegrin and metalloproteinase domain-like protein decysin 1) (ADAM-like protein decysin 1). [Source:Uniprot/SWISSPROT;Acc:O15204]	proteolysis |	peptidase activity | zinc ion binding | metal ion binding |	extracellular region |	ENSG00000134028|ENSP00000256412
GCLFSTFTST	0.594264	Protein TMEM99 precursor. [Source:Uniprot/SWISSPROT;Acc:Q8N816]			extracellular region |	ENSG00000167920|ENSP00000301665
NFFWKTFTSC	0.594264	Somatostatin precursor (Growth hormone release-inhibiting factor) [Contains: Somatostatin-28; Somatostatin-14]. [Source:Uniprot/SWISSPROT;Acc:P61278]	G-protein coupled receptor protein signaling pathway | synaptic transmission | response to nutrient | digestion | negative regulation of cell proliferation | induction of apoptosis by hormones | regulation of cell migration | |	hormone activity |	extracellular region | extracellular space |	ENSG00000157005|ENSP00000287641
HLYKTNDTAS	0.594092	cDNA FLJ40559 fis, clone THYMU2002910. [Source:Uniprot/SPTREMBL;Acc:Q8N1K6]				ENSG00000214934|ENSP00000382211
LRAEKSITAS	0.594034	39S ribosomal protein L44, mitochondrial precursor (EC 3.1.26.-) (L44mt) (MRP-L44). [Source:Uniprot/SWISSPROT;Acc:Q9H9J2]	RNA processing |	double-stranded RNA binding | endonuclease activity | ribonuclease III activity | protein binding | hydrolase activity | RNA binding |	intracellular | mitochondrion | ribosome |	ENSG00000135900|ENSP00000258383
FPRKDDPTIP	0.593388	Sal-like protein 2 (Zinc finger protein SALL2) (HSal2). [Source:Uniprot/SWISSPROT;Acc:Q9Y467]	transcription | cell-matrix adhesion |	zinc ion binding | metal ion binding | nucleic acid binding |	intracellular | cytoskeleton |	ENSG00000165821|ENSP00000333537
MALIRKTTKK	0.593174	Transcription initiation factor TFIID subunit 12 (Transcription initiation factor TFIID 20/15 kDa subunits) (TAFII-20/TAFII-15) (TAFII20/TAFII15). [Source:Uniprot/SWISSPROT;Acc:Q16514]	transcription | regulation of transcription, DNA-dependent | transcription initiation from RNA polymerase II promoter | RNA elongation from RNA polymerase II promoter | transcription initiation |	DNA binding | protein binding | general RNA polymerase II transcription factor activity | transcription initiation factor activity |	plasma membrane | nucleus | cytoplasm | nucleoplasm | transcription factor TFIID complex |	ENSG00000120656|ENSP00000263974
KQSHSQSTSL	0.593119	Protocadherin-15 precursor. [Source:Uniprot/SWISSPROT;Acc:Q96QU1]	homophilic cell adhesion |	calcium ion binding | protein binding |	membrane |	ENSG00000150275|ENSP00000378821
PPEPGKTTAL	0.593001	Delta-like protein 2 precursor (EGF-like domain-containing protein 9) (Multiple EGF-like domain protein 9). [Source:Uniprot/SWISSPROT;Acc:Q6UY11]		calcium ion binding |	membrane | integral to membrane |	ENSG00000171462|ENSP00000349893
EPRSCHCTLA	0.592771	AP-1 complex subunit sigma-3 (Adapter-related protein complex 1 sigma- 1C subunit) (Sigma1C-adaptin) (Sigma-adaptin 1C) (Adaptor protein complex AP-1 sigma-1C subunit) (Golgi adaptor HA1/AP1 adaptin sigma-1C subunit) (Clathrin assembly protein complex 1 s [Source:Uniprot/SWISSPROT;Acc:Q96PC3]	intracellular protein transport | endocytosis | vesicle-mediated transport | transport | protein transport |	protein binding | protein transporter activity |	membrane | cytosol | Golgi apparatus | coated pit | membrane coat | clathrin coat of trans-Golgi network vesicle | clathrin adaptor complex | cytoplasmic vesicle membrane | cytoplasmic vesicle |	ENSG00000152056|ENSP00000325727
FYPNLFMTQS	0.592455	Vacuolar protein-sorting-associated protein 36 (ELL-associated protein of 45 kDa). [Source:Uniprot/SWISSPROT;Acc:Q86VN1]	transcription | regulation of transcription, DNA-dependent | protein transport |	lipid binding | ubiquitin binding | |	lysosome | | nucleus | cytoplasm | late endosome | |	ENSG00000136100|ENSP00000367299
SAKVRTVTSV	0.592429	Ras-like protein family member 11B. [Source:Uniprot/SWISSPROT;Acc:Q9BPW5]	small GTPase mediated signal transduction | intracellular protein transport | nucleocytoplasmic transport | signal transduction | protein transport |	nucleotide binding | GTP binding | GTPase activity | protein binding |	intracellular |	ENSG00000128045|ENSP00000248706
FSARYNFTPE	0.592108	Neuropilin and tolloid-like protein 1 precursor (Brain-specific transmembrane protein containing 2 CUB and 1 LDL-receptor class A domains protein 1). [Source:Uniprot/SWISSPROT;Acc:Q8TDF5]				ENSG00000166342|ENSP00000381024
RHTSKFCSIL	0.592086	Serine/threonine-protein kinase NIM1 (EC 2.7.11.1). [Source:Uniprot/SWISSPROT;Acc:Q8IY84]	protein amino acid phosphorylation |	nucleotide binding | magnesium ion binding | protein serine/threonine kinase activity | ATP binding | transferase activity | protein kinase activity | protein tyrosine kinase activity |		ENSG00000177453|ENSP00000313572
LPSWLKPTVL	0.591934	Hypoxia-inducible factor 3 alpha (HIF-3 alpha) (HIF3 alpha 1) (Member of PAS protein 7) (Basic-helix-loop-helix-PAS protein MOP7) (Inhibitory PAS domain protein) (IPAS). [Source:Uniprot/SWISSPROT;Acc:Q9Y2N7]	signal transduction | regulation of transcription, DNA-dependent | regulation of transcription |	signal transducer activity | transcription factor activity | transcription regulator activity |	nucleus |	ENSG00000124440|ENSP00000244302
RRLPGKETMA	0.59159	Glutamate receptor, ionotropic kainate 2 precursor (Glutamate receptor 6) (GluR-6) (GluR6) (Excitatory amino acid receptor 4) (EAA4). [Source:Uniprot/SWISSPROT;Acc:Q13002]	ion transport | glutamate signaling pathway | regulation of short-term neuronal synaptic plasticity | positive regulation of synaptic transmission | neuron apoptosis | transport |	receptor activity | ion channel activity | extracellular-glutamate-gated ion channel activity | kainate selective glutamate receptor activity | ionotropic glutamate receptor activity | transporter activity |	plasma membrane | membrane | integral to plasma membrane | cell junction | outer membrane-bounded periplasmic space | synapse | postsynaptic membrane |	ENSG00000164418|ENSP00000358133
APTLLRTTLT	0.591558	Sushi domain-containing protein 4 precursor. [Source:Uniprot/SWISSPROT;Acc:Q5VX71]				ENSG00000143502|ENSP00000271787
LNPKHFATGV	0.590964	Uncharacterized protein C14orf37 precursor. [Source:Uniprot/SWISSPROT;Acc:Q86TY3]				ENSG00000139971|ENSP00000335081
SATGNTYTAV	0.590794	Transcription factor RFX3 (Regulatory factor X 3). [Source:Uniprot/SWISSPROT;Acc:P48380]	regulation of transcription, DNA-dependent | negative regulation of transcription | regulation of transcription | |	RNA polymerase II transcription factor activity, enhancer binding | transcription repressor activity | DNA binding | transcription regulator activity |	nucleus |	ENSG00000080298|ENSP00000371434
EVETSHWTFL	0.590614	Transcriptional repressor NF-X1 (EC 6.3.2.-) (Nuclear transcription factor, X box-binding protein 1). [Source:Uniprot/SWISSPROT;Acc:Q12986]	negative regulation of transcription from RNA polymerase II promoter | nuclear mRNA splicing, via spliceosome | regulation of transcription, DNA-dependent | negative regulation of MHC class II biosynthetic process |	transcription factor activity | protein binding | zinc ion binding |	nucleus |	ENSG00000086102|ENSP00000368836
PPEDRLQTSL	0.590147	Kelch domain-containing protein 7B. [Source:Uniprot/SWISSPROT;Acc:Q96G42]				ENSG00000130487|ENSP00000252783
SQLSSVYTEG	0.58967	Zinc finger protein GLIS3 (GLI-similar 3) (Zinc finger protein 515). [Source:Uniprot/SWISSPROT;Acc:Q8NEA6]	negative regulation of transcription from RNA polymerase II promoter | transcription | regulation of transcription, DNA-dependent | positive regulation of transcription from RNA polymerase II promoter |	DNA binding | specific RNA polymerase II transcription factor activity | zinc ion binding | metal ion binding |	intracellular | nucleus |	ENSG00000107249|ENSP00000371396
STGLRSNTPR	0.589667	Ras-specific guanine nucleotide-releasing factor 1 (Ras-GRF1) (Guanine nucleotide-releasing protein) (Ras-specific nucleotide exchange factor CDC25) (Guanine nucleotide-releasing factor 1). [Source:Uniprot/SWISSPROT;Acc:Q13972]	regulation of Rho protein signal transduction | regulation of small GTPase mediated signal transduction | intracellular signaling cascade | small GTPase mediated signal transduction | | | | | | |	guanyl-nucleotide exchange factor activity | Rho guanyl-nucleotide exchange factor activity | | |	intracellular | | |	ENSG00000058335|ENSP00000378224
WRSHALNTSQ	0.589263	Threonine synthase-like 2 (EC 4.2.3.-) (TSH2). [Source:Uniprot/SWISSPROT;Acc:Q86YJ6]	metabolic process |	catalytic activity | pyridoxal phosphate binding |		ENSG00000144115|ENSP00000351402
SDSRTLNTSS	0.589263	Doublesex and mab-3-related transcription factor 3. [Source:Uniprot/SWISSPROT;Acc:Q9NQL9]	transcription | regulation of transcription, DNA-dependent | multicellular organismal development | sex determination | cell differentiation |	transcription factor activity | zinc ion binding | metal ion binding | DNA binding |		ENSG00000064218|ENSP00000190165
LLQGLLNTSS	0.589263	Pregnancy-specific beta-1-glycoprotein 2 precursor (PSBG-2) (Pregnancy-specific beta-1 glycoprotein E) (PS-beta-E). [Source:Uniprot/SWISSPROT;Acc:P11465]				ENSG00000124435|ENSP00000385405
SRPCISRTPD	0.587713	Stabilin-2 precursor (Fasciclin, EGF-like, laminin-type EGF-like and link domain-containing scavenger receptor 2) (FEEL-2) (FAS1 EGF-like and X-link domain-containing adhesion molecule 2) (Hyaluronan receptor for endocytosis) [Contains: 190 kDa form stabi [Source:Uniprot/SWISSPROT;Acc:Q8WWQ8]	cell adhesion |	binding | hyaluronic acid binding | calcium ion binding |		ENSG00000136011|ENSP00000258495
PYISNIFSES	0.58765	Uncharacterized protein C22orf24. [Source:Uniprot/SWISSPROT;Acc:Q9Y442]			membrane | integral to membrane |	ENSG00000128254|ENSP00000248984
GSGRSILTNR	0.587586	Magnesium transporter MRS2 homolog, mitochondrial precursor (MRS2-like protein). [Source:Uniprot/SWISSPROT;Acc:Q9HD23]	ion transport | metal ion transport |	magnesium ion binding | metal ion transmembrane transporter activity |	membrane | mitochondrion | integral to membrane | mitochondrial inner membrane |	ENSG00000124532|ENSP00000367637
KLSPQPPTIF	0.587477	Phosphoenolpyruvate carboxykinase [GTP], mitochondrial precursor (EC 4.1.1.32) (Phosphoenolpyruvate carboxylase) (PEPCK-M). [Source:Uniprot/SWISSPROT;Acc:Q16822]	gluconeogenesis |	phosphoenolpyruvate carboxykinase activity | GTP binding | purine nucleotide binding |		ENSG00000100889|ENSP00000380171
VKPQVSESKL	0.587097	Acyl-coenzyme A thioesterase 8 (EC 3.1.2.27) (Choloyl-coenzyme A thioesterase) (Acyl-CoA thioesterase 8) (Peroxisomal acyl-coenzyme A thioester hydrolase 1) (PTE-1) (Peroxisomal long-chain acyl-CoA thioesterase 1) (HIV-Nef-associated acyl-CoA thioesterase [Source:Uniprot/SWISSPROT;Acc:O14734]	lipid metabolic process | acyl-CoA metabolic process | peroxisome organization | interspecies interaction between organisms |	carboxylesterase activity | protein binding | acyl-CoA thioesterase activity | hydrolase activity | choloyl-CoA hydrolase activity |	mitochondrion | peroxisome |	ENSG00000101473|ENSP00000217455
NKIHKMPTLR	0.586961	Uncharacterized protein KIAA1843. [Source:Uniprot/SWISSPROT;Acc:Q96JI4]				ENSG00000144406|ENSP00000272845
RGSPQKKTLA	0.586481	Zinc finger protein ZNFD (Zinc finger domain-containing protein). [Source:Uniprot/SWISSPROT;Acc:A1A519]				ENSG00000164334|ENSP00000296787
WIKRRPQTKL	0.586375	Glutathione-requiring prostaglandin D synthase (EC 5.3.99.2) (Glutathione-dependent PGD synthetase) (Prostaglandin-H2 D-isomerase) (Hematopoietic prostaglandin D synthase) (H-PGDS). [Source:Uniprot/SWISSPROT;Acc:O60760]	prostaglandin biosynthetic process | fatty acid biosynthetic process | locomotory behavior | |	prostaglandin-D synthase activity | isomerase activity | |	cytoplasm |	ENSG00000163106|ENSP00000295256
KPGTTKATAE	0.586144	Fc receptor-like A precursor (Fc receptor-like and mucin-like protein 1) (Fc receptor homolog expressed in B-cells) (Fc receptor-related protein X) (FcRX) (Fc receptor-like protein). [Source:Uniprot/SWISSPROT;Acc:Q7L513]	regulation of transcription, DNA-dependent |	transcription factor activity |	nucleus |	ENSG00000132185|ENSP00000356930
AASAQKATAE	0.586144	Origin recognition complex subunit 6. [Source:Uniprot/SWISSPROT;Acc:Q9Y5N6]	DNA replication |	DNA binding | protein binding |	nucleus | nucleoplasm | nuclear origin of replication recognition complex |	ENSG00000091651|ENSP00000219097
SLLLPCGTPL	0.58608	Family with sequence similarity 75, member B. [Source:Uniprot/SPTREMBL;Acc:Q5VZV4]				ENSG00000204561|ENSP00000365641
ANSEGYNTAL	0.586067	Protocadherin-15 precursor. [Source:Uniprot/SWISSPROT;Acc:Q96QU1]	homophilic cell adhesion | startle response | morphogenesis of an epithelium | actin filament organization | visual perception | locomotory behavior | adult walking behavior | sensory cilium biogenesis | multicellular organism growth | auditory receptor cell differentiation | inner ear development | detection of mechanical stimulus involved in sensory perception of sound | detection of mechanical…	calcium ion binding | protein binding |	membrane | cytoplasm |	ENSG00000150275|ENSP00000378832
LQIFLFATVT	0.585744	TBC1 domain family member 19. [Source:Uniprot/SWISSPROT;Acc:Q8N5T2]	regulation of Rab GTPase activity |	GTPase activator activity | Rab GTPase activator activity |	intracellular |	ENSG00000109680|ENSP00000264866
GHHQKAHTNK	0.585635	Retrotransposon gag domain-containing protein 1 (Tumor antigen BJ-HCC- 23). [Source:Uniprot/SWISSPROT;Acc:Q8NET4]	regulation of transcription, DNA-dependent |	DNA binding | ligand-dependent nuclear receptor activity |	nucleus |	ENSG00000181110|ENSP00000354892
HLSTRQGTCV	0.585319	Attractin-like protein 1 precursor. [Source:Uniprot/SWISSPROT;Acc:Q5VV63]	cell communication | multicellular organismal development |	binding | sugar binding | receptor activity |	membrane | integral to membrane |	ENSG00000107518|ENSP00000347152
EAVTVESTSL	0.58515	Solute carrier family 22 member 11 (Organic anion transporter 4). [Source:Uniprot/SWISSPROT;Acc:Q9NSA0]	transport |	transporter activity |	integral to membrane |	ENSG00000168065|ENSP00000366809
DVSIINITVK	0.585086	Peptidylprolyl isomerase domain and WD repeat-containing protein 1 (EC 5.2.1.8). [Source:Uniprot/SWISSPROT;Acc:Q96BP3]	mRNA processing | protein folding | RNA splicing |	peptidyl-prolyl cis-trans isomerase activity | isomerase activity |	spliceosome |	ENSG00000113593|ENSP00000261308
EESARNTTVV	0.584612	Zinc finger protein 217. [Source:Uniprot/SWISSPROT;Acc:O75362]				ENSG00000171940|ENSP00000379298
PEKVSNTTVV	0.584612	Immunoglobulin superfamily member 5 (Junctional adhesion molecule 4). [Source:Uniprot/SWISSPROT;Acc:Q9NSI5]			plasma membrane | integral to membrane | tight junction | cell junction |	ENSG00000183067|ENSP00000369962
LESTTVGTSV	0.584425	Lysyl-tRNA synthetase (EC 6.1.1.6) (Lysine--tRNA ligase) (LysRS). [Source:Uniprot/SWISSPROT;Acc:Q15046]	lysyl-tRNA aminoacylation | translation | aspartyl-tRNA aminoacylation | tRNA aminoacylation for protein translation |	nucleotide binding | nucleic acid binding | lysine-tRNA ligase activity | ATP binding | ligase activity | aspartate-tRNA ligase activity | aminoacyl-tRNA ligase activity |	soluble fraction | cytoplasm |	ENSG00000065427|ENSP00000303043
VLRIFLKTNH	0.584388	Olfactory receptor 52E8 (Olfactory receptor OR11-54). [Source:Uniprot/SWISSPROT;Acc:Q6IFG1]	signal transduction | G-protein coupled receptor protein signaling pathway | sensory perception of smell | response to stimulus |	receptor activity | olfactory receptor activity | melanocortin receptor activity | calcium ion binding |	plasma membrane | membrane | integral to membrane |	ENSG00000183269|ENSP00000328878
GSSEVHITKP	0.584213	PR domain zinc finger protein 10 (PR domain-containing protein 10). [Source:Uniprot/SWISSPROT;Acc:Q9NQV6]	transcription | regulation of transcription, DNA-dependent |	zinc ion binding | DNA binding | metal ion binding | nucleic acid binding |	intracellular | nucleus |	ENSG00000170325|ENSP00000351686
PFAGDIYSED	0.583773	Cyclin-dependent kinase inhibitor 2B-related protein (p15INK4B-related protein). [Source:Uniprot/SWISSPROT;Acc:Q96P16]				ENSG00000141425|ENSP00000381984
TTLNTVCTVV	0.583534	CUB and sushi domain-containing protein 1 precursor (CUB and sushi multiple domains protein 1). [Source:Uniprot/SWISSPROT;Acc:Q96PZ7]	carbohydrate metabolic process | cell adhesion |	hydrolase activity, hydrolyzing O-glycosyl compounds |	membrane | integral to membrane |	ENSG00000183117|ENSP00000334828
FLSIVQDTSC	0.583211	Fibroblast growth factor-binding protein 1 precursor (FGF-binding protein 1) (FGF-BP1) (FGFBP-1) (FGF-BP) (17 kDa heparin-binding growth factor-binding protein) (17 kDa HBGF-binding protein) (HBp17). [Source:Uniprot/SWISSPROT;Acc:Q14512]	cell-cell signaling | negative regulation of cell proliferation |	heparin binding | growth factor binding |	plasma membrane | extracellular region | extracellular space |	ENSG00000137440|ENSP00000371770
CILKDSSTVN	0.582906	cDNA FLJ34503 fis, clone HLUNG2005738. [Source:Uniprot/SPTREMBL;Acc:Q8NAY8]				ENSG00000175967|ENSP00000316661
MRDSLIDSLT	0.582343	Eukaryotic translation initiation factor 6 (eIF-6) (B4 integrin interactor) (CAB) (p27(BBP)) (B(2)GCN homolog). [Source:Uniprot/SWISSPROT;Acc:P56537]	mature ribosome assembly |	ribosome binding |		ENSG00000126005|ENSP00000363566
IAKEEKSTQE	0.581934	tRNA guanosine-2'-O-methyltransferase TRM11 homolog (EC 2.1.1.-). [Source:Uniprot/SWISSPROT;Acc:Q7Z4G4]	DNA methylation | methylation | tRNA processing | G-protein coupled receptor protein signaling pathway |	DNA binding | N-methyltransferase activity | transferase activity | nucleic acid binding | methyltransferase activity | leukotriene receptor activity |	integral to membrane |	ENSG00000066651|ENSP00000333934
GSAPAIESVD	0.581821	Gamma-taxilin (Lipopolysaccharide-specific response protein 5). [Source:Uniprot/SWISSPROT;Acc:Q9NUQ3]	negative regulation of transcription from RNA polymerase II promoter |	protein binding | transcription repressor activity |	nucleus | cytoplasm | NuRD complex |	ENSG00000086712|ENSP00000369465
TKWNENESYS	0.581451	Integrin alpha-6 precursor (VLA-6) (CD49f antigen) [Contains: Integrin alpha-6 heavy chain; Integrin alpha-6 light chain]. [Source:Uniprot/SWISSPROT;Acc:P23229]	cell-substrate junction assembly | cell adhesion | integrin-mediated signaling pathway |	receptor activity | calcium ion binding | protein binding |	membrane | integral to membrane | integrin complex |	ENSG00000091409|ENSP00000264106
ADEMICITTL	0.581352	Voltage-dependent L-type calcium channel subunit alpha-1D (Voltage- gated calcium channel subunit alpha Cav1.3) (Calcium channel, L type, alpha-1 polypeptide, isoform 2). [Source:Uniprot/SWISSPROT;Acc:Q01668]	ion transport | calcium ion transport | potassium ion transport |	voltage-gated ion channel activity | calcium ion binding | dihydropyridine-sensitive calcium channel activity | voltage-gated calcium channel activity | voltage-gated potassium channel activity | ion channel activity |	membrane | integral to membrane | voltage-gated calcium channel complex | voltage-gated potassium channel complex |	ENSG00000157388|ENSP00000288133
FHNCAFYSLV	0.581167	Probable cation-transporting ATPase 13A3 (EC 3.6.3.-) (ATPase family homolog up-regulated in senescence cells 1). [Source:Uniprot/SWISSPROT;Acc:Q9H7F0]	transport | metabolic process | cation transport |	ATP binding | ATPase activity, coupled to transmembrane movement of ions, phosphorylative mechanism | catalytic activity | ATPase activity | hydrolase activity, acting on acid anhydrides, catalyzing transmembrane movement of substances |	membrane | integral to membrane |	ENSG00000133657|ENSP00000311019
HRPTSKPTKN	0.580799	SGT1 protein (hSGT1) (Ecdysoneless homolog) (Suppressor of GCR2). [Source:Uniprot/SWISSPROT;Acc:O95905]	regulation of glycolysis | transcription from RNA polymerase II promoter |	transcription coactivator activity |		ENSG00000122882|ENSP00000362070
FDAAKSPTSQ	0.580778	Troponin I, slow skeletal muscle (Troponin I, slow-twitch isoform). [Source:Uniprot/SWISSPROT;Acc:P19237]				ENSG00000159173|ENSP00000337022
NFRNEIQSLV	0.580331	Tumor necrosis factor receptor superfamily member 6 precursor (FASLG receptor) (Apoptosis-mediating surface antigen FAS) (Apo-1 antigen) (CD95 antigen). [Source:Uniprot/SWISSPROT;Acc:P25445]	signal transduction | apoptosis | immune response |	protein binding | receptor activity | transmembrane receptor activity |	membrane |	ENSG00000026103|ENSP00000349896
TTSLENCTAK	0.580254	Potassium voltage-gated channel subfamily S member 3 (Voltage-gated potassium channel subunit Kv9.3) (Delayed-rectifier K(+) channel alpha subunit 3). [Source:Uniprot/SWISSPROT;Acc:Q9BQ31]	ion transport | potassium ion transport |	voltage-gated ion channel activity | delayed rectifier potassium channel activity | protein binding | potassium channel regulator activity | potassium ion binding | voltage-gated potassium channel activity | ion channel activity |	plasma membrane | membrane | integral to membrane | voltage-gated potassium channel complex |	ENSG00000170745|ENSP00000305824
PSSSSPGTRT	0.580192	transforming growth factor, beta receptor associated protein 1 [Source:RefSeq_peptide;Acc:NP_004248]		binding |	cytoplasm |	ENSG00000135966|ENSP00000377027
RWHHEYQTRY	0.580161	Lipopolysaccharide-responsive and beige-like anchor protein (CDC4-like protein) (Beige-like protein). [Source:Uniprot/SWISSPROT;Acc:P50851]	regulation of DNA replication |	protein binding | DNA binding | DNA polymerase processivity factor activity | binding |	PCNA complex | cytoplasmic membrane-bounded vesicle |	ENSG00000198589|ENSP00000349629
RSPTASESRN	0.580134	Folliculin (Birt-Hogg-Dube syndrome protein) (BHD skin lesion fibrofolliculoma protein). [Source:Uniprot/SWISSPROT;Acc:Q8NFG4]	negative regulation of cell cycle |	protein binding |	cytoplasm |	ENSG00000154803|ENSP00000285071
LTVRILATRH	0.579375	Multidrug and toxin extrusion protein 2 (MATE-2) (hMATE-2) (Solute carrier family 47 member 2) (Kidney-specific H(+)/organic cation antiporter). [Source:Uniprot/SWISSPROT;Acc:Q86VL8]	transport | multidrug transport | neurotransmitter transport |	drug transporter activity | antiporter activity | neurotransmitter:sodium symporter activity |	membrane | integral to membrane | integral to plasma membrane |	ENSG00000180638|ENSP00000326671
EVHTKIISEE	0.578949	Myosin-1 (Myosin heavy chain 1) (Myosin heavy chain 2x) (MyHC-2x) (Myosin heavy chain, skeletal muscle, adult 1) (Myosin heavy chain IIx/d) (MyHC-IIx/d). [Source:Uniprot/SWISSPROT;Acc:P12882]	striated muscle contraction |	nucleotide binding | motor activity | actin binding | calmodulin binding | ATP binding |	cytoplasm | nucleolus | striated muscle thick filament | focal adhesion | myosin complex |	ENSG00000109061|ENSP00000226207
DGQMQLVTSL	0.578711	Latrophilin-1 precursor (Calcium-independent alpha-latrotoxin receptor 1) (Lectomedin-2). [Source:Uniprot/SWISSPROT;Acc:O94910]	neuropeptide signaling pathway | G-protein coupled receptor protein signaling pathway |	G-protein coupled receptor activity | sugar binding |	membrane | integral to membrane |	ENSG00000072071|ENSP00000355328
KGPAHLVTSL	0.578711	Latrophilin-3 precursor (Calcium-independent alpha-latrotoxin receptor 3) (Lectomedin-3). [Source:Uniprot/SWISSPROT;Acc:Q9HAR2]	signal transduction | neuropeptide signaling pathway | G-protein coupled receptor protein signaling pathway |	receptor activity | sugar binding | cAMP binding | catalytic activity |	plasma membrane | membrane |	ENSG00000150471|ENSP00000295349
EGQMQLVTSL	0.578711	Latrophilin-2 precursor (Calcium-independent alpha-latrotoxin receptor 2) (Latrophilin homolog 1) (Lectomedin-1). [Source:Uniprot/SWISSPROT;Acc:O95490]	G-protein coupled receptor protein signaling pathway | signal transduction | neuropeptide signaling pathway |	G-protein coupled receptor activity | receptor activity | sugar binding |	plasma membrane | membrane | integral to membrane |	ENSG00000117114|ENSP00000378344
VICALEDTCC	0.578582	Sperm-specific antigen 2 (Cleavage signal-1 protein) (CS-1) (Ki-ras- induced actin-interacting protein). [Source:Uniprot/SWISSPROT;Acc:P28290]				ENSG00000138434|ENSP00000314669
LQPSEEVTWK	0.578129	NADH dehydrogenase [ubiquinone] 1 beta subcomplex subunit 1 (NADH- ubiquinone oxidoreductase MNLL subunit) (Complex I-MNLL) (CI-MNLL). [Source:Uniprot/SWISSPROT;Acc:O75438]	transport | electron transport chain |	NADH dehydrogenase activity |	membrane | mitochondrion | integral to membrane |	ENSG00000183648|ENSP00000330787
GHWARHCTAT	0.578047	Sperm-associated antigen 4-like protein (Testis and spermatogenesis- related gene 4 protein). [Source:Uniprot/SWISSPROT;Acc:Q8TC36]				ENSG00000167098|ENSP00000364669
SERTEVFTCK	0.577384	Protein Wnt-7b precursor. [Source:Uniprot/SWISSPROT;Acc:P56706]	Wnt receptor signaling pathway, calcium modulating pathway | multicellular organismal development | organ morphogenesis | positive regulation of osteoblast differentiation | synapse organization | | | |	signal transducer activity |	extracellular region | proteinaceous extracellular matrix |	ENSG00000188064|ENSP00000341032
LAAKELYTKN	0.577249	Phosphatidylinositol N-acetylglucosaminyltransferase subunit P (EC 2.4.1.198) (Phosphatidylinositol-glycan biosynthesis class P protein) (PIG-P) (Down syndrome critical region protein 5) (Down syndrome critical region protein C). [Source:Uniprot/SWISSPROT;Acc:P57054]				ENSG00000185808|ENSP00000382049
FVPFFCLTEP	0.576597	ER degradation-enhancing alpha-mannosidase-like 3 precursor. [Source:Uniprot/SWISSPROT;Acc:Q9BZQ6]		mannosyl-oligosaccharide 1,2-alpha-mannosidase activity | calcium ion binding |	membrane |	ENSG00000116406|ENSP00000240560
PELESKESVL	0.576429	Neutral amino acid transporter A (SATT) (Solute carrier family 1 member 4) (Alanine/serine/cysteine/ threonine transporter) (ASCT1). [Source:Uniprot/SWISSPROT;Acc:P43007]	transport | dicarboxylic acid transport | L-alanine transport | L-cystine transport | proline transport | L-serine transport | threonine transport | hydroxyproline transport | cognition |	chloride channel activity | L-alanine transmembrane transporter activity | L-cystine transmembrane transporter activity | L-proline transmembrane transporter activity | L-serine transmembrane transporter activity | L-threonine transmembrane transporter activity | symporter activity | sodium:dicarboxylate symporter activity | L-hydroxyproline transmembrane transporter activity | |	intermediate filament | | membrane | integral to plasma membrane | melanosome |	ENSG00000115902|ENSP00000234256
EAHQSWRTDV	0.576061	Josephin-1 (Josephin domain-containing 1). [Source:Uniprot/SWISSPROT;Acc:Q15040]			nucleus |	ENSG00000100221|ENSP00000216039
DNAEGSDTDY	0.57553	Probable E3 ubiquitin-protein ligase HERC1 (EC 6.3.2.-) (HECT domain and RCC1-like domain-containing protein 1) (p532) (p619). [Source:Uniprot/SWISSPROT;Acc:Q15751]	protein modification process | ubiquitin-dependent protein catabolic process | transport |	ARF guanyl-nucleotide exchange factor activity | ligase activity | acid-amino acid ligase activity | hydrolase activity, acting on carbon-nitrogen (but not peptide) bonds, in linear amidines | metal ion binding | phosphopantetheine binding |	intracellular | membrane | cytoplasm | Golgi apparatus |	ENSG00000103657|ENSP00000261887
SSGSGNPTRK	0.575383	Tubulin polyglutamylase complex subunit 2 (PGs2). [Source:Uniprot/SWISSPROT;Acc:Q68CL5]			cytoplasm | cytoskeleton | microtubule |	ENSG00000134779|ENSP00000335144
VISERNSTTV	0.575325	C3a anaphylatoxin chemotactic receptor (C3a-R) (C3AR). [Source:Uniprot/SWISSPROT;Acc:Q16581]	chemotaxis | inflammatory response | signal transduction | G-protein coupled receptor protein signaling pathway | elevation of cytosolic calcium ion concentration | blood circulation | blood coagulation |	phosphoinositide phospholipase C activity | receptor activity | complement component C3a receptor activity | G-protein coupled receptor activity | C3a anaphylatoxin receptor activity | angiotensin type II receptor activity | bradykinin receptor activity | N-formyl peptide receptor activity | C5a anaphylatoxin receptor activity | anaphylatoxin receptor activity | thrombin receptor activity |	plasma membrane | integral to membrane | integral to plasma membrane |	ENSG00000171860|ENSP00000302079
HMPSHLGTYY	0.574703	Transcriptional regulator ERG (Transforming protein ERG). [Source:Uniprot/SWISSPROT;Acc:P11308]	regulation of transcription, DNA-dependent |	transcription factor activity | sequence-specific DNA binding |	nucleus |	ENSG00000157554|ENSP00000381871
SSCDKSDTCF	0.574052	T-lymphocyte activation antigen CD86 precursor (Activation B7-2 antigen) (CTLA-4 counter-receptor B7.2) (B70) (FUN-1) (BU63). [Source:Uniprot/SWISSPROT;Acc:P42081]				ENSG00000114013|ENSP00000377248
GSSSKEGTSV	0.57401	Ribosome-binding protein 1 (Ribosome receptor protein) (180 kDa ribosome receptor homolog) (ES/130-related protein). [Source:Uniprot/SWISSPROT;Acc:Q9P2E9]	translation | protein transport |		integral to endoplasmic reticulum membrane |	ENSG00000125844|ENSP00000354045
DSEEELPTRL	0.573857	G protein-coupled receptor kinase 6 (EC 2.7.11.16) (G protein-coupled receptor kinase GRK6). [Source:Uniprot/SWISSPROT;Acc:P43250]	protein amino acid phosphorylation | signal transduction | regulation of G-protein coupled receptor protein signaling pathway |	nucleotide binding | G-protein coupled receptor kinase activity | signal transducer activity | ATP binding | transferase activity | protein kinase activity | protein serine/threonine kinase activity | protein tyrosine kinase activity |	membrane |	ENSG00000198055|ENSP00000347655
RKKKKIKTMQ	0.5733	p21-activated protein kinase-interacting protein 1 (PAK1-interacting protein 1) (PAK/PLC-interacting protein 1) (hPIP1) (WD repeat- containing protein 84). [Source:Uniprot/SWISSPROT;Acc:Q9NWT1]	negative regulation of signal transduction |		nucleus |	ENSG00000111845|ENSP00000368887
MRSYITFTPL	0.572886	Putative transcript Y 9 protein. [Source:Uniprot/SWISSPROT;Acc:Q9BZA1]				ENSG00000131007|ENSP00000253323
MRSYITFTPL	0.572886	Putative transcript Y 9 protein. [Source:Uniprot/SWISSPROT;Acc:Q9BZA1]				ENSG00000131009|ENSP00000253325
MSNIKTPTSV	0.572714	Dynamin-1-like protein (EC 3.6.5.5) (Dynamin-like protein) (Dnm1p/Vps1p-like protein) (DVLP) (Dynamin family member proline-rich carboxyl-terminal domain less) (Dymple) (Dynamin-related protein 1) (Dynamin-like protein 4) (Dynamin-like protein IV) (HdynIV [Source:Uniprot/SWISSPROT;Acc:O00429]				ENSG00000087470|ENSP00000370386
FTVSTVCTAV	0.572226	CUB and sushi domain-containing protein 2 (CUB and sushi multiple domains protein 2). [Source:Uniprot/SWISSPROT;Acc:Q7Z408]	carbohydrate metabolic process |	hydrolase activity, hydrolyzing O-glycosyl compounds |		ENSG00000121904|ENSP00000362479
LQPAVFGTTV	0.572174	Vimentin-type intermediate filament-associated coiled-coil protein. [Source:Uniprot/SWISSPROT;Acc:Q2NL98]			cytoplasm |	ENSG00000187650|ENSP00000343348
MYRDKLMTAL	0.572045	Band 4.1-like protein 4B (Protein EHM2) (FERM-containing protein CG1). [Source:Uniprot/SWISSPROT;Acc:Q9H329]	homoiothermy | response to freezing |	ice binding | cytoskeletal protein binding |	cytoplasm | cytoskeleton | extrinsic to membrane |	ENSG00000095203|ENSP00000363685
LKDDELKTKL	0.571951	Solute carrier organic anion transporter family member 1A2 (Solute carrier family 21 member 3) (Sodium-independent organic anion transporter) (Organic anion-transporting polypeptide 1) (OATP1) (OATP- A). [Source:Uniprot/SWISSPROT;Acc:P46721]	transport | ion transport | organic anion transport |	transporter activity | organic anion transmembrane transporter activity | bile acid transmembrane transporter activity |	plasma membrane | membrane | integral to membrane |	ENSG00000084453|ENSP00000305974
FVWKCVHTPH	0.571923	Echinoderm microtubule-associated protein-like 5 (EMAP-5). [Source:Uniprot/SWISSPROT;Acc:Q05BV3]			cytoplasm | microtubule |	ENSG00000165521|ENSP00000298315
RVESPVCTSD	0.571819	Sarcoplasmic/endoplasmic reticulum calcium ATPase 3 (EC 3.6.3.8) (Calcium pump 3) (SERCA3) (SR Ca(2+)-ATPase 3). [Source:Uniprot/SWISSPROT;Acc:Q93084]	cation transport | calcium ion transport | metabolic process | proton transport | transport |	nucleotide binding | magnesium ion binding | calcium-transporting ATPase activity | calcium ion binding | protein binding | ATP binding | hydrolase activity | hydrolase activity, acting on acid anhydrides, catalyzing transmembrane movement of substances | ATPase activity, coupled to transmembrane movement of ions, phosphorylative mechanism | catalytic activity |	membrane | integral to membrane | nucleus | nuclear membrane | sarcoplasmic reticulum membrane |	ENSG00000074370|ENSP00000301387
LCALPKVTTV	0.571666	Agmatinase, mitochondrial precursor (EC 3.5.3.11) (Agmatine ureohydrolase) (AUH). [Source:Uniprot/SWISSPROT;Acc:Q9BSE5]	spermidine biosynthetic process | putrescine biosynthetic process | polyamine biosynthetic process |	agmatinase activity | hydrolase activity | manganese ion binding | metal ion binding | hydrolase activity, acting on carbon-nitrogen (but not peptide) bonds, in linear amidines |	mitochondrion |	ENSG00000116771|ENSP00000364986
LLQRCSSTAS	0.571598	RUN and FYVE domain-containing protein 1 (FYVE-finger protein EIP1) (Zinc finger FYVE domain-containing protein 12) (La-binding protein 1) (Rab4-interacting protein). [Source:Uniprot/SWISSPROT;Acc:Q96T51]		DNA binding | protein binding | zinc ion binding |	nucleus |	ENSG00000176783|ENSP00000377087
YAEKRMLTEV	0.571595	Potassium voltage-gated channel subfamily A member 6 (Voltage-gated potassium channel subunit Kv1.6) (HBK2). [Source:Uniprot/SWISSPROT;Acc:P17658]	ion transport | potassium ion transport |	voltage-gated ion channel activity | voltage-gated potassium channel activity | protein binding | potassium ion binding | gamma-glutamyltransferase activity | ion channel activity |	membrane | integral to membrane | voltage-gated potassium channel complex |	ENSG00000151079|ENSP00000280684
KVATSYESSL	0.571302	BR serine/threonine-protein kinase 2 (EC 2.7.11.1) (Serine/threonine- protein kinase 29) (Serine/threonine kinase SAD-A). [Source:Uniprot/SWISSPROT;Acc:Q8IWQ3]	protein amino acid phosphorylation |	protein kinase activity | ATP binding | protein tyrosine kinase activity | protein serine/threonine kinase activity |		ENSG00000174672|ENSP00000310805
YELLQYESSL	0.571302	XK-related protein 6. [Source:Uniprot/SWISSPROT;Acc:Q5GH73]				ENSG00000171044|ENSP00000307120
PKRPFVESNV	0.57125	Protein TANC2 (Tetratricopeptide repeat, ankyrin repeat and coiled- coil domain-containing protein 2). [Source:Uniprot/SWISSPROT;Acc:Q9HCD6]		binding |		ENSG00000170921|ENSP00000374171
QDDFDWDSIV	0.570914	Forkhead box protein J3. [Source:Uniprot/SWISSPROT;Acc:Q9UPW0]	transcription | regulation of transcription, DNA-dependent |	transcription factor activity | sequence-specific DNA binding |	nucleus |	ENSG00000198815|ENSP00000354620
SRRRARDTRS	0.570582	Alba-like protein C9orf23. [Source:Uniprot/SWISSPROT;Acc:Q8N5L8]		nucleic acid binding |		ENSG00000164967|ENSP00000297613
MPNKQPESSL	0.570553	Zinc transporter 1 (ZnT-1) (Solute carrier family 30 member 1). [Source:Uniprot/SWISSPROT;Acc:Q9Y6M5]	in utero embryonic development | cation transport | cellular zinc ion homeostasis | zinc ion transport | | | |	cation transmembrane transporter activity | zinc ion binding | |	plasma membrane | | membrane | integral to membrane |	ENSG00000170385|ENSP00000355968
DESLLNRTKP	0.57047	Beta-defensin 104 precursor (Defensin, beta 104) (Beta-defensin 4) (DEFB-4) (BD-4) (hBD-4). [Source:Uniprot/SWISSPROT;Acc:Q8WTQ1]	defense response to bacterium |		extracellular region |	ENSG00000177023|ENSP00000322191
DESLLNRTKP	0.57047	Beta-defensin 104 precursor (Defensin, beta 104) (Beta-defensin 4) (DEFB-4) (BD-4) (hBD-4). [Source:Uniprot/SWISSPROT;Acc:Q8WTQ1]	defense response to bacterium |		extracellular region |	ENSG00000176782|ENSP00000320813
QPGTPTRTAV	0.57002	Dual specificity mitogen-activated protein kinase kinase 2 (EC 2.7.12.2) (MAP kinase kinase 2) (MAPKK 2) (ERK activator kinase 2) (MAPK/ERK kinase 2) (MEK2). [Source:Uniprot/SWISSPROT;Acc:P36507]	protein amino acid phosphorylation | Ras protein signal transduction |	protein kinase activity | ATP binding | nucleotide binding | protein tyrosine kinase activity | protein binding | transferase activity |		ENSG00000126934|ENSP00000262948
RESREVTTYL	0.569889	Ventricular zone-expressed PH domain-containing protein homolog 1 (Protein melted). [Source:Uniprot/SWISSPROT;Acc:Q14D04]		binding |	plasma membrane |	ENSG00000197415|ENSP00000354919
QNTTHTRTSH	0.569613	L-amino-acid oxidase precursor (EC 1.4.3.2) (LAAO) (LAO) (Interleukin- 4-induced protein 1) (IL4-induced protein 1) (Protein Fig-1) (hFIG1). [Source:Uniprot/SWISSPROT;Acc:Q96RQ9]	aromatic amino acid family metabolic process | oxidation reduction | potassium ion transport |	L-amino-acid oxidase activity | electron carrier activity | oxidoreductase activity | cation transmembrane transporter activity |	lysosome |	ENSG00000104951|ENSP00000321866
QKRSQDDTSN	0.569434	Ankyrin repeat domain-containing protein 45. [Source:Uniprot/SWISSPROT;Acc:Q5TZF3]		nucleotide binding | ATP binding |		ENSG00000183831|ENSP00000356685
FVETQHQTQV	0.569354		homophilic cell adhesion |	calcium ion binding |	membrane |	ENSG00000165323|ENSP00000298047
PGFYNPGTCY	0.568671	NMDA receptor-regulated 1-like protein (NARG1-like protein). [Source:Uniprot/SWISSPROT;Acc:Q6N069]				ENSG00000172766|ENSP00000326162
WHALCRTTEP	0.568289	Synaptotagmin-15 (Synaptotagmin XV) (SytXV) (Chr10Syt). [Source:Uniprot/SWISSPROT;Acc:Q9BQS2]	transport |	transporter activity |	plasma membrane | membrane | integral to membrane | synaptic vesicle |	ENSG00000204176|ENSP00000363441
PVPLLPPTNS	0.567661	Leucine-rich repeat-containing protein 10. [Source:Uniprot/SWISSPROT;Acc:Q5BKY1]		protein binding |	mitochondrion | | nucleus | | cytoskeleton | |	ENSG00000198812|ENSP00000355166
SYTLVLRTVL	0.56761	Olfactory receptor 11H7 (Olfactory receptor OR14-32). [Source:Uniprot/SWISSPROT;Acc:Q8NGC8]	signal transduction | G-protein coupled receptor protein signaling pathway |	receptor activity | olfactory receptor activity | purinergic nucleotide receptor activity, G-protein coupled |	plasma membrane | membrane | integral to membrane |	ENSG00000176213|ENSP00000319051
RVQKRNRTPQ	0.567457	Bone morphogenetic protein 1 precursor (EC 3.4.24.19) (BMP-1) (Procollagen C-proteinase) (PCP) (Mammalian tolloid protein) (mTld). [Source:Uniprot/SWISSPROT;Acc:P13497]	proteolysis |	metalloendopeptidase activity | calcium ion binding | metallopeptidase activity |		ENSG00000168487|ENSP00000306121
ELLKELRTQV	0.567197	Fanconi anemia group C protein (Protein FACC). [Source:Uniprot/SWISSPROT;Acc:Q00597]	myeloid cell homeostasis | nucleotide-excision repair | germ cell development | removal of superoxide radicals | protein complex assembly | response to DNA damage stimulus | DNA repair |	protein binding |	cytosol | nucleus | cytoplasm |	ENSG00000158169|ENSP00000364454
AAGRPPATRP	0.566248	Protein MICAL-3. [Source:Uniprot/SWISSPROT;Acc:Q7RTP6]	cellular aromatic compound metabolic process | metabolic process |	zinc ion binding | monooxygenase activity | oxidoreductase activity | electron carrier activity |		ENSG00000093100|ENSP00000372574
KALRLIQSEL	0.565837	Anterior gradient protein 3 homolog precursor (AG-3) (hAG-3) (AG3) (Breast cancer membrane protein 11). [Source:Uniprot/SWISSPROT;Acc:Q8TD06]			extracellular region |	ENSG00000173467|ENSP00000308606
LAEAQKSSLV	0.565615	mitochondrial ribosomal protein L47 isoform b [Source:RefSeq_peptide;Acc:NP_817125]	translation |	structural constituent of ribosome |	mitochondrion | ribosome | mitochondrial ribosome |	ENSG00000136522|ENSP00000259038
KGKDSKESKK	0.565294	Sodium channel protein type 9 subunit alpha (Sodium channel protein type IX subunit alpha) (Voltage-gated sodium channel subunit alpha Nav1.7) (Neuroendocrine sodium channel) (hNE-Na) (Peripheral sodium channel 1). [Source:Uniprot/SWISSPROT;Acc:Q15858]	sodium ion transport | calcium ion transport | potassium ion transport | ion transport |	voltage-gated sodium channel activity | voltage-gated calcium channel activity | voltage-gated potassium channel activity | calcium ion binding | ion channel activity |	voltage-gated sodium channel complex | membrane | voltage-gated calcium channel complex | voltage-gated potassium channel complex |	ENSG00000169432|ENSP00000304748
HAIDRVTTSV	0.564869	Leucine-rich repeat-containing protein 1 (LAP and no PDZ protein) (LANO adapter protein). [Source:Uniprot/SWISSPROT;Acc:Q9BTT6]		protein binding |	membrane | cytoplasm |	ENSG00000137269|ENSP00000359925
LKWIRPQTSE	0.564551	Zinc finger CCCH domain-containing protein 14 (Renal carcinoma antigen NY-REN-37). [Source:Uniprot/SWISSPROT;Acc:Q6PJT7]		nucleic acid binding | zinc ion binding |		ENSG00000100722|ENSP00000327176
SDGSNWCTVY	0.564541	TM2 domain-containing protein 2 precursor (Beta-amyloid-binding protein-like protein 1) (BBP-like protein 1). [Source:Uniprot/SWISSPROT;Acc:Q9BX73]				ENSG00000169490|ENSP00000380260
GVAFVSSTYF	0.564396	Solute carrier family 22 member 13 (Organic cation transporter-like 3) (ORCTL-3). [Source:Uniprot/SWISSPROT;Acc:Q9Y226]	transport | transmembrane transport |	transporter activity | substrate-specific transmembrane transporter activity |	membrane | integral to membrane |	ENSG00000172940|ENSP00000310241
LKRRLRESLQ	0.563678	Probable DNA dC->dU-editing enzyme APOBEC-3D (EC 3.5.4.-). [Source:Uniprot/SWISSPROT;Acc:Q96AK3]				ENSG00000198904|ENSP00000355340
MGISTEFTSS	0.563629	Patched domain-containing protein C6orf138. [Source:Uniprot/SWISSPROT;Acc:Q6ZW05]			integral to membrane |	ENSG00000178729|ENSP00000381722
FKEENMDTSR	0.563499	Protein zer-1 homolog (Zyg-11 homolog B-like protein) (Hzyg). [Source:Uniprot/SWISSPROT;Acc:Q7Z7L7]	ubiquitin-dependent protein catabolic process | regulation of ubiquitin-protein ligase activity |	ubiquitin-protein ligase activity | protein binding | binding |	Cul2-RING ubiquitin ligase complex |	ENSG00000160445|ENSP00000291900
TEVPEMDTST	0.563499	Zinc finger protein 593 (Zinc finger protein T86). [Source:Uniprot/SWISSPROT;Acc:O00488]	negative regulation of transcription from RNA polymerase II promoter | transcription | regulation of transcription, DNA-dependent |	DNA binding | transcription corepressor activity | zinc ion binding | metal ion binding | nucleic acid binding |	intracellular | nucleus |	ENSG00000142684|ENSP00000270812
ACLPHLHSLV	0.563372	Histone deacetylase 8 (EC 3.5.1.98) (HD8). [Source:Uniprot/SWISSPROT;Acc:Q9BY41]	histone deacetylation |	histone deacetylase activity |	nucleus |	ENSG00000147099|ENSP00000362662
LAWIREHTVS	0.563187	Coagulation factor XII precursor (EC 3.4.21.38) (Hageman factor) (HAF) [Contains: Coagulation factor XIIa heavy chain; Beta-factor XIIa part 1; Beta-factor XIIa part 2; Coagulation factor XIIa light chain]. [Source:Uniprot/SWISSPROT;Acc:P00748]	proteolysis | blood coagulation | fibrinolysis | |	serine-type endopeptidase activity | peptidase activity | calcium ion binding | catalytic activity | |	|	ENSG00000131187|ENSP00000253496
TSPPLKCSLL	0.563113	Transmembrane protein 118. [Source:Uniprot/SWISSPROT;Acc:Q96EX2]				ENSG00000135119|ENSP00000376332
WAKERKLTRL	0.562794	Sodium-dependent phosphate transport protein 4 (Sodium/phosphate cotransporter 4) (Na(+)/PI cotransporter 4) (Solute carrier family 17 member 3). [Source:Uniprot/SWISSPROT;Acc:O00476]	transport |	transporter activity |	integral to membrane |	ENSG00000124564|ENSP00000355307
FRPGQKVTLA	0.562407	Peroxisome biogenesis factor 1 (Peroxin-1) (Peroxisome biogenesis disorder protein 1). [Source:Uniprot/SWISSPROT;Acc:O43933]	protein transport | protein import into peroxisome matrix | microtubule-based peroxisome localization | peroxisome organization |	nucleotide binding | ATP binding | protein C-terminus binding | nucleoside-triphosphatase activity | protein complex binding | ATPase activity, coupled | binding | protein binding |	membrane | cytosol | peroxisome | peroxisomal membrane | cytoplasm |	ENSG00000127980|ENSP00000248633
TAQTYLNTWF	0.562369	5'-nucleotidase precursor (EC 3.1.3.5) (Ecto-5'-nucleotidase) (5'-NT) (CD73 antigen). [Source:Uniprot/SWISSPROT;Acc:P21589]	nucleotide catabolic process | |	hydrolase activity | | |		ENSG00000135318|ENSP00000358661
LQREASTTKQ	0.562319	trichohyalin-like 1 [Source:RefSeq_peptide;Acc:NP_001008536]		calcium ion binding |		ENSG00000182898|ENSP00000357796
GIIPDIISLD	0.562029	E3 SUMO-protein ligase PIAS1 (Protein inhibitor of activated STAT protein 1) (Gu-binding protein) (GBP) (RNA helicase II-binding protein) (DEAD/H box-binding protein 1). [Source:Uniprot/SWISSPROT;Acc:O75925]	transcription | ubiquitin-dependent protein catabolic process | JAK-STAT cascade |	DNA binding | transcription corepressor activity | protein binding | zinc ion binding | metal ion binding | nucleic acid binding |	nucleus | nuclear speck |	ENSG00000033800|ENSP00000249636
GCRSDIISLD	0.562029	E3 SUMO-protein ligase PIAS3 (Protein inhibitor of activated STAT protein 3). [Source:Uniprot/SWISSPROT;Acc:Q9Y6X2]	transcription | regulation of transcription, DNA-dependent | ubiquitin-dependent protein catabolic process | protein sumoylation |	nucleic acid binding | zinc ion binding | metal ion binding | SUMO ligase activity | NF-kappaB binding |	nucleus | nuclear speck |	ENSG00000131788|ENSP00000358305
SNIPDIISLD	0.562029	E3 SUMO-protein ligase PIAS2 (Protein inhibitor of activated STAT2) (Protein inhibitor of activated STAT x) (Msx-interacting zinc finger protein) (Miz1) (DAB2-interacting protein) (DIP) (Androgen receptor- interacting protein 3) (ARIP3) (PIAS-NY protein). [Source:Uniprot/SWISSPROT;Acc:O75928]	transcription | ubiquitin-dependent protein catabolic process |	DNA binding | protein binding | zinc ion binding | metal ion binding | nucleic acid binding |	nucleus | nuclear speck |	ENSG00000078043|ENSP00000381648
EHITANFTQY	0.56196	Gastric intrinsic factor precursor (Intrinsic factor) (IF) (INF). [Source:Uniprot/SWISSPROT;Acc:P27352]	ion transport | cobalt ion transport | cobalamin transport | superoxide metabolic process |	cobalt ion transmembrane transporter activity | cobalamin binding | cobalt ion binding | superoxide dismutase activity | metal ion binding |	extracellular region |	ENSG00000134812|ENSP00000257248
EIPIRNGTKS	0.561619	L-aminoadipate-semialdehyde dehydrogenase-phosphopantetheinyl transferase (EC 2.7.8.-) (4'-phosphopantetheinyl transferase) (Alpha- aminoadipic semialdehyde dehydrogenase-phosphopantetheinyl transferase) (AASD-PPT) (LYS5 ortholog). [Source:Uniprot/SWISSPROT;Acc:Q9NRN7]	macromolecule biosynthetic process |	magnesium ion binding | holo-[acyl-carrier-protein] synthase activity | transferase activity |	cytosol | cytoplasm |	ENSG00000149313|ENSP00000278618
AALENKVTDL	0.561523	Plexin-B2 precursor (MM1). [Source:Uniprot/SWISSPROT;Acc:O15031]	signal transduction | positive regulation of axonogenesis | multicellular organismal development | |	protein binding | receptor activity | |	intracellular | membrane | integral to membrane | cytoplasm | cytoskeleton |	ENSG00000196576|ENSP00000352288
AAVENKVTDL	0.561523	Plexin-B1 precursor (Semaphorin receptor SEP). [Source:Uniprot/SWISSPROT;Acc:O43157]	positive regulation of axonogenesis | signal transduction | transport | multicellular organismal development |	protein binding | transporter activity | binding | receptor activity |	intracellular | membrane |	ENSG00000164050|ENSP00000351242
ALVENKVTDL	0.561523	Plexin-B3 precursor. [Source:Uniprot/SWISSPROT;Acc:Q9ULL4]	signal transduction | multicellular organismal development |	receptor activity |	intracellular | membrane | integral to membrane |	ENSG00000198753|ENSP00000355378
DHGFLMRTNT	0.561496	Iduronate 2-sulfatase precursor (EC 3.1.6.13) (Alpha-L-iduronate sulfate sulfatase) (Idursulfase) [Contains: Iduronate 2-sulfatase 42 kDa chain; Iduronate 2-sulfatase 14 kDa chain]. [Source:Uniprot/SWISSPROT;Acc:P22304]	metabolic process |	sulfuric ester hydrolase activity | catalytic activity |		ENSG00000010404|ENSP00000359470
SKATEECTST	0.561404	Mitochondrial 39S ribosomal protein L39 (L39mt) (MRP-L39) (MRP-L5). [Source:Uniprot/SWISSPROT;Acc:Q9NYK5]			mitochondrion | | ribosome |	ENSG00000154719|ENSP00000284967
PEDTFTVTSL	0.561015	A.T hook DNA-binding motif-containing protein 1. [Source:Uniprot/SWISSPROT;Acc:Q5TGY3]		DNA binding | |	nucleus |	ENSG00000126705|ENSP00000363123
YCGNVCMSIL	0.561005	WAP four-disulfide core domain protein 10A precursor (Putative protease inhibitor WAP10A). [Source:Uniprot/SWISSPROT;Acc:Q9H1F0]		serine-type endopeptidase inhibitor activity | protease inhibitor activity |	extracellular region |	ENSG00000180305|ENSP00000361726
FCGNICMSIL	0.561005	Protein WFDC10B precursor. [Source:Uniprot/SWISSPROT;Acc:Q8IUB3]		protease inhibitor activity |	extracellular region |	ENSG00000182931|ENSP00000327628
SLQKINESRS	0.559878	Arachidonate 5-lipoxygenase variant (Fragment). [Source:Uniprot/SPTREMBL;Acc:Q59H13]				ENSG00000215136|ENSP00000382554
NRLRKFPTSP	0.559736	Putative myosin light chain kinase 3 (EC 2.7.11.18) (Cardiac-MyBP-C- associated Ca/CaM kinase). [Source:Uniprot/SWISSPROT;Acc:Q32MK0]	protein amino acid phosphorylation |	nucleotide binding | magnesium ion binding | myosin light chain kinase activity | ATP binding | transferase activity | protein kinase activity | protein tyrosine kinase activity | protein serine/threonine kinase activity |		ENSG00000140795|ENSP00000268446
PTLPSPQTNP	0.558623	Ankyrin repeat domain-containing protein 53. [Source:Uniprot/SWISSPROT;Acc:Q8N9V6]				ENSG00000144031|ENSP00000353796
RSRSPIPSIL	0.558447	Potassium voltage-gated channel subfamily C member 2 (Voltage-gated potassium channel Kv3.2). [Source:Uniprot/SWISSPROT;Acc:Q96PR1]	ion transport | potassium ion transport |	voltage-gated ion channel activity | voltage-gated potassium channel activity | protein binding | potassium ion binding | ion channel activity |	membrane | integral to membrane | voltage-gated potassium channel complex |	ENSG00000166006|ENSP00000376966
DVEDVPITVE	0.557964	Bystin. [Source:Uniprot/SWISSPROT;Acc:Q13895]				ENSG00000112578|ENSP00000362087
SCATKGPTLL	0.557701	Pleckstrin homology domain-containing family H member 1. [Source:Uniprot/SWISSPROT;Acc:Q9ULM0]		binding |	cytoskeleton |	ENSG00000054690|ENSP00000330278
SRPTKGPTLL	0.557701	Pleckstrin homology domain-containing family H member 2. [Source:Uniprot/SWISSPROT;Acc:Q8IVE3]		binding |	membrane | integral to membrane | cytoplasm | cytoskeleton |	ENSG00000152527|ENSP00000282406
NCESDSKTGV	0.55743	UPF0470 protein C19orf51. [Source:Uniprot/SWISSPROT;Acc:Q8N9W5]				ENSG00000167646|ENSP00000301249
PYEDIIATEI	0.556907	Leucine zipper putative tumor suppressor 1 (F37/esophageal cancer- related gene-coding leucine-zipper motif) (Fez1). [Source:Uniprot/SWISSPROT;Acc:Q9Y250]	negative regulation of cell cycle |	transcription factor activity | protein binding |	plasma membrane | membrane | cytoplasm | Golgi apparatus | cell junction | cell projection | synapse | postsynaptic membrane |	ENSG00000061337|ENSP00000265801
THEQVLRTKN	0.556475	Keratin, type I cytoskeletal 14 (Cytokeratin-14) (CK-14) (Keratin-14) (K14). [Source:Uniprot/SWISSPROT;Acc:P02533]	epidermis development | intermediate filament bundle assembly | |	structural constituent of cytoskeleton | protein binding | structural molecule activity |	nucleus | cytoplasm | keratin filament | |	ENSG00000186847|ENSP00000167586
DTSYLWMTPC	0.556179	Protein DPCD. [Source:Uniprot/SWISSPROT;Acc:Q9BVM2]				ENSG00000166171|ENSP00000359167
EEDQKGETSG	0.555999	Natural resistance-associated macrophage protein 1 (NRAMP 1). [Source:Uniprot/SWISSPROT;Acc:P49279]	ion transport | iron ion transport | response to bacterium | transport |	transporter activity | iron ion binding |	membrane | integral to plasma membrane | membrane fraction |	ENSG00000018280|ENSP00000233202
RYSNIHYTQQ	0.555876	Desmoglein-4 precursor. [Source:Uniprot/SWISSPROT;Acc:Q86SJ6]	homophilic cell adhesion |	calcium ion binding |	membrane |	ENSG00000175065|ENSP00000352785
EHKDPKATPP	0.555584	DNA-binding protein RFX5 (Regulatory factor X 5). [Source:Uniprot/SWISSPROT;Acc:P48382]	regulation of transcription, DNA-dependent | transcription |	DNA binding | protein binding |	nucleus |	ENSG00000143390|ENSP00000376502
KTSAHHATFV	0.555378	Regulator of G-protein signaling 12 (RGS12). [Source:Uniprot/SWISSPROT;Acc:O14924]	signal transduction |	signal transducer activity | GTPase activator activity | receptor signaling protein activity | extracellular matrix structural constituent |	proteinaceous extracellular matrix |	ENSG00000159788|ENSP00000342133
RQQQFPGTSM	0.555298	Regulatory factor X-associated protein (RFX-associated protein) (RFX DNA-binding complex 36 kDa subunit). [Source:Uniprot/SWISSPROT;Acc:O00287]		transcription coactivator activity | | |	nucleus | |	ENSG00000133111|ENSP00000255476
INSNPPNTFV	0.555212	Probable G-protein coupled receptor 19 (GPR-NGA). [Source:Uniprot/SWISSPROT;Acc:Q15760]	signal transduction | G-protein coupled receptor protein signaling pathway |	receptor activity | G-protein coupled receptor activity | galanin receptor activity | neuropeptide Y receptor activity | purinergic nucleotide receptor activity, G-protein coupled | neuropeptide receptor activity |	plasma membrane | integral to membrane | integral to plasma membrane |	ENSG00000183150|ENSP00000333744
LTTKLNVTRP	0.554909	Zinc finger protein 616. [Source:Uniprot/SWISSPROT;Acc:Q08AN1]	transcription | regulation of transcription, DNA-dependent | regulation of transcription |	DNA binding | zinc ion binding | metal ion binding | nucleic acid binding | transcription regulator activity |	intracellular | nucleus |	ENSG00000204611|ENSP00000328722
TDDKTSKTDL	0.554742	BCL-6 corepressor (BCoR). [Source:Uniprot/SWISSPROT;Acc:Q6W2J9]				ENSG00000183337|ENSP00000367724
LSDPSVSTVV	0.554622	Glutamate [NMDA] receptor subunit zeta-1 precursor (N-methyl-D- aspartate receptor subunit NR1). [Source:Uniprot/SWISSPROT;Acc:Q05586]	ion transport | G-protein coupled receptor protein signaling pathway | transport |	receptor activity | ionotropic glutamate receptor activity | ion channel activity | extracellular-glutamate-gated ion channel activity | G-protein coupled receptor activity | transporter activity |	plasma membrane | membrane | integral to membrane | cell junction | outer membrane-bounded periplasmic space | synapse | postsynaptic membrane |	ENSG00000176884|ENSP00000360616
GAEGWGGTEQ	0.553894	cDNA FLJ38264 fis, clone FCBBF3001657. [Source:Uniprot/SPTREMBL;Acc:Q8N976]				ENSG00000212836|ENSP00000375364
GAEGWGGTEQ	0.553894	cDNA FLJ38264 fis, clone FCBBF3001657. [Source:Uniprot/SPTREMBL;Acc:Q8N976]				ENSG00000212837|ENSP00000375365
KEGRCSHSLN	0.55374	Survival motor neuron protein (Component of gems 1) (Gemin-1). [Source:Uniprot/SWISSPROT;Acc:Q16637]	spliceosome assembly | mRNA processing |	nucleic acid binding | RNA binding |	nucleus | cytoplasm |	ENSG00000172062|ENSP00000305857
KEGRCSHSLN	0.55374	Survival motor neuron protein (Component of gems 1) (Gemin-1). [Source:Uniprot/SWISSPROT;Acc:Q16637]	spliceosome assembly | mRNA processing |	nucleic acid binding | RNA binding |	nucleus | cytoplasm |	ENSG00000205571|ENSP00000370118
VNNLPVESWQ	0.553324	AP-1 complex subunit gamma-like 2 (Gamma2-adaptin) (G2ad). [Source:Uniprot/SWISSPROT;Acc:O75843]	intracellular protein transport | vesicle-mediated transport | interspecies interaction between organisms | protein transport |	protein binding | protein transporter activity | binding |	plasma membrane | Golgi membrane | membrane | cytoplasm | endosome | Golgi apparatus | Golgi-associated vesicle | transport vesicle | AP-1 adaptor complex | endosome membrane | membrane coat | clathrin adaptor complex | cytoplasmic vesicle membrane | cytoplasmic vesicle |	ENSG00000213983|ENSP00000380309
LSTNYLGTRR	0.55313	LETM1 domain-containing protein 1 (Cervical cancer 1 proto-oncogene protein p40) (Cervical cancer proto-oncogene 2 protein) (HCRR-2). [Source:Uniprot/SWISSPROT;Acc:Q6P1Q0]			membrane | integral to membrane |	ENSG00000050426|ENSP00000262055
SFQSRSDTFH	0.552828	Potassium voltage-gated channel subfamily H member 4 (Voltage-gated potassium channel subunit Kv12.3) (Ether-a-go-go-like potassium channel 1) (ELK channel 1) (ELK1) (Brain-specific eag-like channel 2) (BEC2). [Source:Uniprot/SWISSPROT;Acc:Q9UQ05]	two-component signal transduction system (phosphorelay) | regulation of transcription, DNA-dependent | ion transport | potassium ion transport | signal transduction |	two-component sensor activity | voltage-gated ion channel activity | voltage-gated potassium channel activity | potassium ion binding | signal transducer activity | potassium channel activity | ion channel activity |	membrane | integral to membrane | voltage-gated potassium channel complex |	ENSG00000089558|ENSP00000264661
RLAILENTVV	0.552647	Cartilage matrix protein precursor (Matrilin-1). [Source:Uniprot/SWISSPROT;Acc:P21941]	protein complex assembly |	extracellular matrix structural constituent | protein binding | calcium ion binding | |	proteinaceous extracellular matrix | |	ENSG00000162510|ENSP00000362870
ELLSAIEKLL	0.552567	UBX domain-containing protein 1. [Source:Uniprot/SWISSPROT;Acc:Q9BZV1]				ENSG00000167671|ENSP00000378246
ALRLPLQTRT	0.55235	UPF0505 protein C16orf62 (Esophageal cancer-associated protein). [Source:Uniprot/SWISSPROT;Acc:Q7Z3J2]			membrane | integral to membrane |	ENSG00000103544|ENSP00000251143
EFSVISSSEV	0.55168	Probable saccharopine dehydrogenase (EC 1.5.1.9). [Source:Uniprot/SWISSPROT;Acc:Q8NBX0]	oxidation reduction | metabolic process |	binding | oxidoreductase activity | saccharopine dehydrogenase (NAD+, L-glutamate-forming) activity | catalytic activity |		ENSG00000143653|ENSP00000355467
SERTEMYTCK	0.551349	Protein Wnt-7a precursor. [Source:Uniprot/SWISSPROT;Acc:O00755]	Wnt receptor signaling pathway, calcium modulating pathway | neurotransmitter secretion | multicellular organismal development | sex differentiation | anatomical structure morphogenesis | dorsal/ventral pattern formation | cerebellar granule cell differentiation | regulation of axon diameter | embryonic forelimb morphogenesis | embryonic hindlimb morphogenesis | skin morphogenesis | reproductive …	signal transducer activity | |	extracellular region | proteinaceous extracellular matrix |	ENSG00000154764|ENSP00000285018
APMECQESWK	0.550878	Hyaluronan mediated motility receptor (Intracellular hyaluronic acid- binding protein) (Receptor for hyaluronan-mediated motility) (CD168 antigen). [Source:Uniprot/SWISSPROT;Acc:O75330]		receptor activity |		ENSG00000072571|ENSP00000377492
LPLGEKNTTD	0.550804	YTH domain-containing protein 2. [Source:Uniprot/SWISSPROT;Acc:Q9H6S0]		nucleic acid binding | helicase activity | ATP binding | ATP-dependent helicase activity | nucleotide binding | nucleoside-triphosphatase activity |		ENSG00000047188|ENSP00000161863
AAATSSKTPS	0.550531	Leydig cell tumor 10 kDa protein homolog. [Source:Uniprot/SWISSPROT;Acc:Q9UNZ5]				ENSG00000104979|ENSP00000221576
LEENNHKTEA	0.550083	CD166 antigen precursor (Activated leukocyte cell adhesion molecule). [Source:Uniprot/SWISSPROT;Acc:Q13740]				ENSG00000170017|ENSP00000374577
SSVEPIVTMS	0.549226	Probable G-protein coupled receptor 83 precursor (G-protein coupled receptor 72). [Source:Uniprot/SWISSPROT;Acc:Q9NYM4]	G-protein coupled receptor protein signaling pathway | signal transduction |	receptor activity | neuropeptide Y receptor activity | G-protein coupled receptor activity | galanin receptor activity | purinergic nucleotide receptor activity, G-protein coupled | neuropeptide receptor activity |	plasma membrane | integral to membrane |	ENSG00000123901|ENSP00000243673
RRRESYSTTV	0.548952	Ecotropic viral integration site 5 protein homolog (EVI-5) (Neuroblastoma stage 4S gene protein). [Source:Uniprot/SWISSPROT;Acc:O60447]	cell cycle | multicellular organismal development | cell proliferation | regulation of Rab GTPase activity | cell division |	Rab GTPase activator activity | protein binding |	intracellular | nucleus | centrosome |	ENSG00000067208|ENSP00000359356
EEIAVIENIK	0.548858	Potassium channel subfamily K member 2 (Outward rectifying potassium channel protein TREK-1) (TREK-1 K(+) channel subunit) (Two pore potassium channel TPKC1) (Two pore domain potassium channel TREK-1). [Source:Uniprot/SWISSPROT;Acc:O95069]	potassium ion transport |	potassium channel activity | voltage-gated potassium channel activity |	membrane |	ENSG00000082482|ENSP00000375765
GQEEQVTTRL	0.548316	Short transient receptor potential channel 5 (TrpC5) (Htrp-5) (Htrp5). [Source:Uniprot/SWISSPROT;Acc:Q9UL62]	translation | ion transport | calcium ion transport | nervous system development |	structural constituent of ribosome | ion channel activity | calcium ion binding | protein binding | store-operated calcium channel activity | calcium channel activity |	intracellular | membrane | integral to membrane | integral to plasma membrane | ribosome |	ENSG00000072315|ENSP00000262839
THEDYVTTRL	0.548316	Short transient receptor potential channel 4 (TrpC4) (Trp-related protein 4) (hTrp-4) (hTrp4). [Source:Uniprot/SWISSPROT;Acc:Q9UBN4]	ion transport | calcium ion transport | translation | |	ion channel activity | calcium ion binding | protein binding | store-operated calcium channel activity | structural constituent of ribosome | calcium channel activity |	plasma membrane | intracellular | membrane | integral to membrane | | ribosome | | cortical cytoskeleton |	ENSG00000133107|ENSP00000369027
PRLIPDRTRW	0.548031	cDNA FLJ39025 fis, clone NT2RP7004559, weakly similar to ENDONUCLEASE C1F12.06C (EC 3.1.-.-) (Putative uncharacterized protein FLJ35220). [Source:Uniprot/SPTREMBL;Acc:Q8N8Q3]	DNA repair |	endonuclease activity |		ENSG00000173818|ENSP00000380672
IVTNTKISWV	0.547761	Laminin subunit alpha-5 precursor. [Source:Uniprot/SWISSPROT;Acc:O15230]			proteinaceous extracellular matrix |	ENSG00000130702|ENSP00000359711
HRLQSKVTAK	0.547683	Argininosuccinate synthase (EC 6.3.4.5) (Citrulline--aspartate ligase). [Source:Uniprot/SWISSPROT;Acc:P00966]	arginine biosynthetic process | amino acid biosynthetic process | urea cycle |	nucleotide binding | argininosuccinate synthase activity | ATP binding | ligase activity | protein binding |	cytoplasm |	ENSG00000130707|ENSP00000253004
VWGRDGNTWN	0.547678	Putative uncharacterized protein LOC400692. [Source:Uniprot/SWISSPROT;Acc:Q8N3U1]				ENSG00000180458|ENSP00000324876
FEKLYLLTEK	0.547597	Thiopurine S-methyltransferase (EC 2.1.1.67) (Thiopurine methyltransferase). [Source:Uniprot/SWISSPROT;Acc:P51580]	nucleobase, nucleoside, nucleotide and nucleic acid metabolic process | metabolic process | | |	thiopurine S-methyltransferase activity | methyltransferase activity | transferase activity | |	| cytoplasm |	ENSG00000137364|ENSP00000312304
GGQGLHVTAL	0.547023	Protein tyrosine phosphatase receptor type C-associated protein (PTPRC-associated protein) (CD45-associated protein) (CD45-AP) (Lymphocyte phosphatase-associated phosphoprotein). [Source:Uniprot/SWISSPROT;Acc:Q14761]	defense response |		plasma membrane | integral to membrane |	ENSG00000213402|ENSP00000325589
RSPVATATSC	0.546818	Dual specificity protein phosphatase 5 (EC 3.1.3.48) (EC 3.1.3.16) (Dual specificity protein phosphatase hVH3). [Source:Uniprot/SWISSPROT;Acc:Q16690]	protein amino acid dephosphorylation | dephosphorylation |	protein tyrosine phosphatase activity | hydrolase activity | phosphatase activity | MAP kinase tyrosine/serine/threonine phosphatase activity | protein tyrosine/serine/threonine phosphatase activity |	nucleus |	ENSG00000138166|ENSP00000358596
TRKRWCSSEV	0.546429	Probable gluconokinase (EC 2.7.1.12) (Gluconate kinase). [Source:Uniprot/SWISSPROT;Acc:Q5T6J7]		shikimate kinase activity | ATP binding |		ENSG00000148057|ENSP00000365599
RAIDNQYTPL	0.546343	SH2B adapter protein 3 (Lymphocyte-specific adapter protein Lnk) (Signal transduction protein Lnk) (Lymphocyte adapter protein). [Source:Uniprot/SWISSPROT;Acc:Q9UQQ2]	intracellular signaling cascade | cell differentiation | embryonic hemopoiesis |	signal transducer activity | protein binding |	nucleus | cytoplasm |	ENSG00000111252|ENSP00000345492
LYFNDDLTEL	0.546116	Cytochrome b5 domain-containing protein 1. [Source:Uniprot/SWISSPROT;Acc:Q6P9G0]		iron ion binding | heme binding | transition metal ion binding |		ENSG00000182224|ENSP00000331479
VISSDDLTEL	0.546116	Calpain-6 (Calpamodulin) (CalpM) (Calpain-like protease X-linked). [Source:Uniprot/SWISSPROT;Acc:Q9Y6Q1]	proteolysis |	calcium-dependent cysteine-type endopeptidase activity |	intracellular |	ENSG00000077274|ENSP00000317214
GCSLSFRSEL	0.545899	Sulfotransferase 1A3/1A4 (EC 2.8.2.1) (Monoamine-sulfating phenol sulfotransferase) (Aryl sulfotransferase 1A3/1A4) (Sulfotransferase, monoamine-preferring) (M-PST) (Thermolabile phenol sulfotransferase) (TL-PST) (Placental estrogen sulfotransferase) (Cat [Source:Uniprot/SWISSPROT;Acc:P50224]		sulfotransferase activity | transferase activity |		ENSG00000213599|ENSP00000346760
GCSLSFRSEL	0.545899	Sulfotransferase 1A2 (EC 2.8.2.1) (Aryl sulfotransferase 2) (Phenol sulfotransferase 2) (Phenol-sulfating phenol sulfotransferase 2) (P- PST 2) (ST1A2). [Source:Uniprot/SWISSPROT;Acc:P50226]	catecholamine metabolic process | lipid metabolic process | steroid metabolic process | amine biosynthetic process |	aryl sulfotransferase activity | transferase activity | sulfotransferase activity |	cytoplasm |	ENSG00000197165|ENSP00000378992
GCSLSFRSEL	0.545899	Sulfotransferase 1A3/1A4 (EC 2.8.2.1) (Monoamine-sulfating phenol sulfotransferase) (Aryl sulfotransferase 1A3/1A4) (Sulfotransferase, monoamine-preferring) (M-PST) (Thermolabile phenol sulfotransferase) (TL-PST) (Placental estrogen sulfotransferase) (Cat [Source:Uniprot/SWISSPROT;Acc:P50224]	catecholamine metabolic process | lipid metabolic process | steroid metabolic process |	aryl sulfotransferase activity | transferase activity | sulfotransferase activity |	cytoplasm |	ENSG00000213648|ENSP00000339221
GCSLSFRSEL	0.545899	Sulfotransferase 1A1 (EC 2.8.2.1) (Aryl sulfotransferase 1) (Phenol sulfotransferase 1) (Phenol-sulfating phenol sulfotransferase 1) (P- PST 1) (Thermostable phenol sulfotransferase) (Ts-PST) (HAST1/HAST2) (ST1A3). [Source:Uniprot/SWISSPROT;Acc:P50225]	catecholamine metabolic process | lipid metabolic process | steroid metabolic process | cellular amine metabolic process |	sulfotransferase activity | transferase activity | aryl sulfotransferase activity |	cytoplasm |	ENSG00000196502|ENSP00000321988
SGREAWTTSR	0.545876	Uncharacterized protein ENSP00000382794 (HCG1815045, isoform CRA_b). [Source:Uniprot/SPTREMBL;Acc:A8MTL3]		zinc ion binding | metal ion binding | protein binding |		ENSG00000215277|ENSP00000382794
TYFPVAQTLY	0.545685	Putative S-adenosyl-L-methionine-dependent methyltransferase METT5D1 (EC 2.1.1.-) (Methyltransferase 5 domain-containing protein 1). [Source:Uniprot/SWISSPROT;Acc:A6NJ78]		methyltransferase activity |		ENSG00000169519|ENSP00000307251
CSLKEEVTRL	0.545241	Coiled-coil domain-containing protein 54 (Testis development protein NYD-SP17). [Source:Uniprot/SWISSPROT;Acc:Q8NEL0]				ENSG00000138483|ENSP00000261058
ERKLSSESQV	0.545161	Low-density lipoprotein receptor-related protein 4 precursor (Multiple epidermal growth factor-like domains 7). [Source:Uniprot/SWISSPROT;Acc:O75096]	| | | | | | | | | | | |	receptor activity | calcium ion binding |	| membrane |	ENSG00000134569|ENSP00000367888
DGIALPPTVV	0.545115	Uncharacterized protein C10orf30. [Source:Uniprot/SWISSPROT;Acc:Q8N7W2]				ENSG00000165626|ENSP00000380107
NSQSRMSTNM	0.544977	COP9 signalosome complex subunit 1 (Signalosome subunit 1) (SGN1) (JAB1-containing signalosome subunit 1) (G protein pathway suppressor 1) (Protein GPS1) (Protein MFH). [Source:Uniprot/SWISSPROT;Acc:Q13098]				ENSG00000169727|ENSP00000302873
SSSSHFISLL	0.544929	Zinc finger protein 790. [Source:Uniprot/SWISSPROT;Acc:Q6PG37]	transcription | regulation of transcription, DNA-dependent |	DNA binding | zinc ion binding | metal ion binding | nucleic acid binding |	intracellular | nucleus |	ENSG00000197863|ENSP00000349161
VSTCLNTTIA	0.544637	Galectin-9 (HOM-HD-21) (Ecalectin). [Source:Uniprot/SWISSPROT;Acc:O00182]		sugar binding |		ENSG00000168961|ENSP00000318214
QEKTTRFTSS	0.544108	Nephrocystin-3. [Source:Uniprot/SWISSPROT;Acc:Q7Z494]		microtubule motor activity | binding |	kinesin complex |	ENSG00000113971|ENSP00000347636
EVYLLNSTTL	0.543911	Chloride channel protein 3 (ClC-3). [Source:Uniprot/SWISSPROT;Acc:P51790]	chloride transport |	ion channel activity | voltage-gated chloride channel activity |	membrane | |	ENSG00000109572|ENSP00000261514
GNLEAKVTML	0.543834					ENSG00000204031|ENSP00000361100
SGSLKLMTTV	0.54337	Dapper homolog 1 (hDPR1) (Hepatocellular carcinoma novel gene 3 protein). [Source:Uniprot/SWISSPROT;Acc:Q9NYF0]	G-protein coupled receptor protein signaling pathway |	dopamine receptor activity |	integral to membrane | nucleus | cytoplasm |	ENSG00000165617|ENSP00000378582
ERVLYVFTKK	0.54321	Olfactory receptor 52J3. [Source:Uniprot/SWISSPROT;Acc:Q8NH60]	signal transduction | G-protein coupled receptor protein signaling pathway | sensory perception of smell | response to stimulus |	receptor activity | olfactory receptor activity |	plasma membrane | integral to membrane |	ENSG00000205495|ENSP00000369728
APMTTMMTSC	0.542978	Kallikrein-9 precursor (EC 3.4.21.-) (Kallikrein-like protein 3) (KLK- L3). [Source:Uniprot/SWISSPROT;Acc:Q9UKQ9]				ENSG00000213022|ENSP00000366028
QQLPYKECEV	0.542851	Leucine-rich repeat transmembrane neuronal protein 2 precursor (Leucine-rich repeat neuronal 2 protein). [Source:Uniprot/SWISSPROT;Acc:O43300]		protein binding |	membrane | integral to membrane |	ENSG00000146006|ENSP00000274711
ESNIIMSTKL	0.542573	Thiamine transporter 2 (ThTr-2) (ThTr2) (Solute carrier family 19 member 3). [Source:Uniprot/SWISSPROT;Acc:Q9BZV2]	thiamin and derivative metabolic process |	folic acid binding | reduced folate carrier activity |	membrane |	ENSG00000135917|ENSP00000258403
DDTPVQDTKM	0.542344	Capz-interacting protein (Protein kinase substrate CapZIP) (RCSD domain-containing protein 1). [Source:Uniprot/SWISSPROT;Acc:Q6JBY9]				ENSG00000198771|ENSP00000356828
GEVVMRVTSV	0.542273	Uncharacterized protein ENSP00000333181 (Fragment). [Source:Uniprot/SPTREMBL;Acc:A6NNE9]	cell adhesion |	structural molecule activity | zinc ion binding |	actin cytoskeleton |	ENSG00000183654|ENSP00000333181
TYIVEKRTGS	0.541395	Metalloendopeptidase OMA1, mitochondrial precursor (EC 3.4.24.-) (Metalloprotease-related protein 1) (MPRP-1). [Source:Uniprot/SWISSPROT;Acc:Q96E52]	proteolysis |	metalloendopeptidase activity | peptidase activity | zinc ion binding | metal ion binding |	membrane | mitochondrion | integral to membrane | mitochondrial membrane |	ENSG00000162600|ENSP00000360270
RYSSGSRSLV	0.541246	IQ motif and SEC7 domain-containing protein 3. [Source:Uniprot/SWISSPROT;Acc:Q9UPP2]	regulation of ARF protein signal transduction |	ARF guanyl-nucleotide exchange factor activity |	intracellular | cytoplasm |	ENSG00000120645|ENSP00000315662
YCCIPSNTDS	0.54122	Defensin beta-117 (Fragment). [Source:Uniprot/SPTREMBL;Acc:Q30KQ3]				ENSG00000212717|ENSP00000375229
KLKQVTWTVY	0.541111	Protein AMN1 homolog. [Source:Uniprot/SWISSPROT;Acc:Q8IY45]				ENSG00000151743|ENSP00000281471
IYFLSLYTGV	0.540946	Protein YIPF4 (YIP1 family member 4). [Source:Uniprot/SWISSPROT;Acc:Q9BSR8]			membrane | integral to membrane | endoplasmic reticulum |	ENSG00000119820|ENSP00000238831
VEMAISKTAH	0.540902	Mucin-4 precursor (MUC-4) (Pancreatic adenocarcinoma mucin) (Testis mucin) (Ascites sialoglycoprotein) (ASGP) (Tracheobronchial mucin) [Contains: Mucin-4 alpha chain (Ascites sialoglycoprotein 1) (ASGP-1); Mucin-4 beta chain (Ascites sialoglycoprotein 2) [Source:Uniprot/SWISSPROT;Acc:Q99102]				ENSG00000145113|ENSP00000329636
AVWTTSKTAT	0.540902	ADP-ribosylation factor GTPase-activating protein 1 (ADP-ribosylation factor 1 GTPase-activating protein) (ARF1 GAP) (ARF1-directed GTPase- activating protein) (GAP protein). [Source:Uniprot/SWISSPROT;Acc:Q8N6T3]	regulation of ARF GTPase activity |	ARF GTPase activator activity | zinc ion binding |		ENSG00000101199|ENSP00000359298
FHSIKQSTAV	0.540868	Corticotropin-releasing factor receptor 1 precursor (CRF-R) (CRF1) (Corticotropin-releasing hormone receptor 1) (CRH-R 1). [Source:Uniprot/SWISSPROT;Acc:P34998]		G-protein coupled receptor activity | diuretic hormone receptor activity |	membrane |	ENSG00000120088|ENSP00000326060
YNSFLSVTTV	0.540811	PDZ domain-containing RING finger protein 3 (Ligand of Numb protein X 3) (Semaphorin cytoplasmic domain-associated protein 3) (Protein SEMACAP3). [Source:Uniprot/SWISSPROT;Acc:Q9UPQ7]	protein ubiquitination |	protein binding | zinc ion binding | metal ion binding | ubiquitin-protein ligase activity |	ubiquitin ligase complex |	ENSG00000121440|ENSP00000263666
YNPLLSVTTV	0.540811	PDZ domain-containing protein 4 (PDZ domain-containing RING finger protein 4-like protein). [Source:Uniprot/SWISSPROT;Acc:Q76G19]		protein binding |	cytoplasm |	ENSG00000067840|ENSP00000164640
HNAFLSVTTV	0.540811	PDZ domain-containing RING finger protein 4 (Ligand of Numb protein X 4) (SEMACAP3-like protein). [Source:Uniprot/SWISSPROT;Acc:Q6ZMN7]		protein binding |		ENSG00000165966|ENSP00000370169
KTARRDGTCL	0.540128	Spectrin beta chain, brain 3 (Spectrin, non-erythroid beta chain 3) (Beta-IV spectrin). [Source:Uniprot/SWISSPROT;Acc:Q9H254]		actin binding | structural constituent of cytoskeleton |	spectrin |	ENSG00000160460|ENSP00000340345
RSAECLHTTR	0.540121	Regulating synaptic membrane exocytosis protein 1 (Rab3-interacting molecule 1) (RIM 1). [Source:Uniprot/SWISSPROT;Acc:Q86UR5]	transport | intracellular protein transport |	protein binding | transporter activity | Rab GTPase binding | zinc ion binding |	membrane | synaptic vesicle |	ENSG00000079841|ENSP00000359447
MPALIIISNV	0.539665	Protein TRS85 homolog. [Source:Uniprot/SWISSPROT;Acc:Q9Y2L5]	vesicle-mediated transport |		Golgi apparatus |	ENSG00000153339|ENSP00000283351
CSKSEISSLC	0.539593	Relaxin-3 precursor (Prorelaxin H3) (Insulin-like peptide INSL7) (Insulin-like peptide 7) [Contains: Relaxin-3 B chain; Relaxin-3 A chain]. [Source:Uniprot/SWISSPROT;Acc:Q8WXF3]		hormone activity |	extracellular region |	ENSG00000171136|ENSP00000307040
GSRQRSQTVT	0.539572	Two pore calcium channel protein 1 (Voltage-dependent calcium channel protein TPC1). [Source:Uniprot/SWISSPROT;Acc:Q9ULQ1]	ion transport | calcium ion transport |	voltage-gated ion channel activity | calcium channel activity | calcium ion binding | ion channel activity | sugar binding |	membrane | integral to membrane |	ENSG00000186815|ENSP00000376350
DVTLFSRTDD	0.539266	NIPA-like protein 1. [Source:Uniprot/SWISSPROT;Acc:Q6NVV3]		ATP binding | ATPase activity, coupled to transmembrane movement of substances | hydrogen ion transporting ATPase activity, rotational mechanism |	proton-transporting two-sector ATPase complex | membrane | integral to membrane |	ENSG00000163293|ENSP00000295461
DHALNDMTSM	0.53888	Tropomyosin alpha-1 chain (Tropomyosin-1) (Alpha-tropomyosin). [Source:Uniprot/SWISSPROT;Acc:P09493]	cell motion | regulation of muscle contraction | regulation of heart contraction | potassium ion transport |	actin binding | structural constituent of muscle | voltage-gated potassium channel activity | structural constituent of cytoskeleton |	cytoplasm | cytoskeleton | muscle thin filament tropomyosin | voltage-gated potassium channel complex | sarcomere |	ENSG00000140416|ENSP00000322577
YRQFWTRTKK	0.538779	39S ribosomal protein L55, mitochondrial precursor (L55mt) (MRP-L55). [Source:Uniprot/SWISSPROT;Acc:Q7Z7F7]	translation |	structural constituent of ribosome |	mitochondrion | ribosome | mitochondrial large ribosomal subunit |	ENSG00000162910|ENSP00000355702
DFREDDDTAL	0.538427	Uncharacterized protein ENSP00000383657 (Fragment). [Source:Uniprot/SPTREMBL;Acc:A8MYL9]	transport | copper ion transport | metabolic process | metal ion transport | cation transport | proton transport |	nucleotide binding | copper-exporting ATPase activity | ATP binding | ATPase activity, coupled to transmembrane movement of ions, phosphorylative mechanism | hydrolase activity | hydrolase activity, acting on acid anhydrides, catalyzing transmembrane movement of substances | metal ion binding | metal ion transmembrane transporter activity | cation channel activity | catalytic activity |	membrane | integral to membrane |	ENSG00000215763|ENSP00000383657
DFREDDDTAL	0.538427	Copper-transporting ATPase 1 (EC 3.6.3.4) (Copper pump 1) (Menkes disease-associated protein). [Source:Uniprot/SWISSPROT;Acc:Q04656]	transport | copper ion transport | mercury ion transport | metal ion transport | cation transport | proton transport | metabolic process |	copper-exporting ATPase activity | copper ion transmembrane transporter activity | copper ion binding | ATP binding | mercury ion transmembrane transporter activity | ATPase activity, coupled to transmembrane movement of ions, phosphorylative mechanism | metal ion binding | catalytic activity | metal ion transmembrane transporter activity | hydrolase activity, acting on acid anhydrides, catalyzin…	membrane | integral to membrane |	ENSG00000165240|ENSP00000355170
TVKTIIVTGK	0.538189	Carcinoembryonic antigen-related cell adhesion molecule 1 precursor (Biliary glycoprotein 1) (BGP-1) (CD66 antigen) (CD66a antigen). [Source:Uniprot/SWISSPROT;Acc:P13688]	G-protein coupled receptor protein signaling pathway |		integral to membrane |	ENSG00000079385|ENSP00000384843
YSWWTFYSIS	0.537776	Sodium-coupled monocarboxylate transporter 2 (Electroneutral sodium monocarboxylate cotransporter) (Low-affinity sodium-lactate cotransporter) (Solute carrier family 5 member 12). [Source:Uniprot/SWISSPROT;Acc:Q1EHB4]	transport |	transporter activity |	membrane |	ENSG00000148942|ENSP00000280467
AIAFYSYTFS	0.537338	N-acetyl-D-glucosamine kinase (EC 2.7.1.59) (N-acetylglucosamine kinase) (GlcNAc kinase). [Source:Uniprot/SWISSPROT;Acc:Q9UJ70]	N-acetylglucosamine metabolic process | N-acetylmannosamine metabolic process | |	nucleotide binding | protein binding | ATP binding | kinase activity | transferase activity | N-acetylglucosamine kinase activity | | |	|	ENSG00000124357|ENSP00000244204
LKHPVFRTTW	0.537142	Mitogen-activated protein kinase kinase kinase 1 (EC 2.7.11.25) (MAPK/ERK kinase kinase 1) (MEK kinase 1) (MEKK 1). [Source:Uniprot/SWISSPROT;Acc:Q13233]	transforming growth factor beta receptor signaling pathway | I-kappaB kinase/NF-kappaB cascade | activation of JNK activity | apoptotic mitochondrial changes | regulation of cell migration | positive regulation of actin filament polymerization | wound healing | camera-type eye development | | | | | | | | |	nucleotide binding | magnesium ion binding | protein serine/threonine kinase activity | protein binding | zinc ion binding | JUN kinase kinase activity | transferase activity | protein kinase activity | protein tyrosine kinase activity | binding | | |	cytosol |	ENSG00000095015|ENSP00000382423
PNPVDDESWD	0.537101	Probable ATP-dependent RNA helicase DDX4 (EC 3.6.1.-) (DEAD box protein 4) (Vasa homolog). [Source:Uniprot/SWISSPROT;Acc:Q9NQI0]		nucleic acid binding | ATP binding | ATP-dependent helicase activity | helicase activity |		ENSG00000152670|ENSP00000334167
GGALQSCTII	0.536984	2',3'-cyclic-nucleotide 3'-phosphodiesterase (EC 3.1.4.37) (CNP) (CNPase). [Source:Uniprot/SWISSPROT;Acc:P09543]	cyclic nucleotide catabolic process | RNA metabolic process |	nucleotide binding | nucleoside-triphosphatase activity | 2',3'-cyclic-nucleotide 3'-phosphodiesterase activity | catalytic activity |	intracellular | membrane |	ENSG00000173786|ENSP00000309643
ADTSKPSTVN	0.535528	EGF-like module-containing mucin-like hormone receptor-like 2 precursor (EGF-like module EMR2) (CD312 antigen). [Source:Uniprot/SWISSPROT;Acc:Q9UHX3]	G-protein coupled receptor protein signaling pathway | neuropeptide signaling pathway |	G-protein coupled receptor activity | calcium ion binding |	membrane | integral to membrane |	ENSG00000127507|ENSP00000376689
LDTPLSASEV	0.535371	Pleckstrin homology domain-containing family G member 6 (Myosin- interacting guanine nucleotide exchange factor) (MyoGEF). [Source:Uniprot/SWISSPROT;Acc:Q3KR16]	regulation of Rho protein signal transduction |	Rho guanyl-nucleotide exchange factor activity |	intracellular |	ENSG00000008323|ENSP00000380185
RKRPSWFTQN	0.534939	39S ribosomal protein L32, mitochondrial precursor (L32mt) (MRP-L32). [Source:Uniprot/SWISSPROT;Acc:Q9BYC8]			mitochondrion | ribosome | mitochondrial inner membrane |	ENSG00000106591|ENSP00000223324
SASAVPFTQE	0.534838	Protein FAM71E1. [Source:Uniprot/SWISSPROT;Acc:Q6IPT2]				ENSG00000142530|ENSP00000375692
QSARLWETSI	0.534699	ADAM 22 precursor (A disintegrin and metalloproteinase domain 22) (Metalloproteinase-like, disintegrin-like, and cysteine-rich protein 2) (Metalloproteinase-disintegrin ADAM22-3). [Source:Uniprot/SWISSPROT;Acc:Q9P0K1]				ENSG00000008277|ENSP00000381262
SCFLPRRTRC	0.534318	Uncharacterized protein C6orf124 (Protein HGC6.4). [Source:Uniprot/SWISSPROT;Acc:Q9Y6Z5]	protein homooligomerization |		membrane |	ENSG00000198221|ENSP00000352799
SCFLPRRTRC	0.534318	Uncharacterized protein C6orf124 (Protein HGC6.4). [Source:Uniprot/SWISSPROT;Acc:Q9Y6Z5]	protein homooligomerization |		membrane |	ENSG00000215739|ENSP00000350111
ACDVVAVTLS	0.534249	Translocator protein (Peripheral-type benzodiazepine receptor) (PBR) (PKBS) (Mitochondrial benzodiazepine receptor). [Source:Uniprot/SWISSPROT;Acc:P30536]		receptor activity |		ENSG00000100300|ENSP00000379563
WTLGLAVTLR	0.534249	Reticulon-4 receptor-like 1 precursor (Nogo-66 receptor homolog 2) (Nogo-66 receptor-related protein 3) (NgR3) (Nogo receptor-like 2). [Source:Uniprot/SWISSPROT;Acc:Q86UN2]	axon regeneration |	receptor activity | protein binding |	plasma membrane | anchored to plasma membrane |	ENSG00000185924|ENSP00000330631
PKSEAGDTSL	0.534239	Probable G-protein coupled receptor 135. [Source:Uniprot/SWISSPROT;Acc:Q8IZ08]	signal transduction | G-protein coupled receptor protein signaling pathway |	receptor activity | G-protein coupled receptor activity |	plasma membrane | integral to membrane |	ENSG00000181619|ENSP00000352377
EFKQNGDTSL	0.534239	P2Y purinoceptor 1 (ATP receptor) (P2Y1) (Purinergic receptor). [Source:Uniprot/SWISSPROT;Acc:P47900]	G-protein signaling, coupled to IP3 second messenger (phospholipase C activating) | blood coagulation | G-protein coupled receptor protein signaling pathway |	receptor activity | G-protein coupled receptor activity | purinergic nucleotide receptor activity, G-protein coupled | angiotensin type II receptor activity | N-formyl peptide receptor activity | C-X-C chemokine receptor activity | thrombin receptor activity | leukotriene receptor activity |	plasma membrane | integral to membrane | integral to plasma membrane |	ENSG00000169860|ENSP00000304767
WSCCVMGTCL	0.534193	PP2281 (Putative uncharacterized protein LBH). [Source:Uniprot/SPTREMBL;Acc:Q7LC25]				ENSG00000214718|ENSP00000381826
EIQSDVLTIN	0.533442	DNA-directed RNA polymerase II subunit RPB3 (RNA polymerase II subunit B3) (RNA polymerase II subunit 3) (DNA-directed RNA polymerase II subunit C) (DNA-directed RNA polymerase II 33 kDa polypeptide) (RPB33) (RPB31). [Source:Uniprot/SWISSPROT;Acc:P19387]	nuclear mRNA splicing, via spliceosome | transcription | transcription initiation from RNA polymerase II promoter | RNA elongation from RNA polymerase II promoter |	DNA binding | DNA-directed RNA polymerase activity | calcium ion binding | protein dimerization activity |	nucleus | | cytoplasm | | nucleoplasm |	ENSG00000102978|ENSP00000219252
LEQLRPVTVL	0.533416	RalBP1-associated Eps domain-containing protein 2 (RalBP1-interacting protein 2) (Partner of RalBP1). [Source:Uniprot/SWISSPROT;Acc:Q8NFH8]	homoiothermy | response to freezing |	calcium ion binding | ice binding |	nucleus | cytoplasm |	ENSG00000169891|ENSP00000369404
ATQPKNKTKP	0.533288	Inversin (Inversion of embryo turning homolog) (Nephrocystin-2). [Source:Uniprot/SWISSPROT;Acc:Q9Y283]	| | | |			ENSG00000119509|ENSP00000262456
PPYRHRNTVV	0.533126	Receptor tyrosine-protein kinase erbB-4 precursor (EC 2.7.10.1) (p180erbB4) (Tyrosine kinase-type cell surface receptor HER4). [Source:Uniprot/SWISSPROT;Acc:Q15303]	protein amino acid phosphorylation | transmembrane receptor protein tyrosine kinase signaling pathway |	protein kinase activity | ATP binding | protein tyrosine kinase activity | protein serine/threonine kinase activity | transmembrane receptor protein tyrosine kinase activity |	membrane |	ENSG00000178568|ENSP00000385565
LNKIKMDTAL	0.532492	Putative uncharacterized protein C8orf54. [Source:Uniprot/SWISSPROT;Acc:Q8NA97]				ENSG00000181171|ENSP00000321641
STWAGTSTKS	0.532293	Coiled-coil domain-containing protein 78. [Source:Uniprot/SWISSPROT;Acc:A2IDD5]				ENSG00000162004|ENSP00000293889
GIKKITSTAL	0.53212	Ribosomal protein S6 kinase alpha-3 (EC 2.7.11.1) (S6K-alpha 3) (90 kDa ribosomal protein S6 kinase 3) (p90-RSK 3) (Ribosomal S6 kinase 2) (RSK-2) (pp90RSK2) (Insulin-stimulated protein kinase 1) (ISPK-1) (MAP kinase-activated protein kinase 1b) (MAPKAPK1 [Source:Uniprot/SWISSPROT;Acc:P51812]	protein amino acid phosphorylation | skeletal development | signal transduction | protein kinase cascade | central nervous system development |	nucleotide binding | protein serine/threonine kinase activity | ATP binding | magnesium ion binding | serine-type endopeptidase inhibitor activity | transferase activity | protein kinase activity | protein tyrosine kinase activity |	ribosome | nucleus | cytoplasm | nucleoplasm |	ENSG00000177189|ENSP00000368884
LGERGSSTRG	0.53201	Atrial natriuretic peptide receptor A precursor (ANP-A) (ANPRA) (GC-A) (Guanylate cyclase) (EC 4.6.1.2) (NPR-A) (Atrial natriuretic peptide A-type receptor). [Source:Uniprot/SWISSPROT;Acc:P16066]	cGMP biosynthetic process | protein amino acid phosphorylation | intracellular signaling cascade | negative regulation of angiogenesis | diuresis | natriuresis | regulation of vascular permeability | cyclic nucleotide biosynthetic process |	guanylate cyclase activity | protein tyrosine kinase activity | receptor activity | ATP binding | chloride ion binding | hormone binding | protein kinase activity | phosphorus-oxygen lyase activity | protein serine/threonine kinase activity |	membrane | integral to plasma membrane |	ENSG00000169418|ENSP00000357669
FAFSVLHSLL	0.531958	U6 snRNA-specific terminal uridylyltransferase 1 (EC 2.7.7.52) (U6- TUTase) (RNA-binding protein 21) (RNA-binding motif protein 21). [Source:Uniprot/SWISSPROT;Acc:Q9H6E5]		nucleotide binding | nucleic acid binding | zinc ion binding |	intracellular |	ENSG00000149016|ENSP00000308000
RRPGSSLTRL	0.531939	Protein strawberry notch homolog 2. [Source:Uniprot/SWISSPROT;Acc:Q9Y2G9]	| | |	|		ENSG00000064932|ENSP00000313189
QIRDLKKTAP	0.531568	Calcium-binding protein 39-like (Mo25-like protein) (Antigen MLAA-34). [Source:Uniprot/SWISSPROT;Acc:Q9H9S4]		binding | protein binding |		ENSG00000102547|ENSP00000348113
GPAPPPYSEV	0.531562	Lysosomal-associated transmembrane protein 5 (Lysosomal-associated multitransmembrane protein 5) (Retinoic acid-inducible E3 protein). [Source:Uniprot/SWISSPROT;Acc:Q13571]	transport |		membrane | integral to membrane | integral to plasma membrane | lysosomal membrane |	ENSG00000162511|ENSP00000294507
RPVNLMGTSL	0.530853	CDK5 regulatory subunit-associated protein 3 (CDK5 activator-binding protein C53) (Protein HSF-27). [Source:Uniprot/SWISSPROT;Acc:Q96JB5]	regulation of cyclin-dependent protein kinase activity |	protein binding |		ENSG00000108465|ENSP00000344683
RKGANITTGY	0.530849	OriP binding protein like gene product. [Source:Uniprot/SPTREMBL;Acc:Q7LE35]				ENSG00000215669|ENSP00000383561
EVLRKLLTLD	0.530677	Tyrosine-protein phosphatase non-receptor type 20 (EC 3.1.3.48) (hPTPN20a). [Source:Uniprot/SWISSPROT;Acc:Q4JDL3]	protein amino acid dephosphorylation | dephosphorylation |	protein tyrosine phosphatase activity | phosphatase activity |		ENSG00000204179|ENSP00000246887
EVLRKLLTLD	0.530677	Tyrosine-protein phosphatase non-receptor type 20 (EC 3.1.3.48) (hPTPN20a). [Source:Uniprot/SWISSPROT;Acc:Q4JDL3]	protein amino acid dephosphorylation | dephosphorylation |	protein tyrosine phosphatase activity | receptor activity | hydrolase activity | phosphatase activity |		ENSG00000183675|ENSP00000379027
QRWTIKNSIK	0.530664	Putative polypeptide N-acetylgalactosaminyltransferase-like protein 3 (EC 2.4.1.41) (Protein-UDP acetylgalactosaminyltransferase-like protein 3) (UDP-GalNAc:polypeptide N-acetylgalactosaminyltransferase- like protein 3) (Polypeptide GalNAc transferase-lik [Source:Uniprot/SWISSPROT;Acc:Q6IS24]		polypeptide N-acetylgalactosaminyltransferase activity | calcium ion binding | sugar binding | transferase activity, transferring glycosyl groups | manganese ion binding |	Golgi membrane | membrane | integral to membrane | Golgi apparatus |	ENSG00000185274|ENSP00000329654
SDSKTECTAL	0.530397	Sodium-dependent phosphate transport protein 2B (Sodium/phosphate cotransporter 2B) (Na(+)/Pi cotransporter 2B) (Sodium-phosphate transport protein 2B) (Na(+)-dependent phosphate cotransporter 2B) (NaPi-2b) (Solute carrier family 34 member 2) (NaPi3b). [Source:Uniprot/SWISSPROT;Acc:O95436]	phosphate metabolic process | ion transport | sodium ion transport | phosphate transport | visual perception | transport |	symporter activity | sodium-dependent phosphate transmembrane transporter activity | sodium ion binding | sevenless binding | ATP binding | ATPase activity, coupled to transmembrane movement of substances |	membrane | integral to membrane | integral to plasma membrane | membrane fraction | apical plasma membrane | |	ENSG00000157765|ENSP00000371483
ASLPVEVTSL	0.53038	Zinc finger and SCAN domain-containing protein 2 (Zinc finger protein 29 homolog) (Zfp-29). [Source:Uniprot/SWISSPROT;Acc:Q7Z7L9]	regulation of transcription, DNA-dependent |	transcription factor activity |	nucleus |	ENSG00000176371|ENSP00000333895
EDSAGVQTEF	0.529889	Niban-like protein 1 (Protein FAM129B) (Meg-3). [Source:Uniprot/SWISSPROT;Acc:Q96TA1]				ENSG00000136830|ENSP00000362409
ELKVAIQTEI	0.529882	E3 ubiquitin-protein ligase RNF19A (EC 6.3.2.-) (RING finger protein 19A) (Dorfin) (Double ring-finger protein) (p38). [Source:Uniprot/SWISSPROT;Acc:Q9NV58]	microtubule cytoskeleton organization | ubiquitin-dependent protein catabolic process |	transcription factor binding | ligase activity | metal ion binding | protein binding |	membrane | integral to membrane | centrosome |	ENSG00000034677|ENSP00000379308
LGKVENPTKS	0.529688	Serpin A9 precursor (Germinal center B-cell-expressed transcript 1 protein). [Source:Uniprot/SWISSPROT;Acc:Q86WD7]		serine-type endopeptidase inhibitor activity |	extracellular region |	ENSG00000170054|ENSP00000337133
TATQSFSTFR	0.529225	Cullin-7 (CUL-7). [Source:Uniprot/SWISSPROT;Acc:Q14999]	vasculogenesis | ubiquitin-dependent protein catabolic process | regulation of mitotic metaphase/anaphase transition | |	protein binding | ubiquitin protein ligase binding | binding | |	cytoplasm | cullin-RING ubiquitin ligase complex |	ENSG00000044090|ENSP00000265348
LTCLLFPTKP	0.528902	SH2 domain-containing protein 6. [Source:Uniprot/SWISSPROT;Acc:Q7Z4S9]		protein binding |		ENSG00000152292|ENSP00000347111
EVNETDDTKM	0.528567	ATP-sensitive inward rectifier potassium channel 1 (Potassium channel, inwardly rectifying subfamily J member 1) (ATP-regulated potassium channel ROM-K) (Kir1.1). [Source:Uniprot/SWISSPROT;Acc:P48048]	potassium ion transport |	inward rectifier potassium channel activity |	membrane |	ENSG00000151704|ENSP00000376433
YRQQQSQTAY	0.528264	Eukaryotic translation initiation factor 3 subunit C (Eukaryotic translation initiation factor 3 subunit 8) (eIF3 p110) (eIF3c). [Source:Uniprot/SWISSPROT;Acc:Q99613]	regulation of translational initiation | translational initiation |	translation initiation factor activity |	cytosol | eukaryotic translation initiation factor 3 complex |	ENSG00000184110|ENSP00000378953
YRQQQSQTAY	0.528264	eukaryotic translation initiation factor 3, subunit C-like [Source:RefSeq_peptide;Acc:NP_001093131]	translational initiation |	translation initiation factor activity |	eukaryotic translation initiation factor 3 complex |	ENSG00000205609|ENSP00000381917
LSESNEKTYM	0.528197	Protein FRA10AC1. [Source:Uniprot/SWISSPROT;Acc:Q70Z53]				ENSG00000148690|ENSP00000377660
DSPSYLPTKL	0.528162	HEAT repeat-containing protein 5A. [Source:Uniprot/SWISSPROT;Acc:Q86XA9]		binding |		ENSG00000129493|ENSP00000371903
RNLAKSVTVE	0.528136	Glucosamine--fructose-6-phosphate aminotransferase [isomerizing] 1 (EC 2.6.1.16) (Glutamine:fructose 6 phosphate amidotransferase 1) (Hexosephosphate aminotransferase 1) (D-fructose-6-phosphate amidotransferase 1) (GFAT 1) (GFAT1). [Source:Uniprot/SWISSPROT;Acc:Q06210]	fructose 6-phosphate metabolic process | energy reserve metabolic process | glutamine metabolic process | metabolic process | carbohydrate biosynthetic process | carbohydrate metabolic process |	glutamine-fructose-6-phosphate transaminase (isomerizing) activity | sugar binding | transferase activity |	cytoplasm |	ENSG00000198380|ENSP00000349860
RNLAKSVTVE	0.528136	Glucosamine--fructose-6-phosphate aminotransferase [isomerizing] 2 (EC 2.6.1.16) (Glutamine:fructose 6 phosphate amidotransferase 2) (Hexosephosphate aminotransferase 2) (D-fructose-6-phosphate amidotransferase 2) (GFAT 2) (GFAT2). [Source:Uniprot/SWISSPROT;Acc:O94808]	fructose 6-phosphate metabolic process | energy reserve metabolic process | glutamine metabolic process | metabolic process | carbohydrate biosynthetic process | carbohydrate metabolic process |	glutamine-fructose-6-phosphate transaminase (isomerizing) activity | sugar binding | transferase activity |	cytoplasm |	ENSG00000131459|ENSP00000253778
HETYGHKTPY	0.528068	C-C motif chemokine 28 precursor (Small-inducible cytokine A28) (Mucosae-associated epithelial chemokine) (MEC) (Protein CCK1). [Source:Uniprot/SWISSPROT;Acc:Q9NRJ3]	chemotaxis | immune response | elevation of cytosolic calcium ion concentration | |	chemokine activity |	extracellular region | extracellular space |	ENSG00000151882|ENSP00000354416
PRPYSPVTRP	0.527787	Target of Myb protein 1. [Source:Uniprot/SWISSPROT;Acc:O60784]	intracellular protein transport |			ENSG00000100284|ENSP00000371465
SSRNFQATCY	0.527492	Keratin-associated protein 15-1. [Source:Uniprot/SWISSPROT;Acc:Q3LI76]			intermediate filament |	ENSG00000186970|ENSP00000334866
WGTKNHPTKR	0.527481	Serine/threonine-protein kinase Nek10 (EC 2.7.11.1) (NimA-related protein kinase 10). [Source:Uniprot/SWISSPROT;Acc:Q6ZWH5]	protein amino acid phosphorylation |	protein kinase activity | ATP binding | protein serine/threonine kinase activity |		ENSG00000163491|ENSP00000373280
EASRELESYC	0.527267	Gastric inhibitory polypeptide receptor precursor (GIP-R) (Glucose- dependent insulinotropic polypeptide receptor). [Source:Uniprot/SWISSPROT;Acc:P48546]	generation of precursor metabolites and energy | G-protein coupled receptor protein signaling pathway | activation of adenylate cyclase activity | response to nutrient |	gastric inhibitory peptide receptor activity | G-protein coupled receptor activity | glucagon receptor activity |	plasma membrane | membrane | integral to membrane |	ENSG00000010310|ENSP00000263281
IKRESDFTKK	0.526987	Serine/threonine-protein phosphatase with EF-hands 1 (EC 3.1.3.16) (PPEF-1) (Protein phosphatase with EF calcium-binding domain) (PPEF) (Serine/threonine-protein phosphatase 7) (PP7). [Source:Uniprot/SWISSPROT;Acc:O14829]		hydrolase activity | phosphoprotein phosphatase activity |		ENSG00000086717|ENSP00000319710
LGIILATTLS	0.526909	Syntaxin-2 (Epimorphin). [Source:Uniprot/SWISSPROT;Acc:P32856]	intracellular protein transport | vesicle-mediated transport |	SNAP receptor activity | protein binding |	membrane |	ENSG00000111450|ENSP00000261653
PDSNPEESSV	0.526574	Semaphorin-4C precursor. [Source:Uniprot/SWISSPROT;Acc:Q9C0C4]	multicellular organismal development | nervous system development | cell differentiation |	receptor activity | protein binding | |	membrane | integral to membrane |	ENSG00000168758|ENSP00000306844
DGLWHMKTYK	0.526487	malignant T cell amplified sequence 1 [Source:RefSeq_peptide;Acc:NP_054779]		RNA binding |		ENSG00000101898|ENSP00000378055
KQSHRIDTDG	0.526321	DnaJ homolog subfamily C member 11. [Source:Uniprot/SWISSPROT;Acc:Q9NVH1]		heat shock protein binding |		ENSG00000007923|ENSP00000366800
SQDSLCVTLA	0.526301	Probable G-protein coupled receptor 35. [Source:Uniprot/SWISSPROT;Acc:Q9HC97]	signal transduction | G-protein coupled receptor protein signaling pathway |	receptor activity | G-protein coupled receptor activity |	plasma membrane | integral to membrane | integral to plasma membrane |	ENSG00000178623|ENSP00000362408
LSKLSDHSEV	0.526153	Anion exchange transporter (Solute carrier family 26 member 7). [Source:Uniprot/SWISSPROT;Acc:Q8TE54]	anion transport | chloride transport | sulfate transport | bicarbonate transport | oxalate transport | transport | | | | |	transporter activity | chloride channel activity | sulfate transmembrane transporter activity | anion exchanger activity | oxalate transmembrane transporter activity | | |	membrane | integral to membrane | cytoplasm | endosome | basolateral plasma membrane |	ENSG00000147606|ENSP00000276609
RNWITSKTGL	0.526016	Transmembrane protease, serine 11B (EC 3.4.21.-) (Airway trypsin-like protease 5). [Source:Uniprot/SWISSPROT;Acc:Q86T26]	proteolysis |	serine-type endopeptidase activity | peptidase activity | catalytic activity |	membrane | integral to membrane |	ENSG00000185873|ENSP00000330475
RNCSTNDSLL	0.52584	Beta-2 adrenergic receptor (Beta-2 adrenoceptor) (Beta-2 adrenoreceptor). [Source:Uniprot/SWISSPROT;Acc:P07550]	activation of MAPK activity | diet induced thermogenesis | vasodilation by norepinephrine-epinephrine involved in regulation of systemic arterial blood pressure | regulation of sodium ion transport | desensitization of G-protein coupled receptor protein signaling pathway by arrestin | receptor-mediated endocytosis | activation of transmembrane receptor protein tyrosine kinase activity | G-protein…	receptor activity | G-protein coupled receptor activity | beta2-adrenergic receptor activity | protein binding | potassium channel regulator activity | protein homodimerization activity | norepinephrine binding | neuropeptide Y receptor activity | dopamine receptor activity | oxidoreductase activity, acting on the CH-OH group of donors, NAD or NADP as acceptor | octopamine receptor activity | adr…	plasma membrane | lysosome | integral to membrane | integral to plasma membrane | membrane fraction | | nucleus | | endosome | | | apical plasma membrane | | | | | receptor complex | |	ENSG00000169252|ENSP00000305372
KSMKEPKTEA	0.525168	Rho GTPase-activating protein 25 (Rho-type GTPase-activating protein 25). [Source:Uniprot/SWISSPROT;Acc:P42331]	signal transduction |		intracellular |	ENSG00000163219|ENSP00000295381
APYSYDCTKY	0.524762	Forkhead box protein C2 (Forkhead-related protein FKHL14) (Mesenchyme fork head protein 1) (MFH-1 protein) (Transcription factor FKH-14). [Source:Uniprot/SWISSPROT;Acc:Q99958]	skeletal development | ossification | blood vessel development | patterning of blood vessels | ureteric bud development | lymphangiogenesis | blood vessel remodeling | heart morphogenesis | transcription | anti-apoptosis | Notch signaling pathway | multicellular organismal development | cell proliferation | insulin receptor signaling pathway | response to hormone stimulus | neural crest cell deve…	RNA polymerase II transcription factor activity, enhancer binding | transcription activator activity | chromatin DNA binding | sequence-specific DNA binding | transcription factor activity | | | |	nucleus |	ENSG00000176692|ENSP00000326371
KLRRMKATFQ	0.524624	Protein very KIND (Kinase non-catalytic C-lobe domain-containing protein 1) (KIND domain-containing protein 1) (Ras-GEF domain- containing family member 2) (Cerebral protein 9). [Source:Uniprot/SWISSPROT;Acc:Q76NI1]	regulation of small GTPase mediated signal transduction | small GTPase mediated signal transduction |	guanyl-nucleotide exchange factor activity |	intracellular |	ENSG00000171798|ENSP00000304437
INTKYETTIF	0.524459	Ankyrin repeat and sterile alpha motif domain-containing protein 1B (Amyloid-beta protein intracellular domain-associated protein 1) (AIDA-1) (E2A-PBX1-associated protein) (EB-1). [Source:Uniprot/SWISSPROT;Acc:Q7Z6G8]				ENSG00000185046|ENSP00000384765
RALSDPTTPL	0.524397	Protein SOLO. [Source:Uniprot/SWISSPROT;Acc:Q8TER5]	regulation of Rho protein signal transduction | cell adhesion |	guanyl-nucleotide exchange factor activity | Rho guanyl-nucleotide exchange factor activity | structural molecule activity |	intracellular | cytoplasm | actin cytoskeleton |	ENSG00000165801|ENSP00000298694
PRRSRPSTAH	0.52422	Aggrecan core protein precursor (Cartilage-specific proteoglycan core protein) (CSPCP) (Chondroitin sulfate proteoglycan core protein 1) [Contains: Aggrecan core protein 2]. [Source:Uniprot/SWISSPROT;Acc:P16112]	cell adhesion |	hyaluronic acid binding | binding | sugar binding |		ENSG00000157766|ENSP00000341615
LKKTTPSTAQ	0.52422	cDNA FLJ10404 fis, clone NT2RM4000486 (Putative uncharacterized protein FLJ10404) (Putative uncharacterized protein DKFZp313I142) (FLJ10404 protein). [Source:Uniprot/SPTREMBL;Acc:Q9NW00]				ENSG00000146067|ENSP00000381186
PSIKPPSTAN	0.52422	truncated type I keratin KA21 [Source:RefSeq_peptide;Acc:NP_689562]		structural molecule activity |	intermediate filament |	ENSG00000213424|ENSP00000264640
CFRDLCNSEL	0.523455	Secreted Ly-6/uPAR-related protein 1 precursor (SLURP-1) (ARS component B) (ARS(component B)-81/S) (Anti-neoplastic urinary protein) (ANUP). [Source:Uniprot/SWISSPROT;Acc:P55000]	cell adhesion |		extracellular space |	ENSG00000126233|ENSP00000246515
LPETQELTIT	0.523027	Diacylglycerol O-acyltransferase 2-like protein 6 (EC 2.3.1.-) (Diacylglycerol O-acyltransferase candidate 3) (hDC3). [Source:Uniprot/SWISSPROT;Acc:Q6ZPD8]	lipid metabolic process | lipid biosynthetic process |	acyltransferase activity | transferase activity |	membrane | integral to membrane | endoplasmic reticulum | endoplasmic reticulum membrane |	ENSG00000184210|ENSP00000328036
AHQKATSTSP	0.522938	Phosphatidylinositol N-acetylglucosaminyltransferase subunit H (EC 2.4.1.198) (Phosphatidylinositol-glycan biosynthesis class H protein) (PIG-H). [Source:Uniprot/SWISSPROT;Acc:Q14442]	protein modification process | preassembly of GPI anchor in ER membrane |	transferase activity, transferring glycosyl groups | phosphatidylinositol N-acetylglucosaminyltransferase activity |	endoplasmic reticulum | cytoplasm |	ENSG00000100564|ENSP00000216452
PYSSAHATAM	0.522793	Transcription factor SOX-14. [Source:Uniprot/SWISSPROT;Acc:O95416]	transcription | regulation of transcription, DNA-dependent | nervous system development |	transcription factor activity | DNA binding |	chromatin | nucleus |	ENSG00000168875|ENSP00000305343
GVTPVTCTDL	0.522214	Solute carrier family 12 member 9 (Potassium-chloride transporter 9) (Cation-chloride cotransporter-interacting protein 1) (CCC-interacting protein 1) (hCIP1) (Cation-chloride cotransporter 6) (hCCC6) (WO3.3). [Source:Uniprot/SWISSPROT;Acc:Q9BXP2]	transport |		plasma membrane | membrane | integral to membrane |	ENSG00000146828|ENSP00000275730
GLVLYYESCK	0.521984	Deoxyribonuclease-2-beta precursor (EC 3.1.22.1) (Deoxyribonuclease II beta) (DNase II beta) (DNase2-like acid DNase) (DNase II-like acid DNase) (Endonuclease DLAD). [Source:Uniprot/SWISSPROT;Acc:Q8WZ79]	DNA metabolic process |	deoxyribonuclease II activity |		ENSG00000137976|ENSP00000359696
GYDWGPATDL	0.521751	Tight junction protein ZO-3 (Zonula occludens protein 3) (Zona occludens protein 3) (Tight junction protein 3). [Source:Uniprot/SWISSPROT;Acc:O95049]		protein binding | |	plasma membrane | tight junction | cell junction |	ENSG00000105289|ENSP00000262968
NASKTHCTMC	0.52154	Prickle-like protein 4 (Overexpressed breast tumor protein). [Source:Uniprot/SWISSPROT;Acc:Q2TBC4]		zinc ion binding |		ENSG00000124593|ENSP00000377806
VLRIFFKTDH	0.521231	Olfactory receptor 52E6. [Source:Uniprot/SWISSPROT;Acc:Q96RD3]	signal transduction | G-protein coupled receptor protein signaling pathway | sensory perception of smell | response to stimulus |	receptor activity | olfactory receptor activity |	plasma membrane | integral to membrane |	ENSG00000205409|ENSP00000369279
PPTPELPTRK	0.521199	Transmembrane protein 196. [Source:Uniprot/SWISSPROT;Acc:Q5HYL7]				ENSG00000173452|ENSP00000385087
MPALSLPTRW	0.521199	Tubulin alpha-4A chain (Tubulin alpha-1 chain) (Alpha-tubulin 1) (Testis-specific alpha-tubulin) (Tubulin H2-alpha). [Source:Uniprot/SWISSPROT;Acc:P68366]	microtubule-based movement | protein polymerization | microtubule-based process |	nucleotide binding | GTPase activity | structural molecule activity | GTP binding |	cytoplasm | microtubule | protein complex |	ENSG00000127824|ENSP00000330131
MPALSLPTRW	0.521199	Putative tubulin-like protein alpha-4B (Alpha-tubulin 4B). [Source:Uniprot/SWISSPROT;Acc:Q9H853]	microtubule-based movement | protein polymerization | microtubule-based process |	nucleotide binding | GTPase activity | structural molecule activity | GTP binding |	microtubule | protein complex |	ENSG00000163526|ENSP00000295766
WYQLTAATYL	0.521105	Phosphatidylinositol-4-phosphate 3-kinase C2 domain-containing alpha polypeptide (EC 2.7.1.154) (Phosphoinositide 3-Kinase-C2-alpha) (PtdIns-3-kinase C2 alpha) (PI3K-C2alpha). [Source:Uniprot/SWISSPROT;Acc:O00443]	phosphatidylinositol biosynthetic process | cell communication | phosphoinositide phosphorylation | phosphoinositide-mediated signaling |	inositol or phosphatidylinositol kinase activity | protein binding | 1-phosphatidylinositol-3-kinase activity | transferase activity | phosphotransferase activity, alcohol group as acceptor | phosphatidylinositol-4-phosphate 3-kinase activity | phosphoinositide binding | binding |	plasma membrane | nucleus | cytoplasm | Golgi apparatus | phosphoinositide 3-kinase complex | cytoplasmic vesicle |	ENSG00000011405|ENSP00000265970
KSREDCCTKF	0.520789	Neuronal membrane glycoprotein M6-b (M6b). [Source:Uniprot/SWISSPROT;Acc:Q13491]				ENSG00000046653|ENSP00000381402
LVEQLDESSV	0.520766	Semaphorin-4G precursor. [Source:Uniprot/SWISSPROT;Acc:Q9NTN9]	multicellular organismal development | nervous system development | cell differentiation |	receptor activity |	membrane | integral to membrane |	ENSG00000095539|ENSP00000359270
LLILDKMSES	0.520692	AP-4 complex subunit sigma-1 (Adapter-related protein complex 4 subunit sigma-1) (Sigma-1 subunit of AP-4) (AP-4 adapter complex subunit sigma-1) (Sigma4-adaptin). [Source:Uniprot/SWISSPROT;Acc:Q9Y587]	intracellular protein transport | vesicle-mediated transport | transport | protein transport |	transporter activity | protein binding | protein transporter activity |	membrane | Golgi apparatus | coated pit | membrane coat |	ENSG00000100478|ENSP00000322508
KNHQVKITLI	0.520682	Uncharacterized protein ENSP00000380301 (Fragment). [Source:Uniprot/SPTREMBL;Acc:A8MZ06]				ENSG00000213974|ENSP00000380301
GLLVSCMSLL	0.520324	Carboxypeptidase O precursor (EC 3.4.17.-) (CPO). [Source:Uniprot/SWISSPROT;Acc:Q8IVL8]	proteolysis |	metallocarboxypeptidase activity | peptidase activity | metallopeptidase activity | zinc ion binding | metal ion binding |	extracellular region |	ENSG00000144410|ENSP00000272852
SWMILTFTPQ	0.520228	Protein YIPF6 (YIP1 family member 6). [Source:Uniprot/SWISSPROT;Acc:Q96EC8]				ENSG00000181704|ENSP00000363751
FNKSYNGTVD	0.520096	Integrin beta-5 precursor. [Source:Uniprot/SWISSPROT;Acc:P18084]	cell adhesion | cell-matrix adhesion | integrin-mediated signaling pathway |	receptor activity | integrin binding | protein binding | binding |	membrane | integral to membrane | integrin complex |	ENSG00000082781|ENSP00000296181
GKNTGSNTTE	0.519949	Transcription initiation factor IIA subunit 2 (General transcription factor IIA subunit 2) (Transcription initiation factor IIA gamma chain) (TFIIA-gamma) (TFIIA p12 subunit) (TFIIA-12) (TFIIAS). [Source:Uniprot/SWISSPROT;Acc:P52657]	transcription | transcription initiation from RNA polymerase II promoter | RNA elongation from RNA polymerase II promoter |	RNA polymerase II transcription factor activity | identical protein binding |	nucleus | nucleoplasm |	ENSG00000140307|ENSP00000379373
EVGKVYISIL	0.519834	Rab15 effector protein. [Source:Uniprot/SWISSPROT;Acc:Q6BDI9]			membrane | endosome | early endosome membrane |	ENSG00000174236|ENSP00000310335
QNPLLQGTKL	0.519731	Coiled-coil domain-containing protein C6orf65. [Source:Uniprot/SWISSPROT;Acc:Q5SZJ8]				ENSG00000151917|ENSP00000322773
SPARVSTTPR	0.519117	Uncharacterized protein KIAA0774. [Source:Uniprot/SWISSPROT;Acc:Q5JR59]			membrane |	ENSG00000132938|ENSP00000370186
STSDTLTTSH	0.518713	Homeobox protein Hox-A1 (Hox-1F). [Source:Uniprot/SWISSPROT;Acc:P49639]	regulation of transcription, DNA-dependent | multicellular organismal development | | | | | | | | | | | | | | |	transcription factor activity | RNA polymerase II transcription factor activity | sequence-specific DNA binding | DNA binding |	nucleus |	ENSG00000105991|ENSP00000343246
IPMEGLTTSS	0.518713	Protein FAM154A. [Source:Uniprot/SWISSPROT;Acc:Q8IYX7]				ENSG00000155875|ENSP00000369902
QKDRETATIA	0.518558	Galactose-1-phosphate uridylyltransferase (EC 2.7.7.12) (Gal-1-P uridylyltransferase) (UDP-glucose--hexose-1-phosphate uridylyltransferase). [Source:Uniprot/SWISSPROT;Acc:P07902]	galactose metabolic process | carbohydrate metabolic process | |	UDP-glucose:hexose-1-phosphate uridylyltransferase activity | transferase activity | metal ion binding | iron ion binding | zinc ion binding | catalytic activity | |	cytosol | cytoplasm |	ENSG00000213930|ENSP00000368119
QENPDHVTTV	0.518348	Patched domain-containing protein C6orf138. [Source:Uniprot/SWISSPROT;Acc:Q6ZW05]		hedgehog receptor activity |	membrane | integral to membrane |	ENSG00000178729|ENSP00000244795
RQSDQDITKT	0.518286	Chordin-like protein 2 precursor (Chordin-related protein 2) (Breast tumor novel factor 1) (BNF-1). [Source:Uniprot/SWISSPROT;Acc:Q6WN34]				ENSG00000054938|ENSP00000365502
AKADAQESRL	0.51799	1-phosphatidylinositol-4,5-bisphosphate phosphodiesterase beta-2 (EC 3.1.4.11) (Phosphoinositide phospholipase C) (Phospholipase C- beta-2) (PLC-beta-2). [Source:Uniprot/SWISSPROT;Acc:Q00722]	phospholipid metabolic process | activation of phospholipase C activity | intracellular signaling cascade | lipid catabolic process | lipid metabolic process | signal transduction |	phosphoinositide phospholipase C activity | signal transducer activity | calcium ion binding | hydrolase activity | phospholipase C activity | phosphoric diester hydrolase activity |		ENSG00000137841|ENSP00000260402
LHASEPESSS	0.517895	Homeobox protein Nkx-6.1. [Source:Uniprot/SWISSPROT;Acc:P78426]	regulation of transcription, DNA-dependent | multicellular organismal development | organ morphogenesis | cell differentiation | endocrine pancreas development | negative regulation of glial cell differentiation | positive regulation of glial cell differentiation | homoiothermy | response to freezing | protein homooligomerization | translation | metabolic process | | | | | | | | |	transcription factor activity | sequence-specific DNA binding | ice binding | structural constituent of ribosome | DNA binding | ligand-dependent nuclear receptor activity | ATP binding | kinase activity | phosphotransferase activity, alcohol group as acceptor |	intracellular | membrane | ribosome | nucleus | | cytoplasm | |	ENSG00000163623|ENSP00000295886
GGYYAFYTTP	0.517727	Eomesodermin homolog. [Source:Uniprot/SWISSPROT;Acc:O95936]	blastocyst development | regulation of transcription, DNA-dependent | multicellular organismal development | anatomical structure morphogenesis | cell differentiation | homoiothermy | response to freezing | regulation of transcription | | | | | |	transcription factor activity | ice binding |	nucleus | |	ENSG00000163508|ENSP00000295743
ICKIPGTTLN	0.517418	C-type lectin domain family 4 member D (C-type lectin superfamily member 8) (C-type lectin-like receptor 6) (CLEC-6). [Source:Uniprot/SWISSPROT;Acc:Q8WXI8]	immune response |	binding | sugar binding |	membrane | integral to membrane | nucleus | cytoplasm |	ENSG00000166527|ENSP00000299665
EYKIQSLTSL	0.517078	Oxysterol-binding protein-related protein 6 (OSBP-related protein 6) (ORP-6). [Source:Uniprot/SWISSPROT;Acc:Q9BZF3]	steroid metabolic process |			ENSG00000079156|ENSP00000364275
RVRKLPSTTL	0.516789	Ribosomal protein S6 kinase alpha-1 (EC 2.7.11.1) (S6K-alpha 1) (90 kDa ribosomal protein S6 kinase 1) (p90-RSK 1) (Ribosomal S6 kinase 1) (RSK-1) (pp90RSK1) (p90S6K) (MAP kinase-activated protein kinase 1a) (MAPKAPK1A). [Source:Uniprot/SWISSPROT;Acc:Q15418]	protein amino acid phosphorylation | signal transduction | protein kinase cascade |	nucleotide binding | magnesium ion binding | protein serine/threonine kinase activity | protein binding | ATP binding | transferase activity | protein kinase activity | protein tyrosine kinase activity |	nucleus | cytoplasm | nucleoplasm | spindle |	ENSG00000117676|ENSP00000363283
GFPAQEATAV	0.51659	Mucin-5B precursor (MUC-5B) (Mucin-5 subtype B, tracheobronchial) (High molecular weight salivary mucin MG1) (Sublingual gland mucin) (Cervical mucin). [Source:Uniprot/SWISSPROT;Acc:Q9HC84]		protein binding | protease inhibitor activity |		ENSG00000117983|ENSP00000343037
AELGDEMTDV	0.51631	SET and MYND domain-containing protein 5 (Retinoic acid-induced protein 15) (Protein NN8-4AG). [Source:Uniprot/SWISSPROT;Acc:Q6GMV2]		zinc ion binding | metal ion binding |	nucleus |	ENSG00000135632|ENSP00000374152
PHIVTQHTSF	0.516212	CYP2B protein (CYP2B7P1 protein). [Source:Uniprot/SPTREMBL;Acc:Q14097]		iron ion binding | electron carrier activity | oxidoreductase activity, acting on paired donors, with incorporation or reduction of molecular oxygen, reduced flavin or flavoprotein as one donor, and incorporation of one atom of oxygen | heme binding | metal ion binding | monooxygenase activity |		ENSG00000197573|ENSP00000330650
QKTHREATSQ	0.516183	Zinc finger and SCAN domain-containing protein 5-like protein 2. [Source:Uniprot/SWISSPROT;Acc:A6NGD5]	transcription | regulation of transcription, DNA-dependent |	transcription factor activity | zinc ion binding | metal ion binding | nucleic acid binding |	intracellular | nucleus |	ENSG00000204532|ENSP00000365443
QKTHPEATSQ	0.516183	Zinc finger and SCAN domain-containing protein 5 (Zinc finger protein 495). [Source:Uniprot/SWISSPROT;Acc:Q9BUG6]	transcription | regulation of transcription, DNA-dependent |	transcription factor activity | zinc ion binding | metal ion binding | nucleic acid binding |	intracellular | nucleus |	ENSG00000131848|ENSP00000254165
AAITEKETHF	0.516133	Sodium- and chloride-dependent GABA transporter 3. [Source:Uniprot/SWISSPROT;Acc:P48066]	neurotransmitter transport | spermidine biosynthetic process |	neurotransmitter:sodium symporter activity | gamma-aminobutyric acid:sodium symporter activity | symporter activity | adenosylmethionine decarboxylase activity |	membrane | integral to plasma membrane |	ENSG00000132164|ENSP00000254488
MKTDSAESED	0.515949	Probable palmitoyltransferase ZDHHC11 (EC 2.3.1.-) (Zinc finger DHHC domain-containing protein 11) (DHHC-11) (Zinc finger protein 399). [Source:Uniprot/SWISSPROT;Acc:Q9H8X9]		zinc ion binding | acyltransferase activity | transferase activity | metal ion binding |	membrane | integral to membrane |	ENSG00000188818|ENSP00000283441
PNLNTVCTMV	0.515719	CUB and sushi domain-containing protein 3 precursor (CUB and sushi multiple domains protein 3). [Source:Uniprot/SWISSPROT;Acc:Q7Z407]	carbohydrate metabolic process |	hydrolase activity, hydrolyzing O-glycosyl compounds |		ENSG00000164796|ENSP00000345799
VRIYYDYTDV	0.515533	Probable G-protein coupled receptor 87 (G-protein coupled receptor 95). [Source:Uniprot/SWISSPROT;Acc:Q9BY21]	signal transduction | G-protein coupled receptor protein signaling pathway | blood coagulation |	receptor activity | G-protein coupled receptor activity | purinergic nucleotide receptor activity, G-protein coupled | C-X-C chemokine receptor activity | thrombin receptor activity |	plasma membrane | membrane |	ENSG00000138271|ENSP00000260843
KKPGKKCTVF	0.515372	Ras-related C3 botulinum toxin substrate 3 precursor (p21-Rac3). [Source:Uniprot/SWISSPROT;Acc:P60763]	small GTPase mediated signal transduction | cell projection biogenesis | actin cytoskeleton organization | neuromuscular process controlling balance | intracellular protein transport | nucleocytoplasmic transport | signal transduction | protein transport | potassium ion transport | | | |	nucleotide binding | GTPase activity | protein binding | GTP binding | cation transmembrane transporter activity | |	intracellular | membrane | cytoplasm | endomembrane system | cell projection |	ENSG00000169750|ENSP00000304283
YLDLAPSTFL	0.515358	Major facilitator superfamily domain-containing protein 3. [Source:Uniprot/SWISSPROT;Acc:Q96ES6]	transport | metabolic process |	ATP binding | kinase activity |	membrane | integral to membrane |	ENSG00000167700|ENSP00000301327
LSSPTKKTMR	0.51525	Keratin, type II cytoskeletal 73 (Cytokeratin-73) (Keratin-73) (Type II keratin-36) (Type II inner root sheath-specific keratin-K6irs3). [Source:Uniprot/SWISSPROT;Acc:Q86Y46]		structural molecule activity |	keratin filament |	ENSG00000186049|ENSP00000307014
RFSDEDATRM	0.515203	Serine/threonine-protein kinase DCLK1 (EC 2.7.11.1) (Doublecortin-like and CAM kinase-like 1) (Doublecortin-like kinase 1). [Source:Uniprot/SWISSPROT;Acc:O15075]	intracellular signaling cascade | protein amino acid phosphorylation |	protein kinase activity | ATP binding | protein tyrosine kinase activity | protein serine/threonine kinase activity |		ENSG00000133083|ENSP00000255448
EGSRSYCTDS	0.515063	DnaJ homolog subfamily C member 5B (Beta cysteine string protein) (Beta-CSP). [Source:Uniprot/SWISSPROT;Acc:Q9UF47]	protein folding |	heat shock protein binding | unfolded protein binding |	membrane |	ENSG00000147570|ENSP00000276570
LDPEQKDTHV	0.514974	Outer dense fiber protein 4 (Outer dense fiber of sperm tails protein 4) (Testis-specific protein oppo 1) (hOPPO1). [Source:Uniprot/SWISSPROT;Acc:Q2M2E3]	multicellular organismal development | spermatogenesis | cell differentiation |		outer dense fiber | | membrane | integral to membrane | microtubule-based flagellum | |	ENSG00000184650|ENSP00000331086
KYHLRTHTGE	0.51497	Zinc finger protein 777. [Source:Uniprot/SWISSPROT;Acc:Q9ULD5]	transcription | regulation of transcription, DNA-dependent |	DNA binding | zinc ion binding | metal ion binding | nucleic acid binding |	intracellular | nucleus |	ENSG00000196453|ENSP00000247930
CGQITHNTSF	0.513939	Orphan sodium- and chloride-dependent neurotransmitter transporter NTT73 (Orphan transporter v7-3) (Solute carrier family 6 member 15). [Source:Uniprot/SWISSPROT;Acc:Q9H2J7]	neurotransmitter transport |	neurotransmitter:sodium symporter activity | symporter activity |	membrane | integral to plasma membrane |	ENSG00000072041|ENSP00000311645
TVASEKESVM	0.513738	Neutral amino acid transporter B(0) (ATB(0)) (Solute carrier family 1 member 5) (Sodium-dependent neutral amino acid transporter type 2) (RD114/simian type D retrovirus receptor) (Baboon M7 virus receptor). [Source:Uniprot/SWISSPROT;Acc:Q15758]	dicarboxylic acid transport | transport | neutral amino acid transport | |	neutral amino acid transmembrane transporter activity | sodium:dicarboxylate symporter activity | receptor activity | protein binding | symporter activity | | |	membrane | integral to plasma membrane | membrane fraction | melanosome |	ENSG00000105281|ENSP00000303623
AAHNGLFTGL	0.513409	Vacuolar fusion protein MON1 homolog B (HSV-I stimulating-related protein) (HSV-1 stimulation-related gene 1 protein). [Source:Uniprot/SWISSPROT;Acc:Q7L1V2]				ENSG00000103111|ENSP00000248248
DKSGSILTSP	0.513136	Protein FAM76B. [Source:Uniprot/SWISSPROT;Acc:Q5HYJ3]				ENSG00000077458|ENSP00000351631
ELLQPPWTFW	0.513041	Protease-associated domain-containing protein of 21 kDa precursor (hPAP21). [Source:Uniprot/SWISSPROT;Acc:Q9BSG0]			extracellular region |	ENSG00000135617|ENSP00000258083
VLERLCVTVM	0.512852	ETS domain-containing protein Elk-4 (Serum response factor accessory protein 1) (SAP-1). [Source:Uniprot/SWISSPROT;Acc:P28324]	regulation of transcription, DNA-dependent |	transcription factor activity | sequence-specific DNA binding |	nucleus |	ENSG00000158711|ENSP00000289703
LKRAVNSTDK	0.512524	Hydroxyacid-oxoacid transhydrogenase, mitochondrial precursor (EC 1.1.99.24) (HOT) (Fe-containing alcohol dehydrogenase) (ADHFe1) (Alcohol dehydrogenase iron-containing protein 1). [Source:Uniprot/SWISSPROT;Acc:Q8IWW8]	metabolic process |	oxidoreductase activity | metal ion binding |		ENSG00000147576|ENSP00000379864
LVPVHLDSIL	0.512337	Ribonuclease K6 precursor (EC 3.1.27.-) (RNase K6). [Source:Uniprot/SWISSPROT;Acc:Q93091]	RNA catabolic process | defense response |	nucleic acid binding | endonuclease activity | pancreatic ribonuclease activity | ribonuclease activity | hydrolase activity |	extracellular region |	ENSG00000169413|ENSP00000302046
HSHGIDITCP	0.512271	cDNA FLJ43950 fis, clone TESTI4015293. [Source:Uniprot/SPTREMBL;Acc:Q6ZU75]				ENSG00000204562|ENSP00000365642
SSSTTVKTSY	0.512211	Proteinase-activated receptor 2 precursor (PAR-2) (Thrombin receptor- like 1) (Coagulation factor II receptor-like 1) (G-protein coupled receptor 11). [Source:Uniprot/SWISSPROT;Acc:P55085]	signal transduction | G-protein coupled receptor protein signaling pathway | elevation of cytosolic calcium ion concentration | regulation of blood coagulation | blood coagulation |	receptor activity | G-protein coupled receptor activity | receptor binding | thrombin receptor activity | angiotensin type II receptor activity | bradykinin receptor activity | C-X-C chemokine receptor activity | purinergic nucleotide receptor activity, G-protein coupled |	plasma membrane | integral to membrane | integral to plasma membrane | Golgi apparatus |	ENSG00000164251|ENSP00000296677
PTSKAPNTQD	0.512141	Anthrax toxin receptor-like precursor. [Source:Uniprot/SWISSPROT;Acc:A6NF34]	cell adhesion |	receptor activity | metal ion binding | hormone activity | structural molecule activity |	membrane | integral to membrane | extracellular region | actin cytoskeleton |	ENSG00000198250|ENSP00000346942
TSTLKSHSRV	0.511976	RAB15, member RAS onocogene family [Source:RefSeq_peptide;Acc:NP_941959]	small GTPase mediated signal transduction | intracellular protein transport | nucleocytoplasmic transport | signal transduction | regulation of transcription, DNA-dependent | protein transport |	GTP binding | GTPase activity | protein binding | ATP binding | transcription factor binding |	intracellular |	ENSG00000139998|ENSP00000267512
EKQAKGDTEF	0.511897	Calcyclin-binding protein (CacyBP) (hCacyBP) (Siah-interacting protein) (S100A6-binding protein). [Source:Uniprot/SWISSPROT;Acc:Q9HB71]			nuclear envelope lumen | cytoplasm |	ENSG00000116161|ENSP00000375915
RKHPHRHTQK	0.511839	Putative uncharacterized protein FLJ37770. [Source:Uniprot/SWISSPROT;Acc:Q3ZCU0]				ENSG00000179240|ENSP00000323821
KNWKEKKTTE	0.511668	Switch-associated protein 70 (SWAP-70). [Source:Uniprot/SWISSPROT;Acc:Q9UH65]	somatic cell DNA recombination | isotype switching | intracellular signaling cascade | regulation of transcription, DNA-dependent | | |	DNA binding | calcium ion binding | protein binding | ATP binding | transcription factor activity | sequence-specific DNA binding | protein dimerization activity | | | |	plasma membrane | nucleus | | cytoplasm | cell projection |	ENSG00000133789|ENSP00000315630
IAVNCEHTCF	0.511583	RalBP1-associated Eps domain-containing protein 1 (RalBP1-interacting protein 1). [Source:Uniprot/SWISSPROT;Acc:Q96D71]				ENSG00000135597|ENSP00000356640
RSEKMTMTPH	0.51132	Ankyrin repeat-containing protein C20orf86 precursor. [Source:Uniprot/SWISSPROT;Acc:Q9BZ19]	protein modification process |			ENSG00000124227|ENSP00000360209
QCVTPVQTVV	0.511288	Myotubularin-related protein 2 (EC 3.1.3.-). [Source:Uniprot/SWISSPROT;Acc:Q13614]	dephosphorylation | protein tetramerization |	inositol or phosphatidylinositol phosphatase activity | protein tyrosine phosphatase activity | hydrolase activity | protein homodimerization activity | phosphatase activity |	cytoplasm | vacuolar membrane |	ENSG00000087053|ENSP00000343737
GSTSFLDTRF	0.511133	Carabin (TBC1 domain family member 10C). [Source:Uniprot/SWISSPROT;Acc:Q8IV04]	regulation of Rab GTPase activity |	GTPase activator activity | Rab GTPase activator activity |	intracellular |	ENSG00000175463|ENSP00000310193
QIPDSLSTDL	0.510998	Dedicator of cytokinesis protein 2. [Source:Uniprot/SWISSPROT;Acc:Q92608]	membrane raft polarization | establishment of T cell polarity | formation of immunological synapse | chemotaxis | cytoskeleton organization | actin cytoskeleton organization | positive thymic T cell selection | negative thymic T cell selection | alpha-beta T cell proliferation | lymphocyte chemotaxis | | | | | | | | | | | |	guanyl-nucleotide exchange factor activity | iron ion binding | protein binding | electron carrier activity | heme binding | Rac GTPase activator activity | Rac guanyl-nucleotide exchange factor activity | T cell receptor binding | oxidoreductase activity | transition metal ion binding | |	membrane | cytosol | cytoplasm | cytoskeleton | endomembrane system |	ENSG00000134516|ENSP00000256935
AHPLPIWTPA	0.510835	Endoplasmic reticulum mannosyl-oligosaccharide 1,2-alpha-mannosidase (EC 3.2.1.113) (ER alpha-1,2-mannosidase) (Mannosidase alpha class 1B member 1) (Man9GlcNAc2-specific-processing alpha-mannosidase). [Source:Uniprot/SWISSPROT;Acc:Q9UKM7]	metabolic process | oligosaccharide metabolic process |	mannosyl-oligosaccharide 1,2-alpha-mannosidase activity | calcium ion binding | hydrolase activity, acting on glycosyl bonds |	membrane | integral to membrane | endoplasmic reticulum | membrane fraction | endoplasmic reticulum membrane |	ENSG00000177239|ENSP00000360645
AIQMASRTGK	0.51054	Pleckstrin (Platelet p47 protein). [Source:Uniprot/SWISSPROT;Acc:P08567]	intracellular signaling cascade |	calcium ion binding |		ENSG00000115956|ENSP00000234313
KPSSFSDSER	0.510358	LEM domain-containing protein 2 (hLEM2). [Source:Uniprot/SWISSPROT;Acc:Q8NC56]			membrane | integral to membrane | nucleus | nuclear envelope | nuclear inner membrane |	ENSG00000161904|ENSP00000293760
KICSVSDSER	0.510358	Tripartite motif-containing protein 60 (RING finger protein 33) (RING finger protein 129). [Source:Uniprot/SWISSPROT;Acc:Q495X7]		protein binding | zinc ion binding | metal ion binding |	intracellular |	ENSG00000176979|ENSP00000343765
LKLISSDSED	0.510358	Telomeric repeat-binding factor 1 (TTAGGG repeat-binding factor 1) (NIMA-interacting protein 2) (Telomeric protein Pin2/TRF1). [Source:Uniprot/SWISSPROT;Acc:P54274]	telomere maintenance via telomerase | regulation of transcription |	DNA binding | protein binding | telomeric DNA binding | |	chromosome, telomeric region | | nucleus |	ENSG00000147601|ENSP00000276602
SNHNPSDSES	0.510358	Transmembrane protein 154 precursor. [Source:Uniprot/SWISSPROT;Acc:Q6P9G4]			membrane | integral to membrane |	ENSG00000170006|ENSP00000302144
LKLICSDSED	0.510358	Uncharacterized protein ENSP00000372797 (Fragment). [Source:Uniprot/SPTREMBL;Acc:A6NJ87]				ENSG00000187589|ENSP00000372797
RLWLQHSTDR	0.510317	Beta-secretase 1 precursor (EC 3.4.23.46) (Beta-site APP cleaving enzyme 1) (Beta-site amyloid precursor protein cleaving enzyme 1) (Membrane-associated aspartic protease 2) (Memapsin-2) (Aspartyl protease 2) (Asp 2) (ASP2). [Source:Uniprot/SWISSPROT;Acc:P56817]	proteolysis | |	aspartic-type endopeptidase activity | |	| axon | | cytoplasmic vesicle | |	ENSG00000186318|ENSP00000292095
AVLEQWRTQQ	0.510288	C-type lectin domain family 4 member M (CD209 antigen-like protein 1) (Dendritic cell-specific ICAM-3-grabbing non-integrin 2) (DC-SIGN2) (DC-SIGN-related protein) (DC-SIGNR) (Liver/lymph node-specific ICAM- 3-grabbing non-integrin) (L-SIGN) (CD299 antige [Source:Uniprot/SWISSPROT;Acc:Q9H2X3]		binding | sugar binding |		ENSG00000104938|ENSP00000349924
ENRELNITII	0.510252	Golgin subfamily A member 6-like protein 9. [Source:Uniprot/SWISSPROT;Acc:A6NEM1]	immune response |	cytokine activity |	extracellular region |	ENSG00000197978|ENSP00000300515
ENRELNITII	0.510252	Golgin subfamily A member 6-like protein 9. [Source:Uniprot/SWISSPROT;Acc:A6NEM1]	immune response |	cytokine activity |	extracellular region |	ENSG00000196648|ENSP00000351392
KEKAKSCSIM	0.510248	Rho-related GTP-binding protein Rho6 precursor (Rho family GTPase 1) (Rnd1). [Source:Uniprot/SWISSPROT;Acc:Q92730]	actin filament organization | negative regulation of cell adhesion | small GTPase mediated signal transduction | neuron remodeling | protein transport |	nucleotide binding | GTP binding |	plasma membrane | intracellular | cytoplasm | cytoskeleton | adherens junction |	ENSG00000172602|ENSP00000308461
ESTLKFRTEI	0.509944	Estrogen sulfotransferase (EC 2.8.2.4) (Sulfotransferase, estrogen- preferring) (EST-1). [Source:Uniprot/SWISSPROT;Acc:P49888]	female pregnancy | estrogen metabolic process | | |	estrone sulfotransferase activity | steroid binding | transferase activity | steroid sulfotransferase activity | sulfotransferase activity |	cytosol | cytoplasm |	ENSG00000109193|ENSP00000226444
GSTLTFRTEI	0.509944	Putative sulfotransferase 1C3 (EC 2.8.2.-). [Source:Uniprot/SWISSPROT;Acc:Q6IMI6]		sulfotransferase activity | transferase activity | |	cytoplasm |	ENSG00000196228|ENSP00000333310
KTALQFRTEI	0.509944	Sulfotransferase family cytosolic 1B member 1 (EC 2.8.2.-) (Sulfotransferase 1B2) (Thyroid hormone sulfotransferase). [Source:Uniprot/SWISSPROT;Acc:O43704]	lipid metabolic process | steroid metabolic process | phenol metabolic process | thyroid hormone metabolic process |	aryl sulfotransferase activity | transferase activity | sulfotransferase activity | |	cytoplasm |	ENSG00000173597|ENSP00000308770
NHSSSPETTA	0.509775	Coiled-coil domain-containing protein 76. [Source:Uniprot/SWISSPROT;Acc:Q9NUP7]	tRNA processing |	methyltransferase activity | transferase activity |		ENSG00000122435|ENSP00000359160
LWLISHLTRL	0.509476	Kinesin-like protein KIF16B (Sorting nexin-23). [Source:Uniprot/SWISSPROT;Acc:Q96L93]	microtubule-based movement |	sugar binding | microtubule motor activity | ATP binding | nucleotide binding |	microtubule associated complex |	ENSG00000089177|ENSP00000384164
DCRKKQDTPH	0.509175	Transmembrane 4 L6 family member 5 (Tetraspan transmembrane protein L6H). [Source:Uniprot/SWISSPROT;Acc:O14894]	protein amino acid N-linked glycosylation |		plasma membrane | membrane | integral to membrane | integral to plasma membrane |	ENSG00000142484|ENSP00000270560
PTALKVMTMV	0.509036	Dapper homolog 2. [Source:Uniprot/SWISSPROT;Acc:Q5SW24]	G-protein coupled receptor protein signaling pathway |	somatostatin receptor activity |	integral to membrane |	ENSG00000164488|ENSP00000355760
LGKVVNPTEA	0.508501	Thyroxine-binding globulin precursor (T4-binding globulin) (Serpin A7). [Source:Uniprot/SWISSPROT;Acc:P05543]		serine-type endopeptidase inhibitor activity | binding |	extracellular space |	ENSG00000123561|ENSP00000329374
NPFPPLSTVC	0.508466	PCI domain-containing protein 2 (CSN12-like protein). [Source:Uniprot/SWISSPROT;Acc:Q5JVF3]				ENSG00000126226|ENSP00000327335
LGGGTTVTSS	0.508357	Sterol regulatory element-binding protein 1 (SREBP-1) (Sterol regulatory element-binding transcription factor 1) [Contains: Processed sterol regulatory element-binding protein 1]. [Source:Uniprot/SWISSPROT;Acc:P36956]	regulation of transcription | G-protein coupled receptor protein signaling pathway |	transcription regulator activity |	integral to membrane | nucleus |	ENSG00000072310|ENSP00000348069
PGHVQPATAR	0.507911	Protein Hook homolog 3 (hHK3). [Source:Uniprot/SWISSPROT;Acc:Q86VS8]	cytoplasmic microtubule organization | Golgi localization | regulation of transcription, DNA-dependent | pathogenesis | microtubule cytoskeleton organization |	protein binding | microtubule binding | transcription factor activity | sequence-specific DNA binding | protein dimerization activity | |	nucleus | cytoplasm | Golgi apparatus | cis-Golgi network | cytoskeleton | microtubule |	ENSG00000168172|ENSP00000305699
DSSNSPATAS	0.507911	Putative uncharacterized protein C1orf97. [Source:Uniprot/SWISSPROT;Acc:Q9BRT7]				ENSG00000153363|ENSP00000355970
PEEYYNVTVQ	0.50788	Protein CREG1 precursor (Cellular repressor of E1A-stimulated genes 1). [Source:Uniprot/SWISSPROT;Acc:O75629]	regulation of cell growth | regulation of transcription from RNA polymerase II promoter | multicellular organismal development | cell proliferation |	RNA polymerase II transcription factor activity | transcription corepressor activity |	extracellular region |	ENSG00000143162|ENSP00000359540
SAFGSSQTQC	0.507745	SPOC domain-containing protein 1. [Source:Uniprot/SWISSPROT;Acc:Q6ZMY3]				ENSG00000134668|ENSP00000362752
MIDRLFDTSA	0.507522	Exocyst complex component 7 (Exocyst complex component Exo70). [Source:Uniprot/SWISSPROT;Acc:Q9UPT5]	exocytosis |		exocyst |	ENSG00000182473|ENSP00000345581
SDKPSQLTER	0.507235	Protein CROC-4 (Contingent replication of cDNA 4). [Source:Uniprot/SWISSPROT;Acc:Q13536]				ENSG00000125462|ENSP00000310651
RRHSCPWTGS	0.507017	Interleukin-12 receptor beta-2 chain precursor (IL-12 receptor beta-2) (IL-12R-beta2). [Source:Uniprot/SWISSPROT;Acc:Q99665]	| | | |	receptor activity | hematopoietin/interferon-class (D200-domain) cytokine receptor activity | |	membrane | external side of plasma membrane | |	ENSG00000081985|ENSP00000360039
RPHSGLSTPS	0.506787	cDNA FLJ44672 fis, clone BRACE3006553. [Source:Uniprot/SPTREMBL;Acc:Q6ZQT7]				ENSG00000215153|ENSP00000382606
RNHSRLSTPS	0.506787					ENSG00000217451|ENSP00000385258
HECRRLSTPR	0.506787	lens intrinsic membrane protein 2, 19kDa [Source:RefSeq_peptide;Acc:NP_085915]	calcium ion transport | | |	structural constituent of eye lens | structural molecule activity |	membrane | tight junction |	ENSG00000105370|ENSP00000221973
PCPAHSPTPR	0.506742	Apoptosis-stimulating of p53 protein 1 (Protein phosphatase 1 regulatory subunit 13B). [Source:Uniprot/SWISSPROT;Acc:Q96KQ4]				ENSG00000088808|ENSP00000369362
VRTWPSPTPS	0.506742	Ras association domain-containing protein 7 (HRAS1-related cluster protein 1). [Source:Uniprot/SWISSPROT;Acc:Q02833]	signal transduction |			ENSG00000099849|ENSP00000380712
CHVTSGESEN	0.506458	Proteasome subunit alpha type-7 (EC 3.4.25.1) (Proteasome subunit RC6- 1) (Proteasome subunit XAPC7). [Source:Uniprot/SWISSPROT;Acc:O14818]	ubiquitin-dependent protein catabolic process |	threonine-type endopeptidase activity | peptidase activity | endopeptidase activity |	cytosol | proteasome core complex |	ENSG00000101182|ENSP00000359895
DIRKPGESEE	0.506458	T-complex protein 1 subunit epsilon (TCP-1-epsilon) (CCT-epsilon). [Source:Uniprot/SWISSPROT;Acc:P48643]	protein folding | cellular protein metabolic process |	nucleotide binding | ATP binding | unfolded protein binding | protein binding | |	nucleus | cytoplasm | nucleolus | chaperonin-containing T-complex | |	ENSG00000150753|ENSP00000280326
LLEQQGESES	0.506458	Protein max (Myc-associated factor X). [Source:Uniprot/SWISSPROT;Acc:P61244]	regulation of transcription | regulation of transcription, DNA-dependent |	transcription regulator activity | transcription factor activity |	nucleus |	ENSG00000125952|ENSP00000378104
HPPSSLPTSR	0.506338	Reticulon-4 receptor-like 2 precursor (Nogo-66 receptor homolog 1) (Nogo-66 receptor-related protein 2) (NgR2) (Nogo receptor-like 3). [Source:Uniprot/SWISSPROT;Acc:Q86UN3]	G-protein coupled receptor protein signaling pathway |	protein binding | protein-hormone receptor activity |	integral to membrane |	ENSG00000186907|ENSP00000378552
DVELLLPTSS	0.506338	CTTNBP2 N-terminal-like protein. [Source:Uniprot/SWISSPROT;Acc:Q9P2B4]			cytoplasm | nucleolus | actin cytoskeleton |	ENSG00000143079|ENSP00000271277
SGSLKVMTTV	0.505454	Dapper homolog 3 (Antagonist of beta-catenin Dapper homolog 3) (Arginine-rich region 1 protein). [Source:Uniprot/SWISSPROT;Acc:Q96B18]				ENSG00000197380|ENSP00000300875
PPVPGGPTLQ	0.505043	Fibrinogen C domain-containing protein 1. [Source:Uniprot/SWISSPROT;Acc:Q8N539]	regulation of transcription, DNA-dependent | signal transduction |	DNA binding | receptor binding |	chromatin | nucleus |	ENSG00000130720|ENSP00000253018
KHRCKCCSIM	0.504997	Paralemmin. [Source:Uniprot/SWISSPROT;Acc:O75781]	regulation of cell shape | cell motion | cytoskeleton organization | negative regulation of adenylate cyclase activity | protein localization | negative regulation of cAMP biosynthetic process |	D3 dopamine receptor binding |	membrane | integral to plasma membrane | cytoplasm | cytoplasmic membrane-bounded vesicle |	ENSG00000099864|ENSP00000341911
FLKEKKRSES	0.504949	Kinesin-like protein KIF15 (Kinesin-like protein 2) (hKLP2) (Kinesin- like protein 7) (Serologically defined breast cancer antigen NY-BR- 62). [Source:Uniprot/SWISSPROT;Acc:Q9NS87]	microtubule-based movement | mitosis | cell proliferation |	nucleotide binding | DNA binding | microtubule motor activity | ATP binding | GTPase activator activity | growth factor activity |	cytoplasm | centrosome | spindle | plus-end kinesin complex | microtubule | microtubule associated complex |	ENSG00000163808|ENSP00000324020
FQATNEGTRS	0.504799	Carbonic anhydrase 5A, mitochondrial precursor (EC 4.2.1.1) (Carbonic anhydrase VA) (Carbonate dehydratase VA) (CA-VA). [Source:Uniprot/SWISSPROT;Acc:P35218]	one-carbon compound metabolic process |	carbonate dehydratase activity | zinc ion binding | lyase activity | metal ion binding | |	mitochondrion | |	ENSG00000174990|ENSP00000309649
LEMVGEGTRQ	0.504799	Upstream stimulatory factor 2 (Upstream transcription factor 2) (FOS- interacting protein) (FIP) (Major late transcription factor 2). [Source:Uniprot/SWISSPROT;Acc:Q15853]	regulation of transcription |	transcription regulator activity |	nucleus |	ENSG00000105698|ENSP00000368429
FQATNEGTRS	0.504799		one-carbon compound metabolic process |	carbonate dehydratase activity | zinc ion binding |		ENSG00000217794|ENSP00000385761
PEIVVQATVL	0.504453	Pyridoxal kinase (EC 2.7.1.35) (Pyridoxine kinase). [Source:Uniprot/SWISSPROT;Acc:O00764]	pyridoxine biosynthetic process |	pyridoxal kinase activity |		ENSG00000160209|ENSP00000381152
VIQHQRQTNK	0.503898	coiled-coil domain containing 149 [Source:RefSeq_peptide;Acc:NP_775734]				ENSG00000181982|ENSP00000313446
LIAEGPETKI	0.503764	StAR-related lipid transfer protein 13 (StARD13) (START domain- containing protein 13) (46H23.2) (Deleted in liver cancer protein 2) (Rho GTPase-activating protein). [Source:Uniprot/SWISSPROT;Acc:Q9Y3M8]	signal transduction | negative regulation of cell cycle |	GTPase activator activity | protein binding |	intracellular | membrane | mitochondrion | cytoplasm | lipid particle | mitochondrial membrane | monolayer-surrounded lipid storage body outer lipid monolayer |	ENSG00000133121|ENSP00000338785
AKYRTLRTAH	0.503644	Dolichyl-diphosphooligosaccharide--protein glycosyltransferase subunit 2 precursor (EC 2.4.1.119) (Dolichyl-diphosphooligosaccharide--protein glycosyltransferase 63 kDa subunit) (Ribophorin-2) (Ribophorin II) (RPN-II) (RIBIIR). [Source:Uniprot/SWISSPROT;Acc:P04844]	protein amino acid N-linked glycosylation via asparagine |	dolichyl-diphosphooligosaccharide-protein glycotransferase activity | transferase activity |	endoplasmic reticulum membrane | oligosaccharyltransferase complex |	ENSG00000118705|ENSP00000362724
LMWVNKESFL	0.503601	Uncharacterized protein C2orf32. [Source:Uniprot/SWISSPROT;Acc:Q96F85]		protein binding |		ENSG00000119865|ENSP00000263655
DLITIHISLL	0.503319	Coiled-coil domain-containing protein 132. [Source:Uniprot/SWISSPROT;Acc:Q96JG6]				ENSG00000004766|ENSP00000251739
TRVVDQITTV	0.503215	Patched domain-containing protein 1. [Source:Uniprot/SWISSPROT;Acc:Q96NR3]		hedgehog receptor activity |	membrane | integral to membrane |	ENSG00000165186|ENSP00000297890
PSAKRPKTPS	0.503153	C14orf142 protein (Fragment). [Source:Uniprot/SPTREMBL;Acc:Q0D2N1]				ENSG00000170270|ENSP00000306320
GEDRSPPTAL	0.502393	MAP kinase-interacting serine/threonine-protein kinase 1 (EC 2.7.11.1) (MAP kinase signal-integrating kinase 1) (Mnk1). [Source:Uniprot/SWISSPROT;Acc:Q9BUB5]	regulation of translation | protein amino acid phosphorylation | protein kinase cascade |	nucleotide binding | protein serine/threonine kinase activity | protein binding | ATP binding | transferase activity | protein kinase activity | protein tyrosine kinase activity |	nucleus | cytoplasm |	ENSG00000079277|ENSP00000361014
YWNEGDRTKK	0.502336	Lactation elevated protein 1. [Source:Uniprot/SWISSPROT;Acc:Q8WV93]		nucleotide binding | ATP binding | nucleoside-triphosphatase activity |		ENSG00000135537|ENSP00000357973
APTASSVTGL	0.501942	CDNA FLJ27068 fis, clone SPL01475. [Source:Uniprot/SPTREMBL;Acc:Q6ZNV2]				ENSG00000205015|ENSP00000367591
IDNDTESTAL	0.501485	Rho GTPase-activating protein 17 (Rho-type GTPase-activating protein 17) (RhoGAP interacting with CIP4 homologs protein 1) (RICH-1). [Source:Uniprot/SWISSPROT;Acc:Q68EM7]	signal transduction | translation | tRNA aminoacylation for protein translation |	nucleotide binding | aminoacyl-tRNA ligase activity | ATP binding | protein binding |	intracellular | cytoplasm |	ENSG00000140750|ENSP00000303130
SEEESESTAL	0.501485	Rho GTPase-activating protein RICH2 (Rho-type GTPase-activating protein RICH2) (RhoGAP interacting with CIP4 homologs protein 2) (RICH-2) (NPC-A-10). [Source:Uniprot/SWISSPROT;Acc:Q17R89]	signal transduction | regulation of transcription, DNA-dependent |	protein binding | DNA binding | ligand-dependent nuclear receptor activity |	intracellular | nucleus | cytoplasm |	ENSG00000006740|ENSP00000342566
AWETVTTTSE	0.501017	Novel protein. [Source:Uniprot/SPTREMBL;Acc:A6ZJ83]				ENSG00000219016|ENSP00000384340
ERLLPVTTEG	0.5003	Zinc transporter ZIP5 precursor (Zrt- and Irt-like protein 5) (ZIP-5) (Solute carrier family 39 member 5). [Source:Uniprot/SWISSPROT;Acc:Q6ZMH5]	ion transport | zinc ion transport | metal ion transport |	zinc ion binding | metal ion transmembrane transporter activity |	plasma membrane | membrane | integral to membrane | basolateral plasma membrane | |	ENSG00000139540|ENSP00000266980
AVPSLNKTQS	0.500127	Peroxisome proliferator-activated receptor gamma coactivator 1-beta (PPAR-gamma coactivator 1-beta) (PGC-1-related estrogen receptor alpha coactivator) (PPARGC-1-beta) (PGC-1-beta). [Source:Uniprot/SWISSPROT;Acc:Q86YN6]	estrogen receptor signaling pathway | positive regulation of transcription from RNA polymerase II promoter |	nucleotide binding | nucleic acid binding | ligand-dependent nuclear receptor transcription coactivator activity | AF-2 domain binding | |	nucleus |	ENSG00000155846|ENSP00000385439
TTRSGRATCS	0.500002	Putative uncharacterized protein C19orf54. [Source:Uniprot/SWISSPROT;Acc:Q5BKX5]				ENSG00000188493|ENSP00000341122
