# Supplementary material for: Putting into Practice Domain-Linear Motif Interaction Predictions for Exploration of Protein Networks
Source: PLoS One. 2011 Nov 1;6(11):e25376. doi: 10.1371/journal.pone.0025376 (PMC3206016; doi:10.1371/journal.pone.0025376)
Supplement: Dataset S2 — Prediction results of proteome-wide screen for MAGI1 and SCRIB PDZ-binding ligands using the predictor of Chen et al. [27] . The prediction results were performed in binary mode using a cutoff of 0.5 and are provided without any additional filtering. No result file is provided for the PDZ domain MAGI1-1/6 because the screen did not reveal any peptides for this domain. (BZ2) [file pone.0025376.s002.bz2 › ./MAGI1_6-6_predictions.txt]

C-terminal peptide	score	protein name	GO annotation Biological Process	GO annotation Molecular Function	GO annotation Cellular Component	gene ID | protein ID
DKDPHSETAL	0.903256	Transmembrane and immunoglobulin domain-containing protein 1 precursor. [Source:Uniprot/SWISSPROT;Acc:Q6UXZ0]			membrane | integral to membrane |	ENSG00000182271|ENSP00000332404
VIIYAYETDL	0.887786	3'(2'),5'-bisphosphate nucleotidase 1 (EC 3.1.3.7) (Bisphosphate 3'- nucleotidase 1) (PAP-inositol-1,4-phosphatase) (PIP). [Source:Uniprot/SWISSPROT;Acc:O95861]		inositol or phosphatidylinositol phosphatase activity |		ENSG00000162813|ENSP00000307087
STLTIFETAL	0.882536	Multidrug resistance-associated protein 4 (ATP-binding cassette sub- family C member 4) (MRP/cMOAT-related ABC transporter) (Multi-specific organic anion transporter-B) (MOAT-B). [Source:Uniprot/SWISSPROT;Acc:O15439]	ion transport | transport |	nucleotide binding | chloride channel activity | ATP binding | ATPase activity | ATPase activity, coupled to transmembrane movement of substances | nucleoside-triphosphatase activity |	plasma membrane | membrane | integral to membrane | membrane fraction | platelet dense granule membrane |	ENSG00000125257|ENSP00000366084
SSIDLWETAL	0.866557	Peptide/histidine transporter ENSP00000340402. [Source:Uniprot/SWISSPROT;Acc:A6NIM6]	oligopeptide transport | protein transport |	transporter activity | oligopeptide transporter activity | symporter activity |	membrane | integral to membrane |	ENSG00000188991|ENSP00000340402
KVKKKEETDL	0.848744	Solute carrier organic anion transporter family member 6A1 (Solute carrier family 21 member 19) (Organic anion-transporting polypeptide I) (OATP-I) (Organic anion-transporting polypeptide 6A1) (Gonad- specific transporter) (GST) (Cancer/testis antigen 48) [Source:Uniprot/SWISSPROT;Acc:Q86UG4]	transport |	transporter activity |	membrane |	ENSG00000205359|ENSP00000373671
FDPASIELAL	0.826167	Far upstream element-binding protein 1 (FUSE-binding protein 1) (FBP) (DNA helicase V) (HDH V). [Source:Uniprot/SWISSPROT;Acc:Q96AE4]		RNA binding |		ENSG00000162613|ENSP00000359809
IMPDMPESDL	0.813804	Orphan sodium- and chloride-dependent neurotransmitter transporter NTT73 (Orphan transporter v7-3) (Solute carrier family 6 member 15). [Source:Uniprot/SWISSPROT;Acc:Q9H2J7]		neurotransmitter:sodium symporter activity | symporter activity |	membrane | integral to plasma membrane |	ENSG00000072041|ENSP00000266682
NVSPTFEFWL	0.799417	Protocadherin alpha-1 precursor (PCDH-alpha-1). [Source:Uniprot/SWISSPROT;Acc:Q9Y5I3]	cell adhesion | homophilic cell adhesion | nervous system development |	calcium ion binding | protein binding |	plasma membrane | membrane | extracellular region | integral to plasma membrane |	ENSG00000204970|ENSP00000367373
ANIILSETKL	0.795649	Transmembrane protein 104. [Source:Uniprot/SWISSPROT;Acc:Q8NE00]	amino acid transport |		membrane | integral to membrane |	ENSG00000109066|ENSP00000334849
SCNLAKETLL	0.789424	ADAMTS-6 precursor (EC 3.4.24.-) (A disintegrin and metalloproteinase with thrombospondin motifs 6) (ADAM-TS 6) (ADAM-TS6). [Source:Uniprot/SWISSPROT;Acc:Q9UKP5]	proteolysis |	metalloendopeptidase activity | peptidase activity | zinc ion binding | metal ion binding | metallopeptidase activity |	extracellular region | proteinaceous extracellular matrix | extracellular matrix |	ENSG00000049192|ENSP00000261306
LQAAGPETKL	0.786246	StAR-related lipid transfer protein 8 (StARD8) (START domain- containing protein 8) (START-GAP3) (Deleted in liver cancer 3) (DLC- 3). [Source:Uniprot/SWISSPROT;Acc:Q92502]	signal transduction |	GTPase activator activity |	intracellular | cell junction |	ENSG00000130052|ENSP00000252336
NLSIEKETKL	0.78495	Asparagine synthetase domain-containing protein 1 (HCV NS3- transactivated protein 1). [Source:Uniprot/SWISSPROT;Acc:Q9NWL6]	asparagine biosynthetic process | glutamine metabolic process | amino acid biosynthetic process |	asparagine synthase (glutamine-hydrolyzing) activity |		ENSG00000138381|ENSP00000260952
SRPHTNETSL	0.768835	Colorectal mutant cancer protein (Protein MCC). [Source:Uniprot/SWISSPROT;Acc:P23508]	signal transduction | negative regulation of cell cycle |	receptor activity | protein binding | nucleotide binding |		ENSG00000171444|ENSP00000305617
RHGSCVETSL	0.766044	Transmembrane protein 151B (Transmembrane protein 193). [Source:Uniprot/SWISSPROT;Acc:Q8IW70]			membrane | integral to membrane |	ENSG00000178233|ENSP00000373463
SPLHSVETSL	0.766044	Plasma membrane calcium-transporting ATPase 3 (EC 3.6.3.8) (PMCA3) (Plasma membrane calcium pump isoform 3) (Plasma membrane calcium ATPase isoform 3). [Source:Uniprot/SWISSPROT;Acc:Q16720]	cation transport | calcium ion transport | metabolic process | transport |	nucleotide binding | magnesium ion binding | calcium-transporting ATPase activity | calcium ion binding | calmodulin binding | ATP binding | hydrolase activity | hydrolase activity, acting on acid anhydrides, catalyzing transmembrane movement of substances | ATPase activity, coupled to transmembrane movement of ions, phosphorylative mechanism | catalytic activity | calcium ion transmembrane trans…	plasma membrane | membrane | integral to membrane | Golgi apparatus |	ENSG00000067842|ENSP00000263519
PVRVCEETSL	0.757794	Protein FAM105B. [Source:Uniprot/SWISSPROT;Acc:Q96BN8]				ENSG00000154124|ENSP00000284274
LLASTPESEL	0.747343	Orphan sodium- and chloride-dependent neurotransmitter transporter NTT4 (Solute carrier family 6 member 17). [Source:Uniprot/SWISSPROT;Acc:Q9H1V8]	neurotransmitter transport |	neurotransmitter:sodium symporter activity | symporter activity |	membrane | integral to plasma membrane |	ENSG00000197106|ENSP00000330199
LDENDKESEL	0.746047	Slp homolog lacking C2 domains b (SlaC2-b) (Exophilin-5). [Source:Uniprot/SWISSPROT;Acc:Q8NEV8]	intracellular protein transport |	protein binding | Rab GTPase binding | zinc ion binding | |		ENSG00000110723|ENSP00000265843
EKLSSIESDV	0.745208	Glutamate [NMDA] receptor subunit epsilon-2 precursor (N-methyl D- aspartate receptor subtype 2B) (NR2B) (NMDAR2B) (N-methyl-D-aspartate receptor subunit 3) (NR3) (hNR3). [Source:Uniprot/SWISSPROT;Acc:Q13224]	behavioral fear response | in utero embryonic development | startle response | suckling behavior | cation transport | calcium ion transport | glutamate signaling pathway | sensory organ development | learning | memory | embryonic development | response to ethanol | regulation of synaptic plasticity | behavioral response to pain | detection of mechanical stimulus involved in sensory perception of …	magnesium ion binding | receptor activity | N-methyl-D-aspartate selective glutamate receptor activity | extracellular-glutamate-gated ion channel activity | calcium channel activity | calcium ion binding | protein binding | glycine binding | glutamate receptor binding | ionotropic glutamate receptor activity | ion channel activity | transporter activity | | | | |	plasma membrane | membrane | integral to plasma membrane | | synaptic vesicle | | postsynaptic density | | N-methyl-D-aspartate selective glutamate receptor complex | | synaptosome | | cell junction | outer membrane-bounded periplasmic space | presynaptic membrane | | | synapse | | postsynaptic membrane | |	ENSG00000150086|ENSP00000279593
KKMPSIESDV	0.745208	Glutamate [NMDA] receptor subunit epsilon-1 precursor (N-methyl D- aspartate receptor subtype 2A) (NR2A) (NMDAR2A) (hNR2A). [Source:Uniprot/SWISSPROT;Acc:Q12879]	startle response | response to amphetamine | ion transport | calcium ion transport | glutamate signaling pathway | memory | protein localization | visual learning | response to wounding | neurogenesis | sleep | directional locomotion | negative regulation of protein catabolic process | dopamine metabolic process | serotonin metabolic process | response to drug | response to ethanol | regulation o…	magnesium ion binding | receptor activity | N-methyl-D-aspartate selective glutamate receptor activity | extracellular-glutamate-gated ion channel activity | calcium channel activity | calcium ion binding | protein binding | glutamate receptor binding | ionotropic glutamate receptor activity | ion channel activity | transporter activity | | | | | | |	plasma membrane | membrane | integral to plasma membrane | | cytoplasm | postsynaptic density | | N-methyl-D-aspartate selective glutamate receptor complex | | synaptosome | | cell junction | outer membrane-bounded periplasmic space | presynaptic membrane | | | synapse | | postsynaptic membrane | |	ENSG00000183454|ENSP00000379820
VERIQPETPL	0.741557	Mediator of RNA polymerase II transcription subunit 25 (Mediator complex subunit 25) (Activator-recruited cofactor 92 kDa component) (ARC92) (Activator interaction domain 1 protein) (p78). [Source:Uniprot/SWISSPROT;Acc:Q71SY5]				ENSG00000104973|ENSP00000366278
SFNYKKETPL	0.740261	Ankyrin repeat domain-containing protein 50. [Source:Uniprot/SWISSPROT;Acc:Q9ULJ7]				ENSG00000151458|ENSP00000281131
GARVSKETPL	0.740261	Mitogen-activated protein kinase 12 (EC 2.7.11.24) (Extracellular signal-regulated kinase 6) (ERK-6) (ERK5) (Stress-activated protein kinase 3) (Mitogen-activated protein kinase p38 gamma) (MAP kinase p38 gamma). [Source:Uniprot/SWISSPROT;Acc:P53778]	DNA damage induced protein phosphorylation | cell cycle | cell cycle arrest | intracellular signaling cascade | Ras protein signal transduction | muscle development | myoblast differentiation | protein amino acid phosphorylation |	nucleotide binding | magnesium ion binding | protein serine/threonine kinase activity | MAP kinase activity | protein binding | ATP binding | transferase activity | protein kinase activity | protein tyrosine kinase activity | |	mitochondrion | cytoplasm |	ENSG00000188130|ENSP00000215659
RTVHMFETFL	0.736943	ATPase family AAA domain-containing protein 2B. [Source:Uniprot/SWISSPROT;Acc:Q9ULI0]		nucleotide binding | ATP binding | nucleoside-triphosphatase activity |		ENSG00000119778|ENSP00000370412
NDPAWDETNL	0.736787	Rho guanine nucleotide exchange factor 7 (PAK-interacting exchange factor beta) (Beta-Pix) (COOL-1) (p85). [Source:Uniprot/SWISSPROT;Acc:Q14155]	intracellular signaling cascade | regulation of Rho protein signal transduction |	guanyl-nucleotide exchange factor activity | Rho guanyl-nucleotide exchange factor activity |	intracellular | nucleolus |	ENSG00000102606|ENSP00000218789
CLDTSRETDL	0.733774	Potassium voltage-gated channel subfamily A member 5 (Voltage-gated potassium channel subunit Kv1.5) (HK2) (HPCN1). [Source:Uniprot/SWISSPROT;Acc:P22460]	ion transport | regulation of membrane potential | negative regulation of potassium ion transport | potassium ion transport | cell adhesion | | | |	voltage-gated ion channel activity | delayed rectifier potassium channel activity | protein binding | potassium channel inhibitor activity | potassium ion binding | voltage-gated potassium channel activity | ion channel activity | structural molecule activity | | | |	plasma membrane | | membrane | integral to membrane | Golgi apparatus | voltage-gated potassium channel complex | actin cytoskeleton |	ENSG00000130037|ENSP00000252321
NYWPGKETQL	0.732651	Solute carrier organic anion transporter family member 1C1 (Solute carrier family 21 member 14) (Organic anion transporter F) (OATP-F) (Organic anion-transporting polypeptide 14) (Organic anion transporter polypeptide-related protein 5) (OAT-RP-5) (OATPRP [Source:Uniprot/SWISSPROT;Acc:Q9NYB5]	ion transport | transport |	transporter activity |	membrane | integral to membrane |	ENSG00000139155|ENSP00000266509
SPRLGSESSL	0.732257	Granulocyte-macrophage colony-stimulating factor receptor subunit alpha precursor (GM-CSF-R-alpha) (GMR) (CD116 antigen) (CDw116). [Source:Uniprot/SWISSPROT;Acc:P15509]		hematopoietin/interferon-class (D200-domain) cytokine receptor activity |	membrane |	ENSG00000198223|ENSP00000370920
GGRDQQETNL	0.731884	Sodium/iodide cotransporter (Na(+)/I(-) cotransporter) (Sodium-iodide symporter) (Na(+)/I(-)-symporter) (Solute carrier family 5 member 5). [Source:Uniprot/SWISSPROT;Acc:Q92911]	ion transport | sodium ion transport | transport | |	transporter activity | sodium:iodide symporter activity | iodide transmembrane transporter activity | symporter activity | sodium ion binding | | |	| membrane | integral to membrane |	ENSG00000105641|ENSP00000222248
ELLSAIEKLL	0.727942	UBX domain-containing protein 1. [Source:Uniprot/SWISSPROT;Acc:Q9BZV1]				ENSG00000167671|ENSP00000378246
STCILQETSL	0.724307	Sodium-dependent multivitamin transporter (Na(+)-dependent multivitamin transporter) (Solute carrier family 5 member 6). [Source:Uniprot/SWISSPROT;Acc:Q9Y289]	ion transport | sodium ion transport | transport |	transporter activity | sodium-dependent multivitamin transmembrane transporter activity | symporter activity | sodium ion binding |	membrane | integral to plasma membrane | membrane fraction |	ENSG00000138074|ENSP00000384853
MPNKQPESSL	0.722854	Zinc transporter 1 (ZnT-1) (Solute carrier family 30 member 1). [Source:Uniprot/SWISSPROT;Acc:Q9Y6M5]	in utero embryonic development | cation transport | cellular zinc ion homeostasis | zinc ion transport | | | |	cation transmembrane transporter activity | zinc ion binding | |	plasma membrane | | membrane | integral to membrane |	ENSG00000170385|ENSP00000355968
VDFPPKESSL	0.721558	Activin receptor type-2A precursor (EC 2.7.11.30) (Activin receptor type IIA) (ACTR-IIA) (ACTRIIA). [Source:Uniprot/SWISSPROT;Acc:P27037]	gastrulation with mouth forming second | protein amino acid phosphorylation | spermatogenesis | determination of left/right symmetry | mesoderm development | anterior/posterior pattern formation | positive regulation of bone mineralization | BMP signaling pathway | positive regulation of activin receptor signaling pathway | sperm ejaculation | penile erection | positive regulation of erythrocyte …	nucleotide binding | magnesium ion binding | ATP binding | coreceptor activity | transferase activity | activin receptor activity | growth factor binding | manganese ion binding | protein self-association | activin binding | inhibin beta-A binding | receptor signaling protein serine/threonine kinase activity | transmembrane receptor protein serine/threonine kinase activity | transforming growth f…	plasma membrane | membrane | integral to plasma membrane | cytoplasm | inhibin-betaglycan-ActRII complex |	ENSG00000121989|ENSP00000385568
QGRWDHETIV	0.707982	Transmembrane protein FLJ43330. [Source:Uniprot/SWISSPROT;Acc:Q68D42]			membrane | integral to membrane |	ENSG00000188133|ENSP00000345468
SPLHSLETSL	0.695436	Plasma membrane calcium-transporting ATPase 1 (EC 3.6.3.8) (PMCA1) (Plasma membrane calcium pump isoform 1) (Plasma membrane calcium ATPase isoform 1). [Source:Uniprot/SWISSPROT;Acc:P20020]	transport | cation transport | metabolic process | calcium ion transport |	ATP binding | ATPase activity, coupled to transmembrane movement of ions, phosphorylative mechanism | catalytic activity | calcium-transporting ATPase activity | calcium ion binding | calcium ion transmembrane transporter activity | hydrolase activity, acting on acid anhydrides, catalyzing transmembrane movement of substances |	membrane |	ENSG00000070961|ENSP00000261173
SPIHSLETSL	0.695436	Plasma membrane calcium-transporting ATPase 2 (EC 3.6.3.8) (PMCA2) (Plasma membrane calcium pump isoform 2) (Plasma membrane calcium ATPase isoform 2). [Source:Uniprot/SWISSPROT;Acc:Q01814]	transport | cation transport | metabolic process | calcium ion transport |	ATP binding | ATPase activity, coupled to transmembrane movement of ions, phosphorylative mechanism | catalytic activity | calcium-transporting ATPase activity | calcium ion binding | calcium ion transmembrane transporter activity | hydrolase activity, acting on acid anhydrides, catalyzing transmembrane movement of substances |	membrane |	ENSG00000157087|ENSP00000373311
KVATSYESSL	0.695051	BR serine/threonine-protein kinase 2 (EC 2.7.11.1) (Serine/threonine- protein kinase 29) (Serine/threonine kinase SAD-A). [Source:Uniprot/SWISSPROT;Acc:Q8IWQ3]	protein amino acid phosphorylation |	protein kinase activity | ATP binding | protein tyrosine kinase activity | protein serine/threonine kinase activity |		ENSG00000174672|ENSP00000310805
YELLQYESSL	0.695051	XK-related protein 6. [Source:Uniprot/SWISSPROT;Acc:Q5GH73]				ENSG00000171044|ENSP00000307120
VKPQVSESKL	0.693864	Acyl-coenzyme A thioesterase 8 (EC 3.1.2.27) (Choloyl-coenzyme A thioesterase) (Acyl-CoA thioesterase 8) (Peroxisomal acyl-coenzyme A thioester hydrolase 1) (PTE-1) (Peroxisomal long-chain acyl-CoA thioesterase 1) (HIV-Nef-associated acyl-CoA thioesterase [Source:Uniprot/SWISSPROT;Acc:O14734]	lipid metabolic process | acyl-CoA metabolic process | peroxisome organization | interspecies interaction between organisms |	carboxylesterase activity | protein binding | acyl-CoA thioesterase activity | hydrolase activity | choloyl-CoA hydrolase activity |	mitochondrion | peroxisome |	ENSG00000101473|ENSP00000217455
MEKDGPEWDL	0.687074	Leukotriene B4 receptor 2 (LTB4-R2) (Seven transmembrane receptor BLTR2) (Leukotriene B4 receptor BLT2) (LTB4 receptor JULF2). [Source:Uniprot/SWISSPROT;Acc:Q9NPC1]	chemotaxis | signal transduction | G-protein coupled receptor protein signaling pathway | negative regulation of adenylate cyclase activity | keratinocyte migration | | |	leukotriene B4 receptor activity | receptor activity | purinergic nucleotide receptor activity, G-protein coupled | leukotriene receptor activity | |	plasma membrane | integral to membrane | integral to plasma membrane | membrane fraction | |	ENSG00000213906|ENSP00000337731
LLTVIPETIN	0.68251	Probable serine protease HTRA4 precursor (EC 3.4.21.-). [Source:Uniprot/SWISSPROT;Acc:P83105]	regulation of cell growth | proteolysis |	serine-type endopeptidase activity | protein binding | insulin-like growth factor binding | peptidase activity | serine-type peptidase activity | catalytic activity |	extracellular region |	ENSG00000169495|ENSP00000305919
EWGGLSEDIL	0.671716	AP-1 complex subunit sigma-2 (Adapter-related protein complex 1 sigma- 1B subunit) (Sigma1B-adaptin) (Sigma-adaptin 1B) (Adaptor protein complex AP-1 sigma-1B subunit) (Golgi adaptor HA1/AP1 adaptin sigma-1B subunit) (Clathrin assembly protein complex 1 s [Source:Uniprot/SWISSPROT;Acc:P56377]	intracellular protein transport | vesicle-mediated transport | transport | protein transport |	protein binding | protein transporter activity |	membrane coat | clathrin coat of trans-Golgi network vesicle | clathrin adaptor complex |	ENSG00000182287|ENSP00000340912
KKYVDAETSL	0.670538	Sodium bicarbonate cotransporter 3 (Sodium bicarbonate cotransporter 2) (Sodium bicarbonate cotransporter 2b) (Bicarbonate transporter) (Solute carrier family 4 member 7). [Source:Uniprot/SWISSPROT;Acc:Q9Y6M7]	sodium ion transport | anion transport | transport |	transporter activity | inorganic anion exchanger activity | protein binding | anion transmembrane transporter activity | symporter activity | sodium ion binding | anion exchanger activity |	plasma membrane | membrane | basolateral plasma membrane | apical plasma membrane | cell projection |	ENSG00000033867|ENSP00000295736
NQLAWFDTDL	0.667826	Catenin beta-1 (Beta-catenin). [Source:Uniprot/SWISSPROT;Acc:P35222]	epithelial to mesenchymal transition | transcription | cell adhesion | Wnt receptor signaling pathway through beta-catenin | | | | | | | | | | | | | | | | | | | | | | | | | | | | | | | | | | | | | | | | | | | | | | | | | | | | | |	structural molecule activity | protein C-terminus binding | phosphate binding | binding | | | | | | | | | | |	plasma membrane | | | cytosol | | nucleus | | cytoplasm | | | cytoskeleton | | | | | | lateral plasma membrane | | | | beta-catenin destruction complex | | | |	ENSG00000168036|ENSP00000379486
GQDSREETQL	0.667102	Potassium channel subfamily T member 2 (Sequence like an intermediate conductance potassium channel subunit) (Sodium and chloride-activated ATP-sensitive potassium channel Slo2.1). [Source:Uniprot/SWISSPROT;Acc:Q6UVM3]	ion transport | potassium ion transport | metabolic process |	nucleotide binding | catalytic activity | ion channel activity | ATP binding | calcium-activated potassium channel activity | potassium ion binding | voltage-gated potassium channel activity | binding |	plasma membrane | membrane | integral to membrane |	ENSG00000162687|ENSP00000294725
SSVSSDEIWL	0.666356	Transmembrane protein 25 precursor. [Source:Uniprot/SWISSPROT;Acc:Q86YD3]			plasma membrane | integral to membrane | extracellular region |	ENSG00000149582|ENSP00000315635
PKRSFIESNV	0.661835	Protein TANC1 (Tetratricopeptide repeat, ankyrin repeat and coiled- coil domain-containing protein 1). [Source:Uniprot/SWISSPROT;Acc:Q9C0D5]		binding |	plasma membrane | cell junction | synapse | postsynaptic membrane |	ENSG00000115183|ENSP00000263635
LQDLAPDTAL	0.657407	Vacuolar ATP synthase subunit B, kidney isoform (EC 3.6.3.14) (V- ATPase subunit B 1) (Vacuolar proton pump subunit B 1) (Endomembrane proton pump 58 kDa subunit). [Source:Uniprot/SWISSPROT;Acc:P15313]	ossification | ion transport | regulation of pH | excretion | sensory perception of sound | energy coupled proton transport, against electrochemical gradient | ATP metabolic process | proton transport | |	hydrogen-exporting ATPase activity, phosphorylative mechanism | hydrolase activity | hydrogen ion transporting ATP synthase activity, rotational mechanism | hydrogen ion transporting ATPase activity, rotational mechanism | hydrogen ion transmembrane transporter activity |	proton-transporting two-sector ATPase complex | membrane | membrane fraction | | cytoplasm | endomembrane system | basolateral plasma membrane | | apical plasma membrane | | vacuolar proton-transporting V-type ATPase complex |	ENSG00000116039|ENSP00000234396
PELESKESVL	0.656045	Neutral amino acid transporter A (SATT) (Solute carrier family 1 member 4) (Alanine/serine/cysteine/ threonine transporter) (ASCT1). [Source:Uniprot/SWISSPROT;Acc:P43007]	transport | dicarboxylic acid transport | L-alanine transport | L-cystine transport | proline transport | L-serine transport | threonine transport | hydroxyproline transport | cognition |	chloride channel activity | L-alanine transmembrane transporter activity | L-cystine transmembrane transporter activity | L-proline transmembrane transporter activity | L-serine transmembrane transporter activity | L-threonine transmembrane transporter activity | symporter activity | sodium:dicarboxylate symporter activity | L-hydroxyproline transmembrane transporter activity | |	intermediate filament | | membrane | integral to plasma membrane | melanosome |	ENSG00000115902|ENSP00000234256
SSTVNSHTAL	0.654425	Tubulin polyglutamylase TTLL5 (EC 6.-.-.-) (Tubulin--tyrosine ligase- like protein 5) (SRC1 and TIF2-associated modulatory protein). [Source:Uniprot/SWISSPROT;Acc:Q6EMB2]	protein modification process |	tubulin-tyrosine ligase activity |		ENSG00000119685|ENSP00000377412
KLLYFMELWL	0.653556	CD109 antigen precursor (p180) (150 KDa TGF-beta-1-binding protein) (r150) (Platelet-specific Gov antigen) (C3 and PZP-like alpha-2- macroglobulin domain-containing protein 7). [Source:Uniprot/SWISSPROT;Acc:Q6YHK3]		serine-type endopeptidase inhibitor activity | protein binding | wide-spectrum protease inhibitor activity | endopeptidase inhibitor activity |	plasma membrane | extracellular region | extracellular space | anchored to membrane |	ENSG00000156535|ENSP00000287097
GMAAREEKIL	0.652308	Leucine zipper protein 2 precursor. [Source:Uniprot/SWISSPROT;Acc:Q86TE4]			extracellular region |	ENSG00000187398|ENSP00000336817
GFGEERESIL	0.651435	Ankyrin repeat-rich membrane spanning protein (Kinase D-interacting substrate of 220 kDa). [Source:Uniprot/SWISSPROT;Acc:Q9ULH0]	intracellular signaling cascade |		membrane | integral to membrane | cytosol |	ENSG00000134313|ENSP00000256707
YKPDHSETAN	0.650731	Thyroid peroxidase precursor (EC 1.11.1.8) (TPO). [Source:Uniprot/SWISSPROT;Acc:P07202]	response to oxidative stress |	peroxidase activity | heme binding |		ENSG00000115705|ENSP00000371704
LIAGEKETHL	0.649522	Sodium- and chloride-dependent betaine transporter (Na(+)/Cl(-) betaine/GABA transporter) (BGT-1). [Source:Uniprot/SWISSPROT;Acc:P48065]	neurotransmitter transport |	neurotransmitter:sodium symporter activity | symporter activity |	membrane | integral to plasma membrane |	ENSG00000111181|ENSP00000228777
KFSRNKETHL	0.649522	myeloid/lymphoid or mixed-lineage leukemia 5 [Source:RefSeq_peptide;Acc:NP_061152]				ENSG00000005483|ENSP00000335398
TLSTFKESWK	0.647722	Zinc finger MYM-type protein 6 (Zinc finger protein 258). [Source:Uniprot/SWISSPROT;Acc:O95789]				ENSG00000163867|ENSP00000362435
EPPEEFDTAL	0.64609	PH domain leucine-rich repeat protein phosphatase-like (EC 3.1.3.16) (PHLPP-like) (PHLPP2). [Source:Uniprot/SWISSPROT;Acc:Q6ZVD8]		protein binding | catalytic activity |		ENSG00000040199|ENSP00000377159
LMWVNKESFL	0.645179	Uncharacterized protein C2orf32. [Source:Uniprot/SWISSPROT;Acc:Q96F85]		protein binding |		ENSG00000119865|ENSP00000263655
EEIAVIENIK	0.643472	Potassium channel subfamily K member 2 (Outward rectifying potassium channel protein TREK-1) (TREK-1 K(+) channel subunit) (Two pore potassium channel TPKC1) (Two pore domain potassium channel TREK-1). [Source:Uniprot/SWISSPROT;Acc:O95069]	potassium ion transport |	potassium channel activity | voltage-gated potassium channel activity |	membrane |	ENSG00000082482|ENSP00000375765
YDSLYPEDDL	0.642867	Fibrinogen gamma chain precursor. [Source:Uniprot/SWISSPROT;Acc:P02679]	signal transduction |	receptor binding |		ENSG00000171557|ENSP00000384552
GTMFLRETSL	0.642824	Guanylate cyclase soluble subunit alpha-2 (EC 4.6.1.2) (GCS-alpha-2). [Source:Uniprot/SWISSPROT;Acc:P33402]	cGMP biosynthetic process | intracellular signaling cascade | homoiothermy | response to freezing | cyclic nucleotide biosynthetic process |	guanylate cyclase activity | heme binding | ice binding | phosphorus-oxygen lyase activity |	cytoplasm |	ENSG00000152402|ENSP00000344874
MSAGIKETAS	0.640032	Astrotactin-2 precursor. [Source:Uniprot/SWISSPROT;Acc:O75129]				ENSG00000148219|ENSP00000363098
NPETRDETQL	0.638518	Potassium channel subfamily T member 1 (KCa4.1). [Source:Uniprot/SWISSPROT;Acc:Q5JUK3]	ion transport | potassium ion transport | metabolic process |	catalytic activity | ion channel activity | binding | calcium ion binding | calcium-activated potassium channel activity | potassium ion binding | voltage-gated potassium channel activity |	plasma membrane | membrane | integral to membrane | voltage-gated potassium channel complex |	ENSG00000107147|ENSP00000263604
KELTQSELEL	0.637741	Cyclin-D1-binding protein 1 (Grap2 and cyclin-D-interacting protein) (Human homolog of Maid). [Source:Uniprot/SWISSPROT;Acc:O95273]	cell cycle |	protein binding |	nucleus | cytoplasm |	ENSG00000166946|ENSP00000300213
MERLRVETDV	0.635294	Rho guanine nucleotide exchange factor 16. [Source:Uniprot/SWISSPROT;Acc:Q5VV41]	regulation of Rho protein signal transduction |	Rho guanyl-nucleotide exchange factor activity |	intracellular |	ENSG00000130762|ENSP00000339129
SNAKAVETDV	0.635294	Potassium voltage-gated channel subfamily A member 4 (Voltage-gated potassium channel subunit Kv1.4) (HK1) (HPCN2) (HBK4) (HUKII). [Source:Uniprot/SWISSPROT;Acc:P22459]	ion transport | potassium ion transport |	voltage-gated ion channel activity | voltage-gated potassium channel activity | protein binding | potassium ion binding | ion channel activity | |	membrane | integral to membrane | voltage-gated potassium channel complex |	ENSG00000182255|ENSP00000328511
ERRSKSCTIL	0.619918	X-linked retinitis pigmentosa GTPase regulator. [Source:Uniprot/SWISSPROT;Acc:Q92834]	intracellular protein transport | visual perception | sensory perception of sound | response to stimulus |	guanyl-nucleotide exchange factor activity | protein binding |	mitochondrion | cytoplasm | Golgi apparatus |	ENSG00000156313|ENSP00000343671
DEEDEDELIL	0.618816	Chloride channel protein, skeletal muscle (Chloride channel protein 1) (ClC-1). [Source:Uniprot/SWISSPROT;Acc:P35523]	ion transport | chloride transport | muscle contraction | | |	voltage-gated ion channel activity | voltage-gated chloride channel activity | chloride ion binding | ion channel activity |	membrane | integral to plasma membrane | |	ENSG00000188037|ENSP00000339867
TKRKTINSIL	0.618712	Alpha-2,8-sialyltransferase 8F (EC 2.4.99.-) (ST8Sia VI). [Source:Uniprot/SWISSPROT;Acc:P61647]	protein amino acid O-linked glycosylation | glycolipid biosynthetic process | carbohydrate biosynthetic process | protein amino acid glycosylation |	sialyltransferase activity |	membrane | integral to membrane | Golgi apparatus | integral to Golgi membrane |	ENSG00000148488|ENSP00000366835
PLPPEEESWV	0.612998	GAS2-like protein 2 (Growth arrest-specific protein 2-like 2) (GAS2- related protein on chromosome 17). [Source:Uniprot/SWISSPROT;Acc:Q8NHY3]	cell cycle arrest |		cytoplasm | cytoskeleton |	ENSG00000132139|ENSP00000254466
KLLDQMETPL	0.612575	Cathepsin G precursor (EC 3.4.21.20) (CG). [Source:Uniprot/SWISSPROT;Acc:P08311]	proteolysis | immune response |	serine-type endopeptidase activity | peptidase activity | catalytic activity |		ENSG00000100448|ENSP00000216336
VMRLQSETSV	0.612342	Vang-like protein 2 (Van Gogh-like protein 2) (Strabismus 1) (Loop- tail protein 1 homolog). [Source:Uniprot/SWISSPROT;Acc:Q9ULK5]	establishment of planar polarity | neural tube closure | heart looping | multicellular organismal development | sensory cilium biogenesis | apical protein localization |	protein binding |	membrane | integral to membrane |	ENSG00000162738|ENSP00000357040
VLRLQSETSV	0.612342	Vang-like protein 1 (Van Gogh-like protein 1) (Strabismus 2) (Loop- tail protein 2 homolog) (LPP2). [Source:Uniprot/SWISSPROT;Acc:Q8TAA9]	multicellular organismal development |	protein binding |	membrane | integral to membrane |	ENSG00000173218|ENSP00000310800
KHIQVPESIV	0.61155	Cytotoxic and regulatory T-cell molecule precursor (Class-I MHC- restricted T-cell-associated molecule). [Source:Uniprot/SWISSPROT;Acc:O95727]	detection of tumor cell | positive regulation of natural killer cell mediated cytotoxicity directed against tumor cell target | immune response | cell recognition | positive regulation of cytokine secretion | detection of stimulus | | |	receptor binding | |	plasma membrane | | integral to membrane |	ENSG00000109943|ENSP00000227348
SSALYGESDL	0.609282	Alpha-actinin-2 (Alpha-actinin skeletal muscle isoform 2) (F-actin cross-linking protein). [Source:Uniprot/SWISSPROT;Acc:P35609]	cell adhesion | microspike biogenesis | focal adhesion formation | protein homotetramerization | |	actin binding | integrin binding | calcium ion binding | structural constituent of muscle | identical protein binding | protein dimerization activity | ZASP binding | FATZ 1 binding | | | | |	cytoplasm | nucleolus | actin filament | focal adhesion | | filopodium | pseudopodium | dendritic spine |	ENSG00000077522|ENSP00000355537
STALYGESDL	0.609282	Alpha-actinin-4 (Non-muscle alpha-actinin 4) (F-actin cross-linking protein). [Source:Uniprot/SWISSPROT;Acc:O43707]	positive regulation of pinocytosis | actin filament bundle formation | negative regulation of cell motion | positive regulation of cell motion | | | | | | |	actin binding | nucleoside binding | integrin binding | calcium ion binding | protein binding | protein homodimerization activity | actin filament binding | | |	stress fiber | | nucleus | cytoplasm | | nucleolus | cortical cytoskeleton | | pseudopodium | | protein complex | perinuclear region of cytoplasm |	ENSG00000130402|ENSP00000252699
STALYGESDL	0.609282	Alpha-actinin-1 (Alpha-actinin cytoskeletal isoform) (Non-muscle alpha-actinin-1) (F-actin cross-linking protein). [Source:Uniprot/SWISSPROT;Acc:P12814]	focal adhesion formation | actin filament bundle formation | negative regulation of cell motion |	actin binding | calcium ion binding | integrin binding | protein binding | vinculin binding | actin filament binding |	cytoplasm | nucleolus | cytoskeleton | focal adhesion | Z disc | pseudopodium |	ENSG00000072110|ENSP00000193403
WVEKGKCTIL	0.609219	Guanine nucleotide-binding protein G(I)/G(S)/G(O) subunit gamma-13 precursor. [Source:Uniprot/SWISSPROT;Acc:Q9P2W3]	signal transduction | G-protein signaling, coupled to IP3 second messenger (phospholipase C activating) | hormone-mediated signaling | sensory perception of taste | G-protein coupled receptor protein signaling pathway | | |	GTPase activity | signal transducer activity | |	plasma membrane | heterotrimeric G-protein complex | |	ENSG00000127588|ENSP00000248150
DDPSTAETVL	0.605025	ATP-binding cassette sub-family A member 7 (Macrophage ABC transporter) (Autoantigen SS-N) (ABCA-SSN). [Source:Uniprot/SWISSPROT;Acc:Q8IZY2]	transport | phagocytosis | |	nucleotide binding | transporter activity | ATP binding | ATPase activity | nucleoside-triphosphatase activity | |	plasma membrane | Golgi membrane | | ATP-binding cassette (ABC) transporter complex | integral to membrane | endosome | Golgi apparatus | endosome membrane | |	ENSG00000064687|ENSP00000263094
DNLVSRETKL	0.604431	T-box transcription factor TBX18 (T-box protein 18). [Source:Uniprot/SWISSPROT;Acc:O95935]	regulation of transcription, DNA-dependent | regulation of transcription |	transcription factor activity |	nucleus |	ENSG00000112837|ENSP00000327983
EVEEFPETSV	0.602939	Transient receptor potential cation channel subfamily V member 3 (TrpV3) (Vanilloid receptor-like 3) (VRL-3). [Source:Uniprot/SWISSPROT;Acc:Q8NET8]	ion transport | calcium ion transport | response to temperature stimulus | |	calcium channel activity | calcium ion binding | ion channel activity | |	membrane | | integral to membrane |	ENSG00000167723|ENSP00000301365
EVVHTPETSV	0.602939	Monocarboxylate transporter 4 (MCT 4) (MCT 3) (Solute carrier family 16 member 3). [Source:Uniprot/SWISSPROT;Acc:O15427]	transport | organic anion transport | monocarboxylic acid transport | dicarboxylic acid transport |	transporter activity | symporter activity | secondary active monocarboxylate transmembrane transporter activity | sodium:dicarboxylate symporter activity |	plasma membrane | membrane | integral to membrane | integral to plasma membrane | membrane fraction |	ENSG00000141526|ENSP00000376152
PTEAAKELSL	0.602553	Uncharacterized protein ENSP00000341058. [Source:Uniprot/SPTREMBL;Acc:A6NHT3]				ENSG00000189238|ENSP00000341058
REKKFFCTIL	0.599198	Guanine nucleotide-binding protein G(I)/G(S)/G(O) subunit gamma-4 precursor. [Source:Uniprot/SWISSPROT;Acc:P50150]	signal transduction | regulation of G-protein coupled receptor protein signaling pathway | hormone-mediated signaling | negative regulation of cell growth | G-protein coupled receptor protein signaling pathway |	signal transducer activity |	plasma membrane | heterotrimeric G-protein complex |	ENSG00000168243|ENSP00000355557
SNRSVFCTIL	0.599198	F-box only protein 10. [Source:Uniprot/SWISSPROT;Acc:Q9UK96]	ubiquitin-dependent protein catabolic process |	protein binding | |	ruffle | | cytoplasm | |	ENSG00000147912|ENSP00000276960
AYLLFYERIL	0.597841	Ubiquitin carboxyl-terminal hydrolase 16 (EC 3.1.2.15) (Ubiquitin thioesterase 16) (Ubiquitin-specific-processing protease 16) (Deubiquitinating enzyme 16) (Ubiquitin-processing protease UBP-M). [Source:Uniprot/SWISSPROT;Acc:Q9Y5T5]	ubiquitin-dependent protein catabolic process | cell cycle |	ubiquitin thiolesterase activity | peptidase activity | cysteine-type peptidase activity | zinc ion binding | cysteine-type endopeptidase activity | metal ion binding |	cytoplasm |	ENSG00000156256|ENSP00000334808
FLPDVPETES	0.596603	Organic solute transporter subunit beta (OST-beta). [Source:Uniprot/SWISSPROT;Acc:Q86UW2]	transport |	transporter activity |	plasma membrane | integral to membrane |	ENSG00000186198|ENSP00000335292
DLQKTFEIEL	0.596268	Protein numb homolog (h-Numb) (Protein S171). [Source:Uniprot/SWISSPROT;Acc:P49757]				ENSG00000133961|ENSP00000352563
DLQKTFEIEL	0.596268	Numb-like protein (Numb-R). [Source:Uniprot/SWISSPROT;Acc:Q9Y6R0]	nervous system development | neuroblast proliferation | axonogenesis | forebrain development | regulation of transcription, DNA-dependent | | | | |	protein binding | DNA binding | ligand-dependent nuclear receptor activity |	nucleus | cytoplasm | |	ENSG00000105245|ENSP00000252891
EEEEGEETDD	0.596219	Radial spokehead-like protein 1. [Source:Uniprot/SWISSPROT;Acc:Q9H0K4]	iron ion transport | cellular iron ion homeostasis |	ferric iron binding |	intracellular | extracellular region |	ENSG00000104941|ENSP00000221538
KSWKQIELDS	0.595378	Cytoplasmic dynein 2 light intermediate chain 1 (Dynein 2 light intermediate chain). [Source:Uniprot/SWISSPROT;Acc:Q8TCX1]	multicellular organismal development | cell projection organization | small GTPase mediated signal transduction | | |	motor activity | GTP binding |	cytoplasm | microtubule | cilium | dynein complex |	ENSG00000138036|ENSP00000260605
NRVDSKETEC	0.595307	ADAM 17 precursor (EC 3.4.24.86) (A disintegrin and metalloproteinase domain 17) (TNF-alpha-converting enzyme) (TNF-alpha convertase) (Snake venom-like protease) (CD156b antigen). [Source:Uniprot/SWISSPROT;Acc:P78536]	proteolysis | Notch signaling pathway | cell-cell signaling |	metalloendopeptidase activity | protein binding | peptidase activity | zinc ion binding | SH3 domain binding | metal ion binding |	membrane | integral to plasma membrane | cytoplasm | |	ENSG00000151694|ENSP00000309968
SNSTNMESSL	0.593872	Prostaglandin D2 receptor (Prostanoid DP receptor) (PGD receptor). [Source:Uniprot/SWISSPROT;Acc:Q13258]	signal transduction | male sex determination | |	prostaglandin J receptor activity | receptor activity | G-protein coupled receptor activity | thromboxane receptor activity | prostaglandin receptor activity | | |	plasma membrane |	ENSG00000168229|ENSP00000303424
PEPLSSTTWL	0.592192	39S ribosomal protein L43, mitochondrial precursor (L43mt) (MRP-L43) (Mitochondrial ribosomal protein bMRP36a). [Source:Uniprot/SWISSPROT;Acc:Q8N983]				ENSG00000055950|ENSP00000299179
VNNLPVESWQ	0.590423	AP-1 complex subunit gamma-like 2 (Gamma2-adaptin) (G2ad). [Source:Uniprot/SWISSPROT;Acc:O75843]	intracellular protein transport | vesicle-mediated transport | interspecies interaction between organisms | protein transport |	protein binding | protein transporter activity | binding |	plasma membrane | Golgi membrane | membrane | cytoplasm | endosome | Golgi apparatus | Golgi-associated vesicle | transport vesicle | AP-1 adaptor complex | endosome membrane | membrane coat | clathrin adaptor complex | cytoplasmic vesicle membrane | cytoplasmic vesicle |	ENSG00000213983|ENSP00000380309
YLSSISESIQ	0.590128	Alpha-tocopherol transfer protein (Alpha-TTP). [Source:Uniprot/SWISSPROT;Acc:P49638]	lipid metabolic process | transport | embryo implantation | vitamin E metabolic process | | |	transporter activity | vitamin E binding |	intracellular | cytoplasm |	ENSG00000137561|ENSP00000260116
KCCSVIESLQ	0.589514	Uncharacterized protein ENSP00000381236 (Fragment). [Source:Uniprot/SPTREMBL;Acc:A8MVU3]	nucleobase, nucleoside, nucleotide and nucleic acid metabolic process |	ATP binding | transferase activity | nucleobase, nucleoside, nucleotide kinase activity |		ENSG00000214347|ENSP00000381236
VHNQDSEDEL	0.585809	Bardet-Biedl syndrome 10 protein. [Source:Uniprot/SWISSPROT;Acc:Q8TAM1]	protein folding |	ATP binding | unfolded protein binding |		ENSG00000179941|ENSP00000313155
TCILTIESKN	0.58504	Nexilin (F-actin binding protein) (Nelin). [Source:Uniprot/SWISSPROT;Acc:Q0ZGT2]	regulation of cell migration | regulation of cytoskeleton organization |	actin filament binding |	cytoplasm | cytoskeleton | cell-substrate adherens junction | cell junction |	ENSG00000162614|ENSP00000333938
LAIVQKHSIL	0.583123	Putative protein TMEM137. [Source:Uniprot/SWISSPROT;Acc:Q96IC7]				ENSG00000212703|ENSP00000311246
FHKRAPEQAL	0.583039	Muscarinic acetylcholine receptor M3. [Source:Uniprot/SWISSPROT;Acc:P20309]	protein modification process | signal transduction | G-protein coupled receptor protein signaling pathway | nervous system development | digestion | cell proliferation | positive regulation of smooth muscle contraction | | | |	phosphoinositide phospholipase C activity | receptor activity | G-protein coupled receptor activity | muscarinic acetylcholine receptor activity | neuropeptide Y receptor activity | octopamine receptor activity |	plasma membrane | membrane | integral to membrane | integral to plasma membrane | basolateral plasma membrane | cell junction | synapse | postsynaptic membrane |	ENSG00000133019|ENSP00000255380
HTHSYIETHV	0.582222	Connector enhancer of kinase suppressor of ras 2 (Connector enhancer of KSR2) (CNK2). [Source:Uniprot/SWISSPROT;Acc:Q8WXI2]	regulation of signal transduction |	protein binding |	plasma membrane | membrane | cytoplasm | centrosome |	ENSG00000149970|ENSP00000368824
AKKRMVESPL	0.581177	Urea transporter, erythrocyte. [Source:Uniprot/SWISSPROT;Acc:Q13336]	transport | water transport | urea transport |	water transporter activity | copper ion binding | urea transmembrane transporter activity | ubiquitin-ubiquitin ligase activity |	plasma membrane | integral to membrane | integral to plasma membrane |	ENSG00000141469|ENSP00000318546
MAQTDPETND	0.579691	Uncharacterized protein C1orf77. [Source:Uniprot/SWISSPROT;Acc:Q9Y3Y2]				ENSG00000160679|ENSP00000357676
KMQASIEKAH	0.57855	Nucleophosmin (NPM) (Nucleolar phosphoprotein B23) (Numatrin) (Nucleolar protein NO38). [Source:Uniprot/SWISSPROT;Acc:P06748]	centrosome cycle | cell aging | negative regulation of cell proliferation |	nucleic acid binding | NF-kappaB binding | unfolded protein binding |	nucleus | cytoplasm | centrosome |	ENSG00000181163|ENSP00000377408
LIGVIRETVL	0.577311	Uncharacterized protein C9orf61 (Protein X123). [Source:Uniprot/SWISSPROT;Acc:Q15884]				ENSG00000135063|ENSP00000304435
DLGLPSENVL	0.576387	Solute carrier family 35 member E1. [Source:Uniprot/SWISSPROT;Acc:Q96K37]			membrane | integral to membrane |	ENSG00000127526|ENSP00000347731
RLLQCAESNL	0.57633	Guanylyl cyclase-activating protein 3 (GCAP 3) (Guanylate cyclase activator 1C). [Source:Uniprot/SWISSPROT;Acc:O95843]		calcium ion binding |		ENSG00000138472|ENSP00000377535
PHTEYIESSP	0.575376	microtubule-associated protein 6 isoform 1 [Source:RefSeq_peptide;Acc:NP_149052]		calmodulin binding | microtubule binding |	cytoplasm | Golgi apparatus | cytoskeleton | microtubule |	ENSG00000171533|ENSP00000307093
GEPMPSELKL	0.574859	Glyoxylate reductase/hydroxypyruvate reductase (EC 1.1.1.79). [Source:Uniprot/SWISSPROT;Acc:Q9UBQ7]	excretion | oxidation reduction | metabolic process | pentose-phosphate shunt |	protein binding | glycerate dehydrogenase activity | oxidoreductase activity | hydroxypyruvate reductase activity | glyoxylate reductase (NADP) activity | cofactor binding | NAD binding | catalytic activity | oxidoreductase activity, acting on the CH-OH group of donors, NAD or NADP as acceptor | phosphogluconate dehydrogenase (decarboxylating) activity | binding |	cytoplasm |	ENSG00000137106|ENSP00000313432
ITSVQRHTWL	0.572682	Protein FAM55B. [Source:Uniprot/SWISSPROT;Acc:Q96DL1]			membrane | integral to membrane |	ENSG00000204361|ENSP00000364624
RRENSSMTAL	0.57207	RPL32P3 protein (HCG1780885, isoform CRA_a) (Fragment). [Source:Uniprot/SPTREMBL;Acc:Q96BP1]	translation |	structural constituent of ribosome |	intracellular | ribosome |	ENSG00000183611|ENSP00000333424
IQREDQETAV	0.571821	Diacylglycerol kinase zeta (EC 2.7.1.107) (Diglyceride kinase zeta) (DGK-zeta) (DAG kinase zeta). [Source:Uniprot/SWISSPROT;Acc:Q13574]	activation of protein kinase C activity | intracellular signaling cascade |	diacylglycerol kinase activity | protein binding | ATP binding | zinc ion binding | transferase activity | diacylglycerol binding | metal ion binding |	plasma membrane | nucleus | cytoplasm |	ENSG00000149091|ENSP00000320340
KSLEPICNIL	0.571477	Interferon-induced guanylate-binding protein 2 (GTP-binding protein 2) (Guanine nucleotide-binding protein 2) (GBP-2) (HuGBP-2). [Source:Uniprot/SWISSPROT;Acc:P32456]	immune response |	GTPase activity | GTP binding | nucleotide binding |	plasma membrane |	ENSG00000162645|ENSP00000359497
NPDALPETLV	0.56902	Rho GTPase-activating protein 6 (Rho-type GTPase-activating protein 6) (Rho-type GTPase-activating protein RhoGAPX-1). [Source:Uniprot/SWISSPROT;Acc:O43182]	signal transduction |		intracellular |	ENSG00000047648|ENSP00000370112
SGGKRKETLV	0.567724	Neuroepithelial cell-transforming gene 1 protein (p65 Net1 proto- oncogene) (Rho guanine nucleotide exchange factor 8). [Source:Uniprot/SWISSPROT;Acc:Q7Z628]	regulation of Rho protein signal transduction | intracellular signaling cascade |	Rho guanyl-nucleotide exchange factor activity | guanyl-nucleotide exchange factor activity |	intracellular |	ENSG00000173848|ENSP00000369717
DLQLLIEAFL	0.566775	Transmembrane protease, serine 3 (EC 3.4.21.-) (Serine protease TADG- 12) (Tumor-associated differentially-expressed gene 12 protein). [Source:Uniprot/SWISSPROT;Acc:P57727]	proteolysis |	scavenger receptor activity | serine-type endopeptidase activity | catalytic activity |	membrane |	ENSG00000160183|ENSP00000381434
EMKVEHETSS	0.566761	FYVE, RhoGEF and PH domain-containing protein 4 (Actin filament- binding protein frabin) (FGD1-related F-actin-binding protein) (Zinc finger FYVE domain-containing protein 6). [Source:Uniprot/SWISSPROT;Acc:Q96M96]				ENSG00000139132|ENSP00000379091
ERPERPEFVL	0.566532	5-hydroxytryptamine receptor 7 (5-HT-7) (Serotonin receptor 7) (5-HT- X) (5HT7). [Source:Uniprot/SWISSPROT;Acc:P34969]	G-protein coupled receptor protein signaling pathway |	neuropeptide Y receptor activity | muscarinic acetylcholine receptor activity | melanocortin receptor activity |	membrane | integral to membrane |	ENSG00000148680|ENSP00000360784
QNLQAKETCQ	0.566402	Cytochrome P450 1B1 (EC 1.14.14.1) (CYPIB1). [Source:Uniprot/SWISSPROT;Acc:Q16678]				ENSG00000138061|ENSP00000385890
GHSMKQEMAL	0.565826	Neuromedin-B receptor (NMB-R) (Neuromedin-B-preferring bombesin receptor). [Source:Uniprot/SWISSPROT;Acc:P28336]	signal transduction | G-protein signaling, coupled to IP3 second messenger (phospholipase C activating) | G-protein coupled receptor protein signaling pathway |	receptor activity | G-protein coupled receptor activity | bombesin receptor activity | galanin receptor activity | neuropeptide Y receptor activity | chemokine receptor activity |	plasma membrane | integral to membrane | integral to plasma membrane |	ENSG00000135577|ENSP00000258042
RSLEEEESQL	0.565317	General receptor for phosphoinositides 1-associated scaffold protein (GRP1-associated scaffold protein). [Source:Uniprot/SWISSPROT;Acc:Q7Z6J2]		protein binding |		ENSG00000161835|ENSP00000369378
LDSSDSDSAL	0.565025	Protein Ag2 homolog. [Source:Uniprot/SWISSPROT;Acc:Q7Z7L8]				ENSG00000187479|ENSP00000340667
QLYNAIMNIL	0.564811	Mediator of RNA polymerase II transcription subunit 13-like (Mediator complex subunit 13-like) (Thyroid hormone receptor-associated protein 2) (Thyroid hormone receptor-associated protein complex 240 kDa component-like). [Source:Uniprot/SWISSPROT;Acc:Q71F56]	transcription | regulation of transcription, DNA-dependent |		mediator complex | | nucleus |	ENSG00000123066|ENSP00000281928
PDLKCITTNL	0.564781	Dual oxidase maturation factor 2 (Dual oxidase activator 2). [Source:Uniprot/SWISSPROT;Acc:Q1HG44]	G-protein coupled receptor protein signaling pathway |	structural molecule activity |	integral to membrane | tight junction |	ENSG00000140274|ENSP00000267828
HIVEALETDV	0.564686	Lymphokine-activated killer T-cell-originated protein kinase (EC 2.7.12.2) (T-LAK cell-originated protein kinase) (PDZ-binding kinase) (Spermatogenesis-related protein kinase) (SPK) (MAPKK-like protein kinase) (Nori-3) (Cancer/testis antigen 84) (CT84). [Source:Uniprot/SWISSPROT;Acc:Q96KB5]		nucleotide binding | protein serine/threonine kinase activity | protein binding | transferase activity | protein kinase activity | protein tyrosine kinase activity |		ENSG00000168078|ENSP00000301905
LWEIQKELKL	0.56416	L-lactate dehydrogenase A-like 6A (EC 1.1.1.27). [Source:Uniprot/SWISSPROT;Acc:Q6ZMR3]	anaerobic glycolysis | cellular carbohydrate metabolic process | oxidation reduction | glycolysis | small GTPase mediated signal transduction | carbohydrate metabolic process | metabolic process |	L-lactate dehydrogenase activity | binding | oxidoreductase activity | oxidoreductase activity, acting on the CH-OH group of donors, NAD or NADP as acceptor | GTP binding | catalytic activity |	cytoplasm |	ENSG00000166800|ENSP00000280706
VENIKQETDD	0.562732	Lethal(3)malignant brain tumor-like 2 protein (L(3)mbt-like 2 protein) (H-l(3)mbt-like protein). [Source:Uniprot/SWISSPROT;Acc:Q969R5]	regulation of transcription, DNA-dependent | regulation of transcription |	zinc ion binding | metal ion binding |	| cytoplasm |	ENSG00000100395|ENSP00000216237
DFREDDDTAL	0.561978	Uncharacterized protein ENSP00000383657 (Fragment). [Source:Uniprot/SPTREMBL;Acc:A8MYL9]	transport | copper ion transport | metabolic process | metal ion transport | cation transport | proton transport |	nucleotide binding | copper-exporting ATPase activity | ATP binding | ATPase activity, coupled to transmembrane movement of ions, phosphorylative mechanism | hydrolase activity | hydrolase activity, acting on acid anhydrides, catalyzing transmembrane movement of substances | metal ion binding | metal ion transmembrane transporter activity | cation channel activity | catalytic activity |	membrane | integral to membrane |	ENSG00000215763|ENSP00000383657
DFREDDDTAL	0.561978	Copper-transporting ATPase 1 (EC 3.6.3.4) (Copper pump 1) (Menkes disease-associated protein). [Source:Uniprot/SWISSPROT;Acc:Q04656]	transport | copper ion transport | mercury ion transport | metal ion transport | cation transport | proton transport | metabolic process |	copper-exporting ATPase activity | copper ion transmembrane transporter activity | copper ion binding | ATP binding | mercury ion transmembrane transporter activity | ATPase activity, coupled to transmembrane movement of ions, phosphorylative mechanism | metal ion binding | catalytic activity | metal ion transmembrane transporter activity | hydrolase activity, acting on acid anhydrides, catalyzin…	membrane | integral to membrane |	ENSG00000165240|ENSP00000355170
KKRKCPESDS	0.561279	tRNA (adenine-N(1)-)-methyltransferase non-catalytic subunit TRM6 (tRNA(m1A58)-methyltransferase subunit TRM6) (tRNA(m1A58)MTase subunit TRM6). [Source:Uniprot/SWISSPROT;Acc:Q9UJA5]	regulation of translational initiation | tRNA processing | translational initiation |	translation initiation factor activity | protein binding |	nucleus |	ENSG00000089195|ENSP00000203001
YCGNVCMSIL	0.560637	WAP four-disulfide core domain protein 10A precursor (Putative protease inhibitor WAP10A). [Source:Uniprot/SWISSPROT;Acc:Q9H1F0]		serine-type endopeptidase inhibitor activity | protease inhibitor activity |	extracellular region |	ENSG00000180305|ENSP00000361726
FCGNICMSIL	0.560637	Protein WFDC10B precursor. [Source:Uniprot/SWISSPROT;Acc:Q8IUB3]		protease inhibitor activity |	extracellular region |	ENSG00000182931|ENSP00000327628
GSAPAIESVD	0.55792	Gamma-taxilin (Lipopolysaccharide-specific response protein 5). [Source:Uniprot/SWISSPROT;Acc:Q9NUQ3]	negative regulation of transcription from RNA polymerase II promoter |	protein binding | transcription repressor activity |	nucleus | cytoplasm | NuRD complex |	ENSG00000086712|ENSP00000369465
DSPSSPEFFL	0.555666	Transcription factor MafB (V-maf musculoaponeurotic fibrosarcoma oncogene homolog B). [Source:Uniprot/SWISSPROT;Acc:Q9Y5Q3]	segment specification | sensory organ development | respiratory gaseous exchange | inner ear morphogenesis | negative regulation of erythrocyte differentiation | positive regulation of transcription from RNA polymerase II promoter | regulation of transcription, DNA-dependent | regulation of transcription | | | | | | | | |	transcription factor activity | transcription factor binding | sequence-specific DNA binding | protein dimerization activity | DNA binding | | |	nucleus | | cytoplasm | transcription factor complex | |	ENSG00000204103|ENSP00000380167
YSNTHIHTHL	0.555091	Spermatogenesis-associated protein 12 (Spermatogenesis-related protein 5). [Source:Uniprot/SWISSPROT;Acc:Q7Z6I5]				ENSG00000186451|ENSP00000335392
SIMLFGETVL	0.554604	Neurotrimin precursor (hNT). [Source:Uniprot/SWISSPROT;Acc:Q9P121]	protein amino acid phosphorylation |	vascular endothelial growth factor receptor activity | ATP binding |		ENSG00000182667|ENSP00000363916
ATSTEEEMEL	0.554588	Coiled-coil domain-containing protein 117. [Source:Uniprot/SWISSPROT;Acc:Q8IWD4]			nucleus | cytoplasm | cytoskeleton |	ENSG00000159873|ENSP00000249064
GGGCSEEDAL	0.554286	Adiponectin receptor protein 2 (Progestin and adipoQ receptor family member II). [Source:Uniprot/SWISSPROT;Acc:Q86V24]	lipid metabolic process | hormone-mediated signaling | fatty acid oxidation | | | |	receptor activity | hormone binding | identical protein binding | protein heterodimerization activity | | | | |	membrane | integral to membrane |	ENSG00000006831|ENSP00000349616
PNPVDDESWD	0.553589	Probable ATP-dependent RNA helicase DDX4 (EC 3.6.1.-) (DEAD box protein 4) (Vasa homolog). [Source:Uniprot/SWISSPROT;Acc:Q9NQI0]		nucleic acid binding | ATP binding | ATP-dependent helicase activity | helicase activity |		ENSG00000152670|ENSP00000334167
KKLCELETIN	0.553307	Zinc finger protein 345 (Zinc finger protein 10) (HZF10). [Source:Uniprot/SWISSPROT;Acc:Q14585]	negative regulation of transcription from RNA polymerase II promoter | transcription | regulation of transcription from RNA polymerase III promoter |	DNA binding | specific RNA polymerase II transcription factor activity | RNA polymerase III transcription factor activity | zinc ion binding | metal ion binding | nucleic acid binding |	intracellular | nucleus |	ENSG00000167637|ENSP00000325864
NGSCQIITIT	0.553185	Probable cation-transporting ATPase 13A3 (EC 3.6.3.-) (ATPase family homolog up-regulated in senescence cells 1). [Source:Uniprot/SWISSPROT;Acc:Q9H7F0]	transport | cation transport | metabolic process |	nucleotide binding | magnesium ion binding | ATP binding | ATPase activity, coupled to transmembrane movement of ions, phosphorylative mechanism | hydrolase activity | hydrolase activity, acting on acid anhydrides, catalyzing transmembrane movement of substances | ATPase activity | catalytic activity |	membrane | integral to membrane |	ENSG00000133657|ENSP00000256031
CEAISIEIAS	0.552889	Heat shock 70 kDa protein 14 (Heat shock protein HSP60) (HSP70-like protein 1). [Source:Uniprot/SWISSPROT;Acc:Q0VDF9]		nucleotide binding | ATP binding |		ENSG00000187522|ENSP00000367623
APMECQESWK	0.548686	Hyaluronan mediated motility receptor (Intracellular hyaluronic acid- binding protein) (Receptor for hyaluronan-mediated motility) (CD168 antigen). [Source:Uniprot/SWISSPROT;Acc:O75330]		receptor activity |		ENSG00000072571|ENSP00000377492
EAPETPETEP	0.548546	Uncharacterized protein C17orf64. [Source:Uniprot/SWISSPROT;Acc:Q86WR6]				ENSG00000141371|ENSP00000269127
GEPMEEEPAL	0.548325	Histone deacetylase 9 (EC 3.5.1.98) (HD9) (HD7B) (HD7) (Histone deacetylase-related protein) (MEF2-interacting transcription repressor MITR). [Source:Uniprot/SWISSPROT;Acc:Q9UKV0]				ENSG00000048052|ENSP00000262069
TACCHSETVV	0.546829	Protransforming growth factor alpha precursor [Contains: Transforming growth factor alpha (TGF-alpha) (EGF-like TGF) (ETGF) (TGF type 1)]. [Source:Uniprot/SWISSPROT;Acc:P01135]	angiogenesis | activation of MAPK activity | cell proliferation | positive regulation of epidermal growth factor receptor activity | positive regulation of mitosis | positive regulation of epithelial cell proliferation |	glycoprotein binding | MAP kinase kinase activity | signal transducer activity | epidermal growth factor receptor activating ligand activity | growth factor activity | calcium ion binding |	integral to membrane | extracellular region |	ENSG00000163235|ENSP00000295400
KPGKGSETVV	0.546829	Frizzled-4 precursor (Fz-4) (hFz4) (FzE4) (CD344 antigen). [Source:Uniprot/SWISSPROT;Acc:Q9ULV1]	G-protein coupled receptor protein signaling pathway | multicellular organismal development | Wnt receptor signaling pathway | cell surface receptor linked signal transduction |	receptor activity | non-G-protein coupled 7TM receptor activity | G-protein coupled receptor activity | protein binding | Wnt receptor activity | |	membrane | integral to membrane |	ENSG00000174804|ENSP00000311581
ALDKKVEQDL	0.54618	Protein SMG7 (SMG-7 homolog) (EST1-like protein C). [Source:Uniprot/SWISSPROT;Acc:Q92540]				ENSG00000116698|ENSP00000356508
RPPALEDTEL	0.545837	Usher syndrome type-1G protein (Scaffold protein containing ankyrin repeats and SAM domain). [Source:Uniprot/SWISSPROT;Acc:Q495M9]	sensory perception of sound | inner ear morphogenesis | inner ear receptor cell differentiation | photoreceptor cell maintenance | response to stimulus | equilibrioception |	protein binding | protein homodimerization activity |	cytoplasm | actin cytoskeleton |	ENSG00000182040|ENSP00000376370
LGELRKEPSL	0.54466	Tumor-associated calcium signal transducer 2 precursor (Pancreatic carcinoma marker protein GA733-1) (Cell surface glycoprotein Trop-2). [Source:Uniprot/SWISSPROT;Acc:P09758]	cell surface receptor linked signal transduction | visual perception | cell proliferation | response to stimulus | cell adhesion |	receptor activity |	membrane | cytosol | integral to plasma membrane |	ENSG00000184292|ENSP00000360269
CETSANHTEL	0.544493	Protein canopy homolog 1. [Source:Uniprot/SWISSPROT;Acc:Q3B7I2]				ENSG00000146910|ENSP00000384514
IGHEDLETAV	0.54295	Diacylglycerol kinase iota (EC 2.7.1.107) (Diglyceride kinase iota) (DGK-iota) (DAG kinase iota). [Source:Uniprot/SWISSPROT;Acc:O75912]	activation of protein kinase C activity | intracellular signaling cascade |	diacylglycerol kinase activity | protein binding | zinc ion binding | transferase activity | metal ion binding |	nucleus | cytoplasm |	ENSG00000157680|ENSP00000288490
ESGDLIEVWG	0.542187	NFATC2-interacting protein (Nuclear factor of activated T-cells, cytoplasmic 2-interacting protein) (45 kDa NFAT-interacting protein) (45 kDa NF-AT-interacting protein). [Source:Uniprot/SWISSPROT;Acc:Q8NCF5]	cytokine production | regulation of transcription, DNA-dependent | protein modification process | | |	protein binding | |	nucleus | cytoplasm |	ENSG00000176953|ENSP00000324792
PMESGICTIV	0.541919	Tetratricopeptide repeat protein 24 (TPR repeat protein 24). [Source:Uniprot/SWISSPROT;Acc:A2A3L6]		binding |		ENSG00000187862|ENSP00000357220
VNFEFPEFQL	0.541353	40S ribosomal protein S7. [Source:Uniprot/SWISSPROT;Acc:P62081]	translation | rRNA processing | translational elongation | ribosomal small subunit biogenesis |	structural constituent of ribosome | protein binding |	intracellular | cytosol | ribosome | nucleolus |	ENSG00000171863|ENSP00000339095
VNFEFPEFQL	0.541353	Uncharacterized protein ENSP00000352132. [Source:Uniprot/SPTREMBL;Acc:A6NE65]	translation |	structural constituent of ribosome |	intracellular | ribosome |	ENSG00000183405|ENSP00000352132
EKPIDSETKM	0.539787	Excitatory amino acid transporter 1 (Solute carrier family 1 member 3) (Sodium-dependent glutamate/aspartate transporter 1) (GLAST-1). [Source:Uniprot/SWISSPROT;Acc:P43003]	dicarboxylic acid transport |	sodium:dicarboxylate symporter activity |	membrane |	ENSG00000079215|ENSP00000371343
EAIKRIYSSL	0.539031	Secretogranin-3 precursor (Secretogranin III) (SgIII). [Source:Uniprot/SWISSPROT;Acc:Q8WXD2]			extracellular region |	ENSG00000104112|ENSP00000220478
SSSLAVETET	0.538008	Palmitoyltransferase ZDHHC15 (EC 2.3.1.-) (Zinc finger DHHC domain- containing protein 15) (DHHC-15). [Source:Uniprot/SWISSPROT;Acc:Q96MV8]	synaptic vesicle maturation | protein palmitoylation | establishment of protein localization | multicellular organismal development | | | |	zinc ion binding | palmitoyltransferase activity | transferase activity | metal ion binding | receptor activity | |	membrane | integral to membrane |	ENSG00000102383|ENSP00000362465
VKRNSKETVV	0.53613	E3 ubiquitin-protein ligase MARCH3 (EC 6.3.2.-) (Membrane-associated RING finger protein 3) (Membrane-associated RING-CH protein III) (MARCH-III) (RING finger protein 173). [Source:Uniprot/SWISSPROT;Acc:Q86UD3]	ubiquitin-dependent protein catabolic process | endocytosis |	zinc ion binding | ligase activity | metal ion binding | protein binding |	membrane | integral to membrane | endosome | cytoplasmic vesicle membrane | cytoplasmic vesicle | early endosome membrane |	ENSG00000173926|ENSP00000309141
VNIKKIFTDV	0.534556	Potassium voltage-gated channel subfamily A member 3 (Voltage-gated potassium channel subunit Kv1.3) (HPCN3) (HGK5) (HuKIII) (HLK3). [Source:Uniprot/SWISSPROT;Acc:P22001]	ion transport | potassium ion transport | dicarboxylic acid transport |	voltage-gated ion channel activity | delayed rectifier potassium channel activity | protein binding | potassium ion binding | sodium:dicarboxylate symporter activity | voltage-gated potassium channel activity | ion channel activity | | | |	membrane | integral to membrane | voltage-gated potassium channel complex |	ENSG00000177272|ENSP00000358784
GGWVEKETYY	0.534257	Sodium/potassium-transporting ATPase subunit alpha-1 precursor (EC 3.6.3.9) (Sodium pump subunit alpha-1) (Na(+)/K(+) ATPase alpha-1 subunit). [Source:Uniprot/SWISSPROT;Acc:P05023]	regulation of the force of heart contraction | transport | cation transport | regulation of blood pressure | negative regulation of glucocorticoid biosynthetic process | response to drug | negative regulation of heart contraction | positive regulation of heart contraction | positive regulation of striated muscle contraction | proton transport | monovalent inorganic cation transport | metabolic pr…	4-nitrophenylphosphatase activity | sodium:potassium-exchanging ATPase activity | protein binding | ATP binding | nucleotide binding | ATPase activity, coupled to transmembrane movement of ions, phosphorylative mechanism | hydrolase activity | monovalent inorganic cation transmembrane transporter activity | hydrolase activity, acting on acid anhydrides, catalyzing transmembrane movement of substa…	membrane | integral to membrane | microsome | basolateral plasma membrane | sarcolemma |	ENSG00000163399|ENSP00000358508
GGWVEKETYY	0.534257	Sodium/potassium-transporting ATPase subunit alpha-3 (EC 3.6.3.9) (Sodium pump subunit alpha-3) (Na(+)/K(+) ATPase alpha-3 subunit) (Na(+)/K(+) ATPase alpha(III) subunit). [Source:Uniprot/SWISSPROT;Acc:P13637]	potassium ion transport | memory | metabolic process | adult locomotory behavior | visual learning | ionotropic glutamate receptor signaling pathway | response to drug | sodium ion transport | sperm motility | regulation of cellular pH | proton transport | transport | cation transport | monovalent inorganic cation transport | | | | | |	nucleotide binding | ATP binding | monovalent inorganic cation transmembrane transporter activity | ATPase activity, coupled to transmembrane movement of ions, phosphorylative mechanism | hydrolase activity | hydrolase activity, acting on acid anhydrides, catalyzing transmembrane movement of substances | potassium ion binding | magnesium ion binding | sodium:potassium-exchanging ATPase activity |…	plasma membrane | membrane | integral to membrane | endoplasmic reticulum | nucleus | | cytoplasm | | Golgi apparatus | sodium:potassium-exchanging ATPase complex |	ENSG00000105409|ENSP00000302397
GGWVEKETYY	0.534257	Sodium/potassium-transporting ATPase subunit alpha-2 precursor (EC 3.6.3.9) (Sodium pump subunit alpha-2) (Na(+)/K(+) ATPase alpha-2 subunit). [Source:Uniprot/SWISSPROT;Acc:P50993]	transport | cation transport | metabolic process | monovalent inorganic cation transport | proton transport |	ATP binding | ATPase activity, coupled to transmembrane movement of ions, phosphorylative mechanism | hydrolase activity, acting on acid anhydrides, catalyzing transmembrane movement of substances | catalytic activity | monovalent inorganic cation transmembrane transporter activity | sodium:potassium-exchanging ATPase activity |	membrane | integral to membrane |	ENSG00000018625|ENSP00000376066
PKSGKNFSWL	0.533302	Tyrosine-protein phosphatase non-receptor type 22 (EC 3.1.3.48) (Hematopoietic cell protein-tyrosine phosphatase 70Z-PEP) (Lymphoid phosphatase) (LyP). [Source:Uniprot/SWISSPROT;Acc:Q9Y2R2]	protein amino acid dephosphorylation | dephosphorylation | | | |	protein tyrosine phosphatase activity | phosphatase activity |		ENSG00000134242|ENSP00000346621
FIAIHAESKL	0.53036	Pancreatic alpha-amylase precursor (EC 3.2.1.1) (PA) (1,4-alpha-D- glucan glucanohydrolase). [Source:Uniprot/SWISSPROT;Acc:P04746]	metabolic process |	alpha-amylase activity | calcium ion binding | hydrolase activity, acting on glycosyl bonds | chloride ion binding | catalytic activity | cation binding |	extracellular region | extracellular space |	ENSG00000196318|ENSP00000306915
FIAIHAESKL	0.53036	Alpha-amylase 1 precursor (EC 3.2.1.1) (1,4-alpha-D-glucan glucanohydrolase 1) (Salivary alpha-amylase). [Source:Uniprot/SWISSPROT;Acc:P04745]	carbohydrate metabolic process | digestion | metabolic process |	catalytic activity | cation binding | alpha-amylase activity | calcium ion binding | protein binding | hydrolase activity, acting on glycosyl bonds | chloride ion binding |	extracellular region |	ENSG00000051415|ENSP00000359100
FIAIHAESKL	0.53036	Alpha-amylase 2B precursor (EC 3.2.1.1) (1,4-alpha-D-glucan glucanohydrolase 2B) (Carcinoid alpha-amylase). [Source:Uniprot/SWISSPROT;Acc:P19961]	digestion | metabolic process |	alpha-amylase activity | calcium ion binding | hydrolase activity, acting on glycosyl bonds | chloride ion binding | catalytic activity | cation binding |	extracellular region |	ENSG00000197839|ENSP00000354610
FIAIHAESKL	0.53036	Alpha-amylase 1 precursor (EC 3.2.1.1) (1,4-alpha-D-glucan glucanohydrolase 1) (Salivary alpha-amylase). [Source:Uniprot/SWISSPROT;Acc:P04745]	carbohydrate metabolic process | digestion | metabolic process |	catalytic activity | cation binding | alpha-amylase activity | calcium ion binding | protein binding | hydrolase activity, acting on glycosyl bonds | chloride ion binding |	extracellular region |	ENSG00000174876|ENSP00000330484
FIAIHAESKL	0.53036	Alpha-amylase 1 precursor (EC 3.2.1.1) (1,4-alpha-D-glucan glucanohydrolase 1) (Salivary alpha-amylase). [Source:Uniprot/SWISSPROT;Acc:P04745]	carbohydrate metabolic process | digestion | metabolic process |	catalytic activity | cation binding | alpha-amylase activity | calcium ion binding | protein binding | hydrolase activity, acting on glycosyl bonds | chloride ion binding |	extracellular region |	ENSG00000187733|ENSP00000359096
PRDHVKKTIL	0.530133	Gap junction beta-5 protein (Connexin-31.1) (Cx31.1). [Source:Uniprot/SWISSPROT;Acc:O95377]	cell communication | epidermis development |		plasma membrane | integral to membrane | connexon complex | cell junction |	ENSG00000189280|ENSP00000340811
TITEAEETED	0.529758	Uncharacterized protein C13orf16. [Source:Uniprot/SWISSPROT;Acc:Q8N6K0]			membrane | integral to membrane |	ENSG00000153495|ENSP00000283547
DETTYEETED	0.529758	Serine palmitoyltransferase 2 (EC 2.3.1.50) (Long chain base biosynthesis protein 2) (LCB 2) (Serine-palmitoyl-CoA transferase 2) (SPT 2). [Source:Uniprot/SWISSPROT;Acc:O15270]	biosynthetic process | metabolic process |	serine C-palmitoyltransferase activity | acyltransferase activity | transferase activity, transferring nitrogenous groups | pyridoxal phosphate binding | transferase activity |	membrane | integral to membrane | endoplasmic reticulum | endoplasmic reticulum membrane |	ENSG00000100596|ENSP00000216484
NNEELEETES	0.529758	Roundabout homolog 1 precursor (H-Robo-1) (Deleted in U twenty twenty). [Source:Uniprot/SWISSPROT;Acc:Q9Y6N7]	|	| |	|	ENSG00000169855|ENSP00000305626
MLLSEEETES	0.529758	TRM112-like protein. [Source:Uniprot/SWISSPROT;Acc:Q9UI30]		protein binding |		ENSG00000173113|ENSP00000309433
QPGQLVDTSL	0.529598	Ankyrin repeat and SAM domain-containing protein 4B (Harmonin- interacting ankyrin repeat-containing protein) (Harp). [Source:Uniprot/SWISSPROT;Acc:Q8N8V4]		protein binding | |	plasma membrane | |	ENSG00000175311|ENSP00000308772
LNKIKMDTAL	0.528425	Putative uncharacterized protein C8orf54. [Source:Uniprot/SWISSPROT;Acc:Q8NA97]				ENSG00000181171|ENSP00000321641
EWCENMESVL	0.528359	Solute carrier organic anion transporter family member 3A1 (Solute carrier family 21 member 11) (Sodium-independent organic anion transporter D) (Organic anion-transporting polypeptide D) (OATP-D) (Organic anion transporter polypeptide-related protein 3) [Source:Uniprot/SWISSPROT;Acc:Q9UIG8]	transport | ion transport |	transporter activity |	membrane | integral to membrane |	ENSG00000176463|ENSP00000320634
AQILFEENKL	0.527259	Uncharacterized protein C10orf72 precursor. [Source:Uniprot/SWISSPROT;Acc:Q8IW00]			plasma membrane | integral to membrane |	ENSG00000165633|ENSP00000331062
AEPESKELFL	0.526174	Synphilin-1 (Alpha-synuclein-interacting protein). [Source:Uniprot/SWISSPROT;Acc:Q9Y6H5]			nucleus | cytoplasm | nucleolus |	ENSG00000064692|ENSP00000368848
KRVLGVERAL	0.525867	Olfactory receptor 2A4 (Olfactory receptor OR6-37). [Source:Uniprot/SWISSPROT;Acc:O95047]	signal transduction | G-protein coupled receptor protein signaling pathway | sensory perception of smell | response to stimulus |	receptor activity | olfactory receptor activity | melanocortin receptor activity |	plasma membrane | integral to membrane |	ENSG00000180658|ENSP00000319546
SLTNDNETNS	0.523887	THO complex subunit 1 (Tho1) (Nuclear matrix protein p84). [Source:Uniprot/SWISSPROT;Acc:Q96FV9]	mRNA processing | transport | signal transduction | RNA splicing | mRNA transport |	DNA binding | RNA binding | protein binding |	nucleus | nuclear matrix | nuclear speck |	ENSG00000079134|ENSP00000261600
KEHICFEKWW	0.523604	Oxidoreductase NAD-binding domain-containing protein 1 precursor (EC 1.-.-.-). [Source:Uniprot/SWISSPROT;Acc:Q96HP4]	oxidation reduction |	electron carrier activity | oxidoreductase activity |		ENSG00000154814|ENSP00000285083
NKRTCSEQSL	0.523228	Mannan-binding lectin serine protease 2 precursor (EC 3.4.21.104) (Mannose-binding protein-associated serine protease 2) (MASP-2) (MBL- associated serine protease 2) [Contains: Mannan-binding lectin serine protease 2 A chain; Mannan-binding lectin serine [Source:Uniprot/SWISSPROT;Acc:O00187]		calcium ion binding |		ENSG00000009724|ENSP00000366166
RRHQAIFTIS	0.523177	Probable G-protein coupled receptor 148 (G-protein coupled receptor PGR6) (Brain and testis restricted GPCR). [Source:Uniprot/SWISSPROT;Acc:Q8TDV2]	signal transduction | G-protein coupled receptor protein signaling pathway |	receptor activity | G-protein coupled receptor activity |	plasma membrane | integral to membrane |	ENSG00000173302|ENSP00000308908
EVGKVYISIL	0.523018	Rab15 effector protein. [Source:Uniprot/SWISSPROT;Acc:Q6BDI9]			membrane | endosome | early endosome membrane |	ENSG00000174236|ENSP00000310335
GLVGTSELQL	0.52256	FH1/FH2 domain-containing protein 3 (Formin homolog overexpressed in spleen 2) (hFHOS2) (Formactin-2). [Source:Uniprot/SWISSPROT;Acc:Q2V2M9]	cellular component organization | actin cytoskeleton organization |	actin binding | binding |		ENSG00000134775|ENSP00000257209
GYDWGPATDL	0.521699	Tight junction protein ZO-3 (Zonula occludens protein 3) (Zona occludens protein 3) (Tight junction protein 3). [Source:Uniprot/SWISSPROT;Acc:O95049]		protein binding | |	plasma membrane | tight junction | cell junction |	ENSG00000105289|ENSP00000262968
DIALNIDQDL	0.521433	DPY30 domain-containing protein 1. [Source:Uniprot/SWISSPROT;Acc:Q8WWB3]				ENSG00000170788|ENSP00000361278
TDDKTSKTDL	0.521386	BCL-6 corepressor (BCoR). [Source:Uniprot/SWISSPROT;Acc:Q6W2J9]				ENSG00000183337|ENSP00000367724
ATESPKEHQL	0.518857	Protocadherin-9 precursor. [Source:Uniprot/SWISSPROT;Acc:Q9HC56]	cell adhesion | homophilic cell adhesion |	calcium ion binding | protein binding |	plasma membrane | membrane | integral to membrane |	ENSG00000184226|ENSP00000367096
LEPSAPEDLL	0.517998	Paladin. [Source:Uniprot/SWISSPROT;Acc:Q9ULE6]				ENSG00000107719|ENSP00000263563
RSRSPIPSIL	0.51744	Potassium voltage-gated channel subfamily C member 2 (Voltage-gated potassium channel Kv3.2). [Source:Uniprot/SWISSPROT;Acc:Q96PR1]	ion transport | potassium ion transport |	voltage-gated ion channel activity | voltage-gated potassium channel activity | protein binding | potassium ion binding | ion channel activity |	membrane | integral to membrane | voltage-gated potassium channel complex |	ENSG00000166006|ENSP00000376966
IVAKASRTEL	0.51722	UPF0556 protein C19orf10 precursor (Stromal cell-derived growth factor SF20) (Interleukin-25) (IL-25). [Source:Uniprot/SWISSPROT;Acc:Q969H8]	positive regulation of cell proliferation | |	protein binding | growth factor activity | | |	extracellular region | ER-Golgi intermediate compartment |	ENSG00000074842|ENSP00000262947
IVCISEEISL	0.516251	Zinc-binding alcohol dehydrogenase domain-containing protein 1 (EC 1.-.-.-). [Source:Uniprot/SWISSPROT;Acc:Q8N8N7]	oxidation reduction | metabolic process |	binding | 15-oxoprostaglandin 13-oxidase activity | zinc ion binding | catalytic activity |	nucleus |	ENSG00000140043|ENSP00000267568
EEPMEQEPAL	0.514838	Histone deacetylase 5 (EC 3.5.1.98) (HD5) (Antigen NY-CO-9). [Source:Uniprot/SWISSPROT;Acc:Q9UQL6]	chromatin remodeling | chromatin silencing | transcription | regulation of transcription, DNA-dependent | inflammatory response | B cell differentiation | negative regulation of striated muscle development | translation | aspartyl-tRNA aminoacylation |	hydrolase activity | histone deacetylase activity | transcription factor binding | specific transcriptional repressor activity | nucleotide binding | aspartate-tRNA ligase activity | ATP binding |	histone deacetylase complex | nucleus | cytoplasm |	ENSG00000108840|ENSP00000225983
FLKCIVETST	0.513519	TNF receptor-associated factor 1 (Epstein-Barr virus-induced protein 6). [Source:Uniprot/SWISSPROT;Acc:Q13077]	protein complex assembly | signal transduction | regulation of apoptosis |	protein binding | zinc ion binding | |	cytoplasm |	ENSG00000056558|ENSP00000362994
QPILCPELQL	0.513157	Lipase member H precursor (EC 3.1.1.-) (Membrane-associated phosphatidic acid-selective phospholipase A1-alpha) (mPA-PLA1 alpha) (LPD lipase-related protein) (Phospholipase A1 member B). [Source:Uniprot/SWISSPROT;Acc:Q8WWY8]	lipid catabolic process | lipid metabolic process |	hydrolase activity | catalytic activity |	membrane | extracellular region |	ENSG00000163898|ENSP00000296252
AGVAVIHKSL	0.51303	Kelch-like protein 3. [Source:Uniprot/SWISSPROT;Acc:Q9UH77]	ubiquitin-dependent protein catabolic process |	actin binding | structural molecule activity | protein binding |	cytoplasm | cytoskeleton |	ENSG00000146021|ENSP00000312397
MEPNQEETNR	0.512846	Short transient receptor potential channel 6 (TrpC6). [Source:Uniprot/SWISSPROT;Acc:Q9Y210]	calcium ion transport | ion transport |	calcium channel activity | ion channel activity | binding |	membrane | integral to membrane |	ENSG00000137672|ENSP00000343672
ISASSTEQIL	0.512806	Import inner membrane translocase subunit TIM44, mitochondrial precursor. [Source:Uniprot/SWISSPROT;Acc:O43615]	protein targeting to mitochondrion | intracellular protein transmembrane transport | intracellular protein transport |	nucleotide binding | protein binding | ATP binding | P-P-bond-hydrolysis-driven protein transmembrane transporter activity |	membrane | mitochondrion | | | mitochondrial inner membrane presequence translocase complex | mitochondrial matrix |	ENSG00000104980|ENSP00000270538
KNLCLLETAQ	0.512125	Probable G-protein coupled receptor 1. [Source:Uniprot/SWISSPROT;Acc:P46091]	signal transduction | G-protein coupled receptor protein signaling pathway | chemotaxis |	receptor activity | G-protein coupled receptor activity | angiotensin type II receptor activity | galanin receptor activity | N-formyl peptide receptor activity | anaphylatoxin receptor activity | purinergic nucleotide receptor activity, G-protein coupled |	plasma membrane | integral to membrane | integral to plasma membrane | cytoplasm |	ENSG00000183671|ENSP00000351541
THREVKFTSL	0.510906	Membrane cofactor protein precursor (Trophoblast leukocyte common antigen) (TLX) (CD46 antigen). [Source:Uniprot/SWISSPROT;Acc:P15529]	complement activation, classical pathway | single fertilization | interspecies interaction between organisms | innate immune response | cell adhesion |	receptor activity |	inner acrosomal membrane | membrane | integral to plasma membrane |	ENSG00000117335|ENSP00000375781
VLATAIEICV	0.510084	Serine/threonine-protein kinase SBK1 (EC 2.7.11.1) (SH3-binding kinase 1). [Source:Uniprot/SWISSPROT;Acc:Q52WX2]	protein amino acid phosphorylation |	nucleotide binding | protein serine/threonine kinase activity | protein binding | ATP binding | transferase activity | protein kinase activity | protein tyrosine kinase activity |	cytoplasm |	ENSG00000188322|ENSP00000343248
ASKIANELKL	0.509652	Serine/threonine-protein kinase MARK1 (EC 2.7.11.1) (MAP/microtubule affinity-regulating kinase 1). [Source:Uniprot/SWISSPROT;Acc:Q9P0L2]	protein amino acid phosphorylation |	protein kinase activity | ATP binding | protein tyrosine kinase activity | protein serine/threonine kinase activity |		ENSG00000116141|ENSP00000386017
ASKIANELKL	0.509652	MAP/microtubule affinity-regulating kinase 3 (EC 2.7.11.1) (Cdc25C- associated protein kinase 1) (cTAK1) (C-TAK1) (Serine/threonine protein kinase p78) (Ser/Thr protein kinase PAR-1) (Protein kinase STK10). [Source:Uniprot/SWISSPROT;Acc:P27448]	protein amino acid phosphorylation |	nucleotide binding | protein serine/threonine kinase activity | protein binding | ATP binding | transferase activity | protein kinase activity | protein tyrosine kinase activity |		ENSG00000075413|ENSP00000335347
ASKIANELKL	0.509652	Serine/threonine-protein kinase MARK2 (EC 2.7.11.1) (MAP/microtubule affinity-regulating kinase 2) (ELKL motif kinase) (EMK1) (PAR1 homolog). [Source:Uniprot/SWISSPROT;Acc:Q7KZI7]	protein amino acid phosphorylation |	nucleotide binding | protein serine/threonine kinase activity | ATP binding | transferase activity | protein kinase activity | protein tyrosine kinase activity |	nucleus | basal cortex |	ENSG00000072518|ENSP00000367041
ATNWTSEIPL	0.509417	G patch domain-containing protein 2. [Source:Uniprot/SWISSPROT;Acc:Q9NW75]				ENSG00000092978|ENSP00000355901
YKFEVCEKDD	0.505755	Dihydrofolate reductase-like protein 1. [Source:Uniprot/SWISSPROT;Acc:Q86XF0]	glycine biosynthetic process | nucleotide biosynthetic process |	dihydrofolate reductase activity |		ENSG00000178700|ENSP00000319170
PTLYVIECCH	0.50492	Guanine nucleotide exchange factor DBS (DBL's big sister) (MCF2- transforming sequence-like protein). [Source:Uniprot/SWISSPROT;Acc:O15068]	intracellular signaling cascade | regulation of Rho protein signal transduction |	guanyl-nucleotide exchange factor activity | Rho guanyl-nucleotide exchange factor activity |	intracellular |	ENSG00000126217|ENSP00000364741
QDEDESESED	0.504221	Ribosomal protein L22-like 1. [Source:Uniprot/SWISSPROT;Acc:Q6P5R6]	translation |	structural constituent of ribosome |	intracellular | ribosome |	ENSG00000163584|ENSP00000346080
NFSLAPITKL	0.503817	Limkain-b1. [Source:Uniprot/SWISSPROT;Acc:Q9Y4F3]		nucleic acid binding |		ENSG00000166783|ENSP00000341939
SLAPNIISQL	0.502837	Peroxiredoxin-5, mitochondrial precursor (EC 1.11.1.15) (Prx-V) (Peroxisomal antioxidant enzyme) (PLP) (Thioredoxin reductase) (Thioredoxin peroxidase PMP20) (Antioxidant enzyme B166) (AOEB166) (TPx type VI) (Liver tissue 2D-page spot 71B) (Alu corepresso [Source:Uniprot/SWISSPROT;Acc:P30044]	cell redox homeostasis |	oxidoreductase activity | antioxidant activity |	mitochondrion | | |	ENSG00000126432|ENSP00000378021
SDSKTECTAL	0.502488	Sodium-dependent phosphate transport protein 2B (Sodium/phosphate cotransporter 2B) (Na(+)/Pi cotransporter 2B) (Sodium-phosphate transport protein 2B) (Na(+)-dependent phosphate cotransporter 2B) (NaPi-2b) (Solute carrier family 34 member 2) (NaPi3b). [Source:Uniprot/SWISSPROT;Acc:O95436]	phosphate metabolic process | ion transport | sodium ion transport | phosphate transport | visual perception | transport |	symporter activity | sodium-dependent phosphate transmembrane transporter activity | sodium ion binding | sevenless binding | ATP binding | ATPase activity, coupled to transmembrane movement of substances |	membrane | integral to membrane | integral to plasma membrane | membrane fraction | apical plasma membrane | |	ENSG00000157765|ENSP00000371483
QERLEYETTL	0.501602	XK-related protein 4. [Source:Uniprot/SWISSPROT;Acc:Q5GH76]	G-protein coupled receptor protein signaling pathway |	GABA-B receptor activity |	membrane | integral to membrane |	ENSG00000206579|ENSP00000328326
WGLHLPCTSL	0.500119	Sodium-coupled monocarboxylate transporter 2 (Electroneutral sodium monocarboxylate cotransporter) (Low-affinity sodium-lactate cotransporter) (Solute carrier family 5 member 12). [Source:Uniprot/SWISSPROT;Acc:Q1EHB4]	ion transport | sodium ion transport | transport |	transporter activity |	membrane | integral to membrane |	ENSG00000148942|ENSP00000339594
LEIIIKFSDL	0.500071	Peptide-N(4)-(N-acetyl-beta-glucosaminyl)asparagine amidase (EC 3.5.1.52) (PNGase) (hPNGase) (Peptide:N-glycanase) (N-glycanase 1). [Source:Uniprot/SWISSPROT;Acc:Q96IV0]				ENSG00000151092|ENSP00000307980
