# Supplementary material for: Putting into Practice Domain-Linear Motif Interaction Predictions for Exploration of Protein Networks
Source: PLoS One. 2011 Nov 1;6(11):e25376. doi: 10.1371/journal.pone.0025376 (PMC3206016; doi:10.1371/journal.pone.0025376)
Supplement: Dataset S2 — Prediction results of proteome-wide screen for MAGI1 and SCRIB PDZ-binding ligands using the predictor of Chen et al. [27] . The prediction results were performed in binary mode using a cutoff of 0.5 and are provided without any additional filtering. No result file is provided for the PDZ domain MAGI1-1/6 because the screen did not reveal any peptides for this domain. (BZ2) [file pone.0025376.s002.bz2 › ./SCRIB_1-4_predictions.txt]

C-terminal peptide	score	protein name	GO annotation Biological Process	GO annotation Molecular Function	GO annotation Cellular Component	gene ID protein ID
QGRWDHETIV	0.95	Transmembrane protein FLJ43330.			membrane | integral to membrane |	ENSG00000188133 ENSP00000345468
NRVDSKETEC	0.93	ADAM 17 precursor (EC 3.4.24.86) (A disintegrin and metalloproteinase domain 17) (TNF-alpha-converting enzyme) (TNF-alpha convertase) (Snake venom-like protease) (CD156b antigen).	proteolysis | Notch signaling pathway | cell-cell signaling |	metalloendopeptidase activity | protein binding | peptidase activity | zinc ion binding | SH3 domain binding | metal ion binding |	membrane | integral to plasma membrane | cytoplasm |	ENSG00000151694 ENSP00000309968
GGWVEKETYY	0.89	Sodium/potassium-transporting ATPase subunit alpha-1 precursor (EC 3.6.3.9) (Sodium pump subunit alpha-1) (Na(+)/K(+) ATPase alpha-1 subunit).	regulation of the force of heart contraction | transport | cation transport | regulation of blood pressure | negative regulation of glucocorticoid biosynthetic process | response to drug | negative regulation of heart contraction | positive regulation of heart contraction | positive regulation of striated muscle contraction | proton transport | monovalent inorganic cation transport | metabolic pr…	4-nitrophenylphosphatase activity | sodium:potassium-exchanging ATPase activity | protein binding | ATP binding | nucleotide binding | ATPase activity, coupled to transmembrane movement of ions, phosphorylative mechanism | hydrolase activity | monovalent inorganic cation transmembrane transporter activity | hydrolase activity, acting on acid anhydrides, catalyzing transmembrane movement of substa…	membrane | integral to membrane | microsome | basolateral plasma membrane | sarcolemma |	ENSG00000163399 ENSP00000358508
GGWVEKETYY	0.89	Sodium/potassium-transporting ATPase subunit alpha-3 (EC 3.6.3.9) (Sodium pump subunit alpha-3) (Na(+)/K(+) ATPase alpha-3 subunit) (Na(+)/K(+) ATPase alpha(III) subunit).	potassium ion transport | memory | metabolic process | adult locomotory behavior | visual learning | ionotropic glutamate receptor signaling pathway | response to drug | sodium ion transport | sperm motility | regulation of cellular pH | proton transport | transport | cation transport | monovalent inorganic cation transport |	nucleotide binding | ATP binding | monovalent inorganic cation transmembrane transporter activity | ATPase activity, coupled to transmembrane movement of ions, phosphorylative mechanism | hydrolase activity | hydrolase activity, acting on acid anhydrides, catalyzing transmembrane movement of substances | potassium ion binding | magnesium ion binding | sodium:potassium-exchanging ATPase activity |…	plasma membrane | membrane | integral to membrane | endoplasmic reticulum | nucleus | cytoplasm | Golgi apparatus | sodium:potassium-exchanging ATPase complex |	ENSG00000105409 ENSP00000302397
GGWVEKETYY	0.89	Sodium/potassium-transporting ATPase subunit alpha-2 precursor (EC 3.6.3.9) (Sodium pump subunit alpha-2) (Na(+)/K(+) ATPase alpha-2 subunit).	transport | cation transport | metabolic process | monovalent inorganic cation transport | proton transport |	ATP binding | ATPase activity, coupled to transmembrane movement of ions, phosphorylative mechanism | hydrolase activity, acting on acid anhydrides, catalyzing transmembrane movement of substances | catalytic activity | monovalent inorganic cation transmembrane transporter activity | sodium:potassium-exchanging ATPase activity |	membrane | integral to membrane |	ENSG00000018625 ENSP00000376066
LLTVIPETIN	0.87	Probable serine protease HTRA4 precursor (EC 3.4.21.-).	regulation of cell growth | proteolysis |	serine-type endopeptidase activity | protein binding | insulin-like growth factor binding | peptidase activity | serine-type peptidase activity | catalytic activity |	extracellular region |	ENSG00000169495 ENSP00000305919
TLSTFKESWK	0.83	Zinc finger MYM-type protein 6 (Zinc finger protein 258).				ENSG00000163867 ENSP00000362435
KKLCELETIN	0.82	Zinc finger protein 345 (Zinc finger protein 10) (HZF10).	negative regulation of transcription from RNA polymerase II promoter | transcription | regulation of transcription from RNA polymerase III promoter |	DNA binding | specific RNA polymerase II transcription factor activity | RNA polymerase III transcription factor activity | zinc ion binding | metal ion binding | nucleic acid binding |	intracellular | nucleus |	ENSG00000167637 ENSP00000325864
EEIAVIENIK	0.8	Potassium channel subfamily K member 2 (Outward rectifying potassium channel protein TREK-1) (TREK-1 K(+) channel subunit) (Two pore potassium channel TPKC1) (Two pore domain potassium channel TREK-1).	potassium ion transport |	potassium channel activity | voltage-gated potassium channel activity |	membrane |	ENSG00000082482 ENSP00000375765
FLPDVPETES	0.79	Organic solute transporter subunit beta (OST-beta).	transport |	transporter activity |	plasma membrane | integral to membrane |	ENSG00000186198 ENSP00000335292
QNLQAKETCQ	0.79	Cytochrome P450 1B1 (EC 1.14.14.1) (CYPIB1).				ENSG00000138061 ENSP00000385890
YLSSISESIQ	0.77	Alpha-tocopherol transfer protein (Alpha-TTP).	lipid metabolic process | transport | embryo implantation | vitamin E metabolic process |	transporter activity | vitamin E binding |	intracellular | cytoplasm |	ENSG00000137561 ENSP00000260116
SSSLAVETET	0.77	Palmitoyltransferase ZDHHC15 (EC 2.3.1.-) (Zinc finger DHHC domain- containing protein 15) (DHHC-15).	synaptic vesicle maturation | protein palmitoylation | establishment of protein localization | multicellular organismal development |	zinc ion binding | palmitoyltransferase activity | transferase activity | metal ion binding | receptor activity |	membrane | integral to membrane |	ENSG00000102383 ENSP00000362465
SGGKRKETLV	0.77	Neuroepithelial cell-transforming gene 1 protein (p65 Net1 proto- oncogene) (Rho guanine nucleotide exchange factor 8).	regulation of Rho protein signal transduction | intracellular signaling cascade |	Rho guanyl-nucleotide exchange factor activity | guanyl-nucleotide exchange factor activity |	intracellular |	ENSG00000173848 ENSP00000369717
VMRLQSETSV	0.74	Vang-like protein 2 (Van Gogh-like protein 2) (Strabismus 1) (Loop- tail protein 1 homolog).	establishment of planar polarity | neural tube closure | heart looping | multicellular organismal development | sensory cilium biogenesis | apical protein localization |	protein binding |	membrane | integral to membrane |	ENSG00000162738 ENSP00000357040
VLRLQSETSV	0.74	Vang-like protein 1 (Van Gogh-like protein 1) (Strabismus 2) (Loop- tail protein 2 homolog) (LPP2).	multicellular organismal development |	protein binding |	membrane | integral to membrane |	ENSG00000173218 ENSP00000310800
PKRSFIESNV	0.74	Protein TANC1 (Tetratricopeptide repeat, ankyrin repeat and coiled- coil domain-containing protein 1).		binding |	plasma membrane | cell junction | synapse | postsynaptic membrane |	ENSG00000115183 ENSP00000263635
KEKASTETEC	0.74	Transient receptor potential cation channel subfamily M member 1 (Long transient receptor potential channel 1) (LTrpC1) (Melastatin-1).	ion transport |	ion channel activity |	membrane |	ENSG00000134160 ENSP00000256552
EAPETPETEP	0.73	Uncharacterized protein C17orf64.				ENSG00000141371 ENSP00000269127
MSAGIKETAS	0.73	Astrotactin-2 precursor.				ENSG00000148219 ENSP00000363098
QDEKVKESYV	0.73	ATP-binding cassette sub-family A member 1 (ATP-binding cassette transporter 1) (ATP-binding cassette 1) (ABC-1) (Cholesterol efflux regulatory protein).	peptide secretion | protein amino acid lipidation | lipid metabolic process | transport | phagocytosis, engulfment | lysosome organization | G-protein coupled receptor protein signaling pathway | steroid metabolic process | cholesterol metabolic process | endosome transport | positive regulation of cAMP biosynthetic process | intracellular cholesterol transport | Cdc42 protein signal transduction…	nucleotide binding | protein binding | ATP binding | phospholipid binding | phospholipid transporter activity | anion transmembrane transporter activity | cholesterol binding | ATPase activity | cholesterol transporter activity | syntaxin-13 binding | small GTPase binding | apolipoprotein A-I receptor activity | nucleoside-triphosphatase activity |	plasma membrane | integral to plasma membrane | membrane fraction | Golgi apparatus | membrane raft | phagocytic vesicle |	ENSG00000165029 ENSP00000363868
SLTNDNETNS	0.72	THO complex subunit 1 (Tho1) (Nuclear matrix protein p84).	mRNA processing | transport | signal transduction | RNA splicing | mRNA transport |	DNA binding | RNA binding | protein binding |	nucleus | nuclear matrix | nuclear speck |	ENSG00000079134 ENSP00000261600
TITEAEETED	0.72	Uncharacterized protein C13orf16.			membrane | integral to membrane |	ENSG00000153495 ENSP00000283547
DETTYEETED	0.72	Serine palmitoyltransferase 2 (EC 2.3.1.50) (Long chain base biosynthesis protein 2) (LCB 2) (Serine-palmitoyl-CoA transferase 2) (SPT 2).	biosynthetic process | metabolic process |	serine C-palmitoyltransferase activity | acyltransferase activity | transferase activity, transferring nitrogenous groups | pyridoxal phosphate binding | transferase activity |	membrane | integral to membrane | endoplasmic reticulum | endoplasmic reticulum membrane |	ENSG00000100596 ENSP00000216484
NNEELEETES	0.72	Roundabout homolog 1 precursor (H-Robo-1) (Deleted in U twenty twenty).				ENSG00000169855 ENSP00000305626
MLLSEEETES	0.72	TRM112-like protein.		protein binding |		ENSG00000173113 ENSP00000309433
PRLVQKEKID	0.71	Phosphatidylinositide phosphatase SAC1 (EC 3.1.3.-) (Suppressor of actin mutations 1-like protein).		hydrolase activity | phosphatase activity |	membrane | integral to membrane | endoplasmic reticulum | endoplasmic reticulum membrane | Golgi apparatus |	ENSG00000211456 ENSP00000373713
PMESGICTIV	0.71	Tetratricopeptide repeat protein 24 (TPR repeat protein 24).		binding |		ENSG00000187862 ENSP00000357220
MAQTDPETND	0.71	Uncharacterized protein C1orf77.				ENSG00000160679 ENSP00000357676
NGSCQIITIT	0.71	Probable cation-transporting ATPase 13A3 (EC 3.6.3.-) (ATPase family homolog up-regulated in senescence cells 1).	transport | cation transport | metabolic process |	nucleotide binding | magnesium ion binding | ATP binding | ATPase activity, coupled to transmembrane movement of ions, phosphorylative mechanism | hydrolase activity | hydrolase activity, acting on acid anhydrides, catalyzing transmembrane movement of substances | ATPase activity | catalytic activity |	membrane | integral to membrane |	ENSG00000133657 ENSP00000256031
VKRNSKETVV	0.71	E3 ubiquitin-protein ligase MARCH3 (EC 6.3.2.-) (Membrane-associated RING finger protein 3) (Membrane-associated RING-CH protein III) (MARCH-III) (RING finger protein 173).	ubiquitin-dependent protein catabolic process | endocytosis |	zinc ion binding | ligase activity | metal ion binding | protein binding |	membrane | integral to membrane | endosome | cytoplasmic vesicle membrane | cytoplasmic vesicle | early endosome membrane |	ENSG00000173926 ENSP00000309141
KHIQVPESIV	0.71	Cytotoxic and regulatory T-cell molecule precursor (Class-I MHC- restricted T-cell-associated molecule).	detection of tumor cell | positive regulation of natural killer cell mediated cytotoxicity directed against tumor cell target | immune response | cell recognition | positive regulation of cytokine secretion | detection of stimulus |	receptor binding |	plasma membrane | integral to membrane |	ENSG00000109943 ENSP00000227348
IKTTVKELIS	0.7	Protein DEK.	regulation of transcription from RNA polymerase II promoter | signal transduction | viral genome replication | ossification | cell adhesion |	DNA binding | specific RNA polymerase II transcription factor activity | histone binding | nucleic acid binding |	nucleus |	ENSG00000124795 ENSP00000380414
DGWVERETYY	0.7	Sodium/potassium-transporting ATPase subunit alpha-4 (EC 3.6.3.9) (Sodium pump subunit alpha-4) (Na(+)/K(+) ATPase alpha-4 subunit).	potassium ion transport | sodium ion transport | metabolic process | ATP hydrolysis coupled proton transport | sperm motility | regulation of cellular pH | proton transport | transport | G-protein coupled receptor protein signaling pathway | cation transport | monovalent inorganic cation transport |	nucleotide binding | magnesium ion binding | sodium:potassium-exchanging ATPase activity | ATP binding | monovalent inorganic cation transmembrane transporter activity | hydrolase activity | hydrolase activity, acting on acid anhydrides, catalyzing transmembrane movement of substances | potassium ion binding | sodium ion binding | ATPase activity, coupled to transmembrane movement of ions, phosph…	membrane | integral to membrane | sodium:potassium-exchanging ATPase complex |	ENSG00000132681 ENSP00000357060
LSLQEKESYC	0.7	Notch homolog 2 N-terminal-like protein.		calcium ion binding |		ENSG00000213240 ENSP00000344557
QDEDESESED	0.69	Ribosomal protein L22-like 1.	translation |	structural constituent of ribosome |	intracellular | ribosome |	ENSG00000163584 ENSP00000346080
IQISELETNV	0.69	Excitatory amino acid transporter 5 (Solute carrier family 1 member 7) (Retinal glutamate transporter).	transport | dicarboxylic acid transport |	L-glutamate transmembrane transporter activity | symporter activity | sodium:dicarboxylate symporter activity |	membrane |	ENSG00000162383 ENSP00000360549
GRLLGLETNV	0.69	SH3 domain-containing guanine exchange factor.	regulation of Rho protein signal transduction |	guanyl-nucleotide exchange factor activity | Rho guanyl-nucleotide exchange factor activity |	intracellular | cell projection |	ENSG00000114790 ENSP00000348828
GRKKMFESES	0.69	Troponin I, fast skeletal muscle (Troponin I, fast-twitch isoform).	skeletal muscle contraction | positive regulation of transcription |	actin binding | protein binding | hydrogen ion transmembrane transporter activity | troponin T binding |	proton-transporting two-sector ATPase complex | nucleus | troponin complex |	ENSG00000130598 ENSP00000371336
YKPDHSETAN	0.69	Thyroid peroxidase precursor (EC 1.11.1.8) (TPO).	response to oxidative stress |	peroxidase activity | heme binding |		ENSG00000115705 ENSP00000371704
ELTVFRETNV	0.68	Forkhead-associated (FHA) phosphopeptide binding domain 1 (Fragment).				ENSG00000142621 ENSP00000383868
KEHICFEKWW	0.68	Oxidoreductase NAD-binding domain-containing protein 1 precursor (EC 1.-.-.-).	oxidation reduction |	electron carrier activity | oxidoreductase activity |		ENSG00000154814 ENSP00000285083
EKPIDSETKM	0.67	Excitatory amino acid transporter 1 (Solute carrier family 1 member 3) (Sodium-dependent glutamate/aspartate transporter 1) (GLAST-1).	dicarboxylic acid transport |	sodium:dicarboxylate symporter activity |	membrane |	ENSG00000079215 ENSP00000371343
EMKVEHETSS	0.67	FYVE, RhoGEF and PH domain-containing protein 4 (Actin filament- binding protein frabin) (FGD1-related F-actin-binding protein) (Zinc finger FYVE domain-containing protein 6).				ENSG00000139132 ENSP00000379091
RRHQAIFTIS	0.67	Probable G-protein coupled receptor 148 (G-protein coupled receptor PGR6) (Brain and testis restricted GPCR).	signal transduction | G-protein coupled receptor protein signaling pathway |	receptor activity | G-protein coupled receptor activity |	plasma membrane | integral to membrane |	ENSG00000173302 ENSP00000308908
QQLPYKECEV	0.67	Leucine-rich repeat transmembrane neuronal protein 2 precursor (Leucine-rich repeat neuronal 2 protein).		protein binding |	membrane | integral to membrane |	ENSG00000146006 ENSP00000274711
TACCHSETVV	0.67	Protransforming growth factor alpha precursor	angiogenesis | activation of MAPK activity | cell proliferation | positive regulation of epidermal growth factor receptor activity | positive regulation of mitosis | positive regulation of epithelial cell proliferation |	glycoprotein binding | MAP kinase kinase activity | signal transducer activity | epidermal growth factor receptor activating ligand activity | growth factor activity | calcium ion binding |	integral to membrane | extracellular region |	ENSG00000163235 ENSP00000295400
KPGKGSETVV	0.67	Frizzled-4 precursor (Fz-4) (hFz4) (FzE4) (CD344 antigen).	G-protein coupled receptor protein signaling pathway | multicellular organismal development | Wnt receptor signaling pathway | cell surface receptor linked signal transduction |	receptor activity | non-G-protein coupled 7TM receptor activity | G-protein coupled receptor activity | protein binding | Wnt receptor activity |	membrane | integral to membrane |	ENSG00000174804 ENSP00000311581
VNNLPVESWQ	0.66	AP-1 complex subunit gamma-like 2 (Gamma2-adaptin) (G2ad).	intracellular protein transport | vesicle-mediated transport | interspecies interaction between organisms | protein transport |	protein binding | protein transporter activity | binding |	plasma membrane | Golgi membrane | membrane | cytoplasm | endosome | Golgi apparatus | Golgi-associated vesicle | transport vesicle | AP-1 adaptor complex | endosome membrane | membrane coat | clathrin adaptor complex | cytoplasmic vesicle membrane | cytoplasmic vesicle |	ENSG00000213983 ENSP00000380309
IQNRLKENES	0.66	DNA repair protein RAD51 homolog 2 (R51H2) (RAD51-like protein 1) (Rad51B).	DNA metabolic process |	DNA binding | ATP binding | DNA-dependent ATPase activity | nucleotide binding | nucleoside-triphosphatase activity | protein binding |		ENSG00000182185 ENSP00000375101
PIYEFKITWW	0.66	BTB/POZ domain-containing protein KCTD7.	potassium ion transport |	voltage-gated potassium channel activity | protein binding |	membrane | voltage-gated potassium channel complex |	ENSG00000218609 ENSP00000275532
QNSSGIEKYN	0.66	Platelet-activating factor acetylhydrolase precursor (EC 3.1.1.47) (PAF acetylhydrolase) (PAF 2-acylhydrolase) (LDL-associated phospholipase A2) (LDL-PLA(2)) (2-acetyl-1-alkylglycerophosphocholine esterase) (1-alkyl-2-acetylglycerophosphocholine esterase)	inflammatory response | lipid catabolic process |	1-alkyl-2-acetylglycerophosphocholine esterase activity | phospholipid binding | hydrolase activity |	extracellular region | 2-acetyl-1-alkylglycerophosphocholine esterase complex |	ENSG00000146070 ENSP00000274793
EKMFSSEKIM	0.66	Transmembrane protein 87B precursor.			membrane | integral to membrane |	ENSG00000153214 ENSP00000283206
ASTPSSEVIS	0.65	Uncharacterized protein DKFZP434B061.				ENSG00000212857 ENSP00000375387
SRMVVHESEE	0.65	Myosin-3 (Myosin heavy chain 3) (Myosin heavy chain, fast skeletal muscle, embryonic) (Muscle embryonic myosin heavy chain) (SMHCE).	striated muscle contraction | muscle development |	nucleotide binding | actin binding | calmodulin binding | ATP binding | motor activity | nucleic acid binding |	cytoplasm | striated muscle thick filament | myosin complex |	ENSG00000109063 ENSP00000226209
EVIETIETTV	0.65	UPF0524 protein.				ENSG00000187068 ENSP00000334974
EVEEFPETSV	0.65	Transient receptor potential cation channel subfamily V member 3 (TrpV3) (Vanilloid receptor-like 3) (VRL-3).	ion transport | calcium ion transport | response to temperature stimulus |	calcium channel activity | calcium ion binding | ion channel activity |	membrane | integral to membrane |	ENSG00000167723 ENSP00000301365
EVVHTPETSV	0.65	Monocarboxylate transporter 4 (MCT 4) (MCT 3) (Solute carrier family 16 member 3).	transport | organic anion transport | monocarboxylic acid transport | dicarboxylic acid transport |	transporter activity | symporter activity | secondary active monocarboxylate transmembrane transporter activity | sodium:dicarboxylate symporter activity |	plasma membrane | membrane | integral to membrane | integral to plasma membrane | membrane fraction |	ENSG00000141526 ENSP00000376152
SDPKLFEMIK	0.65	Ubiquitously transcribed Y chromosome tetratricopeptide repeat protein (Ubiquitously transcribed TPR protein on the Y chromosome).				ENSG00000183878 ENSP00000355420
SPDRDRESIV	0.65	Sodium channel protein type 5 subunit alpha (Sodium channel protein type V subunit alpha) (Voltage-gated sodium channel subunit alpha Nav1.5) (Sodium channel protein cardiac muscle subunit alpha) (HH1).	ion transport | sodium ion transport | muscle contraction | regulation of heart contraction | calcium ion transport | potassium ion transport |	voltage-gated ion channel activity | voltage-gated sodium channel activity | sodium ion binding | voltage-gated calcium channel activity | voltage-gated potassium channel activity | ion channel activity |	voltage-gated sodium channel complex | membrane | integral to membrane | voltage-gated calcium channel complex | voltage-gated potassium channel complex |	ENSG00000183873 ENSP00000328968
HTHSYIETHV	0.65	Connector enhancer of kinase suppressor of ras 2 (Connector enhancer of KSR2) (CNK2).	regulation of signal transduction |	protein binding |	plasma membrane | membrane | cytoplasm | centrosome |	ENSG00000149970 ENSP00000368824
IRHQGIHTNK	0.65	Zinc finger protein 383.	transcription | regulation of transcription, DNA-dependent |	DNA binding | zinc ion binding | metal ion binding | nucleic acid binding |	intracellular | nucleus | cytoplasm |	ENSG00000188283 ENSP00000340132
PLPPEEESWV	0.64	GAS2-like protein 2 (Growth arrest-specific protein 2-like 2) (GAS2- related protein on chromosome 17).	cell cycle arrest |		cytoplasm | cytoskeleton |	ENSG00000132139 ENSP00000254466
TASPAKETSF	0.64	Solute carrier family 2, facilitated glucose transporter member 7 (Glucose transporter type 7) (GLUT-7).	carbohydrate transport | transmembrane transport | transport |	transporter activity | sugar:hydrogen symporter activity | fructose transmembrane transporter activity | glucose transmembrane transporter activity | substrate-specific transmembrane transporter activity |	membrane | integral to membrane |	ENSG00000197241 ENSP00000383698
MEPNQEETNR	0.64	Short transient receptor potential channel 6 (TrpC6).	calcium ion transport | ion transport |	calcium channel activity | ion channel activity | binding |	membrane | integral to membrane |	ENSG00000137672 ENSP00000343672
HKRRKAETEN	0.63	Calcium-binding tyrosine phosphorylation-regulated protein (Calcium- binding protein 86) (Testis-specific calcium-binding protein CBP86) (Fibrousheathin-2) (FSP-2) (Fibrousheathin II) (Cancer/testis antigen 88) (CT88).	signal transduction |	cAMP-dependent protein kinase regulator activity |		ENSG00000154040 ENSP00000382419
NPDALPETLV	0.63	Rho GTPase-activating protein 6 (Rho-type GTPase-activating protein 6) (Rho-type GTPase-activating protein RhoGAPX-1).	signal transduction |		intracellular |	ENSG00000047648 ENSP00000370112
APMECQESWK	0.62	Hyaluronan mediated motility receptor (Intracellular hyaluronic acid- binding protein) (Receptor for hyaluronan-mediated motility) (CD168 antigen).		receptor activity |		ENSG00000072571 ENSP00000377492
GDSLLAETEM	0.62	Uncharacterized protein C6orf154.				ENSG00000204052 ENSP00000361518
ARERDKCTIQ	0.62	GTP-binding protein Rhes precursor (Ras homolog enriched in striatum) (Tumor endothelial marker 2).	small GTPase mediated signal transduction | locomotory behavior | intracellular protein transport | nucleocytoplasmic transport | signal transduction | protein transport |	nucleotide binding | GTP binding | protein binding |	plasma membrane | intracellular | cytoplasm |	ENSG00000100302 ENSP00000216127
VTVHRKETMR	0.62	Netrin receptor UNC5C precursor (Protein unc-5 homolog C) (Unc-5 homolog 3).				ENSG00000182168 ENSP00000384047
SVWLRKETRV	0.61	Cysteinyl leukotriene receptor 2 (CysLTR2) (HG57) (HPN321) (hGPCR21).	signal transduction | G-protein coupled receptor protein signaling pathway | blood coagulation |	cysteinyl leukotriene receptor activity | receptor activity | C-C chemokine receptor activity | bradykinin receptor activity | N-formyl peptide receptor activity | C-X-C chemokine receptor activity | purinergic nucleotide receptor activity, G-protein coupled | thrombin receptor activity | leukotriene receptor activity |	plasma membrane | integral to membrane |	ENSG00000152207 ENSP00000282018
SHDLVSEMEV	0.61	C5a anaphylatoxin chemotactic receptor C5L2 (G-protein coupled receptor 77).	chemotaxis | signal transduction | G-protein coupled receptor protein signaling pathway |	receptor activity | G-protein coupled receptor activity | C5a anaphylatoxin receptor activity | angiotensin type II receptor activity | galanin receptor activity | anaphylatoxin receptor activity | purinergic nucleotide receptor activity, G-protein coupled |	plasma membrane | integral to membrane |	ENSG00000134830 ENSP00000257267
PTDVLFESNR	0.61	Chloride channel protein 6 (ClC-6).	chloride transport | tetracycline transport | response to antibiotic |	voltage-gated chloride channel activity | tetracycline:hydrogen antiporter activity | ion channel activity |	membrane | integral to membrane |	ENSG00000011021 ENSP00000308367
EKKWDKYTIR	0.61	Protein FAM50A (Protein XAP-5) (Protein HXC-26).				ENSG00000071859 ENSP00000158526
EKKWDKYTIR	0.61	Protein FAM50B (Protein XAP-5-like).			nucleus |	ENSG00000145945 ENSP00000369625
PNPVDDESWD	0.61	Probable ATP-dependent RNA helicase DDX4 (EC 3.6.1.-) (DEAD box protein 4) (Vasa homolog).		nucleic acid binding | ATP binding | ATP-dependent helicase activity | helicase activity |		ENSG00000152670 ENSP00000334167
LSRQHNEKWD	0.6	RNA-binding protein EWS (EWS oncogene) (Ewing sarcoma breakpoint region 1 protein).			nucleus |	ENSG00000182944 ENSP00000327456
KCCSVIESLQ	0.6	Uncharacterized protein ENSP00000381236 (Fragment).	nucleobase, nucleoside, nucleotide and nucleic acid metabolic process |	ATP binding | transferase activity | nucleobase, nucleoside, nucleotide kinase activity |		ENSG00000214347 ENSP00000381236
SSLQSLETSV	0.6	Plasma membrane calcium-transporting ATPase 4 (EC 3.6.3.8) (PMCA4) (Plasma membrane calcium pump isoform 4) (Plasma membrane calcium ATPase isoform 4) (Matrix-remodeling-associated protein 1).	cation transport | calcium ion transport | metabolic process | transport |	nucleotide binding | magnesium ion binding | calcium-transporting ATPase activity | calcium ion binding | calmodulin binding | ATP binding | hydrolase activity | hydrolase activity, acting on acid anhydrides, catalyzing transmembrane movement of substances | ATPase activity, coupled to transmembrane movement of ions, phosphorylative mechanism | catalytic activity | calcium ion transmembrane trans…	plasma membrane | membrane | integral to plasma membrane |	ENSG00000058668 ENSP00000356188
WWWPALETCR	0.6	F-box/WD repeat-containing protein 9 (F-box and WD-40 domain- containing protein 9).				ENSG00000132004 ENSP00000254324
PDEEVPESES	0.6	Cell cycle checkpoint protein RAD1 (EC 3.1.11.2) (DNA repair exonuclease rad1 homolog) (Rad1-like DNA damage checkpoint protein) (hRAD1).	DNA repair |	damaged DNA binding | exodeoxyribonuclease III activity |	nucleus |	ENSG00000113456 ENSP00000313467
TCILTIESKN	0.6	Nexilin (F-actin binding protein) (Nelin).	regulation of cell migration | regulation of cytoskeleton organization |	actin filament binding |	cytoplasm | cytoskeleton | cell-substrate adherens junction | cell junction |	ENSG00000162614 ENSP00000333938
EKLSSIESDV	0.6	Glutamate	behavioral fear response | in utero embryonic development | startle response | suckling behavior | cation transport | calcium ion transport | glutamate signaling pathway | sensory organ development | learning | memory | embryonic development | response to ethanol | regulation of synaptic plasticity | behavioral response to pain | detection of mechanical stimulus involved in sensory perception of …	magnesium ion binding | receptor activity | N-methyl-D-aspartate selective glutamate receptor activity | extracellular-glutamate-gated ion channel activity | calcium channel activity | calcium ion binding | protein binding | glycine binding | glutamate receptor binding | ionotropic glutamate receptor activity | ion channel activity | transporter activity |	plasma membrane | membrane | integral to plasma membrane | synaptic vesicle | postsynaptic density | N-methyl-D-aspartate selective glutamate receptor complex | synaptosome | cell junction | outer membrane-bounded periplasmic space | presynaptic membrane | synapse | postsynaptic membrane |	ENSG00000150086 ENSP00000279593
KKMPSIESDV	0.6	Glutamate	startle response | response to amphetamine | ion transport | calcium ion transport | glutamate signaling pathway | memory | protein localization | visual learning | response to wounding | neurogenesis | sleep | directional locomotion | negative regulation of protein catabolic process | dopamine metabolic process | serotonin metabolic process | response to drug | response to ethanol | regulation o…	magnesium ion binding | receptor activity | N-methyl-D-aspartate selective glutamate receptor activity | extracellular-glutamate-gated ion channel activity | calcium channel activity | calcium ion binding | protein binding | glutamate receptor binding | ionotropic glutamate receptor activity | ion channel activity | transporter activity |	plasma membrane | membrane | integral to plasma membrane | cytoplasm | postsynaptic density | N-methyl-D-aspartate selective glutamate receptor complex | synaptosome | cell junction | outer membrane-bounded periplasmic space | presynaptic membrane | synapse | postsynaptic membrane |	ENSG00000183454 ENSP00000379820
FLKCIVETST	0.59	TNF receptor-associated factor 1 (Epstein-Barr virus-induced protein 6).	protein complex assembly | signal transduction | regulation of apoptosis |	protein binding | zinc ion binding |	cytoplasm |	ENSG00000056558 ENSP00000362994
ESGDLIEVWG	0.59	NFATC2-interacting protein (Nuclear factor of activated T-cells, cytoplasmic 2-interacting protein) (45 kDa NFAT-interacting protein) (45 kDa NF-AT-interacting protein).	cytokine production | regulation of transcription, DNA-dependent | protein modification process |	protein binding |	nucleus | cytoplasm |	ENSG00000176953 ENSP00000324792
ADSSNSITIM	0.59	Probable phospholipid-transporting ATPase IM (EC 3.6.3.1) (ATPase class I type 8B member 4).	transport |	ATP binding | ATPase activity, coupled to transmembrane movement of ions, phosphorylative mechanism |	membrane |	ENSG00000104043 ENSP00000370296
VLATAIEICV	0.59	Serine/threonine-protein kinase SBK1 (EC 2.7.11.1) (SH3-binding kinase 1).	protein amino acid phosphorylation |	nucleotide binding | protein serine/threonine kinase activity | protein binding | ATP binding | transferase activity | protein kinase activity | protein tyrosine kinase activity |	cytoplasm |	ENSG00000188322 ENSP00000343248
RLPKIKETTV	0.59	FERM and PDZ domain-containing protein 4 (PDZ domain-containing protein 10).		protein binding |	cytoskeleton |	ENSG00000169933 ENSP00000370057
SNSCKCCTWN	0.59	Chitotriosidase-1 precursor (EC 3.2.1.14) (Chitinase-1).	carbohydrate metabolic process | chitin metabolic process | chitin catabolic process |	hydrolase activity, hydrolyzing O-glycosyl compounds | chitin binding | chitinase activity |	extracellular region |	ENSG00000133063 ENSP00000356197
LRAGYSELEE	0.59	26 proteasome complex subunit DSS1 (Split hand/foot malformation type 1 protein) (Deleted in split hand/split foot protein 1) (Split hand/foot deleted protein 1).				ENSG00000127922 ENSP00000385301
KKATVYEVIY	0.59	Transducin-like enhancer protein 4.	regulation of transcription |		nucleus |	ENSG00000106829 ENSP00000365735
KKATVYEVIY	0.59	Transducin-like enhancer protein 3 (ESG3).	regulation of transcription, DNA-dependent | signal transduction | organ morphogenesis | Wnt receptor signaling pathway | regulation of transcription |	protein binding |	nucleus |	ENSG00000140332 ENSP00000319233
KKATVYEVIY	0.59	Transducin-like enhancer protein 1 (ESG1) (E(Sp1) homolog).	regulation of transcription |		nucleus |	ENSG00000196781 ENSP00000347102
SFISKKEWYV	0.58	Poliovirus receptor-related protein 1 precursor (Herpes virus entry mediator C) (HveC) (Nectin-1) (Herpesvirus Ig-like receptor) (HIgR) (CD111 antigen).	homophilic cell adhesion | heterophilic cell adhesion | interspecies interaction between organisms |	protein binding | coreceptor activity | protein homodimerization activity |	plasma membrane | extracellular region |	ENSG00000110400 ENSP00000264025
YDETSFELED	0.58	Serine palmitoyltransferase 3 (EC 2.3.1.50) (Long chain base biosynthesis protein 3) (LCB 3) (Serine-palmitoyl-CoA transferase 3) (SPT 3).	biosynthetic process | metabolic process |	serine C-palmitoyltransferase activity | acyltransferase activity | transferase activity, transferring nitrogenous groups | pyridoxal phosphate binding | transferase activity |	membrane | integral to membrane | endoplasmic reticulum | endoplasmic reticulum membrane |	ENSG00000172296 ENSP00000381968
LIFYILENIV	0.58	Zinc finger FYVE domain-containing protein 9 (Mothers against decapentaplegic homolog-interacting protein) (Madh-interacting protein) (Smad anchor for receptor activation) (Receptor activation anchor) (hSARA) (Novel serine protease) (NSP).		zinc ion binding |		ENSG00000157077 ENSP00000349737
MRHQRVHTIK	0.58	Zinc finger protein 397 (Zinc finger and SCAN domain-containing protein 15) (Zinc finger protein 47).	transcription | regulation of transcription, DNA-dependent |	transcription factor activity | zinc ion binding | metal ion binding | nucleic acid binding |	intracellular | nucleus | cytoplasm |	ENSG00000186812 ENSP00000331577
RRISSLESEV	0.58	Glutamate	ion transport | glutamate signaling pathway | transport |	magnesium ion binding | receptor activity | N-methyl-D-aspartate selective glutamate receptor activity | ion channel activity | extracellular-glutamate-gated ion channel activity | calcium ion binding | ionotropic glutamate receptor activity | transporter activity |	plasma membrane | membrane | integral to plasma membrane | cell junction | outer membrane-bounded periplasmic space | synapse | postsynaptic membrane |	ENSG00000161509 ENSP00000293190
AHFSSLESEV	0.58	Glutamate	startle response | ion transport | adult locomotory behavior | regulation of sensory perception of pain | transport |	magnesium ion binding | receptor activity | N-methyl-D-aspartate selective glutamate receptor activity | ion channel activity | extracellular-glutamate-gated ion channel activity | calcium ion binding | ionotropic glutamate receptor activity | transporter activity |	plasma membrane | membrane | integral to membrane | synaptosome | cell junction | outer membrane-bounded periplasmic space | synapse | postsynaptic membrane |	ENSG00000105464 ENSP00000263269
VTITTKENNN	0.58	ARF GTPase-activating protein GIT2 (G protein-coupled receptor kinase- interactor 2) (GRK-interacting protein 2) (Cool-interacting tyrosine- phosphorylated protein 2) (CAT2) (CAT-2).	regulation of ARF GTPase activity |	ARF GTPase activator activity | zinc ion binding |		ENSG00000139436 ENSP00000340342
EFDAFVETLQ	0.57	Uncharacterized protein KIAA0652.				ENSG00000175224 ENSP00000310321
ARGPPRESEV	0.57	Glycine/arginine-rich protein 1.				ENSG00000197245 ENSP00000363386
AEAGVVESEN	0.57	Centromere protein S (CENP-S) (Apoptosis-inducing TAF9-like domain- containing protein 1).		DNA binding |		ENSG00000175279 ENSP00000340955
GSRSTCMTWN	0.57	C-C motif chemokine 4-like precursor (Small-inducible cytokine A4- like) (Lymphocyte activation gene 1 protein) (LAG-1) (Macrophage inflammatory protein 1-beta) (Monocyte adherence-induced protein 5- alpha).				ENSG00000205020 ENSP00000367603
GSRSTCMTWN	0.57	C-C motif chemokine 4 precursor (Small-inducible cytokine A4) (Macrophage inflammatory protein 1-beta) (MIP-1-beta) (MIP-1-beta(1- 69)) (T-cell activation protein 2) (ACT-2) (PAT 744) (Protein H400) (SIS-gamma) (Lymphocyte activation gene 1 protein) (LAG-				ENSG00000129277 ENSP00000378004
GSRSTCMTWN	0.57	C-C motif chemokine 4-like precursor (Small-inducible cytokine A4- like) (Lymphocyte activation gene 1 protein) (LAG-1) (Macrophage inflammatory protein 1-beta) (Monocyte adherence-induced protein 5- alpha).				ENSG00000215627 ENSP00000367600
GSRSTCMTWN	0.57	C-C motif chemokine 4-like precursor (Small-inducible cytokine A4- like) (Lymphocyte activation gene 1 protein) (LAG-1) (Macrophage inflammatory protein 1-beta) (Monocyte adherence-induced protein 5- alpha).				ENSG00000197262 ENSP00000345572
TKWNENESYS	0.57	Integrin alpha-6 precursor (VLA-6) (CD49f antigen)	cell-substrate junction assembly | cell adhesion | integrin-mediated signaling pathway |	receptor activity | calcium ion binding | protein binding |	membrane | integral to membrane | integrin complex |	ENSG00000091409 ENSP00000264106
IGHEDLETAV	0.57	Diacylglycerol kinase iota (EC 2.7.1.107) (Diglyceride kinase iota) (DGK-iota) (DAG kinase iota).	activation of protein kinase C activity | intracellular signaling cascade |	diacylglycerol kinase activity | protein binding | zinc ion binding | transferase activity | metal ion binding |	nucleus | cytoplasm |	ENSG00000157680 ENSP00000288490
VRPGVKESLV	0.57	Sodium channel protein type 4 subunit alpha (Sodium channel protein type IV subunit alpha) (Voltage-gated sodium channel subunit alpha Nav1.4) (Sodium channel protein skeletal muscle subunit alpha) (SkM1).	ion transport | sodium ion transport | muscle contraction | calcium ion transport | potassium ion transport |	voltage-gated ion channel activity | voltage-gated sodium channel activity | sodium ion binding | voltage-gated calcium channel activity | voltage-gated potassium channel activity | calcium ion binding | ion channel activity |	voltage-gated sodium channel complex | membrane | voltage-gated calcium channel complex | voltage-gated potassium channel complex |	ENSG00000007314 ENSP00000006839
MERLRVETDV	0.57	Rho guanine nucleotide exchange factor 16.	regulation of Rho protein signal transduction |	Rho guanyl-nucleotide exchange factor activity |	intracellular |	ENSG00000130762 ENSP00000339129
SNAKAVETDV	0.57	Potassium voltage-gated channel subfamily A member 4 (Voltage-gated potassium channel subunit Kv1.4) (HK1) (HPCN2) (HBK4) (HUKII).	ion transport | potassium ion transport |	voltage-gated ion channel activity | voltage-gated potassium channel activity | protein binding | potassium ion binding | ion channel activity |	membrane | integral to membrane | voltage-gated potassium channel complex |	ENSG00000182255 ENSP00000328511
DYIGSVEKWR	0.56	Heparan-sulfate 6-O-sulfotransferase 2 (EC 2.8.2.-) (HS6ST-2).				ENSG00000171004 ENSP00000359873
PHTEYIESSP	0.56	microtubule-associated protein 6 isoform 1		calmodulin binding | microtubule binding |	cytoplasm | Golgi apparatus | cytoskeleton | microtubule |	ENSG00000171533 ENSP00000307093
LLQEEWETVM	0.56	Parathyroid hormone/parathyroid hormone-related peptide receptor precursor (PTH/PTHr receptor) (PTH/PTHrP type I receptor).	skeletal development | signal transduction | G-protein signaling, coupled to cyclic nucleotide second messenger |	receptor activity | parathyroid hormone receptor activity | G-protein coupled receptor activity |	plasma membrane | membrane | integral to plasma membrane | nucleus | cytoplasm |	ENSG00000160801 ENSP00000321999
LACHENETVS	0.55	NAD-dependent deacetylase sirtuin-5 (EC 3.5.1.-) (SIR2-like protein 5).	chromatin silencing | regulation of transcription, DNA-dependent | protein amino acid ADP-ribosylation | protein amino acid deacetylation |	DNA binding | NAD+ ADP-ribosyltransferase activity | zinc ion binding | hydrolase activity | NAD-dependent histone deacetylase activity | metal ion binding | NAD binding |	chromatin silencing complex |	ENSG00000124523 ENSP00000368552
NSNPGKEAEE	0.55	ANKRD26-like family B member 1 (Prostate, ovary, testis-expressed protein on chromosome 15) (POTE-15).				ENSG00000183206 ENSP00000374541
IQREDQETAV	0.55	Diacylglycerol kinase zeta (EC 2.7.1.107) (Diglyceride kinase zeta) (DGK-zeta) (DAG kinase zeta).	activation of protein kinase C activity | intracellular signaling cascade |	diacylglycerol kinase activity | protein binding | ATP binding | zinc ion binding | transferase activity | diacylglycerol binding | metal ion binding |	plasma membrane | nucleus | cytoplasm |	ENSG00000149091 ENSP00000320340
PTLYVIECCH	0.55	Guanine nucleotide exchange factor DBS (DBL's big sister) (MCF2- transforming sequence-like protein).	intracellular signaling cascade | regulation of Rho protein signal transduction |	guanyl-nucleotide exchange factor activity | Rho guanyl-nucleotide exchange factor activity |	intracellular |	ENSG00000126217 ENSP00000364741
RGPPPQETSQ	0.55	Myosin-11 (Myosin heavy chain 11) (Myosin heavy chain, smooth muscle isoform) (SMMHC).	regulation of transcription, DNA-dependent | vesicle-mediated transport |	nucleotide binding | motor activity | actin binding | ATP binding | transcription factor activity | sequence-specific DNA binding | protein dimerization activity | protein binding |	membrane | nucleus | myosin complex |	ENSG00000133392 ENSP00000379613
YVSKGLENID	0.55	NADH dehydrogenase	transport | electron transport chain |		membrane | mitochondrion | integral to membrane |	ENSG00000125356 ENSP00000360492
GYCPTRETSM	0.55	Potassium voltage-gated channel subfamily B member 2 (Voltage-gated potassium channel subunit Kv2.2).	ion transport | potassium ion transport | regulation of smooth muscle contraction |	voltage-gated ion channel activity | delayed rectifier potassium channel activity | protein binding | potassium ion binding | voltage-gated potassium channel activity | ion channel activity |	membrane | integral to membrane | voltage-gated potassium channel complex |	ENSG00000182674 ENSP00000329426
FIAWRSRTIQ	0.55	CKLF-like MARVEL transmembrane domain-containing protein 8 (Chemokine- like factor superfamily member 8).	chemotaxis |	cytokine activity |	membrane | integral to membrane | extracellular space |	ENSG00000170293 ENSP00000307741
LLSSIIYTYY	0.55	Interphotoreceptor matrix proteoglycan 1 precursor (Interphotoreceptor matrix proteoglycan of 150 kDa) (IPM-150) (Sialoprotein associated with cones and rods).				ENSG00000112706 ENSP00000358980
QLRKQWETFE	0.55	DENN domain-containing protein 1A (Protein FAM31A).			plasma membrane | cell junction | cytoplasmic vesicle | synapse |	ENSG00000119522 ENSP00000362727
TGLWKSETTV	0.55	Probable G-protein coupled receptor 124 precursor (Tumor endothelial marker 5).	signal transduction | neuropeptide signaling pathway |	receptor activity | G-protein coupled receptor activity | protein binding |	plasma membrane | membrane | integral to membrane |	ENSG00000020181 ENSP00000021763
LCIKQTETLD	0.55	Olfactory receptor 11A1 (Olfactory receptor OR6-30) (Hs6M1-18).	signal transduction | G-protein coupled receptor protein signaling pathway | sensory perception of smell | response to stimulus |	receptor activity | olfactory receptor activity | melanocortin receptor activity |	plasma membrane | integral to membrane |	ENSG00000206472 ENSP00000373043
LCIKQTETLD	0.55	Olfactory receptor 11A1 (Olfactory receptor OR6-30) (Hs6M1-18).	signal transduction | G-protein coupled receptor protein signaling pathway | sensory perception of smell | response to stimulus |	receptor activity | olfactory receptor activity | melanocortin receptor activity |	plasma membrane | integral to membrane |	ENSG00000206517 ENSP00000383550
LCIKQTETLD	0.55	Olfactory receptor 11A1 (Olfactory receptor OR6-30) (Hs6M1-18).	signal transduction | G-protein coupled receptor protein signaling pathway | sensory perception of smell | response to stimulus |	receptor activity | olfactory receptor activity | melanocortin receptor activity |	plasma membrane | integral to membrane |	ENSG00000204694 ENSP00000366352
PKLMGVETVV	0.54	Dual specificity protein phosphatase 10 (EC 3.1.3.48) (EC 3.1.3.16) (Mitogen-activated protein kinase phosphatase 5) (MAP kinase phosphatase 5) (MKP-5).	protein amino acid dephosphorylation | dephosphorylation |	protein tyrosine phosphatase activity | hydrolase activity | phosphatase activity | MAP kinase tyrosine/serine/threonine phosphatase activity | protein tyrosine/serine/threonine phosphatase activity |		ENSG00000143507 ENSP00000375758
CNTVTVETVV	0.54	MAS proto-oncogene.	signal transduction | G-protein coupled receptor protein signaling pathway | cell proliferation | anatomical structure morphogenesis |	receptor activity | G-protein coupled receptor activity | angiotensin type II receptor activity |	plasma membrane | integral to membrane | integral to plasma membrane |	ENSG00000130368 ENSP00000252660
IPPLNLETKD	0.54	Class B basic helix-loop-helix protein 2 (bHLHB2) (Differentially expressed in chondrocytes protein 1) (DEC1) (Enhancer-of-split and hairy-related protein 2) (SHARP-2) (Stimulated by retinoic acid gene 13 protein).	negative regulation of transcription, DNA-dependent | regulation of transcription | regulation of transcription, DNA-dependent |	protein binding | transcription repressor activity | transcription regulator activity | DNA binding |		ENSG00000134107 ENSP00000256495
EEDEKLETKS	0.54	Transmembrane protein 65.			membrane | integral to membrane |	ENSG00000164983 ENSP00000297632
LRTHARETLY	0.54	Zinc finger and SCAN domain-containing protein 10 (Zinc finger protein 206).	transcription | regulation of transcription, DNA-dependent |	transcription factor activity | zinc ion binding | metal ion binding | DNA binding | nucleic acid binding |	intracellular | nucleus |	ENSG00000130182 ENSP00000252463
SSNATRETLY	0.54	Neurotensin receptor type 1 (NT-R-1) (High-affinity levocabastine- insensitive neurotensin receptor) (NTRH).	signal transduction | G-protein coupled receptor protein signaling pathway | synaptic transmission | adult locomotory behavior |	receptor activity | G-protein coupled receptor activity | neurotensin receptor activity, G-protein coupled | purinergic nucleotide receptor activity, G-protein coupled | growth hormone-releasing hormone receptor activity |	plasma membrane | integral to membrane | endoplasmic reticulum | integral to plasma membrane | Golgi apparatus |	ENSG00000101188 ENSP00000359532
GSAPAIESVD	0.54	Gamma-taxilin (Lipopolysaccharide-specific response protein 5).	negative regulation of transcription from RNA polymerase II promoter |	protein binding | transcription repressor activity |	nucleus | cytoplasm | NuRD complex |	ENSG00000086712 ENSP00000369465
SQLNEKETPF	0.54	Putative uncharacterized protein.				ENSG00000214883 ENSP00000382128
HIVEALETDV	0.54	Lymphokine-activated killer T-cell-originated protein kinase (EC 2.7.12.2) (T-LAK cell-originated protein kinase) (PDZ-binding kinase) (Spermatogenesis-related protein kinase) (SPK) (MAPKK-like protein kinase) (Nori-3) (Cancer/testis antigen 84) (CT84).		nucleotide binding | protein serine/threonine kinase activity | protein binding | transferase activity | protein kinase activity | protein tyrosine kinase activity |		ENSG00000168078 ENSP00000301905
KNLCLLETAQ	0.54	Probable G-protein coupled receptor 1.	signal transduction | G-protein coupled receptor protein signaling pathway | chemotaxis |	receptor activity | G-protein coupled receptor activity | angiotensin type II receptor activity | galanin receptor activity | N-formyl peptide receptor activity | anaphylatoxin receptor activity | purinergic nucleotide receptor activity, G-protein coupled |	plasma membrane | integral to membrane | integral to plasma membrane | cytoplasm |	ENSG00000183671 ENSP00000351541
FPANYVELIE	0.54	Drebrin-like protein (SH3 domain-containing protein 7) (Drebrin-F) (Cervical SH3P7) (HPK1-interacting protein of 55 kDa) (HIP-55) (Cervical mucin-associated protein).		actin binding |	intracellular |	ENSG00000136279 ENSP00000258780
RTWEGWEPWM	0.54	DNA-dependent protein kinase catalytic subunit (EC 2.7.11.1) (DNA-PK catalytic subunit) (DNA-PKcs) (DNPK1) (p460).	double-strand break repair via nonhomologous end joining |	binding | phosphotransferase activity, alcohol group as acceptor | DNA binding | DNA-dependent protein kinase activity | ATP binding |	nucleus |	ENSG00000121031 ENSP00000345182
EYARQLEMIV	0.54	26S proteasome non-ATPase regulatory subunit 8 (26S proteasome regulatory subunit S14) (p31).	proteolysis | anaphase-promoting complex-dependent proteasomal ubiquitin-dependent protein catabolic process | negative regulation of ubiquitin-protein ligase activity during mitotic cell cycle | positive regulation of ubiquitin-protein ligase activity during mitotic cell cycle |	protein binding |	proteasome complex | cytosol | nucleus | cytoplasm | proteasome regulatory particle |	ENSG00000099341 ENSP00000385454
SREEPIEWEF	0.54	Protein CASP.	negative regulation of transcription from RNA polymerase II promoter | multicellular organismal development | regulation of transcription, DNA-dependent |	transcription factor activity | RNA polymerase II transcription factor activity | sequence-specific DNA binding | DNA binding |	nucleus |	ENSG00000160967 ENSP00000292535
KLLKKSETRY	0.54	Alpha-catulin (Catenin alpha-like protein 1) (Alpha-catenin-related protein) (ACRP).	cell adhesion |	structural molecule activity | cadherin binding |	actin cytoskeleton |	ENSG00000119326 ENSP00000363723
HGKYVKEQEQ	0.54	UPF0327 protein C1orf151.			membrane | integral to membrane |	ENSG00000173436 ENSP00000325562
KGKDSKESKK	0.54	Sodium channel protein type 9 subunit alpha (Sodium channel protein type IX subunit alpha) (Voltage-gated sodium channel subunit alpha Nav1.7) (Neuroendocrine sodium channel) (hNE-Na) (Peripheral sodium channel 1).	sodium ion transport | calcium ion transport | potassium ion transport | ion transport |	voltage-gated sodium channel activity | voltage-gated calcium channel activity | voltage-gated potassium channel activity | calcium ion binding | ion channel activity |	voltage-gated sodium channel complex | membrane | voltage-gated calcium channel complex | voltage-gated potassium channel complex |	ENSG00000169432 ENSP00000304748
WTILELETQH	0.53	Uncharacterized protein KIAA1107.				ENSG00000069712 ENSP00000359404
FDQQQAESWS	0.53	RNA polymerase II elongation factor ELL2.	transcription | regulation of transcription, DNA-dependent | RNA elongation from RNA polymerase II promoter |	RNA polymerase II transcription factor activity |	nucleus | transcription elongation factor complex |	ENSG00000118985 ENSP00000237853
LCLLKIHTKN	0.53	Zinc finger protein 432.	regulation of transcription, DNA-dependent |	nucleic acid binding |	intracellular |	ENSG00000142556 ENSP00000348674
IPTPVIHTKH	0.53	Creatine kinase, ubiquitous mitochondrial precursor (EC 2.7.3.2) (U- MtCK) (Mia-CK) (Acidic-type mitochondrial creatine kinase).	creatine metabolic process |	nucleotide binding | creatine kinase activity | ATP binding | kinase activity | transferase activity, transferring phosphorus-containing groups |	membrane | mitochondrion | mitochondrial inner membrane |	ENSG00000166998 ENSP00000300283
IPTPVIHTKH	0.53	Creatine kinase, ubiquitous mitochondrial precursor (EC 2.7.3.2) (U- MtCK) (Mia-CK) (Acidic-type mitochondrial creatine kinase).	creatine metabolic process |	nucleotide binding | creatine kinase activity | ATP binding | kinase activity | transferase activity, transferring phosphorus-containing groups |	membrane | mitochondrion | mitochondrial inner membrane |	ENSG00000168775 ENSP00000338496
RSLRRHEQIH	0.53	Zinc finger protein 426.	transcription | regulation of transcription, DNA-dependent |	DNA binding | zinc ion binding | metal ion binding | nucleic acid binding |	intracellular | nucleus |	ENSG00000130818 ENSP00000253115
FHVAGEENIT	0.53	Rho GTPase-activating protein 7 (Rho-type GTPase-activating protein 7) (Deleted in liver cancer 1 protein) (Dlc-1) (HP protein) (StAR-related lipid transfer protein 12) (StARD12) (START domain-containing protein 12).	neural tube closure | heart morphogenesis | hindbrain morphogenesis | actin cytoskeleton organization | forebrain development | focal adhesion formation | DNA topological change |	DNA binding | DNA topoisomerase (ATP-hydrolyzing) activity | ATP binding |	chromosome |	ENSG00000164741 ENSP00000321034
EYVRHEETLT	0.53	60S ribosome subunit biogenesis protein NIP7 homolog (KD93).				ENSG00000132603 ENSP00000254941
LFNPPEESEK	0.52	UPF0287 protein C16orf61.				ENSG00000103121 ENSP00000219400
VEIMEEESEQ	0.52	Ubiquitin carboxyl-terminal hydrolase 14 (EC 3.1.2.15) (Ubiquitin thioesterase 14) (Ubiquitin-specific-processing protease 14) (Deubiquitinating enzyme 14).	protein modification process | ubiquitin-dependent protein catabolic process |	ubiquitin thiolesterase activity | peptidase activity | cysteine-type peptidase activity |	cytoplasm |	ENSG00000101557 ENSP00000373083
EGMIPLEVWT	0.52	Phospholipase D2 (EC 3.1.4.4) (PLD 2) (Choline phosphatase 2) (Phosphatidylcholine-hydrolyzing phospholipase D2) (PLD1C) (hPLD2).	G-protein coupled receptor internalization | receptor-mediated endocytosis | cytoskeleton organization | cell communication | small GTPase mediated signal transduction | metabolic process | lipid catabolic process |	phospholipase D activity | protein binding | hydrolase activity | phosphoinositide binding | catalytic activity |	plasma membrane | brush border membrane |	ENSG00000129219 ENSP00000263088
RPGFASESKV	0.52	Beta-1 adrenergic receptor (Beta-1 adrenoceptor) (Beta-1 adrenoreceptor).	positive regulation of heart rate by epinephrine-norepinephrine | positive regulation of the force of heart contraction by epinephrine-norepinephrine | diet induced thermogenesis | vasodilation by norepinephrine-epinephrine involved in regulation of systemic arterial blood pressure | signal transduction | G-protein coupled receptor protein signaling pathway | G-protein signaling, adenylate cyclas…	receptor activity | G-protein coupled receptor activity | beta1-adrenergic receptor activity | protein binding | adrenoceptor activity | dopamine receptor activity | histamine receptor activity |	plasma membrane | integral to membrane | integral to plasma membrane | membrane fraction |	ENSG00000043591 ENSP00000358301
LPPPESESKV	0.52	G protein-activated inward rectifier potassium channel 3 (GIRK3) (Potassium channel, inwardly rectifying subfamily J member 9) (Inwardly rectifier K(+) channel Kir3.3).	ion transport | potassium ion transport |	voltage-gated ion channel activity | protein binding | G-protein activated inward rectifier potassium channel activity | potassium ion binding |	membrane | integral to membrane |	ENSG00000162728 ENSP00000357067
YSEDLNEIEY	0.52	MAM domain-containing protein 2 precursor.			membrane | extracellular region |	ENSG00000165072 ENSP00000366387
HGAIWTEVWE	0.52	Protocadherin-1 precursor (Protocadherin-42) (PC42) (Cadherin-like protein 1).	cell adhesion | homophilic cell adhesion | cell-cell signaling | nervous system development | regulation of transcription, DNA-dependent |	calcium ion binding | protein binding | DNA binding | transcription elongation regulator activity |	plasma membrane | membrane | integral to membrane | integral to plasma membrane | cell-cell junction |	ENSG00000156453 ENSP00000378043
PKRPFVESNV	0.52	Protein TANC2 (Tetratricopeptide repeat, ankyrin repeat and coiled- coil domain-containing protein 2).		binding |		ENSG00000170921 ENSP00000374171
TLSKEEETKK	0.52	similar to ribosomal protein L19	translation |	structural constituent of ribosome |	intracellular | ribosome |	ENSG00000218227 ENSP00000384740
TLSKEEETKK	0.52	60S ribosomal protein L19.	translational elongation | translation | nucleosome assembly |	RNA binding | structural constituent of ribosome | DNA binding |	cytosolic large ribosomal subunit | intracellular | nucleosome | cytosol | ribosome | nucleus |	ENSG00000108298 ENSP00000225430
QAIKTEETKS	0.52	HBxAg transactivated protein 2				ENSG00000117523 ENSP00000313642
PYEIQQEFWS	0.52	Mitogen-activated protein kinase kinase kinase 9 (EC 2.7.11.25) (Mixed lineage kinase 1).	activation of JNK activity | protein amino acid autophosphorylation | protein amino acid phosphorylation |	nucleotide binding | protein serine/threonine kinase activity | JUN kinase kinase kinase activity | protein tyrosine kinase activity | transferase activity | protein homodimerization activity | protein kinase activity |		ENSG00000006432 ENSP00000370649
KDECVIATEV	0.52	Delta-like protein 1 precursor (Drosophila Delta homolog 1) (Delta1) (H-Delta-1).	somite specification | cell communication | determination of left/right symmetry | compartment specification | regulation of cell adhesion | negative regulation of cell differentiation | negative regulation of auditory receptor cell differentiation | inner ear development |	Notch binding | calcium ion binding | protein binding |	plasma membrane | membrane | integral to membrane | cytoplasmic vesicle |	ENSG00000198719 ENSP00000384623
RNECVIATEV	0.52	Delta-like protein 4 precursor (Drosophila Delta homolog 4).	angiogenesis | signal transduction | Notch signaling pathway | multicellular organismal development | blood circulation | cell differentiation | cell communication |	Notch binding | calcium ion binding | protein binding |	membrane | integral to membrane |	ENSG00000128917 ENSP00000249749
DKGFRKENCK	0.52	Matrix-remodeling-associated protein 8 precursor (Limitrin).				ENSG00000162576 ENSP00000368141
EEEESMETQE	0.52	Interleukin enhancer-binding factor 2 (Nuclear factor of activated T- cells 45 kDa).	transcription | immune response | positive regulation of transcription, DNA-dependent |	DNA binding | RNA polymerase II transcription factor activity | double-stranded RNA binding | protein binding | ATP binding | transferase activity | RNA binding |	nucleus | nucleolus |	ENSG00000143621 ENSP00000355011
NRVVFSETTS	0.52	Uncharacterized protein KIAA1641-like 1 (CLL-associated antigen KW-1).				ENSG00000196912 ENSP00000352972
PDEDVDESES	0.52	Crooked neck-like protein 1 (Crooked neck homolog) (hCrn).	spliceosome assembly | mRNA processing | RNA splicing | RNA processing |	RNA binding |	intracellular | nucleus | cytoplasm | spliceosome | nuclear speck |	ENSG00000101343 ENSP00000366544
STEETDESET	0.52	Uncharacterized protein C11orf49.				ENSG00000149179 ENSP00000278460
PKMKLNETSF	0.51	SH3KBP1-binding protein 1.	potassium ion transport |	voltage-gated potassium channel activity | protein binding |	membrane | voltage-gated potassium channel complex |	ENSG00000160410 ENSP00000291842
LEDVEWEDWE	0.51	BSD domain-containing protein 1.				ENSG00000160058 ENSP00000344816
LEDSSQELWK	0.51	Zinc finger protein 238 (Transcriptional repressor RP58) (58 kDa repressor protein) (Zinc finger protein C2H2-171) (Translin-associated zinc finger protein 1) (TAZ-1) (Zinc finger and BTB domain-containing protein 18).	negative regulation of transcription from RNA polymerase II promoter | transcription | regulation of transcription, DNA-dependent | transport |	transcription factor activity | protein binding | zinc ion binding | metal ion binding | DNA binding | nucleic acid binding |	nuclear chromosome | intracellular | nucleus |	ENSG00000179456 ENSP00000351539
QLMQKPETPM	0.51	Protein FAM81A.				ENSG00000157470 ENSP00000288228
VIELSSEAEK	0.51	Zinc finger protein 438.	transcription | regulation of transcription, DNA-dependent |	nucleic acid binding | zinc ion binding | DNA binding | metal ion binding |	intracellular | nucleus |	ENSG00000183621 ENSP00000354663
GLFTVSEAEC	0.51	Netrin receptor UNC5A precursor (Protein unc-5 homolog A) (Unc-5 homolog 1).	signal transduction | apoptosis | multicellular organismal development |	protein binding | receptor activity |	plasma membrane | integral to membrane |	ENSG00000113763 ENSP00000332737
ESSSGSEAES	0.51	Uncharacterized protein C17orf85 (Protein ELG).				ENSG00000074356 ENSP00000373657
SAGADSETHC	0.51	Solute carrier organic anion transporter family member 1B1 (Solute carrier family 21 member 6) (Sodium-independent organic anion- transporting polypeptide 2) (OATP 2) (Liver-specific organic anion transporter 1) (LST-1) (OATP-C).	ion transport | organic anion transport | transport |	transporter activity | sodium-independent organic anion transmembrane transporter activity |	plasma membrane | membrane | integral to membrane | integral to plasma membrane | membrane fraction | basolateral plasma membrane |	ENSG00000134538 ENSP00000256958
LQIHVMECIE	0.51	NF-kappa-B essential modulator (NEMO) (NF-kappa-B essential modifier) (Inhibitor of nuclear factor kappa-B kinase subunit gamma) (IkB kinase subunit gamma) (I-kappa-B kinase gamma) (IKK-gamma) (IKKG) (IkB kinase-associated protein 1) (IKKAP1) (FIP-3).	B cell homeostasis | activation of NF-kappaB-inducing kinase activity | transcription | regulation of transcription, DNA-dependent | induction of apoptosis | immune response | interspecies interaction between organisms |	kinase activity | signal transducer activity | protein binding | zinc ion binding | metal ion binding | nutrient reservoir activity |	intracellular | cytosol | nucleus | cytoplasm | IkappaB kinase complex |	ENSG00000073009 ENSP00000358622
SCNLAKETLL	0.51	ADAMTS-6 precursor (EC 3.4.24.-) (A disintegrin and metalloproteinase with thrombospondin motifs 6) (ADAM-TS 6) (ADAM-TS6).	proteolysis |	metalloendopeptidase activity | peptidase activity | zinc ion binding | metal ion binding | metallopeptidase activity |	extracellular region | proteinaceous extracellular matrix | extracellular matrix |	ENSG00000049192 ENSP00000261306
FFWERWETMT	0.51	Uncharacterized protein C17orf58.				ENSG00000186665 ENSP00000334741
ERKLSSESQV	0.51	Low-density lipoprotein receptor-related protein 4 precursor (Multiple epidermal growth factor-like domains 7).		receptor activity | calcium ion binding |	membrane |	ENSG00000134569 ENSP00000367888
LDENDKESEL	0.51	Slp homolog lacking C2 domains b (SlaC2-b) (Exophilin-5).	intracellular protein transport |	protein binding | Rab GTPase binding | zinc ion binding |		ENSG00000110723 ENSP00000265843
EAIVPMEVWT	0.51	Phospholipase D1 (EC 3.1.4.4) (PLD 1) (Choline phosphatase 1) (Phosphatidylcholine-hydrolyzing phospholipase D1) (hPLD1).	cell communication | metabolic process |	protein binding | phosphoinositide binding | catalytic activity |		ENSG00000075651 ENSP00000348681
EASRELESYC	0.51	Gastric inhibitory polypeptide receptor precursor (GIP-R) (Glucose- dependent insulinotropic polypeptide receptor).	generation of precursor metabolites and energy | G-protein coupled receptor protein signaling pathway | activation of adenylate cyclase activity | response to nutrient |	gastric inhibitory peptide receptor activity | G-protein coupled receptor activity | glucagon receptor activity |	plasma membrane | membrane | integral to membrane |	ENSG00000010310 ENSP00000263281
KFGRTEELWT	0.51	Transmembrane protein 50B (HCV p7-trans-regulated protein 3).			plasma membrane | integral to membrane | endoplasmic reticulum |	ENSG00000142188 ENSP00000371390
KDEQEHEFYK	0.51	26S protease regulatory subunit 6B (Proteasome 26S subunit ATPase 4) (MIP224) (MB67-interacting protein) (TAT-binding protein 7) (TBP-7).	blastocyst development | proteolysis | protein catabolic process | anaphase-promoting complex-dependent proteasomal ubiquitin-dependent protein catabolic process | negative regulation of ubiquitin-protein ligase activity during mitotic cell cycle | positive regulation of ubiquitin-protein ligase activity during mitotic cell cycle | DNA replication initiation | regulation of DNA replication |	nucleotide binding | protein binding | ATP binding | hydrolase activity | ATPase activity | nucleoside-triphosphatase activity | DNA binding | DNA replication origin binding |	proteasome complex | cytosol | nucleus | cytoplasm |	ENSG00000013275 ENSP00000157812
TGLWKHETTV	0.51	Probable G-protein coupled receptor 125 precursor.	signal transduction | neuropeptide signaling pathway |	receptor activity | G-protein coupled receptor activity | protein binding |	plasma membrane | membrane | integral to membrane |	ENSG00000152990 ENSP00000334952
NLSIEKETKL	0.5	Asparagine synthetase domain-containing protein 1 (HCV NS3- transactivated protein 1).	asparagine biosynthetic process | glutamine metabolic process | amino acid biosynthetic process |	asparagine synthase (glutamine-hydrolyzing) activity |		ENSG00000138381 ENSP00000260952
TRRFQTETWA	0.5	NADPH-dependent diflavin oxidoreductase 1 (EC 1.6.-.-) (Novel reductase 1) (NADPH-dependent FMN and FAD containing oxidoreductase).		iron ion binding | electron carrier activity | FMN binding | oxidoreductase activity |		ENSG00000188566 ENSP00000360576
QGFLLVETNG	0.5	Mannose-P-dolichol utilization defect 1 protein (Suppressor of Lec15 and Lec35 glycosylation mutation homolog) (SL15).				ENSG00000129255 ENSP00000352876
RKEKMKHSEV	0.5	Leucine-rich repeat and IQ domain-containing protein 3 (Leucine-rich repeat-containing protein 44).		protein binding |		ENSG00000162620 ENSP00000359948
GLKSNKFTWF	0.5	Peptidase inhibitor R3HDML precursor (Cysteine-rich secretory protein R3HDML).		endopeptidase inhibitor activity |	extracellular region |	ENSG00000101074 ENSP00000217043
CEAISIEIAS	0.5	Heat shock 70 kDa protein 14 (Heat shock protein HSP60) (HSP70-like protein 1).		nucleotide binding | ATP binding |		ENSG00000187522 ENSP00000367623
LNISAEECIR	0.5	Family with sequence similarity 72, member C (Fragment).				ENSG00000203817 ENSP00000358174
LNISAEECIR	0.5	Family with sequence similarity 72, member A.				ENSG00000196550 ENSP00000340661
LNISAEECIR	0.5	Gastric cancer up-regulated-2.				ENSG00000215784 ENSP00000383682
LNISAEECIR	0.5	Family with sequence similarity 72, member B.				ENSG00000188610 ENSP00000347368
LLVPGPEKEN	0.5	Synaptic vesicle membrane protein VAT-1 homolog (EC 1.-.-.-).	oxidation reduction |	binding | zinc ion binding | oxidoreductase activity |	integral to membrane |	ENSG00000108828 ENSP00000347872
