# Supplementary material for: Putting into Practice Domain-Linear Motif Interaction Predictions for Exploration of Protein Networks
Source: PLoS One. 2011 Nov 1;6(11):e25376. doi: 10.1371/journal.pone.0025376 (PMC3206016; doi:10.1371/journal.pone.0025376)
Supplement: Dataset S2 — Prediction results of proteome-wide screen for MAGI1 and SCRIB PDZ-binding ligands using the predictor of Chen et al. [27] . The prediction results were performed in binary mode using a cutoff of 0.5 and are provided without any additional filtering. No result file is provided for the PDZ domain MAGI1-1/6 because the screen did not reveal any peptides for this domain. (BZ2) [file pone.0025376.s002.bz2 › ./SCRIB_2-4_predictions.txt]

C-terminal peptide	score	protein name	GO annotation Biological Process	GO annotation Molecular Function	GO annotation Cellular Component	gene ID protein ID
QGRWDHETIV	1.15	Transmembrane protein FLJ43330.			membrane | integral to membrane |	ENSG00000188133 ENSP00000345468
NRVDSKETEC	1.15	ADAM 17 precursor (EC 3.4.24.86) (A disintegrin and metalloproteinase domain 17) (TNF-alpha-converting enzyme) (TNF-alpha convertase) (Snake venom-like protease) (CD156b antigen).	proteolysis | Notch signaling pathway | cell-cell signaling |	metalloendopeptidase activity | protein binding | peptidase activity | zinc ion binding | SH3 domain binding | metal ion binding |	membrane | integral to plasma membrane | cytoplasm |	ENSG00000151694 ENSP00000309968
SGGKRKETLV	1.06	Neuroepithelial cell-transforming gene 1 protein (p65 Net1 proto- oncogene) (Rho guanine nucleotide exchange factor 8).	regulation of Rho protein signal transduction | intracellular signaling cascade |	Rho guanyl-nucleotide exchange factor activity | guanyl-nucleotide exchange factor activity |	intracellular |	ENSG00000173848 ENSP00000369717
GGWVEKETYY	1.03	Sodium/potassium-transporting ATPase subunit alpha-1 precursor (EC 3.6.3.9) (Sodium pump subunit alpha-1) (Na(+)/K(+) ATPase alpha-1 subunit).	regulation of the force of heart contraction | transport | cation transport | regulation of blood pressure | negative regulation of glucocorticoid biosynthetic process | response to drug | negative regulation of heart contraction | positive regulation of heart contraction | positive regulation of striated muscle contraction | proton transport | monovalent inorganic cation transport | metabolic pr…	4-nitrophenylphosphatase activity | sodium:potassium-exchanging ATPase activity | protein binding | ATP binding | nucleotide binding | ATPase activity, coupled to transmembrane movement of ions, phosphorylative mechanism | hydrolase activity | monovalent inorganic cation transmembrane transporter activity | hydrolase activity, acting on acid anhydrides, catalyzing transmembrane movement of substa…	membrane | integral to membrane | microsome | basolateral plasma membrane | sarcolemma |	ENSG00000163399 ENSP00000358508
GGWVEKETYY	1.03	Sodium/potassium-transporting ATPase subunit alpha-3 (EC 3.6.3.9) (Sodium pump subunit alpha-3) (Na(+)/K(+) ATPase alpha-3 subunit) (Na(+)/K(+) ATPase alpha(III) subunit).	potassium ion transport | memory | metabolic process | adult locomotory behavior | visual learning | ionotropic glutamate receptor signaling pathway | response to drug | sodium ion transport | sperm motility | regulation of cellular pH | proton transport | transport | cation transport | monovalent inorganic cation transport |	nucleotide binding | ATP binding | monovalent inorganic cation transmembrane transporter activity | ATPase activity, coupled to transmembrane movement of ions, phosphorylative mechanism | hydrolase activity | hydrolase activity, acting on acid anhydrides, catalyzing transmembrane movement of substances | potassium ion binding | magnesium ion binding | sodium:potassium-exchanging ATPase activity |…	plasma membrane | membrane | integral to membrane | endoplasmic reticulum | nucleus | cytoplasm | Golgi apparatus | sodium:potassium-exchanging ATPase complex |	ENSG00000105409 ENSP00000302397
GGWVEKETYY	1.03	Sodium/potassium-transporting ATPase subunit alpha-2 precursor (EC 3.6.3.9) (Sodium pump subunit alpha-2) (Na(+)/K(+) ATPase alpha-2 subunit).	transport | cation transport | metabolic process | monovalent inorganic cation transport | proton transport |	ATP binding | ATPase activity, coupled to transmembrane movement of ions, phosphorylative mechanism | hydrolase activity, acting on acid anhydrides, catalyzing transmembrane movement of substances | catalytic activity | monovalent inorganic cation transmembrane transporter activity | sodium:potassium-exchanging ATPase activity |	membrane | integral to membrane |	ENSG00000018625 ENSP00000376066
LLTVIPETIN	1.03	Probable serine protease HTRA4 precursor (EC 3.4.21.-).	regulation of cell growth | proteolysis |	serine-type endopeptidase activity | protein binding | insulin-like growth factor binding | peptidase activity | serine-type peptidase activity | catalytic activity |	extracellular region |	ENSG00000169495 ENSP00000305919
MSAGIKETAS	1.02	Astrotactin-2 precursor.				ENSG00000148219 ENSP00000363098
FLPDVPETES	1.01	Organic solute transporter subunit beta (OST-beta).	transport |	transporter activity |	plasma membrane | integral to membrane |	ENSG00000186198 ENSP00000335292
VMRLQSETSV	1.0	Vang-like protein 2 (Van Gogh-like protein 2) (Strabismus 1) (Loop- tail protein 1 homolog).	establishment of planar polarity | neural tube closure | heart looping | multicellular organismal development | sensory cilium biogenesis | apical protein localization |	protein binding |	membrane | integral to membrane |	ENSG00000162738 ENSP00000357040
VLRLQSETSV	1.0	Vang-like protein 1 (Van Gogh-like protein 1) (Strabismus 2) (Loop- tail protein 2 homolog) (LPP2).	multicellular organismal development |	protein binding |	membrane | integral to membrane |	ENSG00000173218 ENSP00000310800
SSSLAVETET	0.99	Palmitoyltransferase ZDHHC15 (EC 2.3.1.-) (Zinc finger DHHC domain- containing protein 15) (DHHC-15).	synaptic vesicle maturation | protein palmitoylation | establishment of protein localization | multicellular organismal development |	zinc ion binding | palmitoyltransferase activity | transferase activity | metal ion binding | receptor activity |	membrane | integral to membrane |	ENSG00000102383 ENSP00000362465
QNLQAKETCQ	0.98	Cytochrome P450 1B1 (EC 1.14.14.1) (CYPIB1).				ENSG00000138061 ENSP00000385890
YKPDHSETAN	0.98	Thyroid peroxidase precursor (EC 1.11.1.8) (TPO).	response to oxidative stress |	peroxidase activity | heme binding |		ENSG00000115705 ENSP00000371704
VKRNSKETVV	0.97	E3 ubiquitin-protein ligase MARCH3 (EC 6.3.2.-) (Membrane-associated RING finger protein 3) (Membrane-associated RING-CH protein III) (MARCH-III) (RING finger protein 173).	ubiquitin-dependent protein catabolic process | endocytosis |	zinc ion binding | ligase activity | metal ion binding | protein binding |	membrane | integral to membrane | endosome | cytoplasmic vesicle membrane | cytoplasmic vesicle | early endosome membrane |	ENSG00000173926 ENSP00000309141
KEKASTETEC	0.95	Transient receptor potential cation channel subfamily M member 1 (Long transient receptor potential channel 1) (LTrpC1) (Melastatin-1).	ion transport |	ion channel activity |	membrane |	ENSG00000134160 ENSP00000256552
EAPETPETEP	0.95	Uncharacterized protein C17orf64.				ENSG00000141371 ENSP00000269127
KKLCELETIN	0.94	Zinc finger protein 345 (Zinc finger protein 10) (HZF10).	negative regulation of transcription from RNA polymerase II promoter | transcription | regulation of transcription from RNA polymerase III promoter |	DNA binding | specific RNA polymerase II transcription factor activity | RNA polymerase III transcription factor activity | zinc ion binding | metal ion binding | nucleic acid binding |	intracellular | nucleus |	ENSG00000167637 ENSP00000325864
TACCHSETVV	0.93	Protransforming growth factor alpha precursor	angiogenesis | activation of MAPK activity | cell proliferation | positive regulation of epidermal growth factor receptor activity | positive regulation of mitosis | positive regulation of epithelial cell proliferation |	glycoprotein binding | MAP kinase kinase activity | signal transducer activity | epidermal growth factor receptor activating ligand activity | growth factor activity | calcium ion binding |	integral to membrane | extracellular region |	ENSG00000163235 ENSP00000295400
KPGKGSETVV	0.93	Frizzled-4 precursor (Fz-4) (hFz4) (FzE4) (CD344 antigen).	G-protein coupled receptor protein signaling pathway | multicellular organismal development | Wnt receptor signaling pathway | cell surface receptor linked signal transduction |	receptor activity | non-G-protein coupled 7TM receptor activity | G-protein coupled receptor activity | protein binding | Wnt receptor activity |	membrane | integral to membrane |	ENSG00000174804 ENSP00000311581
TITEAEETED	0.92	Uncharacterized protein C13orf16.			membrane | integral to membrane |	ENSG00000153495 ENSP00000283547
DETTYEETED	0.92	Serine palmitoyltransferase 2 (EC 2.3.1.50) (Long chain base biosynthesis protein 2) (LCB 2) (Serine-palmitoyl-CoA transferase 2) (SPT 2).	biosynthetic process | metabolic process |	serine C-palmitoyltransferase activity | acyltransferase activity | transferase activity, transferring nitrogenous groups | pyridoxal phosphate binding | transferase activity |	membrane | integral to membrane | endoplasmic reticulum | endoplasmic reticulum membrane |	ENSG00000100596 ENSP00000216484
NNEELEETES	0.92	Roundabout homolog 1 precursor (H-Robo-1) (Deleted in U twenty twenty).				ENSG00000169855 ENSP00000305626
MLLSEEETES	0.92	TRM112-like protein.		protein binding |		ENSG00000173113 ENSP00000309433
NPDALPETLV	0.92	Rho GTPase-activating protein 6 (Rho-type GTPase-activating protein 6) (Rho-type GTPase-activating protein RhoGAPX-1).	signal transduction |		intracellular |	ENSG00000047648 ENSP00000370112
EVEEFPETSV	0.91	Transient receptor potential cation channel subfamily V member 3 (TrpV3) (Vanilloid receptor-like 3) (VRL-3).	ion transport | calcium ion transport | response to temperature stimulus |	calcium channel activity | calcium ion binding | ion channel activity |	membrane | integral to membrane |	ENSG00000167723 ENSP00000301365
EVVHTPETSV	0.91	Monocarboxylate transporter 4 (MCT 4) (MCT 3) (Solute carrier family 16 member 3).	transport | organic anion transport | monocarboxylic acid transport | dicarboxylic acid transport |	transporter activity | symporter activity | secondary active monocarboxylate transmembrane transporter activity | sodium:dicarboxylate symporter activity |	plasma membrane | membrane | integral to membrane | integral to plasma membrane | membrane fraction |	ENSG00000141526 ENSP00000376152
PMESGICTIV	0.9	Tetratricopeptide repeat protein 24 (TPR repeat protein 24).		binding |		ENSG00000187862 ENSP00000357220
ELTVFRETNV	0.89	Forkhead-associated (FHA) phosphopeptide binding domain 1 (Fragment).				ENSG00000142621 ENSP00000383868
EVIETIETTV	0.89	UPF0524 protein.				ENSG00000187068 ENSP00000334974
EKPIDSETKM	0.89	Excitatory amino acid transporter 1 (Solute carrier family 1 member 3) (Sodium-dependent glutamate/aspartate transporter 1) (GLAST-1).	dicarboxylic acid transport |	sodium:dicarboxylate symporter activity |	membrane |	ENSG00000079215 ENSP00000371343
IQREDQETAV	0.88	Diacylglycerol kinase zeta (EC 2.7.1.107) (Diglyceride kinase zeta) (DGK-zeta) (DAG kinase zeta).	activation of protein kinase C activity | intracellular signaling cascade |	diacylglycerol kinase activity | protein binding | ATP binding | zinc ion binding | transferase activity | diacylglycerol binding | metal ion binding |	plasma membrane | nucleus | cytoplasm |	ENSG00000149091 ENSP00000320340
MERLRVETDV	0.88	Rho guanine nucleotide exchange factor 16.	regulation of Rho protein signal transduction |	Rho guanyl-nucleotide exchange factor activity |	intracellular |	ENSG00000130762 ENSP00000339129
SNAKAVETDV	0.88	Potassium voltage-gated channel subfamily A member 4 (Voltage-gated potassium channel subunit Kv1.4) (HK1) (HPCN2) (HBK4) (HUKII).	ion transport | potassium ion transport |	voltage-gated ion channel activity | voltage-gated potassium channel activity | protein binding | potassium ion binding | ion channel activity |	membrane | integral to membrane | voltage-gated potassium channel complex |	ENSG00000182255 ENSP00000328511
SVWLRKETRV	0.88	Cysteinyl leukotriene receptor 2 (CysLTR2) (HG57) (HPN321) (hGPCR21).	signal transduction | G-protein coupled receptor protein signaling pathway | blood coagulation |	cysteinyl leukotriene receptor activity | receptor activity | C-C chemokine receptor activity | bradykinin receptor activity | N-formyl peptide receptor activity | C-X-C chemokine receptor activity | purinergic nucleotide receptor activity, G-protein coupled | thrombin receptor activity | leukotriene receptor activity |	plasma membrane | integral to membrane |	ENSG00000152207 ENSP00000282018
SLTNDNETNS	0.88	THO complex subunit 1 (Tho1) (Nuclear matrix protein p84).	mRNA processing | transport | signal transduction | RNA splicing | mRNA transport |	DNA binding | RNA binding | protein binding |	nucleus | nuclear matrix | nuclear speck |	ENSG00000079134 ENSP00000261600
EMKVEHETSS	0.87	FYVE, RhoGEF and PH domain-containing protein 4 (Actin filament- binding protein frabin) (FGD1-related F-actin-binding protein) (Zinc finger FYVE domain-containing protein 6).				ENSG00000139132 ENSP00000379091
IGHEDLETAV	0.87	Diacylglycerol kinase iota (EC 2.7.1.107) (Diglyceride kinase iota) (DGK-iota) (DAG kinase iota).	activation of protein kinase C activity | intracellular signaling cascade |	diacylglycerol kinase activity | protein binding | zinc ion binding | transferase activity | metal ion binding |	nucleus | cytoplasm |	ENSG00000157680 ENSP00000288490
MAQTDPETND	0.87	Uncharacterized protein C1orf77.				ENSG00000160679 ENSP00000357676
IQISELETNV	0.86	Excitatory amino acid transporter 5 (Solute carrier family 1 member 7) (Retinal glutamate transporter).	transport | dicarboxylic acid transport |	L-glutamate transmembrane transporter activity | symporter activity | sodium:dicarboxylate symporter activity |	membrane |	ENSG00000162383 ENSP00000360549
GRLLGLETNV	0.86	SH3 domain-containing guanine exchange factor.	regulation of Rho protein signal transduction |	guanyl-nucleotide exchange factor activity | Rho guanyl-nucleotide exchange factor activity |	intracellular | cell projection |	ENSG00000114790 ENSP00000348828
HTHSYIETHV	0.85	Connector enhancer of kinase suppressor of ras 2 (Connector enhancer of KSR2) (CNK2).	regulation of signal transduction |	protein binding |	plasma membrane | membrane | cytoplasm | centrosome |	ENSG00000149970 ENSP00000368824
RLPKIKETTV	0.85	FERM and PDZ domain-containing protein 4 (PDZ domain-containing protein 10).		protein binding |	cytoskeleton |	ENSG00000169933 ENSP00000370057
NGSCQIITIT	0.85	Probable cation-transporting ATPase 13A3 (EC 3.6.3.-) (ATPase family homolog up-regulated in senescence cells 1).	transport | cation transport | metabolic process |	nucleotide binding | magnesium ion binding | ATP binding | ATPase activity, coupled to transmembrane movement of ions, phosphorylative mechanism | hydrolase activity | hydrolase activity, acting on acid anhydrides, catalyzing transmembrane movement of substances | ATPase activity | catalytic activity |	membrane | integral to membrane |	ENSG00000133657 ENSP00000256031
HKRRKAETEN	0.84	Calcium-binding tyrosine phosphorylation-regulated protein (Calcium- binding protein 86) (Testis-specific calcium-binding protein CBP86) (Fibrousheathin-2) (FSP-2) (Fibrousheathin II) (Cancer/testis antigen 88) (CT88).	signal transduction |	cAMP-dependent protein kinase regulator activity |		ENSG00000154040 ENSP00000382419
TASPAKETSF	0.84	Solute carrier family 2, facilitated glucose transporter member 7 (Glucose transporter type 7) (GLUT-7).	carbohydrate transport | transmembrane transport | transport |	transporter activity | sugar:hydrogen symporter activity | fructose transmembrane transporter activity | glucose transmembrane transporter activity | substrate-specific transmembrane transporter activity |	membrane | integral to membrane |	ENSG00000197241 ENSP00000383698
DGWVERETYY	0.84	Sodium/potassium-transporting ATPase subunit alpha-4 (EC 3.6.3.9) (Sodium pump subunit alpha-4) (Na(+)/K(+) ATPase alpha-4 subunit).	potassium ion transport | sodium ion transport | metabolic process | ATP hydrolysis coupled proton transport | sperm motility | regulation of cellular pH | proton transport | transport | G-protein coupled receptor protein signaling pathway | cation transport | monovalent inorganic cation transport |	nucleotide binding | magnesium ion binding | sodium:potassium-exchanging ATPase activity | ATP binding | monovalent inorganic cation transmembrane transporter activity | hydrolase activity | hydrolase activity, acting on acid anhydrides, catalyzing transmembrane movement of substances | potassium ion binding | sodium ion binding | ATPase activity, coupled to transmembrane movement of ions, phosph…	membrane | integral to membrane | sodium:potassium-exchanging ATPase complex |	ENSG00000132681 ENSP00000357060
GDSLLAETEM	0.83	Uncharacterized protein C6orf154.				ENSG00000204052 ENSP00000361518
TLSTFKESWK	0.82	Zinc finger MYM-type protein 6 (Zinc finger protein 258).				ENSG00000163867 ENSP00000362435
SSLQSLETSV	0.82	Plasma membrane calcium-transporting ATPase 4 (EC 3.6.3.8) (PMCA4) (Plasma membrane calcium pump isoform 4) (Plasma membrane calcium ATPase isoform 4) (Matrix-remodeling-associated protein 1).	cation transport | calcium ion transport | metabolic process | transport |	nucleotide binding | magnesium ion binding | calcium-transporting ATPase activity | calcium ion binding | calmodulin binding | ATP binding | hydrolase activity | hydrolase activity, acting on acid anhydrides, catalyzing transmembrane movement of substances | ATPase activity, coupled to transmembrane movement of ions, phosphorylative mechanism | catalytic activity | calcium ion transmembrane trans…	plasma membrane | membrane | integral to plasma membrane |	ENSG00000058668 ENSP00000356188
EFDAFVETLQ	0.81	Uncharacterized protein KIAA0652.				ENSG00000175224 ENSP00000310321
HIVEALETDV	0.81	Lymphokine-activated killer T-cell-originated protein kinase (EC 2.7.12.2) (T-LAK cell-originated protein kinase) (PDZ-binding kinase) (Spermatogenesis-related protein kinase) (SPK) (MAPKK-like protein kinase) (Nori-3) (Cancer/testis antigen 84) (CT84).		nucleotide binding | protein serine/threonine kinase activity | protein binding | transferase activity | protein kinase activity | protein tyrosine kinase activity |		ENSG00000168078 ENSP00000301905
RRHQAIFTIS	0.81	Probable G-protein coupled receptor 148 (G-protein coupled receptor PGR6) (Brain and testis restricted GPCR).	signal transduction | G-protein coupled receptor protein signaling pathway |	receptor activity | G-protein coupled receptor activity |	plasma membrane | integral to membrane |	ENSG00000173302 ENSP00000308908
TGLWKSETTV	0.81	Probable G-protein coupled receptor 124 precursor (Tumor endothelial marker 5).	signal transduction | neuropeptide signaling pathway |	receptor activity | G-protein coupled receptor activity | protein binding |	plasma membrane | membrane | integral to membrane |	ENSG00000020181 ENSP00000021763
PKLMGVETVV	0.81	Dual specificity protein phosphatase 10 (EC 3.1.3.48) (EC 3.1.3.16) (Mitogen-activated protein kinase phosphatase 5) (MAP kinase phosphatase 5) (MKP-5).	protein amino acid dephosphorylation | dephosphorylation |	protein tyrosine phosphatase activity | hydrolase activity | phosphatase activity | MAP kinase tyrosine/serine/threonine phosphatase activity | protein tyrosine/serine/threonine phosphatase activity |		ENSG00000143507 ENSP00000375758
CNTVTVETVV	0.81	MAS proto-oncogene.	signal transduction | G-protein coupled receptor protein signaling pathway | cell proliferation | anatomical structure morphogenesis |	receptor activity | G-protein coupled receptor activity | angiotensin type II receptor activity |	plasma membrane | integral to membrane | integral to plasma membrane |	ENSG00000130368 ENSP00000252660
FLKCIVETST	0.8	TNF receptor-associated factor 1 (Epstein-Barr virus-induced protein 6).	protein complex assembly | signal transduction | regulation of apoptosis |	protein binding | zinc ion binding |	cytoplasm |	ENSG00000056558 ENSP00000362994
YLSSISESIQ	0.79	Alpha-tocopherol transfer protein (Alpha-TTP).	lipid metabolic process | transport | embryo implantation | vitamin E metabolic process |	transporter activity | vitamin E binding |	intracellular | cytoplasm |	ENSG00000137561 ENSP00000260116
PKRSFIESNV	0.79	Protein TANC1 (Tetratricopeptide repeat, ankyrin repeat and coiled- coil domain-containing protein 1).		binding |	plasma membrane | cell junction | synapse | postsynaptic membrane |	ENSG00000115183 ENSP00000263635
PIYEFKITWW	0.79	BTB/POZ domain-containing protein KCTD7.	potassium ion transport |	voltage-gated potassium channel activity | protein binding |	membrane | voltage-gated potassium channel complex |	ENSG00000218609 ENSP00000275532
SCNLAKETLL	0.79	ADAMTS-6 precursor (EC 3.4.24.-) (A disintegrin and metalloproteinase with thrombospondin motifs 6) (ADAM-TS 6) (ADAM-TS6).	proteolysis |	metalloendopeptidase activity | peptidase activity | zinc ion binding | metal ion binding | metallopeptidase activity |	extracellular region | proteinaceous extracellular matrix | extracellular matrix |	ENSG00000049192 ENSP00000261306
DKDPHSETAL	0.79	Transmembrane and immunoglobulin domain-containing protein 1 precursor.			membrane | integral to membrane |	ENSG00000182271 ENSP00000332404
KNLCLLETAQ	0.79	Probable G-protein coupled receptor 1.	signal transduction | G-protein coupled receptor protein signaling pathway | chemotaxis |	receptor activity | G-protein coupled receptor activity | angiotensin type II receptor activity | galanin receptor activity | N-formyl peptide receptor activity | anaphylatoxin receptor activity | purinergic nucleotide receptor activity, G-protein coupled |	plasma membrane | integral to membrane | integral to plasma membrane | cytoplasm |	ENSG00000183671 ENSP00000351541
ARERDKCTIQ	0.78	GTP-binding protein Rhes precursor (Ras homolog enriched in striatum) (Tumor endothelial marker 2).	small GTPase mediated signal transduction | locomotory behavior | intracellular protein transport | nucleocytoplasmic transport | signal transduction | protein transport |	nucleotide binding | GTP binding | protein binding |	plasma membrane | intracellular | cytoplasm |	ENSG00000100302 ENSP00000216127
IRHQGIHTNK	0.78	Zinc finger protein 383.	transcription | regulation of transcription, DNA-dependent |	DNA binding | zinc ion binding | metal ion binding | nucleic acid binding |	intracellular | nucleus | cytoplasm |	ENSG00000188283 ENSP00000340132
QDEKVKESYV	0.78	ATP-binding cassette sub-family A member 1 (ATP-binding cassette transporter 1) (ATP-binding cassette 1) (ABC-1) (Cholesterol efflux regulatory protein).	peptide secretion | protein amino acid lipidation | lipid metabolic process | transport | phagocytosis, engulfment | lysosome organization | G-protein coupled receptor protein signaling pathway | steroid metabolic process | cholesterol metabolic process | endosome transport | positive regulation of cAMP biosynthetic process | intracellular cholesterol transport | Cdc42 protein signal transduction…	nucleotide binding | protein binding | ATP binding | phospholipid binding | phospholipid transporter activity | anion transmembrane transporter activity | cholesterol binding | ATPase activity | cholesterol transporter activity | syntaxin-13 binding | small GTPase binding | apolipoprotein A-I receptor activity | nucleoside-triphosphatase activity |	plasma membrane | integral to plasma membrane | membrane fraction | Golgi apparatus | membrane raft | phagocytic vesicle |	ENSG00000165029 ENSP00000363868
LRTHARETLY	0.78	Zinc finger and SCAN domain-containing protein 10 (Zinc finger protein 206).	transcription | regulation of transcription, DNA-dependent |	transcription factor activity | zinc ion binding | metal ion binding | DNA binding | nucleic acid binding |	intracellular | nucleus |	ENSG00000130182 ENSP00000252463
SSNATRETLY	0.78	Neurotensin receptor type 1 (NT-R-1) (High-affinity levocabastine- insensitive neurotensin receptor) (NTRH).	signal transduction | G-protein coupled receptor protein signaling pathway | synaptic transmission | adult locomotory behavior |	receptor activity | G-protein coupled receptor activity | neurotensin receptor activity, G-protein coupled | purinergic nucleotide receptor activity, G-protein coupled | growth hormone-releasing hormone receptor activity |	plasma membrane | integral to membrane | endoplasmic reticulum | integral to plasma membrane | Golgi apparatus |	ENSG00000101188 ENSP00000359532
VTVHRKETMR	0.78	Netrin receptor UNC5C precursor (Protein unc-5 homolog C) (Unc-5 homolog 3).				ENSG00000182168 ENSP00000384047
QDEDESESED	0.78	Ribosomal protein L22-like 1.	translation |	structural constituent of ribosome |	intracellular | ribosome |	ENSG00000163584 ENSP00000346080
LCIKQTETLD	0.78	Olfactory receptor 11A1 (Olfactory receptor OR6-30) (Hs6M1-18).	signal transduction | G-protein coupled receptor protein signaling pathway | sensory perception of smell | response to stimulus |	receptor activity | olfactory receptor activity | melanocortin receptor activity |	plasma membrane | integral to membrane |	ENSG00000206472 ENSP00000373043
LCIKQTETLD	0.78	Olfactory receptor 11A1 (Olfactory receptor OR6-30) (Hs6M1-18).	signal transduction | G-protein coupled receptor protein signaling pathway | sensory perception of smell | response to stimulus |	receptor activity | olfactory receptor activity | melanocortin receptor activity |	plasma membrane | integral to membrane |	ENSG00000206517 ENSP00000383550
LCIKQTETLD	0.78	Olfactory receptor 11A1 (Olfactory receptor OR6-30) (Hs6M1-18).	signal transduction | G-protein coupled receptor protein signaling pathway | sensory perception of smell | response to stimulus |	receptor activity | olfactory receptor activity | melanocortin receptor activity |	plasma membrane | integral to membrane |	ENSG00000204694 ENSP00000366352
KHIQVPESIV	0.78	Cytotoxic and regulatory T-cell molecule precursor (Class-I MHC- restricted T-cell-associated molecule).	detection of tumor cell | positive regulation of natural killer cell mediated cytotoxicity directed against tumor cell target | immune response | cell recognition | positive regulation of cytokine secretion | detection of stimulus |	receptor binding |	plasma membrane | integral to membrane |	ENSG00000109943 ENSP00000227348
MEPNQEETNR	0.77	Short transient receptor potential channel 6 (TrpC6).	calcium ion transport | ion transport |	calcium channel activity | ion channel activity | binding |	membrane | integral to membrane |	ENSG00000137672 ENSP00000343672
STLTIFETAL	0.77	Multidrug resistance-associated protein 4 (ATP-binding cassette sub- family C member 4) (MRP/cMOAT-related ABC transporter) (Multi-specific organic anion transporter-B) (MOAT-B).	ion transport | transport |	nucleotide binding | chloride channel activity | ATP binding | ATPase activity | ATPase activity, coupled to transmembrane movement of substances | nucleoside-triphosphatase activity |	plasma membrane | membrane | integral to membrane | membrane fraction | platelet dense granule membrane |	ENSG00000125257 ENSP00000366084
EKKWDKYTIR	0.77	Protein FAM50A (Protein XAP-5) (Protein HXC-26).				ENSG00000071859 ENSP00000158526
EKKWDKYTIR	0.77	Protein FAM50B (Protein XAP-5-like).			nucleus |	ENSG00000145945 ENSP00000369625
LLQEEWETVM	0.77	Parathyroid hormone/parathyroid hormone-related peptide receptor precursor (PTH/PTHr receptor) (PTH/PTHrP type I receptor).	skeletal development | signal transduction | G-protein signaling, coupled to cyclic nucleotide second messenger |	receptor activity | parathyroid hormone receptor activity | G-protein coupled receptor activity |	plasma membrane | membrane | integral to plasma membrane | nucleus | cytoplasm |	ENSG00000160801 ENSP00000321999
KDECVIATEV	0.76	Delta-like protein 1 precursor (Drosophila Delta homolog 1) (Delta1) (H-Delta-1).	somite specification | cell communication | determination of left/right symmetry | compartment specification | regulation of cell adhesion | negative regulation of cell differentiation | negative regulation of auditory receptor cell differentiation | inner ear development |	Notch binding | calcium ion binding | protein binding |	plasma membrane | membrane | integral to membrane | cytoplasmic vesicle |	ENSG00000198719 ENSP00000384623
RNECVIATEV	0.76	Delta-like protein 4 precursor (Drosophila Delta homolog 4).	angiogenesis | signal transduction | Notch signaling pathway | multicellular organismal development | blood circulation | cell differentiation | cell communication |	Notch binding | calcium ion binding | protein binding |	membrane | integral to membrane |	ENSG00000128917 ENSP00000249749
GYCPTRETSM	0.76	Potassium voltage-gated channel subfamily B member 2 (Voltage-gated potassium channel subunit Kv2.2).	ion transport | potassium ion transport | regulation of smooth muscle contraction |	voltage-gated ion channel activity | delayed rectifier potassium channel activity | protein binding | potassium ion binding | voltage-gated potassium channel activity | ion channel activity |	membrane | integral to membrane | voltage-gated potassium channel complex |	ENSG00000182674 ENSP00000329426
SHSSKGETAV	0.76	Frizzled-7 precursor (Fz-7) (hFz7) (FzE3).	G-protein coupled receptor protein signaling pathway | multicellular organismal development | Wnt receptor signaling pathway | cell surface receptor linked signal transduction |	receptor activity | non-G-protein coupled 7TM receptor activity | G-protein coupled receptor activity | Wnt receptor activity |	plasma membrane | membrane | integral to membrane |	ENSG00000155760 ENSP00000286201
LACHENETVS	0.76	NAD-dependent deacetylase sirtuin-5 (EC 3.5.1.-) (SIR2-like protein 5).	chromatin silencing | regulation of transcription, DNA-dependent | protein amino acid ADP-ribosylation | protein amino acid deacetylation |	DNA binding | NAD+ ADP-ribosyltransferase activity | zinc ion binding | hydrolase activity | NAD-dependent histone deacetylase activity | metal ion binding | NAD binding |	chromatin silencing complex |	ENSG00000124523 ENSP00000368552
ADSSNSITIM	0.76	Probable phospholipid-transporting ATPase IM (EC 3.6.3.1) (ATPase class I type 8B member 4).	transport |	ATP binding | ATPase activity, coupled to transmembrane movement of ions, phosphorylative mechanism |	membrane |	ENSG00000104043 ENSP00000370296
TGLWKHETTV	0.76	Probable G-protein coupled receptor 125 precursor.	signal transduction | neuropeptide signaling pathway |	receptor activity | G-protein coupled receptor activity | protein binding |	plasma membrane | membrane | integral to membrane |	ENSG00000152990 ENSP00000334952
GRKKMFESES	0.75	Troponin I, fast skeletal muscle (Troponin I, fast-twitch isoform).	skeletal muscle contraction | positive regulation of transcription |	actin binding | protein binding | hydrogen ion transmembrane transporter activity | troponin T binding |	proton-transporting two-sector ATPase complex | nucleus | troponin complex |	ENSG00000130598 ENSP00000371336
NLSIEKETKL	0.75	Asparagine synthetase domain-containing protein 1 (HCV NS3- transactivated protein 1).	asparagine biosynthetic process | glutamine metabolic process | amino acid biosynthetic process |	asparagine synthase (glutamine-hydrolyzing) activity |		ENSG00000138381 ENSP00000260952
WWWPALETCR	0.75	F-box/WD repeat-containing protein 9 (F-box and WD-40 domain- containing protein 9).				ENSG00000132004 ENSP00000254324
KLLKKSETRY	0.75	Alpha-catulin (Catenin alpha-like protein 1) (Alpha-catenin-related protein) (ACRP).	cell adhesion |	structural molecule activity | cadherin binding |	actin cytoskeleton |	ENSG00000119326 ENSP00000363723
SQLNEKETPF	0.75	Putative uncharacterized protein.				ENSG00000214883 ENSP00000382128
EEIAVIENIK	0.75	Potassium channel subfamily K member 2 (Outward rectifying potassium channel protein TREK-1) (TREK-1 K(+) channel subunit) (Two pore potassium channel TPKC1) (Two pore domain potassium channel TREK-1).	potassium ion transport |	potassium channel activity | voltage-gated potassium channel activity |	membrane |	ENSG00000082482 ENSP00000375765
PLDSQQHTEV	0.75	Protocadherin Fat 1 precursor (Cadherin-related tumor suppressor homolog) (Protein fat homolog).	cell adhesion | homophilic cell adhesion | cell-cell signaling | anatomical structure morphogenesis |	calcium ion binding | protein binding |	plasma membrane | membrane | integral to plasma membrane |	ENSG00000083857 ENSP00000260147
RGPPPQETSQ	0.75	Myosin-11 (Myosin heavy chain 11) (Myosin heavy chain, smooth muscle isoform) (SMMHC).	regulation of transcription, DNA-dependent | vesicle-mediated transport |	nucleotide binding | motor activity | actin binding | ATP binding | transcription factor activity | sequence-specific DNA binding | protein dimerization activity | protein binding |	membrane | nucleus | myosin complex |	ENSG00000133392 ENSP00000379613
EYVRHEETLT	0.75	60S ribosome subunit biogenesis protein NIP7 homolog (KD93).				ENSG00000132603 ENSP00000254941
EKLSSIESDV	0.75	Glutamate	behavioral fear response | in utero embryonic development | startle response | suckling behavior | cation transport | calcium ion transport | glutamate signaling pathway | sensory organ development | learning | memory | embryonic development | response to ethanol | regulation of synaptic plasticity | behavioral response to pain | detection of mechanical stimulus involved in sensory perception of …	magnesium ion binding | receptor activity | N-methyl-D-aspartate selective glutamate receptor activity | extracellular-glutamate-gated ion channel activity | calcium channel activity | calcium ion binding | protein binding | glycine binding | glutamate receptor binding | ionotropic glutamate receptor activity | ion channel activity | transporter activity |	plasma membrane | membrane | integral to plasma membrane | synaptic vesicle | postsynaptic density | N-methyl-D-aspartate selective glutamate receptor complex | synaptosome | cell junction | outer membrane-bounded periplasmic space | presynaptic membrane | synapse | postsynaptic membrane |	ENSG00000150086 ENSP00000279593
KKMPSIESDV	0.75	Glutamate	startle response | response to amphetamine | ion transport | calcium ion transport | glutamate signaling pathway | memory | protein localization | visual learning | response to wounding | neurogenesis | sleep | directional locomotion | negative regulation of protein catabolic process | dopamine metabolic process | serotonin metabolic process | response to drug | response to ethanol | regulation o…	magnesium ion binding | receptor activity | N-methyl-D-aspartate selective glutamate receptor activity | extracellular-glutamate-gated ion channel activity | calcium channel activity | calcium ion binding | protein binding | glutamate receptor binding | ionotropic glutamate receptor activity | ion channel activity | transporter activity |	plasma membrane | membrane | integral to plasma membrane | cytoplasm | postsynaptic density | N-methyl-D-aspartate selective glutamate receptor complex | synaptosome | cell junction | outer membrane-bounded periplasmic space | presynaptic membrane | synapse | postsynaptic membrane |	ENSG00000183454 ENSP00000379820
QQLPYKECEV	0.75	Leucine-rich repeat transmembrane neuronal protein 2 precursor (Leucine-rich repeat neuronal 2 protein).		protein binding |	membrane | integral to membrane |	ENSG00000146006 ENSP00000274711
MRHQRVHTIK	0.74	Zinc finger protein 397 (Zinc finger and SCAN domain-containing protein 15) (Zinc finger protein 47).	transcription | regulation of transcription, DNA-dependent |	transcription factor activity | zinc ion binding | metal ion binding | nucleic acid binding |	intracellular | nucleus | cytoplasm |	ENSG00000186812 ENSP00000331577
VENIKQETDD	0.74	Lethal(3)malignant brain tumor-like 2 protein (L(3)mbt-like 2 protein) (H-l(3)mbt-like protein).	regulation of transcription, DNA-dependent | regulation of transcription |	zinc ion binding | metal ion binding |	cytoplasm |	ENSG00000100395 ENSP00000216237
QELLEYETTV	0.73	XK-related protein 7.			membrane | integral to membrane |	ENSG00000101321 ENSP00000217299
QLRKQWETFE	0.73	DENN domain-containing protein 1A (Protein FAM31A).			plasma membrane | cell junction | cytoplasmic vesicle | synapse |	ENSG00000119522 ENSP00000362727
QLMQKPETPM	0.73	Protein FAM81A.				ENSG00000157470 ENSP00000288228
EEEEGEETDD	0.73	Radial spokehead-like protein 1.	iron ion transport | cellular iron ion homeostasis |	ferric iron binding |	intracellular | extracellular region |	ENSG00000104941 ENSP00000221538
NRVVFSETTS	0.73	Uncharacterized protein KIAA1641-like 1 (CLL-associated antigen KW-1).				ENSG00000196912 ENSP00000352972
LKKVAEETPV	0.73	E3 ubiquitin-protein ligase MARCH2 (EC 6.3.2.-) (Membrane-associated RING finger protein 2) (Membrane-associated RING-CH protein II) (MARCH-II) (RING finger protein 172).	ubiquitin-dependent protein catabolic process | endocytosis |	zinc ion binding | ligase activity | metal ion binding | protein binding |	membrane | integral to membrane | endoplasmic reticulum | lysosomal membrane | endosome | endoplasmic reticulum membrane | endosome membrane |	ENSG00000099785 ENSP00000377518
SRMVVHESEE	0.73	Myosin-3 (Myosin heavy chain 3) (Myosin heavy chain, fast skeletal muscle, embryonic) (Muscle embryonic myosin heavy chain) (SMHCE).	striated muscle contraction | muscle development |	nucleotide binding | actin binding | calmodulin binding | ATP binding | motor activity | nucleic acid binding |	cytoplasm | striated muscle thick filament | myosin complex |	ENSG00000109063 ENSP00000226209
VRPGVKESLV	0.72	Sodium channel protein type 4 subunit alpha (Sodium channel protein type IV subunit alpha) (Voltage-gated sodium channel subunit alpha Nav1.4) (Sodium channel protein skeletal muscle subunit alpha) (SkM1).	ion transport | sodium ion transport | muscle contraction | calcium ion transport | potassium ion transport |	voltage-gated ion channel activity | voltage-gated sodium channel activity | sodium ion binding | voltage-gated calcium channel activity | voltage-gated potassium channel activity | calcium ion binding | ion channel activity |	voltage-gated sodium channel complex | membrane | voltage-gated calcium channel complex | voltage-gated potassium channel complex |	ENSG00000007314 ENSP00000006839
SSIDLWETAL	0.72	Peptide/histidine transporter ENSP00000340402.	oligopeptide transport | protein transport |	transporter activity | oligopeptide transporter activity | symporter activity |	membrane | integral to membrane |	ENSG00000188991 ENSP00000340402
SPDRDRESIV	0.72	Sodium channel protein type 5 subunit alpha (Sodium channel protein type V subunit alpha) (Voltage-gated sodium channel subunit alpha Nav1.5) (Sodium channel protein cardiac muscle subunit alpha) (HH1).	ion transport | sodium ion transport | muscle contraction | regulation of heart contraction | calcium ion transport | potassium ion transport |	voltage-gated ion channel activity | voltage-gated sodium channel activity | sodium ion binding | voltage-gated calcium channel activity | voltage-gated potassium channel activity | ion channel activity |	voltage-gated sodium channel complex | membrane | integral to membrane | voltage-gated calcium channel complex | voltage-gated potassium channel complex |	ENSG00000183873 ENSP00000328968
NYWPGKETQL	0.72	Solute carrier organic anion transporter family member 1C1 (Solute carrier family 21 member 14) (Organic anion transporter F) (OATP-F) (Organic anion-transporting polypeptide 14) (Organic anion transporter polypeptide-related protein 5) (OAT-RP-5) (OATPRP	ion transport | transport |	transporter activity |	membrane | integral to membrane |	ENSG00000139155 ENSP00000266509
TGPWKNETTV	0.72	Probable G-protein coupled receptor 123.		G-protein coupled receptor activity |	membrane |	ENSG00000197177 ENSP00000376386
LCLLKIHTKN	0.72	Zinc finger protein 432.	regulation of transcription, DNA-dependent |	nucleic acid binding |	intracellular |	ENSG00000142556 ENSP00000348674
IPTPVIHTKH	0.72	Creatine kinase, ubiquitous mitochondrial precursor (EC 2.7.3.2) (U- MtCK) (Mia-CK) (Acidic-type mitochondrial creatine kinase).	creatine metabolic process |	nucleotide binding | creatine kinase activity | ATP binding | kinase activity | transferase activity, transferring phosphorus-containing groups |	membrane | mitochondrion | mitochondrial inner membrane |	ENSG00000166998 ENSP00000300283
IPTPVIHTKH	0.72	Creatine kinase, ubiquitous mitochondrial precursor (EC 2.7.3.2) (U- MtCK) (Mia-CK) (Acidic-type mitochondrial creatine kinase).	creatine metabolic process |	nucleotide binding | creatine kinase activity | ATP binding | kinase activity | transferase activity, transferring phosphorus-containing groups |	membrane | mitochondrion | mitochondrial inner membrane |	ENSG00000168775 ENSP00000338496
SNSCKCCTWN	0.71	Chitotriosidase-1 precursor (EC 3.2.1.14) (Chitinase-1).	carbohydrate metabolic process | chitin metabolic process | chitin catabolic process |	hydrolase activity, hydrolyzing O-glycosyl compounds | chitin binding | chitinase activity |	extracellular region |	ENSG00000133063 ENSP00000356197
FIAWRSRTIQ	0.71	CKLF-like MARVEL transmembrane domain-containing protein 8 (Chemokine- like factor superfamily member 8).	chemotaxis |	cytokine activity |	membrane | integral to membrane | extracellular space |	ENSG00000170293 ENSP00000307741
ANIILSETKL	0.71	Transmembrane protein 104.	amino acid transport |		membrane | integral to membrane |	ENSG00000109066 ENSP00000334849
IPPLNLETKD	0.71	Class B basic helix-loop-helix protein 2 (bHLHB2) (Differentially expressed in chondrocytes protein 1) (DEC1) (Enhancer-of-split and hairy-related protein 2) (SHARP-2) (Stimulated by retinoic acid gene 13 protein).	negative regulation of transcription, DNA-dependent | regulation of transcription | regulation of transcription, DNA-dependent |	protein binding | transcription repressor activity | transcription regulator activity | DNA binding |		ENSG00000134107 ENSP00000256495
EEDEKLETKS	0.71	Transmembrane protein 65.			membrane | integral to membrane |	ENSG00000164983 ENSP00000297632
TTLQGSFTED	0.71	Neuroblastoma breakpoint family member 7.			cytoplasm |	ENSG00000215864 ENSP00000383799
TLSKEEETKK	0.71	similar to ribosomal protein L19	translation |	structural constituent of ribosome |	intracellular | ribosome |	ENSG00000218227 ENSP00000384740
TLSKEEETKK	0.71	60S ribosomal protein L19.	translational elongation | translation | nucleosome assembly |	RNA binding | structural constituent of ribosome | DNA binding |	cytosolic large ribosomal subunit | intracellular | nucleosome | cytosol | ribosome | nucleus |	ENSG00000108298 ENSP00000225430
QAIKTEETKS	0.71	HBxAg transactivated protein 2				ENSG00000117523 ENSP00000313642
PKMKLNETSF	0.71	SH3KBP1-binding protein 1.	potassium ion transport |	voltage-gated potassium channel activity | protein binding |	membrane | voltage-gated potassium channel complex |	ENSG00000160410 ENSP00000291842
ARGPPRESEV	0.7	Glycine/arginine-rich protein 1.				ENSG00000197245 ENSP00000363386
LSLQEKESYC	0.7	Notch homolog 2 N-terminal-like protein.		calcium ion binding |		ENSG00000213240 ENSP00000344557
PQTDKCMTEQ	0.7	Prostaglandin-H2 D-isomerase precursor (EC 5.3.99.2) (Lipocalin-type prostaglandin-D synthase) (Glutathione-independent PGD synthetase) (Prostaglandin-D2 synthase) (PGD2 synthase) (PGDS2) (PGDS) (Beta-trace protein) (Cerebrin-28).	lipid metabolic process | transport |	transporter activity | binding | structural molecule activity |	tight junction |	ENSG00000107317 ENSP00000224167
GSRSTCMTWN	0.7	C-C motif chemokine 4-like precursor (Small-inducible cytokine A4- like) (Lymphocyte activation gene 1 protein) (LAG-1) (Macrophage inflammatory protein 1-beta) (Monocyte adherence-induced protein 5- alpha).				ENSG00000205020 ENSP00000367603
GSRSTCMTWN	0.7	C-C motif chemokine 4 precursor (Small-inducible cytokine A4) (Macrophage inflammatory protein 1-beta) (MIP-1-beta) (MIP-1-beta(1- 69)) (T-cell activation protein 2) (ACT-2) (PAT 744) (Protein H400) (SIS-gamma) (Lymphocyte activation gene 1 protein) (LAG-				ENSG00000129277 ENSP00000378004
GSRSTCMTWN	0.7	C-C motif chemokine 4-like precursor (Small-inducible cytokine A4- like) (Lymphocyte activation gene 1 protein) (LAG-1) (Macrophage inflammatory protein 1-beta) (Monocyte adherence-induced protein 5- alpha).				ENSG00000215627 ENSP00000367600
GSRSTCMTWN	0.7	C-C motif chemokine 4-like precursor (Small-inducible cytokine A4- like) (Lymphocyte activation gene 1 protein) (LAG-1) (Macrophage inflammatory protein 1-beta) (Monocyte adherence-induced protein 5- alpha).				ENSG00000197262 ENSP00000345572
SFNYKKETPL	0.69	Ankyrin repeat domain-containing protein 50.				ENSG00000151458 ENSP00000281131
GARVSKETPL	0.69	Mitogen-activated protein kinase 12 (EC 2.7.11.24) (Extracellular signal-regulated kinase 6) (ERK-6) (ERK5) (Stress-activated protein kinase 3) (Mitogen-activated protein kinase p38 gamma) (MAP kinase p38 gamma).	DNA damage induced protein phosphorylation | cell cycle | cell cycle arrest | intracellular signaling cascade | Ras protein signal transduction | muscle development | myoblast differentiation | protein amino acid phosphorylation |	nucleotide binding | magnesium ion binding | protein serine/threonine kinase activity | MAP kinase activity | protein binding | ATP binding | transferase activity | protein kinase activity | protein tyrosine kinase activity |	mitochondrion | cytoplasm |	ENSG00000188130 ENSP00000215659
IQNRLKENES	0.69	DNA repair protein RAD51 homolog 2 (R51H2) (RAD51-like protein 1) (Rad51B).	DNA metabolic process |	DNA binding | ATP binding | DNA-dependent ATPase activity | nucleotide binding | nucleoside-triphosphatase activity | protein binding |		ENSG00000182185 ENSP00000375101
SAGADSETHC	0.69	Solute carrier organic anion transporter family member 1B1 (Solute carrier family 21 member 6) (Sodium-independent organic anion- transporting polypeptide 2) (OATP 2) (Liver-specific organic anion transporter 1) (LST-1) (OATP-C).	ion transport | organic anion transport | transport |	transporter activity | sodium-independent organic anion transmembrane transporter activity |	plasma membrane | membrane | integral to membrane | integral to plasma membrane | membrane fraction | basolateral plasma membrane |	ENSG00000134538 ENSP00000256958
KCCSVIESLQ	0.68	Uncharacterized protein ENSP00000381236 (Fragment).	nucleobase, nucleoside, nucleotide and nucleic acid metabolic process |	ATP binding | transferase activity | nucleobase, nucleoside, nucleotide kinase activity |		ENSG00000214347 ENSP00000381236
PRLVQKEKID	0.68	Phosphatidylinositide phosphatase SAC1 (EC 3.1.3.-) (Suppressor of actin mutations 1-like protein).		hydrolase activity | phosphatase activity |	membrane | integral to membrane | endoplasmic reticulum | endoplasmic reticulum membrane | Golgi apparatus |	ENSG00000211456 ENSP00000373713
SHDLVSEMEV	0.68	C5a anaphylatoxin chemotactic receptor C5L2 (G-protein coupled receptor 77).	chemotaxis | signal transduction | G-protein coupled receptor protein signaling pathway |	receptor activity | G-protein coupled receptor activity | C5a anaphylatoxin receptor activity | angiotensin type II receptor activity | galanin receptor activity | anaphylatoxin receptor activity | purinergic nucleotide receptor activity, G-protein coupled |	plasma membrane | integral to membrane |	ENSG00000134830 ENSP00000257267
PDEEVPESES	0.68	Cell cycle checkpoint protein RAD1 (EC 3.1.11.2) (DNA repair exonuclease rad1 homolog) (Rad1-like DNA damage checkpoint protein) (hRAD1).	DNA repair |	damaged DNA binding | exodeoxyribonuclease III activity |	nucleus |	ENSG00000113456 ENSP00000313467
VNIKKIFTDV	0.68	Potassium voltage-gated channel subfamily A member 3 (Voltage-gated potassium channel subunit Kv1.3) (HPCN3) (HGK5) (HuKIII) (HLK3).	ion transport | potassium ion transport | dicarboxylic acid transport |	voltage-gated ion channel activity | delayed rectifier potassium channel activity | protein binding | potassium ion binding | sodium:dicarboxylate symporter activity | voltage-gated potassium channel activity | ion channel activity |	membrane | integral to membrane | voltage-gated potassium channel complex |	ENSG00000177272 ENSP00000358784
IKTTVKELIS	0.68	Protein DEK.	regulation of transcription from RNA polymerase II promoter | signal transduction | viral genome replication | ossification | cell adhesion |	DNA binding | specific RNA polymerase II transcription factor activity | histone binding | nucleic acid binding |	nucleus |	ENSG00000124795 ENSP00000380414
WTVVEVETFH	0.68	Putative uncharacterized protein FLJ22184.	regulation of transcription, DNA-dependent | G-protein coupled receptor protein signaling pathway |	DNA binding | ligand-dependent nuclear receptor activity | structural constituent of cell wall |	integral to membrane | nucleus |	ENSG00000183248 ENSP00000330326
GRSGIYETRC	0.68	AP-2 complex subunit mu-1 (Adaptin-mu2) (AP-2 mu-2 chain) (Clathrin coat assembly protein AP50) (Clathrin coat-associated protein AP50) (Plasma membrane adaptor AP-2 50 kDa protein) (HA2 50 kDa subunit) (Clathrin assembly protein complex 2 medium chain).	intracellular protein transport | vesicle-mediated transport | regulation of defense response to virus by virus | transport |	protein binding | transporter activity | lipid binding |	plasma membrane | mitochondrion | cytosol | peroxisomal membrane | clathrin adaptor complex | clathrin coat of coated pit |	ENSG00000161203 ENSP00000292807
GSQSQVETEA	0.68	FK506-binding protein 4 (EC 5.2.1.8) (Peptidyl-prolyl cis-trans isomerase) (PPIase) (Rotamase) (p59 protein) (HSP-binding immunophilin) (HBI) (FKBP52 protein) (52 kDa FK506-binding protein) (FKBP59).	protein folding | steroid hormone receptor complex assembly | embryo implantation | protein complex localization | male sex differentiation |	peptidyl-prolyl cis-trans isomerase activity | ATP binding | GTP binding | FK506 binding | isomerase activity | protein binding, bridging | heat shock protein binding | glucocorticoid receptor binding | phosphoprotein binding |	nucleus | cytoplasm |	ENSG00000004478 ENSP00000001008
WTILELETQH	0.68	Uncharacterized protein KIAA1107.				ENSG00000069712 ENSP00000359404
LLSSIIYTYY	0.67	Interphotoreceptor matrix proteoglycan 1 precursor (Interphotoreceptor matrix proteoglycan of 150 kDa) (IPM-150) (Sialoprotein associated with cones and rods).				ENSG00000112706 ENSP00000358980
RRISSLESEV	0.67	Glutamate	ion transport | glutamate signaling pathway | transport |	magnesium ion binding | receptor activity | N-methyl-D-aspartate selective glutamate receptor activity | ion channel activity | extracellular-glutamate-gated ion channel activity | calcium ion binding | ionotropic glutamate receptor activity | transporter activity |	plasma membrane | membrane | integral to plasma membrane | cell junction | outer membrane-bounded periplasmic space | synapse | postsynaptic membrane |	ENSG00000161509 ENSP00000293190
AHFSSLESEV	0.67	Glutamate	startle response | ion transport | adult locomotory behavior | regulation of sensory perception of pain | transport |	magnesium ion binding | receptor activity | N-methyl-D-aspartate selective glutamate receptor activity | ion channel activity | extracellular-glutamate-gated ion channel activity | calcium ion binding | ionotropic glutamate receptor activity | transporter activity |	plasma membrane | membrane | integral to membrane | synaptosome | cell junction | outer membrane-bounded periplasmic space | synapse | postsynaptic membrane |	ENSG00000105464 ENSP00000263269
NHGHSMETSP	0.67	Zinc finger protein RFP (Ret finger protein) (Tripartite motif- containing protein 27) (RING finger protein 76).	negative regulation of transcription from RNA polymerase II promoter | transcription | regulation of transcription, DNA-dependent | spermatogenesis | cell proliferation | negative regulation of gene expression, epigenetic |	protein binding | zinc ion binding | metal ion binding | DNA binding | transmembrane receptor protein tyrosine kinase activity |	intracellular | integral to plasma membrane | membrane fraction | nucleus | cytoplasm | nucleoplasm | nuclear membrane |	ENSG00000112448 ENSP00000266119
NHGHSMETSP	0.67	Zinc finger protein RFP (Ret finger protein) (Tripartite motif- containing protein 27) (RING finger protein 76).	negative regulation of transcription from RNA polymerase II promoter | transcription | regulation of transcription, DNA-dependent | spermatogenesis | cell proliferation | negative regulation of gene expression, epigenetic |	protein binding | zinc ion binding | metal ion binding | DNA binding | transmembrane receptor protein tyrosine kinase activity |	intracellular | integral to plasma membrane | membrane fraction | nucleus | cytoplasm | nucleoplasm | nuclear membrane |	ENSG00000215641 ENSP00000383555
NHGHSMETSP	0.67	Zinc finger protein RFP (Ret finger protein) (Tripartite motif- containing protein 27) (RING finger protein 76).	negative regulation of transcription from RNA polymerase II promoter | transcription | regulation of transcription, DNA-dependent | spermatogenesis | cell proliferation | negative regulation of gene expression, epigenetic |	protein binding | zinc ion binding | metal ion binding | DNA binding | transmembrane receptor protein tyrosine kinase activity |	intracellular | integral to plasma membrane | membrane fraction | nucleus | cytoplasm | nucleoplasm | nuclear membrane |	ENSG00000204713 ENSP00000366404
FFWERWETMT	0.67	Uncharacterized protein C17orf58.				ENSG00000186665 ENSP00000334741
RQSILFSTEV	0.67	Breakpoint cluster region protein (EC 2.7.11.1) (Renal carcinoma antigen NY-REN-26).	protein amino acid phosphorylation | intracellular signaling cascade | brain development | regulation of Rho protein signal transduction | regulation of cell cycle | signal transduction |	protein serine/threonine kinase activity | guanyl-nucleotide exchange factor activity | Rho guanyl-nucleotide exchange factor activity | GTPase activator activity | kinase activity | transferase activity |	intracellular |	ENSG00000186716 ENSP00000303507
PLPPEEESWV	0.67	GAS2-like protein 2 (Growth arrest-specific protein 2-like 2) (GAS2- related protein on chromosome 17).	cell cycle arrest |		cytoplasm | cytoskeleton |	ENSG00000132139 ENSP00000254466
EEEESMETQE	0.67	Interleukin enhancer-binding factor 2 (Nuclear factor of activated T- cells 45 kDa).	transcription | immune response | positive regulation of transcription, DNA-dependent |	DNA binding | RNA polymerase II transcription factor activity | double-stranded RNA binding | protein binding | ATP binding | transferase activity | RNA binding |	nucleus | nucleolus |	ENSG00000143621 ENSP00000355011
PRSSNAETLY	0.67	Proteasome activator complex subunit 3 (Proteasome activator 28 subunit gamma) (PA28gamma) (PA28g) (Activator of multicatalytic protease subunit 3) (11S regulator complex subunit gamma) (REG-gamma) (Ki nuclear autoantigen).	anaphase-promoting complex-dependent proteasomal ubiquitin-dependent protein catabolic process | negative regulation of ubiquitin-protein ligase activity during mitotic cell cycle | positive regulation of ubiquitin-protein ligase activity during mitotic cell cycle |	proteasome activator activity | identical protein binding |	proteasome complex | cytosol | proteasome activator complex |	ENSG00000131467 ENSP00000293362
AVPMTKDTLV	0.66	PLAC8-like protein 1.				ENSG00000173261 ENSP00000309087
LSEPVCHTLS	0.66	Putative RNA-binding protein 3 (RNA-binding motif protein 3) (RNPL).				ENSG00000102317 ENSP00000346473
INLGVIGTER	0.66	Protein FAM106A.				ENSG00000205217 ENSP00000368530
QYKYVKITAS	0.66	Ran-binding protein 9 (RanBP9) (RanBP7) (Ran-binding protein M) (RanBPM) (BPM90) (BPM-L).	G-protein coupled receptor protein signaling pathway | cell adhesion |	hormone activity | nutrient reservoir activity | structural molecule activity |	integral to membrane | extracellular region | actin cytoskeleton |	ENSG00000010017 ENSP00000283152
DISSRIFTAD	0.66	ADP-ribosylation factor-like protein 2.	tubulin complex assembly | small GTPase mediated signal transduction | protein transport | intracellular protein transport |	nucleotide binding | GTPase inhibitor activity | protein binding | GTP binding |	intracellular |	ENSG00000213465 ENSP00000246747
VSAAIEETVD	0.66	Histone-lysine N-methyltransferase NSD3 (EC 2.1.1.43) (Nuclear SET domain-containing protein 3) (WHSC1-like protein 1) (Wolf-Hirschhorn syndrome candidate 1-like protein 1) (Whistle) (WHSC1-like 1 isoform 9 with methyltransferase activity to lysine).				ENSG00000147548 ENSP00000313410
AEAGVVESEN	0.66	Centromere protein S (CENP-S) (Apoptosis-inducing TAF9-like domain- containing protein 1).		DNA binding |		ENSG00000175279 ENSP00000340955
VNNLPVESWQ	0.66	AP-1 complex subunit gamma-like 2 (Gamma2-adaptin) (G2ad).	intracellular protein transport | vesicle-mediated transport | interspecies interaction between organisms | protein transport |	protein binding | protein transporter activity | binding |	plasma membrane | Golgi membrane | membrane | cytoplasm | endosome | Golgi apparatus | Golgi-associated vesicle | transport vesicle | AP-1 adaptor complex | endosome membrane | membrane coat | clathrin adaptor complex | cytoplasmic vesicle membrane | cytoplasmic vesicle |	ENSG00000213983 ENSP00000380309
LWCWWAETSS	0.66	Coiled-coil domain-containing protein 136 (Nasopharyngeal carcinoma- associated gene 6 protein).				ENSG00000128596 ENSP00000367956
EPFLQAETSN	0.66	Nuclear factor 1 B-type (Nuclear factor 1/B) (NF1-B) (NFI-B) (NF-I/B) (CCAAT-box-binding transcription factor) (CTF) (TGGCA-binding protein).	DNA replication | transcription | regulation of transcription, DNA-dependent |	transcription factor activity |	intracellular | nucleus | nucleolus |	ENSG00000147862 ENSP00000380709
GFGDPPETRT	0.66	Neurotensin receptor type 2 (NT-R-2) (Levocabastine-sensitive neurotensin receptor) (NTR2 receptor).	G-protein signaling, coupled to IP3 second messenger (phospholipase C activating) | regulation of membrane potential | G-protein coupled receptor protein signaling pathway |	receptor activity | neurotensin receptor activity, G-protein coupled | neuromedin U receptor activity |	membrane | integral to membrane |	ENSG00000169006 ENSP00000351538
VIIYAYETDL	0.65	3'(2'),5'-bisphosphate nucleotidase 1 (EC 3.1.3.7) (Bisphosphate 3'- nucleotidase 1) (PAP-inositol-1,4-phosphatase) (PIP).		inositol or phosphatidylinositol phosphatase activity |		ENSG00000162813 ENSP00000307087
NLKAGRETTV	0.65	Kinesin-like protein KIF1B (Klp).	microtubule-based movement |	microtubule motor activity | ATP binding |	microtubule associated complex |	ENSG00000054523 ENSP00000366287
THHRKIHTRV	0.65	Zinc finger protein 599.	transcription | regulation of transcription, DNA-dependent |	DNA binding | zinc ion binding | metal ion binding | nucleic acid binding |	intracellular | nucleus |	ENSG00000153896 ENSP00000333802
SRPHTNETSL	0.65	Colorectal mutant cancer protein (Protein MCC).	signal transduction | negative regulation of cell cycle |	receptor activity | protein binding | nucleotide binding |		ENSG00000171444 ENSP00000305617
QGFLLVETNG	0.65	Mannose-P-dolichol utilization defect 1 protein (Suppressor of Lec15 and Lec35 glycosylation mutation homolog) (SL15).				ENSG00000129255 ENSP00000352876
KLVIKTETTV	0.65	Ras association domain-containing protein 6.	signal transduction |	protein binding |		ENSG00000169435 ENSP00000303877
VQEGDFQTEV	0.65	Brain-specific angiogenesis inhibitor 3 precursor.	signal transduction | neuropeptide signaling pathway |	receptor activity | brain-specific angiogenesis inhibitor activity | G-protein coupled receptor activity | metallopeptidase activity | zinc ion binding |	plasma membrane | membrane | integral to membrane | proteinaceous extracellular matrix | cell surface |	ENSG00000135298 ENSP00000359630
PPDGDFQTEV	0.65	Brain-specific angiogenesis inhibitor 2 precursor.	signal transduction | neuropeptide signaling pathway |	receptor activity | brain-specific angiogenesis inhibitor activity | G-protein coupled receptor activity | metallopeptidase activity | zinc ion binding |	plasma membrane | membrane | integral to membrane | proteinaceous extracellular matrix |	ENSG00000121753 ENSP00000381548
VYEVPVETKF	0.65	Chloride anion exchanger (Protein DRA) (Down-regulated in adenoma) (Solute carrier family 26 member 3).	transport | anion transport | excretion | sulfate transport | heme transport | cytochrome complex assembly |	transcription factor activity | transcription cofactor activity | transporter activity | secondary active sulfate transmembrane transporter activity | antiporter activity | chloride ion binding | heme transporter activity |	membrane | integral to membrane | membrane fraction |	ENSG00000091138 ENSP00000345873
VTVSGNETME	0.65	Transcription factor Sp3 (SPR-2).	natural killer cell differentiation | transcription | regulation of transcription, DNA-dependent | B cell differentiation | T cell differentiation | erythrocyte differentiation | monocyte differentiation | granulocyte differentiation | homoiothermy | response to freezing |	DNA binding | chromatin binding | double-stranded DNA binding | protein binding | zinc ion binding | metal ion binding | ice binding |	intracellular | nucleus |	ENSG00000172845 ENSP00000310301
TCILTIESKN	0.65	Nexilin (F-actin binding protein) (Nelin).	regulation of cell migration | regulation of cytoskeleton organization |	actin filament binding |	cytoplasm | cytoskeleton | cell-substrate adherens junction | cell junction |	ENSG00000162614 ENSP00000333938
RPGFASESKV	0.64	Beta-1 adrenergic receptor (Beta-1 adrenoceptor) (Beta-1 adrenoreceptor).	positive regulation of heart rate by epinephrine-norepinephrine | positive regulation of the force of heart contraction by epinephrine-norepinephrine | diet induced thermogenesis | vasodilation by norepinephrine-epinephrine involved in regulation of systemic arterial blood pressure | signal transduction | G-protein coupled receptor protein signaling pathway | G-protein signaling, adenylate cyclas…	receptor activity | G-protein coupled receptor activity | beta1-adrenergic receptor activity | protein binding | adrenoceptor activity | dopamine receptor activity | histamine receptor activity |	plasma membrane | integral to membrane | integral to plasma membrane | membrane fraction |	ENSG00000043591 ENSP00000358301
LPPPESESKV	0.64	G protein-activated inward rectifier potassium channel 3 (GIRK3) (Potassium channel, inwardly rectifying subfamily J member 9) (Inwardly rectifier K(+) channel Kir3.3).	ion transport | potassium ion transport |	voltage-gated ion channel activity | protein binding | G-protein activated inward rectifier potassium channel activity | potassium ion binding |	membrane | integral to membrane |	ENSG00000162728 ENSP00000357067
REEPDHSTEV	0.64	similar to chemokine (C-C motif) receptor-like 2	G-protein coupled receptor protein signaling pathway |	C-C chemokine receptor activity | angiotensin type II receptor activity | neuropeptide Y receptor activity |	integral to membrane |	ENSG00000215775 ENSP00000383677
REEPDHSTEV	0.64	C-C chemokine receptor-like 2 (Putative MCP-1 chemokine receptor) (Chemokine receptor CCR11) (Chemokine receptor X).	chemotaxis | signal transduction | G-protein coupled receptor protein signaling pathway |	receptor activity | G-protein coupled receptor activity | C-C chemokine receptor activity | angiotensin type II receptor activity | neuropeptide Y receptor activity |	plasma membrane | integral to membrane | integral to plasma membrane |	ENSG00000121797 ENSP00000381994
TRRFQTETWA	0.64	NADPH-dependent diflavin oxidoreductase 1 (EC 1.6.-.-) (Novel reductase 1) (NADPH-dependent FMN and FAD containing oxidoreductase).		iron ion binding | electron carrier activity | FMN binding | oxidoreductase activity |		ENSG00000188566 ENSP00000360576
GGDPNEETPM	0.64	P2Y purinoceptor 12 (P2Y12) (P2Y12 platelet ADP receptor) (P2Y(ADP)) (ADP-glucose receptor) (ADPG-R) (P2Y(AC)) (P2Y(cyc)) (P2T(AC)) (SP1999).	signal transduction | G-protein coupled receptor protein signaling pathway | G-protein signaling, coupled to cAMP nucleotide second messenger | platelet activation | chemotaxis |	adenosine receptor activity, G-protein coupled | platelet ADP receptor activity | receptor activity | angiotensin type II receptor activity | platelet activating factor receptor activity | purinergic nucleotide receptor activity, G-protein coupled |	plasma membrane | membrane | integral to membrane |	ENSG00000169313 ENSP00000307259
HSEIPDETPK	0.64	CF052_HUMAN Isoform 2 of Q5T4I8 - Homo sapiens (Human)				ENSG00000137434 ENSP00000382411
RKEKMKHSEV	0.64	Leucine-rich repeat and IQ domain-containing protein 3 (Leucine-rich repeat-containing protein 44).		protein binding |		ENSG00000162620 ENSP00000359948
LDENDKESEL	0.63	Slp homolog lacking C2 domains b (SlaC2-b) (Exophilin-5).	intracellular protein transport |	protein binding | Rab GTPase binding | zinc ion binding |		ENSG00000110723 ENSP00000265843
EKMFSSEKIM	0.63	Transmembrane protein 87B precursor.			membrane | integral to membrane |	ENSG00000153214 ENSP00000283206
SILDSAETKN	0.63	Kynureninase (EC 3.7.1.3) (L-kynurenine hydrolase).	tryptophan catabolic process | metabolic process | NAD biosynthetic process | quinolinate biosynthetic process | response to interferon-gamma | response to vitamin B6 | anthranilate metabolic process |	hydrolase activity | pyridoxal phosphate binding | kynureninase activity | protein homodimerization activity |	mitochondrion | cytosol | soluble fraction | cytoplasm |	ENSG00000115919 ENSP00000264170
YCACRSKTIK	0.63	Platelet glycoprotein 4 (Platelet glycoprotein IV) (GPIV) (Glycoprotein IIIb) (GPIIIB) (Leukocyte differentiation antigen CD36) (CD36 antigen) (PAS IV) (PAS-4) (Platelet collagen receptor) (Fatty acid translocase) (FAT) (Thrombospondin receptor).	positive regulation of cell-matrix adhesion | transport | cell adhesion | nitric oxide mediated signal transduction | blood coagulation | plasma membrane long-chain fatty acid transport | cGMP-mediated signaling | lipoprotein transport | apoptotic cell clearance |	receptor activity | low-density lipoprotein receptor activity | lipoprotein binding |	plasma membrane | membrane | lysosome | integral to plasma membrane | membrane fraction | Golgi apparatus | platelet alpha granule membrane |	ENSG00000135218 ENSP00000308165
NHGTGNHTAQ	0.63	Serine/threonine-protein phosphatase 2B catalytic subunit beta isoform (EC 3.1.3.16) (Calmodulin-dependent calcineurin A subunit beta isoform) (CAM-PRP catalytic subunit).	protein amino acid dephosphorylation | heart development | T cell differentiation |	protein serine/threonine phosphatase activity | iron ion binding | hydrolase activity |		ENSG00000107758 ENSP00000378306
LKRGTSETRF	0.62	Transmembrane protein 200A.			membrane | integral to membrane |	ENSG00000164484 ENSP00000376224
GLKSNKFTWF	0.62	Peptidase inhibitor R3HDML precursor (Cysteine-rich secretory protein R3HDML).		endopeptidase inhibitor activity |	extracellular region |	ENSG00000101074 ENSP00000217043
ADTHKKMTEF	0.62	Zinc finger CCCH-type with G patch domain-containing protein (Zinc finger CCCH domain-containing protein 9) (G patch domain-containing protein 6).		nucleic acid binding | zinc ion binding | metal ion binding |	intracellular |	ENSG00000197114 ENSP00000332013
LNTVSIMTCK	0.62	Probable E3 ubiquitin-protein ligase HECTD2 (EC 6.3.2.-) (HECT domain- containing protein 2).				ENSG00000165338 ENSP00000360746
HSATSVHTSV	0.62	Myotubularin-related protein 1 (EC 3.1.3.-).	dephosphorylation |	phosphatidylinositol-3-phosphatase activity | protein tyrosine phosphatase activity | hydrolase activity | phosphatase activity | ATP binding | phosphotransferase activity, alcohol group as acceptor |	plasma membrane | cytoplasm |	ENSG00000063601 ENSP00000359417
FQHCFQETFT	0.62	Submaxillary gland androgen-regulated protein 3 homolog B precursor (Proline-rich protein 3) (Proline-rich peptide P-B)	G-protein coupled receptor protein signaling pathway |	nutrient reservoir activity |	integral to membrane |	ENSG00000171201 ENSP00000370418
RHGSCVETSL	0.62	Transmembrane protein 151B (Transmembrane protein 193).			membrane | integral to membrane |	ENSG00000178233 ENSP00000373463
SPLHSVETSL	0.62	Plasma membrane calcium-transporting ATPase 3 (EC 3.6.3.8) (PMCA3) (Plasma membrane calcium pump isoform 3) (Plasma membrane calcium ATPase isoform 3).	cation transport | calcium ion transport | metabolic process | transport |	nucleotide binding | magnesium ion binding | calcium-transporting ATPase activity | calcium ion binding | calmodulin binding | ATP binding | hydrolase activity | hydrolase activity, acting on acid anhydrides, catalyzing transmembrane movement of substances | ATPase activity, coupled to transmembrane movement of ions, phosphorylative mechanism | catalytic activity | calcium ion transmembrane trans…	plasma membrane | membrane | integral to membrane | Golgi apparatus |	ENSG00000067842 ENSP00000263519
VLATAIEICV	0.62	Serine/threonine-protein kinase SBK1 (EC 2.7.11.1) (SH3-binding kinase 1).	protein amino acid phosphorylation |	nucleotide binding | protein serine/threonine kinase activity | protein binding | ATP binding | transferase activity | protein kinase activity | protein tyrosine kinase activity |	cytoplasm |	ENSG00000188322 ENSP00000343248
ASTPSSEVIS	0.62	Uncharacterized protein DKFZP434B061.				ENSG00000212857 ENSP00000375387
ILGVQPDTED	0.62	Protein C-ets-2.	skeletal development | regulation of transcription, DNA-dependent |	protein binding | sequence-specific DNA binding |	nucleus |	ENSG00000157557 ENSP00000354194
LRAEKSITAS	0.62	39S ribosomal protein L44, mitochondrial precursor (EC 3.1.26.-) (L44mt) (MRP-L44).	RNA processing |	double-stranded RNA binding | endonuclease activity | ribonuclease III activity | protein binding | hydrolase activity | RNA binding |	intracellular | mitochondrion | ribosome |	ENSG00000135900 ENSP00000258383
LRAGYSELEE	0.62	26 proteasome complex subunit DSS1 (Split hand/foot malformation type 1 protein) (Deleted in split hand/split foot protein 1) (Split hand/foot deleted protein 1).				ENSG00000127922 ENSP00000385301
GAYSKSYTLV	0.61	Down syndrome cell adhesion molecule-like protein 1 precursor (Down syndrome cell adhesion molecule 2).	cell adhesion | brain development | embryonic skeletal morphogenesis | cell-cell adhesion | protein amino acid phosphorylation |	protein binding | protein homodimerization activity | vascular endothelial growth factor receptor activity | ATP binding |	membrane | integral to membrane | cell surface |	ENSG00000177103 ENSP00000315465
NPYAKSYTLV	0.61	Down syndrome cell adhesion molecule precursor (CHD2).	cell adhesion | nervous system development | protein amino acid phosphorylation |	protein binding | vascular endothelial growth factor receptor activity | ATP binding |	plasma membrane | extracellular region | integral to plasma membrane | membrane fraction |	ENSG00000171587 ENSP00000385342
LQAAGPETKL	0.61	StAR-related lipid transfer protein 8 (StARD8) (START domain- containing protein 8) (START-GAP3) (Deleted in liver cancer 3) (DLC- 3).	signal transduction |	GTPase activator activity |	intracellular | cell junction |	ENSG00000130052 ENSP00000252336
PHTEYIESSP	0.61	microtubule-associated protein 6 isoform 1		calmodulin binding | microtubule binding |	cytoplasm | Golgi apparatus | cytoskeleton | microtubule |	ENSG00000171533 ENSP00000307093
INKVYFHTKK	0.61	Olfactory receptor 5T2.	signal transduction | G-protein coupled receptor protein signaling pathway |	receptor activity | olfactory receptor activity |	plasma membrane | integral to membrane |	ENSG00000181718 ENSP00000323688
VCLGISSTEN	0.61	Extracellular matrix protein FRAS1 precursor.				ENSG00000138759 ENSP00000264899
SSGCCSSTWN	0.61	Protein fuzzy homolog.				ENSG00000010361 ENSP00000366296
PTDVLFESNR	0.61	Chloride channel protein 6 (ClC-6).	chloride transport | tetracycline transport | response to antibiotic |	voltage-gated chloride channel activity | tetracycline:hydrogen antiporter activity | ion channel activity |	membrane | integral to membrane |	ENSG00000011021 ENSP00000308367
YPSLHIYTYP	0.61	Cytosolic carboxypeptidase 2 (EC 3.4.17.-) (ATP/GTP-binding protein- like 2).	proteolysis |	metallocarboxypeptidase activity | peptidase activity | metallopeptidase activity | zinc ion binding | metal ion binding |	cytoplasm |	ENSG00000165923 ENSP00000298861
ERKLSSESQV	0.61	Low-density lipoprotein receptor-related protein 4 precursor (Multiple epidermal growth factor-like domains 7).		receptor activity | calcium ion binding |	membrane |	ENSG00000134569 ENSP00000367888
KGKDSKESKK	0.61	Sodium channel protein type 9 subunit alpha (Sodium channel protein type IX subunit alpha) (Voltage-gated sodium channel subunit alpha Nav1.7) (Neuroendocrine sodium channel) (hNE-Na) (Peripheral sodium channel 1).	sodium ion transport | calcium ion transport | potassium ion transport | ion transport |	voltage-gated sodium channel activity | voltage-gated calcium channel activity | voltage-gated potassium channel activity | calcium ion binding | ion channel activity |	voltage-gated sodium channel complex | membrane | voltage-gated calcium channel complex | voltage-gated potassium channel complex |	ENSG00000169432 ENSP00000304748
QSRLIKFTNK	0.61	HCCC11_v1 (HCC-related HCC-C11_v3) (HCCC11_v2) (HCCC11).				ENSG00000204949 ENSP00000367314
AQQAVKRTAH	0.61	Dolichyl-diphosphooligosaccharide--protein glycosyltransferase subunit 2 precursor (EC 2.4.1.119) (Dolichyl-diphosphooligosaccharide--protein glycosyltransferase 63 kDa subunit) (Ribophorin-2) (Ribophorin II) (RPN-II) (RIBIIR).	protein amino acid N-linked glycosylation via asparagine |	dolichyl-diphosphooligosaccharide-protein glycotransferase activity |	endoplasmic reticulum membrane | oligosaccharyltransferase complex |	ENSG00000118705 ENSP00000345904
NEERNFSTIS	0.61	Vesicular glutamate transporter 3 (VGluT3) (Solute carrier family 17 member 8).	ion transport | sodium ion transport | neurotransmitter transport | L-glutamate transport | transport |	transporter activity | L-glutamate transmembrane transporter activity | symporter activity | sodium ion binding |	membrane | integral to membrane | synaptosome | cell junction | synaptic vesicle membrane | cytoplasmic vesicle | synapse |	ENSG00000179520 ENSP00000316909
VLLKEFSTIS	0.61	Uncharacterized protein C10orf76.		binding |	membrane | integral to membrane |	ENSG00000120029 ENSP00000359050
PTHIIVETMM	0.6	Sodium- and chloride-dependent taurine transporter.	beta-alanine transport | neurotransmitter transport | taurine transport | amino acid metabolic process |	beta-alanine transmembrane transporter activity | taurine:sodium symporter activity | symporter activity | neurotransmitter:sodium symporter activity |	membrane | integral to plasma membrane |	ENSG00000131389 ENSP00000354107
RGHPPAETLP	0.6	Mitochondrial GTPase 1, mitochondrial precursor (GTP-binding protein 7).		nucleotide binding | GTP binding |	intracellular | mitochondrion |	ENSG00000148824 ENSP00000323047
RSIPQSATWK	0.6	Transcriptional repressor p66-alpha (Hp66alpha) (GATA zinc finger domain-containing protein 2A).	regulation of transcription, DNA-dependent |	transcription factor activity | zinc ion binding | sequence-specific DNA binding |	nucleus |	ENSG00000167491 ENSP00000252577
AAITEKETHF	0.6	Sodium- and chloride-dependent GABA transporter 3.	neurotransmitter transport | spermidine biosynthetic process |	neurotransmitter:sodium symporter activity | gamma-aminobutyric acid:sodium symporter activity | symporter activity | adenosylmethionine decarboxylase activity |	membrane | integral to plasma membrane |	ENSG00000132164 ENSP00000254488
MSSGSQHTNV	0.6	Transmembrane protein 16B.	ion transport |	ion channel activity | chloride channel activity | calcium ion binding | chloride ion binding |	membrane | integral to membrane |	ENSG00000047617 ENSP00000314048
KEHICFEKWW	0.6	Oxidoreductase NAD-binding domain-containing protein 1 precursor (EC 1.-.-.-).	oxidation reduction |	electron carrier activity | oxidoreductase activity |		ENSG00000154814 ENSP00000285083
SDPKLFEMIK	0.6	Ubiquitously transcribed Y chromosome tetratricopeptide repeat protein (Ubiquitously transcribed TPR protein on the Y chromosome).				ENSG00000183878 ENSP00000355420
GGRDQQETNL	0.6	Sodium/iodide cotransporter (Na(+)/I(-) cotransporter) (Sodium-iodide symporter) (Na(+)/I(-)-symporter) (Solute carrier family 5 member 5).	ion transport | sodium ion transport | transport |	transporter activity | sodium:iodide symporter activity | iodide transmembrane transporter activity | symporter activity | sodium ion binding |	membrane | integral to membrane |	ENSG00000105641 ENSP00000222248
QGLGPSHTQS	0.6	Fibroblast growth factor receptor 3 precursor (EC 2.7.10.1) (FGFR-3) (CD333 antigen).		receptor activity |		ENSG00000068078 ENSP00000323596
APMECQESWK	0.6	Hyaluronan mediated motility receptor (Intracellular hyaluronic acid- binding protein) (Receptor for hyaluronan-mediated motility) (CD168 antigen).		receptor activity |		ENSG00000072571 ENSP00000377492
GHIPSIYTDT	0.6	Zinc finger protein GLIS1 (GLI-similar 1).	negative regulation of transcription from RNA polymerase II promoter | regulation of transcription, DNA-dependent | positive regulation of transcription | positive regulation of transcription from RNA polymerase II promoter |	DNA binding | specific RNA polymerase II transcription factor activity | zinc ion binding | metal ion binding |	intracellular | nucleus | cytoplasm |	ENSG00000174332 ENSP00000309653
WVEKGKCTIL	0.6	Guanine nucleotide-binding protein G(I)/G(S)/G(O) subunit gamma-13 precursor.	signal transduction | G-protein signaling, coupled to IP3 second messenger (phospholipase C activating) | hormone-mediated signaling | sensory perception of taste | G-protein coupled receptor protein signaling pathway |	GTPase activity | signal transducer activity |	plasma membrane | heterotrimeric G-protein complex |	ENSG00000127588 ENSP00000248150
LRNLVPRTES	0.6	Cathelicidin antimicrobial peptide precursor (18 kDa cationic antimicrobial protein) (CAP-18) (hCAP-18)	defense response to bacterium | defense response |		extracellular region |	ENSG00000164047 ENSP00000296435
DMIATKCTCR	0.6	Growth/differentiation factor 9 precursor (GDF-9).	transforming growth factor beta receptor signaling pathway | female gamete generation |	cytokine activity | growth factor activity |	extracellular region | extracellular space |	ENSG00000164404 ENSP00000367942
YLWSLVDTEW	0.6	Kinetochore protein Spc24 (hSpc24).	cell cycle | mitosis | cell division |	protein binding |	condensed chromosome kinetochore | nucleus |	ENSG00000161888 ENSP00000293743
GSAPAIESVD	0.6	Gamma-taxilin (Lipopolysaccharide-specific response protein 5).	negative regulation of transcription from RNA polymerase II promoter |	protein binding | transcription repressor activity |	nucleus | cytoplasm | NuRD complex |	ENSG00000086712 ENSP00000369465
YDETSFELED	0.59	Serine palmitoyltransferase 3 (EC 2.3.1.50) (Long chain base biosynthesis protein 3) (LCB 3) (Serine-palmitoyl-CoA transferase 3) (SPT 3).	biosynthetic process | metabolic process |	serine C-palmitoyltransferase activity | acyltransferase activity | transferase activity, transferring nitrogenous groups | pyridoxal phosphate binding | transferase activity |	membrane | integral to membrane | endoplasmic reticulum | endoplasmic reticulum membrane |	ENSG00000172296 ENSP00000381968
GWATAHWTYK	0.59	Zinc finger and BTB domain-containing protein 9.	transcription | regulation of transcription, DNA-dependent |	DNA binding | protein binding | zinc ion binding | metal ion binding | nucleic acid binding |	intracellular | nucleus |	ENSG00000213588 ENSP00000378503
GNPEVVRTIH	0.59	Zinc finger protein ZIC 5 (Zinc finger protein of the cerebellum 5).		nucleic acid binding | zinc ion binding |	intracellular | nucleus |	ENSG00000139800 ENSP00000380593
DTMEKSESLM	0.59	Gamma-aminobutyric acid receptor subunit alpha-4 precursor (GABA(A) receptor subunit alpha-4).	ion transport | chloride transport | gamma-aminobutyric acid signaling pathway | transport |	GABA-A receptor activity | ion channel activity | extracellular ligand-gated ion channel activity | chloride channel activity | benzodiazepine receptor activity | chloride ion binding | neurotransmitter receptor activity |	plasma membrane | membrane | integral to membrane | integral to plasma membrane | cell junction | synapse | postsynaptic membrane |	ENSG00000109158 ENSP00000264318
PKRPFVESNV	0.59	Protein TANC2 (Tetratricopeptide repeat, ankyrin repeat and coiled- coil domain-containing protein 2).		binding |		ENSG00000170921 ENSP00000374171
RTVHMFETFL	0.59	ATPase family AAA domain-containing protein 2B.		nucleotide binding | ATP binding | nucleoside-triphosphatase activity |		ENSG00000119778 ENSP00000370412
LMKRAFSTEK	0.59	Actin-related protein 10 (hARP11).	microtubule-based movement |	structural molecule activity | protein binding |	cytoplasm | cytoskeleton | dynactin complex |	ENSG00000131966 ENSP00000254286
LFNPPEESEK	0.59	UPF0287 protein C16orf61.				ENSG00000103121 ENSP00000219400
VEIMEEESEQ	0.59	Ubiquitin carboxyl-terminal hydrolase 14 (EC 3.1.2.15) (Ubiquitin thioesterase 14) (Ubiquitin-specific-processing protease 14) (Deubiquitinating enzyme 14).	protein modification process | ubiquitin-dependent protein catabolic process |	ubiquitin thiolesterase activity | peptidase activity | cysteine-type peptidase activity |	cytoplasm |	ENSG00000101557 ENSP00000373083
QNSSGIEKYN	0.59	Platelet-activating factor acetylhydrolase precursor (EC 3.1.1.47) (PAF acetylhydrolase) (PAF 2-acylhydrolase) (LDL-associated phospholipase A2) (LDL-PLA(2)) (2-acetyl-1-alkylglycerophosphocholine esterase) (1-alkyl-2-acetylglycerophosphocholine esterase)	inflammatory response | lipid catabolic process |	1-alkyl-2-acetylglycerophosphocholine esterase activity | phospholipid binding | hydrolase activity |	extracellular region | 2-acetyl-1-alkylglycerophosphocholine esterase complex |	ENSG00000146070 ENSP00000274793
APAMSNETMP	0.58	Solute carrier family 13 member 1 (Renal sodium/sulfate cotransporter) (Na(+)/sulfate cotransporter) (hNaSi-1).	ion transport | sodium ion transport | sulfate transport |	transporter activity | symporter activity | sodium ion binding |	membrane | integral to membrane |	ENSG00000081800 ENSP00000194130
GTMFLRETSL	0.58	Guanylate cyclase soluble subunit alpha-2 (EC 4.6.1.2) (GCS-alpha-2).	cGMP biosynthetic process | intracellular signaling cascade | homoiothermy | response to freezing | cyclic nucleotide biosynthetic process |	guanylate cyclase activity | heme binding | ice binding | phosphorus-oxygen lyase activity |	cytoplasm |	ENSG00000152402 ENSP00000344874
ISLQKINTSK	0.58	Transient receptor potential cation channel subfamily M member 3 (Long transient receptor potential channel 3) (LTrpC3) (Melastatin-2) (MLSN2).		receptor activity |		ENSG00000083067 ENSP00000346495
TGVQTCRTSV	0.58	Endosialin precursor (Tumor endothelial marker 1) (CD248 antigen).		binding | calcium ion binding | sugar binding |	membrane | integral to membrane | proteinaceous extracellular matrix | cytoplasm |	ENSG00000174807 ENSP00000308117
SDTLSFATWC	0.58	Tetratricopeptide repeat protein 4 (TPR repeat protein 4).		binding |		ENSG00000184313 ENSP00000379044
DRVKGKCTLM	0.58	GTP-binding protein Di-Ras1 (Distinct subgroup of the Ras family member 1) (Ras-related inhibitor of cell growth) (Rig protein) (Small GTP-binding tumor suppressor 1).	small GTPase mediated signal transduction | intracellular protein transport | nucleocytoplasmic transport | signal transduction | protein transport |	nucleotide binding | GTP binding | GTPase activity | protein binding |	plasma membrane | intracellular |	ENSG00000176490 ENSP00000325836
TNPRAISTDV	0.58	UPF0417 protein C1orf76 (Neuroblastoma-derived secretory protein).			membrane | integral to membrane |	ENSG00000143340 ENSP00000354891
ARSRSISTDV	0.58	UPF0417 protein C9orf166.			membrane | integral to membrane |	ENSG00000196990 ENSP00000349336
ARSRSISTDV	0.58	Uncharacterized protein ENSP00000383515.				ENSG00000215611 ENSP00000383515
NDPAWDETNL	0.58	Rho guanine nucleotide exchange factor 7 (PAK-interacting exchange factor beta) (Beta-Pix) (COOL-1) (p85).	intracellular signaling cascade | regulation of Rho protein signal transduction |	guanyl-nucleotide exchange factor activity | Rho guanyl-nucleotide exchange factor activity |	intracellular | nucleolus |	ENSG00000102606 ENSP00000218789
HKLLFWVTEV	0.58	Nucleoporin Nup37 (p37).	protein transport | mRNA transport | intracellular protein transmembrane transport |		nucleus | nuclear pore |	ENSG00000075188 ENSP00000251074
SFISKKEWYV	0.58	Poliovirus receptor-related protein 1 precursor (Herpes virus entry mediator C) (HveC) (Nectin-1) (Herpesvirus Ig-like receptor) (HIgR) (CD111 antigen).	homophilic cell adhesion | heterophilic cell adhesion | interspecies interaction between organisms |	protein binding | coreceptor activity | protein homodimerization activity |	plasma membrane | extracellular region |	ENSG00000110400 ENSP00000264025
ESRLSAETVQ	0.58	Receptor-type tyrosine-protein phosphatase R precursor (EC 3.1.3.48) (Protein-tyrosine phosphatase PCPTP1) (NC-PTPCOM1) (Ch-1PTPase).	protein amino acid dephosphorylation | dephosphorylation |	protein tyrosine phosphatase activity | hydrolase activity | phosphatase activity |		ENSG00000153233 ENSP00000368054
RQSSPAETVD	0.58	Putative uncharacterized protein C10orf115.				ENSG00000204566 ENSP00000382705
PDEDVDESES	0.58	Crooked neck-like protein 1 (Crooked neck homolog) (hCrn).	spliceosome assembly | mRNA processing | RNA splicing | RNA processing |	RNA binding |	intracellular | nucleus | cytoplasm | spliceosome | nuclear speck |	ENSG00000101343 ENSP00000366544
STEETDESET	0.58	Uncharacterized protein C11orf49.				ENSG00000149179 ENSP00000278460
PNPVDDESWD	0.58	Probable ATP-dependent RNA helicase DDX4 (EC 3.6.1.-) (DEAD box protein 4) (Vasa homolog).		nucleic acid binding | ATP binding | ATP-dependent helicase activity | helicase activity |		ENSG00000152670 ENSP00000334167
CLDTSRETDL	0.58	Potassium voltage-gated channel subfamily A member 5 (Voltage-gated potassium channel subunit Kv1.5) (HK2) (HPCN1).	ion transport | regulation of membrane potential | negative regulation of potassium ion transport | potassium ion transport | cell adhesion |	voltage-gated ion channel activity | delayed rectifier potassium channel activity | protein binding | potassium channel inhibitor activity | potassium ion binding | voltage-gated potassium channel activity | ion channel activity | structural molecule activity |	plasma membrane | membrane | integral to membrane | Golgi apparatus | voltage-gated potassium channel complex | actin cytoskeleton |	ENSG00000130037 ENSP00000252321
RRTQRKETVA	0.58	Glutamate receptor, ionotropic kainate 1 precursor (Glutamate receptor 5) (GluR-5) (GluR5) (Excitatory amino acid receptor 3) (EAA3).	ion transport | synaptic transmission |	receptor activity | cation channel activity | kainate selective glutamate receptor activity | ionotropic glutamate receptor activity | extracellular-glutamate-gated ion channel activity | ion channel activity |	membrane |	ENSG00000171189 ENSP00000327687
CEAISIEIAS	0.58	Heat shock 70 kDa protein 14 (Heat shock protein HSP60) (HSP70-like protein 1).		nucleotide binding | ATP binding |		ENSG00000187522 ENSP00000367623
SSSLAKDTSS	0.58	Vasopressin V2 receptor (Renal-type arginine vasopressin receptor) (Antidiuretic hormone receptor) (AVPR V2).	signal transduction | G-protein coupled receptor protein signaling pathway | G-protein signaling, coupled to cAMP nucleotide second messenger | activation of adenylate cyclase activity | excretion | hemostasis |	receptor activity | G-protein coupled receptor activity | vasopressin receptor activity |	plasma membrane | integral to membrane | endoplasmic reticulum | integral to plasma membrane | endosome | Golgi apparatus |	ENSG00000126895 ENSP00000351805
GSDGTVRTWS	0.58	Sperm-associated antigen 16 protein (Pf20 protein homolog).	cell projection organization |		cytoplasm | cilium | flagellum |	ENSG00000144451 ENSP00000332592
KMQASIEKAH	0.57	Nucleophosmin (NPM) (Nucleolar phosphoprotein B23) (Numatrin) (Nucleolar protein NO38).	centrosome cycle | cell aging | negative regulation of cell proliferation |	nucleic acid binding | NF-kappaB binding | unfolded protein binding |	nucleus | cytoplasm | centrosome |	ENSG00000181163 ENSP00000377408
IKHQLIHTRE	0.57	Zinc finger protein 16 (Zinc finger protein KOX9).	transcription | regulation of transcription, DNA-dependent |	nucleic acid binding | zinc ion binding | metal ion binding | DNA binding |	intracellular | nucleus |	ENSG00000170631 ENSP00000276816
CETSANHTEL	0.57	Protein canopy homolog 1.				ENSG00000146910 ENSP00000384514
EVPYVRYTIR	0.57	Ubiquitin-like modifier-activating enzyme 1 (Ubiquitin-activating enzyme E1) (Protein A1S9).	protein modification process | metabolic process | ubiquitin-dependent protein catabolic process |	binding | small protein activating enzyme activity | ATP binding | nucleotide binding | protein binding | ligase activity | catalytic activity |	nucleus | cytoplasm |	ENSG00000130985 ENSP00000366568
LSGTIQITWQ	0.57					ENSG00000212879 ENSP00000384383
TKWNENESYS	0.57	Integrin alpha-6 precursor (VLA-6) (CD49f antigen)	cell-substrate junction assembly | cell adhesion | integrin-mediated signaling pathway |	receptor activity | calcium ion binding | protein binding |	membrane | integral to membrane | integrin complex |	ENSG00000091409 ENSP00000264106
RPVSQNFTAV	0.57	Uncharacterized protein C10orf46.	ubiquitin-dependent protein catabolic process |	ubiquitin protein ligase binding |	cullin-RING ubiquitin ligase complex |	ENSG00000151893 ENSP00000342487
PLLENAETPQ	0.57	Son of sevenless homolog 2 (SOS-2).	regulation of Rho protein signal transduction | regulation of small GTPase mediated signal transduction | small GTPase mediated signal transduction | nucleosome assembly |	DNA binding | Rho guanyl-nucleotide exchange factor activity | protein binding | guanyl-nucleotide exchange factor activity |	intracellular | nucleosome | nucleus |	ENSG00000100485 ENSP00000216373
AARRSLETRS	0.57	CUG-BP- and ETR-3-like factor 5 (CELF-5) (Bruno-like protein 5) (RNA- binding protein BRUNOL-5).		nucleic acid binding | RNA binding |		ENSG00000161082 ENSP00000335182
KSRKSSVTEE	0.57	UPF0555 protein KIAA0776.		protein binding |		ENSG00000014123 ENSP00000358283
GSRNTSVTWS	0.57	C-C motif chemokine 3-like 1 precursor (Small-inducible cytokine A3- like 1) (Tonsillar lymphocyte LD78 beta protein) (LD78-beta(1-70)) (G0/G1 switch regulatory protein 19-2) (G0S19-2 protein) (PAT 464.2)				ENSG00000205021 ENSP00000377994
GSRNTSVTWS	0.57	C-C motif chemokine 3-like 1 precursor (Small-inducible cytokine A3- like 1) (Tonsillar lymphocyte LD78 beta protein) (LD78-beta(1-70)) (G0/G1 switch regulatory protein 19-2) (G0S19-2 protein) (PAT 464.2)				ENSG00000205017 ENSP00000377982
GSRNTSVTWS	0.57	C-C motif chemokine 3-like 1 precursor (Small-inducible cytokine A3- like 1) (Tonsillar lymphocyte LD78 beta protein) (LD78-beta(1-70)) (G0/G1 switch regulatory protein 19-2) (G0S19-2 protein) (PAT 464.2)				ENSG00000215629 ENSP00000383541
LFLIKVNTEN	0.57	NudC domain-containing protein 1 (Chronic myelogenous leukemia tumor antigen 66) (Tumor antigen CML66).	immune response |			ENSG00000120526 ENSP00000239690
ENEELPCTEP	0.56	SAM domain-containing protein C14orf174.	G-protein coupled receptor protein signaling pathway |	histamine receptor activity |	integral to membrane |	ENSG00000100583 ENSP00000216471
STCILQETSL	0.56	Sodium-dependent multivitamin transporter (Na(+)-dependent multivitamin transporter) (Solute carrier family 5 member 6).	ion transport | sodium ion transport | transport |	transporter activity | sodium-dependent multivitamin transmembrane transporter activity | symporter activity | sodium ion binding |	membrane | integral to plasma membrane | membrane fraction |	ENSG00000138074 ENSP00000384853
DLKSIKWTQH	0.56	Cysteine desulfurase, mitochondrial precursor (EC 2.8.1.7).	metabolic process | amino acid metabolic process |	catalytic activity | pyridoxal phosphate binding | lyase activity |	mitochondrion | mitochondrial matrix |	ENSG00000078872 ENSP00000380570
KLKRYIHTLG	0.56	Uncharacterized protein C1orf112.				ENSG00000000460 ENSP00000286031
GVKTQKENAD	0.56	suppression of tumorigenicity 7-like isoform 3				ENSG00000007341 ENSP00000358682
GFRSWKENAQ	0.56	Bromodomain and WD repeat-containing protein 1 (WD repeat-containing protein 9).	regulation of transcription from RNA polymerase II promoter | transcription |	protein binding | transcription regulator activity |	nucleus | cytoplasm |	ENSG00000185658 ENSP00000330753
KINHWFGTEY	0.56	F-box only protein 15.	ubiquitin-dependent protein catabolic process |	protein binding |	SCF ubiquitin ligase complex |	ENSG00000141665 ENSP00000269500
LIFYILENIV	0.56	Zinc finger FYVE domain-containing protein 9 (Mothers against decapentaplegic homolog-interacting protein) (Madh-interacting protein) (Smad anchor for receptor activation) (Receptor activation anchor) (hSARA) (Novel serine protease) (NSP).		zinc ion binding |		ENSG00000157077 ENSP00000349737
PETRTKGTNV	0.56	Sodium-dependent glucose transporter 1.	ion transport | sodium ion transport | carbohydrate transport | heme transport | cytochrome complex assembly |	sugar:hydrogen symporter activity | symporter activity | sodium ion binding | heme transporter activity |	plasma membrane | membrane | integral to membrane | apical plasma membrane |	ENSG00000173214 ENSP00000357840
HPWGRIKTAC	0.56	Roundabout homolog 4 precursor (Magic roundabout).				ENSG00000154133 ENSP00000313629
IRIYDVHTCK	0.56	Proto-oncogene protein Wnt-3 precursor.	Wnt receptor signaling pathway, calcium modulating pathway | multicellular organismal development |	signal transducer activity | protein binding |	proteinaceous extracellular matrix |	ENSG00000108379 ENSP00000225512
ESMTDVHTCK	0.56	Protein Wnt-16 precursor.	Wnt receptor signaling pathway, calcium modulating pathway | multicellular organismal development |	signal transducer activity |	extracellular region |	ENSG00000002745 ENSP00000355065
TRVYDVHTCK	0.56	Protein Wnt-3a precursor.	in utero embryonic development | somitogenesis | heart looping | Wnt receptor signaling pathway, calcium modulating pathway | multicellular organismal development | determination of left/right symmetry | axonogenesis | hemopoiesis | mammary gland development | inner ear morphogenesis | regulation of cell differentiation | somatic stem cell division | paraxial mesodermal cell fate commitment |	signal transducer activity | protein binding |	proteinaceous extracellular matrix | extracellular space |	ENSG00000154342 ENSP00000284523
DNLVSRETKL	0.56	T-box transcription factor TBX18 (T-box protein 18).	regulation of transcription, DNA-dependent | regulation of transcription |	transcription factor activity |	nucleus |	ENSG00000112837 ENSP00000327983
STILHFYTEF	0.56	Monocarboxylate transporter 12 (MCT 12) (Solute carrier family 16 member 12).				ENSG00000152779 ENSP00000360855
SLLKVCFTNK	0.56	Putative protein ZNF720.				ENSG00000197302 ENSP00000381684
GTRLSQHTDV	0.56	Protein FAM26A.			membrane | integral to membrane |	ENSG00000183128 ENSP00000358798
VANLENESKV	0.56	G protein-activated inward rectifier potassium channel 2 (GIRK2) (Potassium channel, inwardly rectifying subfamily J member 6) (Inward rectifier K(+) channel Kir3.2) (KATP-2) (BIR1).	potassium ion transport |	G-protein activated inward rectifier potassium channel activity |	membrane |	ENSG00000157542 ENSP00000288309
ERRSKSCTIL	0.55	X-linked retinitis pigmentosa GTPase regulator.	intracellular protein transport | visual perception | sensory perception of sound | response to stimulus |	guanyl-nucleotide exchange factor activity | protein binding |	mitochondrion | cytoplasm | Golgi apparatus |	ENSG00000156313 ENSP00000343671
GMIAESCTCR	0.55	Bone morphogenetic protein 15 precursor (BMP-15) (Growth/differentiation factor 9B) (GDF-9B).	female gamete generation |	cytokine activity | growth factor activity |	extracellular region | extracellular space |	ENSG00000130385 ENSP00000252677
LLDKTRYTEC	0.55	Lutropin-choriogonadotropic hormone receptor precursor (LH/CG-R) (LSH- R) (Luteinizing hormone receptor) (LHR).	signal transduction | G-protein signaling, coupled to cyclic nucleotide second messenger | male gonad development | male genitalia development | G-protein coupled receptor protein signaling pathway |	receptor activity | lutropin-choriogonadotropic hormone receptor activity | protein-hormone receptor activity | follicle-stimulating hormone receptor activity |	plasma membrane | integral to membrane | integral to plasma membrane | endosome |	ENSG00000138039 ENSP00000294954
VERIQPETPL	0.55	Mediator of RNA polymerase II transcription subunit 25 (Mediator complex subunit 25) (Activator-recruited cofactor 92 kDa component) (ARC92) (Activator interaction domain 1 protein) (p78).				ENSG00000104973 ENSP00000366278
SPLHSLETSL	0.55	Plasma membrane calcium-transporting ATPase 1 (EC 3.6.3.8) (PMCA1) (Plasma membrane calcium pump isoform 1) (Plasma membrane calcium ATPase isoform 1).	transport | cation transport | metabolic process | calcium ion transport |	ATP binding | ATPase activity, coupled to transmembrane movement of ions, phosphorylative mechanism | catalytic activity | calcium-transporting ATPase activity | calcium ion binding | calcium ion transmembrane transporter activity | hydrolase activity, acting on acid anhydrides, catalyzing transmembrane movement of substances |	membrane |	ENSG00000070961 ENSP00000261173
SPIHSLETSL	0.55	Plasma membrane calcium-transporting ATPase 2 (EC 3.6.3.8) (PMCA2) (Plasma membrane calcium pump isoform 2) (Plasma membrane calcium ATPase isoform 2).	transport | cation transport | metabolic process | calcium ion transport |	ATP binding | ATPase activity, coupled to transmembrane movement of ions, phosphorylative mechanism | catalytic activity | calcium-transporting ATPase activity | calcium ion binding | calcium ion transmembrane transporter activity | hydrolase activity, acting on acid anhydrides, catalyzing transmembrane movement of substances |	membrane |	ENSG00000157087 ENSP00000373311
NIYSFTFTWW	0.55	BTB/POZ domain-containing protein KCTD14.	potassium ion transport |	voltage-gated potassium channel activity | protein binding |	membrane | voltage-gated potassium channel complex |	ENSG00000151364 ENSP00000377073
PVRVCEETSL	0.55	Protein FAM105B.				ENSG00000154124 ENSP00000284274
FTVSTVCTAV	0.55	CUB and sushi domain-containing protein 2 (CUB and sushi multiple domains protein 2).	carbohydrate metabolic process |	hydrolase activity, hydrolyzing O-glycosyl compounds |		ENSG00000121904 ENSP00000362479
GPGDPFSTYV	0.55	Kalirin RhoGEF (EC 2.7.11.1) (Huntingtin-associated protein- interacting protein) (Protein Duo) (Serine/threonine kinase with Dbl- and pleckstrin homology domain).	regulation of Rho protein signal transduction |	Rho guanyl-nucleotide exchange factor activity |	intracellular |	ENSG00000160145 ENSP00000240874
LGDSSSCTLQ	0.55	Uncharacterized protein C15orf17.				ENSG00000178761 ENSP00000350260
HQQPARECEV	0.55	Leucine-rich repeat transmembrane neuronal protein 1 precursor.		protein binding |	membrane | integral to membrane | endoplasmic reticulum | endoplasmic reticulum membrane | axon | growth cone |	ENSG00000162951 ENSP00000295057
LIAGEKETHL	0.55	Sodium- and chloride-dependent betaine transporter (Na(+)/Cl(-) betaine/GABA transporter) (BGT-1).	neurotransmitter transport |	neurotransmitter:sodium symporter activity | symporter activity |	membrane | integral to plasma membrane |	ENSG00000111181 ENSP00000228777
KFSRNKETHL	0.55	myeloid/lymphoid or mixed-lineage leukemia 5				ENSG00000005483 ENSP00000335398
TVASEKESVM	0.55	Neutral amino acid transporter B(0) (ATB(0)) (Solute carrier family 1 member 5) (Sodium-dependent neutral amino acid transporter type 2) (RD114/simian type D retrovirus receptor) (Baboon M7 virus receptor).	dicarboxylic acid transport | transport | neutral amino acid transport |	neutral amino acid transmembrane transporter activity | sodium:dicarboxylate symporter activity | receptor activity | protein binding | symporter activity |	membrane | integral to plasma membrane | membrane fraction | melanosome |	ENSG00000105281 ENSP00000303623
RGRGGNESAM	0.55	Excitatory amino acid transporter 4 (Solute carrier family 1 member 6) (Sodium-dependent glutamate/aspartate transporter).	transport | dicarboxylic acid transport | synaptic transmission | aspartate transport | L-glutamate transport |	L-aspartate transmembrane transporter activity | symporter activity | sodium:dicarboxylate symporter activity |	membrane | integral to plasma membrane | membrane fraction |	ENSG00000105143 ENSP00000221742
VTITTKENNN	0.55	ARF GTPase-activating protein GIT2 (G protein-coupled receptor kinase- interactor 2) (GRK-interacting protein 2) (Cool-interacting tyrosine- phosphorylated protein 2) (CAT2) (CAT-2).	regulation of ARF GTPase activity |	ARF GTPase activator activity | zinc ion binding |		ENSG00000139436 ENSP00000340342
PSRDRKETSI	0.54	RalA-binding protein 1 (RalBP1) (Ral-interacting protein 1) (76 kDa Ral-interacting protein) (Dinitrophenyl S-glutathione ATPase) (DNP-SG ATPase).	transport | chemotaxis | signal transduction | small GTPase mediated signal transduction | regulation of GTPase activity | positive regulation of Cdc42 GTPase activity |	GTPase activator activity | protein binding | ATPase activity | Ral GTPase binding | Rac GTPase activator activity | ATPase activity, coupled to movement of substances | Rac GTPase binding |	intracellular | membrane |	ENSG00000017797 ENSP00000372924
PEKANDETGE	0.54	Inactive phospholipase C-like protein 2 (PLC-L2) (PLC-L(2)) (Phospholipase C-L2) (Phospholipase C epsilon 2).	lipid metabolic process | intracellular signaling cascade | signal transduction |	phosphoinositide phospholipase C activity | signal transducer activity | calcium ion binding | phospholipase C activity | phosphoric diester hydrolase activity |	cytoplasm |	ENSG00000154822 ENSP00000285094
KVKKKEETDL	0.54	Solute carrier organic anion transporter family member 6A1 (Solute carrier family 21 member 19) (Organic anion-transporting polypeptide I) (OATP-I) (Organic anion-transporting polypeptide 6A1) (Gonad- specific transporter) (GST) (Cancer/testis antigen 48)	transport |	transporter activity |	membrane |	ENSG00000205359 ENSP00000373671
KKATVYEVIY	0.54	Transducin-like enhancer protein 4.	regulation of transcription |		nucleus |	ENSG00000106829 ENSP00000365735
KKATVYEVIY	0.54	Transducin-like enhancer protein 3 (ESG3).	regulation of transcription, DNA-dependent | signal transduction | organ morphogenesis | Wnt receptor signaling pathway | regulation of transcription |	protein binding |	nucleus |	ENSG00000140332 ENSP00000319233
KKATVYEVIY	0.54	Transducin-like enhancer protein 1 (ESG1) (E(Sp1) homolog).	regulation of transcription |		nucleus |	ENSG00000196781 ENSP00000347102
NRTGRIRTLP	0.54	Ataxin-7-like protein 1 (Ataxin-7-like protein 4).				ENSG00000146776 ENSP00000297416
TLSVLKFTKS	0.54	N(6)-adenine-specific DNA methyltransferase 1 (EC 2.1.1.-) (HemK methyltransferase family member 2) (M.HsaHemK2P).		methyltransferase activity | transferase activity |		ENSG00000156239 ENSP00000286764
FSIRKSMTCS	0.54	XK-related protein 3 (X Kell blood group-related 3) (XTES).	dicarboxylic acid transport |	sodium:dicarboxylate symporter activity |	plasma membrane | membrane | integral to membrane |	ENSG00000172967 ENSP00000331704
HGKYVKEQEQ	0.54	UPF0327 protein C1orf151.			membrane | integral to membrane |	ENSG00000173436 ENSP00000325562
IVTNTKISWV	0.54	Laminin subunit alpha-5 precursor.			proteinaceous extracellular matrix |	ENSG00000130702 ENSP00000359711
GHWARHCTAT	0.54	Sperm-associated antigen 4-like protein (Testis and spermatogenesis- related gene 4 protein).				ENSG00000167098 ENSP00000364669
HTGKKSCTSK	0.54	Zinc finger protein 556.	transcription | regulation of transcription, DNA-dependent |	DNA binding | zinc ion binding | metal ion binding | nucleic acid binding |	intracellular | nucleus |	ENSG00000172000 ENSP00000302603
YSEDLNEIEY	0.54	MAM domain-containing protein 2 precursor.			membrane | extracellular region |	ENSG00000165072 ENSP00000366387
FIDEKTRTEQ	0.54	3 beta-hydroxysteroid dehydrogenase homolog protein (Fragment).				ENSG00000203858 ENSP00000358422
PTLYVIECCH	0.54	Guanine nucleotide exchange factor DBS (DBL's big sister) (MCF2- transforming sequence-like protein).	intracellular signaling cascade | regulation of Rho protein signal transduction |	guanyl-nucleotide exchange factor activity | Rho guanyl-nucleotide exchange factor activity |	intracellular |	ENSG00000126217 ENSP00000364741
PKKPAQRTIQ	0.54	H1 histone family, member N, testis-specific	mitotic chromosome condensation | multicellular organismal development | spermatogenesis | spermatid nucleus elongation | cell differentiation | sperm chromatin condensation | nucleosome assembly |	nucleotide binding | DNA binding | ATP binding |	nucleosome | nuclear chromatin | nucleus | chromosome |	ENSG00000187166 ENSP00000334805
KCHGYSTTEW	0.54	Latrophilin-3 precursor (Calcium-independent alpha-latrotoxin receptor 3) (Lectomedin-3).	neuropeptide signaling pathway | G-protein coupled receptor protein signaling pathway |	G-protein coupled receptor activity | cAMP binding | sugar binding | catalytic activity |	membrane | integral to membrane |	ENSG00000150471 ENSP00000280009
RGGAESHTFK	0.53	Cysteine-rich protein 1 (Cysteine-rich intestinal protein) (CRIP) (Cysteine-rich heart protein) (hCRHP).	cell proliferation |	zinc ion binding | metal ion binding |	cytoplasm |	ENSG00000213145 ENSP00000376315
PMESGKEKAT	0.53	Transmembrane protein 16K.	ion transport |	ion channel activity | chloride channel activity | calcium ion binding | chloride ion binding |	membrane | integral to membrane |	ENSG00000160746 ENSP00000292246
LSRQHNEKWD	0.53	RNA-binding protein EWS (EWS oncogene) (Ewing sarcoma breakpoint region 1 protein).			nucleus |	ENSG00000182944 ENSP00000327456
AENGFQEHEV	0.53	Probable G-protein coupled receptor 39.	signal transduction | G-protein coupled receptor protein signaling pathway |	receptor activity | G-protein coupled receptor activity | purinergic nucleotide receptor activity, G-protein coupled |	plasma membrane | integral to membrane | integral to plasma membrane |	ENSG00000183840 ENSP00000327417
PGSVHSDTSN	0.53	Pre-B-cell leukemia transcription factor 2 (Homeobox protein PBX2) (Protein G17).	regulation of transcription, DNA-dependent |	transcription factor activity | protein binding | sequence-specific DNA binding |	nucleus |	ENSG00000206315 ENSP00000372757
PGSVHSDTSN	0.53	Pre-B-cell leukemia transcription factor 2 (Homeobox protein PBX2) (Protein G17).	regulation of transcription, DNA-dependent |	transcription factor activity | protein binding | sequence-specific DNA binding |	nucleus |	ENSG00000206247 ENSP00000372617
PGSVHSDTSN	0.53	Pre-B-cell leukemia transcription factor 2 (Homeobox protein PBX2) (Protein G17).	regulation of transcription, DNA-dependent |	transcription factor activity | protein binding | sequence-specific DNA binding |	nucleus |	ENSG00000204304 ENSP00000364190
PGSVHSDTSN	0.53	Pre-B-cell leukemia transcription factor 1 (Homeobox protein PBX1) (Homeobox protein PRL).	regulation of transcription, DNA-dependent | C21-steroid hormone biosynthetic process | sex determination | cell differentiation |	transcription factor activity | protein binding | sequence-specific DNA binding |	nucleus | cytoplasm |	ENSG00000185630 ENSP00000341455
PGSVHSDTSN	0.53	Pre-B-cell leukemia transcription factor 3 (Homeobox protein PBX3).	respiratory gaseous exchange | regulation of transcription, DNA-dependent |	transcription factor activity | protein binding | sequence-specific DNA binding |	nucleus | transcription factor complex |	ENSG00000167081 ENSP00000362586
REKKFFCTIL	0.53	Guanine nucleotide-binding protein G(I)/G(S)/G(O) subunit gamma-4 precursor.	signal transduction | regulation of G-protein coupled receptor protein signaling pathway | hormone-mediated signaling | negative regulation of cell growth | G-protein coupled receptor protein signaling pathway |	signal transducer activity |	plasma membrane | heterotrimeric G-protein complex |	ENSG00000168243 ENSP00000355557
SNRSVFCTIL	0.53	F-box only protein 10.	ubiquitin-dependent protein catabolic process |	protein binding |	ruffle | cytoplasm |	ENSG00000147912 ENSP00000276960
KKNKDKEYYV	0.53	Neurexin-2-alpha precursor (Neurexin II-alpha).		calcium ion binding |		ENSG00000110076 ENSP00000366782
KKNKDKEYYV	0.53	Neurexin-1-alpha precursor (Neurexin I-alpha).		calcium ion binding |		ENSG00000179915 ENSP00000385580
GLVLYYESCK	0.53	Deoxyribonuclease-2-beta precursor (EC 3.1.22.1) (Deoxyribonuclease II beta) (DNase II beta) (DNase2-like acid DNase) (DNase II-like acid DNase) (Endonuclease DLAD).	DNA metabolic process |	deoxyribonuclease II activity |		ENSG00000137976 ENSP00000359696
TCGTSSESQT	0.53	Probable phospholipase D family member FLJ33580 (EC 3.1.4.4).	metabolic process | lipid catabolic process |	phospholipase D activity | hydrolase activity | catalytic activity |	membrane | integral to membrane |	ENSG00000179598 ENSP00000317177
GISSLKITVW	0.53	Myelin-oligodendrocyte glycoprotein precursor.				ENSG00000206456 ENSP00000373015
GISSLKITVW	0.53	Myelin-oligodendrocyte glycoprotein precursor.				ENSG00000137345 ENSP00000373128
GISSLKITVW	0.53	myelin oligodendrocyte glycoprotein isoform beta1 precursor				ENSG00000204655 ENSP00000366101
VPTRYFWTKN	0.53	Regulator of differentiation 1 (Rod1).	mRNA processing |	nucleic acid binding | RNA binding |	nucleus |	ENSG00000119314 ENSP00000334499
DTKNYKQTSV	0.53	Cysteine-rich PDZ-binding protein (Cysteine-rich interactor of PDZ three) (Cysteine-rich interactor of PDZ3).		zinc ion binding |	cytoplasm | cell junction | cell projection | synapse |	ENSG00000119878 ENSP00000238892
SSTVNSHTAL	0.53	Tubulin polyglutamylase TTLL5 (EC 6.-.-.-) (Tubulin--tyrosine ligase- like protein 5) (SRC1 and TIF2-associated modulatory protein).	protein modification process |	tubulin-tyrosine ligase activity |		ENSG00000119685 ENSP00000377412
TKEIPNCTSV	0.53	VPS10 domain-containing receptor SorCS3 precursor.			integral to membrane |	ENSG00000156395 ENSP00000376876
SREEPIEWEF	0.53	Protein CASP.	negative regulation of transcription from RNA polymerase II promoter | multicellular organismal development | regulation of transcription, DNA-dependent |	transcription factor activity | RNA polymerase II transcription factor activity | sequence-specific DNA binding | DNA binding |	nucleus |	ENSG00000160967 ENSP00000292535
LLVPGPEKEN	0.52	Synaptic vesicle membrane protein VAT-1 homolog (EC 1.-.-.-).	oxidation reduction |	binding | zinc ion binding | oxidoreductase activity |	integral to membrane |	ENSG00000108828 ENSP00000347872
DNAEGSDTDY	0.52	Probable E3 ubiquitin-protein ligase HERC1 (EC 6.3.2.-) (HECT domain and RCC1-like domain-containing protein 1) (p532) (p619).	protein modification process | ubiquitin-dependent protein catabolic process | transport |	ARF guanyl-nucleotide exchange factor activity | ligase activity | acid-amino acid ligase activity | hydrolase activity, acting on carbon-nitrogen (but not peptide) bonds, in linear amidines | metal ion binding | phosphopantetheine binding |	intracellular | membrane | cytoplasm | Golgi apparatus |	ENSG00000103657 ENSP00000261887
NSNPGKEAEE	0.52	ANKRD26-like family B member 1 (Prostate, ovary, testis-expressed protein on chromosome 15) (POTE-15).				ENSG00000183206 ENSP00000374541
VMTWSSYTSK	0.52	Nuclear pore complex protein Nup98-Nup96 precursor	transport |		nuclear pore |	ENSG00000110713 ENSP00000380213
DKGFRKENCK	0.52	Matrix-remodeling-associated protein 8 precursor (Limitrin).				ENSG00000162576 ENSP00000368141
WSSIYSVTIP	0.52	Septin-8.	cell cycle |	nucleotide binding | protein binding | GTP binding |	septin complex |	ENSG00000164402 ENSP00000367973
ERYCCGCTIV	0.52	Uncharacterized protein C3orf32.	protein folding |	heat shock protein binding | unfolded protein binding |		ENSG00000125046 ENSP00000339150
EKTEDKYTCP	0.52	Protein POF1B (Premature ovarian failure protein 1B).			nucleus | cytoplasm | Golgi apparatus |	ENSG00000124429 ENSP00000262753
DHKADSRTLC	0.52	Taste receptor type 2 member 38 (T2R38) (T2R61) (PTC bitter taste receptor).	signal transduction | G-protein coupled receptor protein signaling pathway | response to stimulus | sensory perception of taste |	receptor activity | G-protein coupled receptor activity |	membrane | integral to membrane |	ENSG00000183609 ENSP00000331291
RAEAAKITPQ	0.52	Microspherule protein 1 (58 kDa microspherule protein) (Cell cycle- regulated factor p78) (MCRS2).	protein modification process |	protein binding |	nucleus | cytoplasm | nucleoplasm |	ENSG00000187778 ENSP00000385281
SSSNSEDTEM	0.52	PDZ domain-containing protein 1 (CFTR-associated protein of 70 kDa) (Na/Pi cotransporter C-terminal-associated protein) (NaPi-Cap1) (Na(+)/H(+) exchanger regulatory factor 3) (Sodium-hydrogen exchanger regulatory factor 3).	cell proliferation |	transporter activity | protein C-terminus binding | PDZ domain binding | protein binding |	membrane | cytoplasm |	ENSG00000174827 ENSP00000344147
SSSNSEDTEM	0.52	Uncharacterized protein ENSP00000383793 (Uncharacterized protein ENSP00000383796) (Fragment).		protein binding |		ENSG00000215859 ENSP00000383793
SSSNSEDTEM	0.52	Uncharacterized protein ENSP00000383793 (Uncharacterized protein ENSP00000383796) (Fragment).		protein binding |		ENSG00000215860 ENSP00000383796
KLSHPRHTLS	0.52	Tubulin polyglutamylase TTLL11 (EC 6.-.-.-) (Tubulin--tyrosine ligase- like protein 11).	protein modification process |	tubulin-tyrosine ligase activity | ligase activity |		ENSG00000175764 ENSP00000362883
HAGKKSNTCN	0.52	Zinc finger protein 83 (Zinc finger protein 816B) (Zinc finger protein HPF1).	transcription | regulation of transcription |	zinc ion binding | metal ion binding | nucleic acid binding | transcription regulator activity | DNA binding |	intracellular |	ENSG00000167766 ENSP00000301096
FCQSIISTLT	0.52	Interleukin-2 precursor (IL-2) (T-cell growth factor) (TCGF) (Aldesleukin).	anti-apoptosis | immune response | cell-cell signaling | positive regulation of cell proliferation | natural killer cell activation | T cell differentiation | positive regulation of cell growth | positive regulation of activated T cell proliferation | positive regulation of tyrosine phosphorylation of Stat5 protein | positive regulation of transcription from RNA polymerase II promoter | regulatio…	cytokine activity | interleukin-2 receptor binding | protein binding | kinase activator activity | growth factor activity |	extracellular region | extracellular space |	ENSG00000109471 ENSP00000226730
FIVVKCFTSE	0.52	Receptor-transporting protein 4 (28 kDa interferon-responsive protein).	detection of chemical stimulus involved in sensory perception of bitter taste | protein targeting to membrane |	protein binding |	membrane | integral to membrane | cytoplasm |	ENSG00000136514 ENSP00000259030
KHRLQCMTSQ	0.52	Beta-1,4 N-acetylgalactosaminyltransferase 1 (EC 2.4.1.92) ((N- acetylneuraminyl)-galactosylglucosylceramide) (GM2/GD2 synthase) (GalNAc-T).	ganglioside biosynthetic process | carbohydrate metabolic process | glycosphingolipid metabolic process | sequestering of lipid | lipid glycosylation |	(N-acetylneuraminyl)-galactosylglucosylceramide N-acetylgalactosaminyltransferase activity | transferase activity, transferring hexosyl groups |	Golgi membrane | membrane | integral to membrane | membrane fraction | Golgi apparatus | integral to Golgi membrane |	ENSG00000135454 ENSP00000341562
PKMKTNITNR	0.52	Beta-defensin 119 precursor (Defensin, beta 119) (Beta-defensin 19) (DEFB-19) (Beta-defensin 120) (Defensin, beta 120) (Beta-defensin 20) (DEFB-20).				ENSG00000180483 ENSP00000365492
KPGTTKATAE	0.52	Fc receptor-like A precursor (Fc receptor-like and mucin-like protein 1) (Fc receptor homolog expressed in B-cells) (Fc receptor-related protein X) (FcRX) (Fc receptor-like protein).	regulation of transcription, DNA-dependent |	transcription factor activity |	nucleus |	ENSG00000132185 ENSP00000356930
AASAQKATAE	0.52	Origin recognition complex subunit 6.	DNA replication |	DNA binding | protein binding |	nucleus | nucleoplasm | nuclear origin of replication recognition complex |	ENSG00000091651 ENSP00000219097
EAHQSWRTDV	0.51	Josephin-1 (Josephin domain-containing 1).			nucleus |	ENSG00000100221 ENSP00000216039
EYARQLEMIV	0.51	26S proteasome non-ATPase regulatory subunit 8 (26S proteasome regulatory subunit S14) (p31).	proteolysis | anaphase-promoting complex-dependent proteasomal ubiquitin-dependent protein catabolic process | negative regulation of ubiquitin-protein ligase activity during mitotic cell cycle | positive regulation of ubiquitin-protein ligase activity during mitotic cell cycle |	protein binding |	proteasome complex | cytosol | nucleus | cytoplasm | proteasome regulatory particle |	ENSG00000099341 ENSP00000385454
FPANYVELIE	0.51	Drebrin-like protein (SH3 domain-containing protein 7) (Drebrin-F) (Cervical SH3P7) (HPK1-interacting protein of 55 kDa) (HIP-55) (Cervical mucin-associated protein).		actin binding |	intracellular |	ENSG00000136279 ENSP00000258780
CLGAHSESVC	0.51	Ubiquitin carboxyl-terminal hydrolase 45 (EC 3.1.2.15) (Ubiquitin thioesterase 45) (Ubiquitin-specific-processing protease 45) (Deubiquitinating enzyme 45).		zinc ion binding |		ENSG00000123552 ENSP00000358235
SATPRYMTYN	0.51	26S protease regulatory subunit 7 (Proteasome 26S subunit ATPase 2) (Protein MSS1).	ubiquitin-dependent protein catabolic process | protein catabolic process | anaphase-promoting complex-dependent proteasomal ubiquitin-dependent protein catabolic process | interspecies interaction between organisms | negative regulation of ubiquitin-protein ligase activity during mitotic cell cycle | positive regulation of ubiquitin-protein ligase activity during mitotic cell cycle |	nucleotide binding | protein binding | ATP binding | hydrolase activity | ATPase activity | nucleoside-triphosphatase activity |	proteasome complex | cytosol | nucleus | cytoplasm |	ENSG00000161057 ENSP00000292644
TCPLCRETFF	0.51	Zinc finger protein 294 (RING finger protein 160).	regulation of transcription, DNA-dependent |	binding | protein binding | zinc ion binding | metal ion binding | transcription factor activity | sequence-specific DNA binding |	nucleus |	ENSG00000198862 ENSP00000373846
LGLLSWWTSN	0.51	DNA-directed RNA polymerase III subunit RPC8 (RNA polymerase III subunit C8) (DNA-directed RNA polymerase III subunit H) (DNA-directed RNA polymerase III subunit 22.9 kDa polypeptide).	transcription | transcription from RNA polymerase III promoter |	DNA-directed RNA polymerase activity | protein binding |	nucleus | nucleoplasm | DNA-directed RNA polymerase III complex |	ENSG00000100413 ENSP00000347345
MDIDRDFTEE	0.51	Trpc4-associated protein (Short transient receptor potential channel 4-associated protein) (Trp4-associated protein) (TAP1 protein) (TNF- receptor ubiquitous scaffolding/signaling protein) (Protein TRUSS).	intracellular protein transport |	protein homodimerization activity | TAP1 binding | TAP2 binding | tapasin binding | protein heterodimerization activity |	endoplasmic reticulum lumen |	ENSG00000100991 ENSP00000252015
ASPTLDFTER	0.51	Synaptojanin-1 (EC 3.1.3.36) (Synaptic inositol-1,4,5-trisphosphate 5- phosphatase 1).	phosphate metabolic process | neurotransmitter transport | synaptic vesicle endocytosis | synaptic vesicle transport | cell adhesion |	RNA binding | inositol or phosphatidylinositol phosphatase activity | phosphatidylinositol-4,5-bisphosphate 5-phosphatase activity | inositol-polyphosphate 5-phosphatase activity | hydrolase activity | polyphosphoinositide phosphatase activity | nucleic acid binding | structural molecule activity |	cytoplasm | actin cytoskeleton | membrane coat |	ENSG00000159082 ENSP00000322234
VTSSDSECDV	0.51	Homeobox protein SIX3 (Sine oculis homeobox homolog 3).	regulation of transcription, DNA-dependent | multicellular organismal development | brain development | visual perception | negative regulation of transcription | negative regulation of Wnt receptor signaling pathway | camera-type eye development |	RNA polymerase II transcription factor activity, enhancer binding | protein binding | transcription repressor activity | sequence-specific DNA binding | transcription factor activity |	nucleus |	ENSG00000138083 ENSP00000260653
IVAKASRTEL	0.51	UPF0556 protein C19orf10 precursor (Stromal cell-derived growth factor SF20) (Interleukin-25) (IL-25).	positive regulation of cell proliferation |	protein binding | growth factor activity |	extracellular region | ER-Golgi intermediate compartment |	ENSG00000074842 ENSP00000262947
TNSRHGETTV	0.51	Frizzled-2 precursor (Fz-2) (hFz2) (FzE2).	establishment of tissue polarity | G-protein coupled receptor protein signaling pathway | cell-cell signaling | multicellular organismal development | Wnt receptor signaling pathway | epithelial cell differentiation | cell surface receptor linked signal transduction |	receptor activity | non-G-protein coupled 7TM receptor activity | G-protein coupled receptor activity | protein binding |	membrane | integral to plasma membrane |	ENSG00000180340 ENSP00000323901
TNSKQGETTV	0.51	Frizzled-1 precursor (Fz-1) (hFz1) (FzE1).	G-protein coupled receptor protein signaling pathway | cell-cell signaling | multicellular organismal development | Wnt receptor signaling pathway | negative regulation of transcription | epithelial cell differentiation | cell surface receptor linked signal transduction |	non-G-protein coupled 7TM receptor activity | G-protein coupled receptor activity | protein binding |	membrane | integral to membrane |	ENSG00000157240 ENSP00000287934
AKPSRISTVV	0.51	IQ motif and SEC7 domain-containing protein 2.	regulation of ARF protein signal transduction |	ARF guanyl-nucleotide exchange factor activity |	intracellular | cytoplasm | intracellular membrane-bounded organelle |	ENSG00000124313 ENSP00000364517
DEPDDISTVV	0.51	Leucine-rich repeat-containing protein 3B precursor (Leucine-rich repeat protein LRP15).		protein binding |	membrane | integral to membrane |	ENSG00000179796 ENSP00000379880
RFEYNKESFS	0.51	NADPH oxidase 4 (EC 1.6.3.-) (Kidney superoxide-producing NADPH oxidase) (KOX-1) (Renal NAD(P)H-oxidase).		electron carrier activity | oxidoreductase activity | iron ion binding | FAD binding |	membrane | integral to membrane |	ENSG00000086991 ENSP00000344747
MKTDSAESED	0.51	Probable palmitoyltransferase ZDHHC11 (EC 2.3.1.-) (Zinc finger DHHC domain-containing protein 11) (DHHC-11) (Zinc finger protein 399).		zinc ion binding | acyltransferase activity | transferase activity | metal ion binding |	membrane | integral to membrane |	ENSG00000188818 ENSP00000283441
FDQQQAESWS	0.51	RNA polymerase II elongation factor ELL2.	transcription | regulation of transcription, DNA-dependent | RNA elongation from RNA polymerase II promoter |	RNA polymerase II transcription factor activity |	nucleus | transcription elongation factor complex |	ENSG00000118985 ENSP00000237853
QAGSLWITLS	0.51	Uncharacterized protein C21orf51.				ENSG00000205670 ENSP00000382238
PTFLERHTSC	0.51	Electrogenic sodium bicarbonate cotransporter 1 (Sodium bicarbonate cotransporter) (Na(+)/HCO3(-) cotransporter) (Solute carrier family 4 member 4) (kNBC1).	transport | anion transport | sodium ion transport |	transporter activity | inorganic anion exchanger activity | anion transmembrane transporter activity | sodium:bicarbonate symporter activity | symporter activity | sodium ion binding | anion exchanger activity |	plasma membrane | membrane | integral to membrane | integral to plasma membrane | basolateral plasma membrane |	ENSG00000080493 ENSP00000264485
KGLSEKENSE	0.51	Synaptotagmin-3 (Synaptotagmin III) (SytIII).	transport |	transporter activity | calcium ion binding | protein binding |	membrane | integral to membrane | endosome | synaptic vesicle | cell junction | cytoplasmic vesicle | synapse |	ENSG00000213023 ENSP00000340914
KNDLSISTSN	0.51	U6 snRNA-associated Sm-like protein LSm2 (snRNP core Sm-like protein Sm-x5) (Small nuclear ribonuclear protein D homolog) (Protein G7b).				ENSG00000204392 ENSP00000364807
PLPCSCESAF	0.51	Probable G-protein coupled receptor 150.	signal transduction | G-protein coupled receptor protein signaling pathway | chloride transport |	receptor activity | G-protein coupled receptor activity | voltage-gated chloride channel activity |	plasma membrane | membrane | integral to membrane |	ENSG00000178015 ENSP00000369344
NFKSPVKTIR	0.51	Casein kinase II subunit beta (CK II beta) (Phosvitin) (G5a).	signal transduction | Wnt receptor signaling pathway |	protein serine/threonine kinase activity | protein domain specific binding | identical protein binding |		ENSG00000206406 ENSP00000382980
NFKSPVKTIR	0.51	Casein kinase II subunit beta (CK II beta) (Phosvitin) (G5a).	signal transduction | Wnt receptor signaling pathway |	protein serine/threonine kinase activity | protein domain specific binding | identical protein binding |		ENSG00000206300 ENSP00000372728
NFKSPVKTIR	0.51	Casein kinase II subunit beta (CK II beta) (Phosvitin) (G5a).	signal transduction | Wnt receptor signaling pathway |	protein serine/threonine kinase activity | protein domain specific binding | identical protein binding |		ENSG00000204435 ENSP00000365042
LIGVIRETVL	0.51	Uncharacterized protein C9orf61 (Protein X123).				ENSG00000135063 ENSP00000304435
ANDGGFWTLP	0.51	Sp110 nuclear body protein (Speckled 110 kDa) (Transcriptional coactivator Sp110) (Interferon-induced protein 41/75).		DNA binding | protein binding | zinc ion binding | binding |	nucleus |	ENSG00000135899 ENSP00000258381
EEPEERHTEL	0.51	Carboxylesterase 2 precursor (EC 3.1.1.1) (CE-2) (hCE-2).	catabolic process |	carboxylesterase activity | hydrolase activity |	endoplasmic reticulum | endoplasmic reticulum lumen |	ENSG00000172831 ENSP00000317842
KSWKQIELDS	0.51	Cytoplasmic dynein 2 light intermediate chain 1 (Dynein 2 light intermediate chain).	multicellular organismal development | cell projection organization | small GTPase mediated signal transduction |	motor activity | GTP binding |	cytoplasm | microtubule | cilium | dynein complex |	ENSG00000138036 ENSP00000260605
ITSVQRHTWL	0.51	Protein FAM55B.			membrane | integral to membrane |	ENSG00000204361 ENSP00000364624
TEYSEIKTSK	0.51	Sialic acid-binding Ig-like lectin 5 precursor (Siglec-5) (Obesity- binding protein 2) (OB-binding protein 2) (OB-BP2) (CD33 antigen-like 2) (CD170 antigen).	cell adhesion |	protein binding | sugar binding |	membrane | integral to membrane | endoplasmic reticulum |	ENSG00000105501 ENSP00000222107
PPSPAKMTQH	0.51	Aldehyde dehydrogenase, dimeric NADP-preferring (EC 1.2.1.5) (ALDH class 3) (ALDHIII).	cellular aldehyde metabolic process | oxidation reduction | metabolic process |	3-chloroallyl aldehyde dehydrogenase activity | aldehyde dehydrogenase [NAD(P)+] activity | oxidoreductase activity |	cytoplasm |	ENSG00000108602 ENSP00000368560
AYVAKPESLS	0.5	Calcium/calmodulin-dependent protein kinase type 1D (EC 2.7.11.17) (CaM kinase ID) (CaM kinase I delta) (CaMKI-delta) (CaM-KI delta) (CaMKI delta) (Camk1D) (CamKI-like protein kinase) (CKLiK).	protein amino acid phosphorylation | glycogen biosynthetic process |	protein kinase activity | ATP binding | protein tyrosine kinase activity | protein serine/threonine kinase activity | phosphorylase kinase activity | calmodulin binding |	phosphorylase kinase complex |	ENSG00000183049 ENSP00000368122
VVSTIPESLQ	0.5	Cyclic AMP-dependent transcription factor ATF-6 alpha (Activating transcription factor 6 alpha) (ATF6-alpha)	transcription | regulation of transcription from RNA polymerase II promoter | protein folding | response to unfolded protein | positive regulation of gene-specific transcription involved in unfolded protein response | signal transduction | regulation of transcription, DNA-dependent |	transcription factor activity | RNA polymerase II transcription factor activity | transcription coactivator activity | sequence-specific DNA binding | protein dimerization activity |	membrane | integral to membrane | endoplasmic reticulum | nucleus | nuclear envelope | nucleoplasm | endoplasmic reticulum membrane |	ENSG00000118217 ENSP00000356919
SQVEGPESLR	0.5	Pyridoxal-dependent decarboxylase domain-containing protein 1 (EC 4.1.1.-).	carboxylic acid metabolic process |	protein binding | lyase activity | carboxy-lyase activity | pyridoxal phosphate binding | catalytic activity |		ENSG00000179889 ENSP00000322807
VYHTLIRTPK	0.5	galectin-3-binding protein-like		protein binding |	extracellular region |	ENSG00000204347 ENSP00000364515
ARKTVFFTST	0.5	Olfactory receptor 6C1 (OST267).	signal transduction | G-protein coupled receptor protein signaling pathway | sensory perception of smell | response to stimulus |	receptor activity | olfactory receptor activity |	plasma membrane | integral to membrane |	ENSG00000205330 ENSP00000368990
DVTLFSRTDD	0.5	NIPA-like protein 1.		ATP binding | ATPase activity, coupled to transmembrane movement of substances | hydrogen ion transporting ATPase activity, rotational mechanism |	proton-transporting two-sector ATPase complex | membrane | integral to membrane |	ENSG00000163293 ENSP00000295461
LVFSECEVCV	0.5	TTL/TEL fusion protein TTL-B1.				ENSG00000215483 ENSP00000383282
DTHNICRTSD	0.5	Muscleblind-like protein 1 (Triplet-expansion RNA-binding protein).	in utero embryonic development | mRNA splice site selection | nervous system development | muscle development | skeletal muscle development | embryonic limb morphogenesis | myoblast differentiation | homoiothermy | response to freezing |	nucleic acid binding | zinc ion binding | metal ion binding | ice binding |		ENSG00000152601 ENSP00000350064
DYIGSVEKWR	0.5	Heparan-sulfate 6-O-sulfotransferase 2 (EC 2.8.2.-) (HS6ST-2).				ENSG00000171004 ENSP00000359873
IPLQTVATIS	0.5	Toll-like receptor 5 precursor (Toll/interleukin-1 receptor-like protein 3).	inflammatory response | signal transduction | innate immune response |	receptor activity | transmembrane receptor activity | protein binding |	membrane | integral to membrane | intrinsic to membrane |	ENSG00000187554 ENSP00000355846
PKNLAKEVAM	0.5	[Pyruvate dehydrogenase [lipoamide]] kinase isozyme 4, mitochondrial precursor (EC 2.7.11.2) (Pyruvate dehydrogenase kinase isoform 4). [Source:Uniprot/SWISSPROT;Acc:Q16654]	carbohydrate metabolic process | glucose metabolic process | signal transduction | phosphorylation | peptidyl-histidine phosphorylation |	two-component sensor activity | pyruvate dehydrogenase (acetyl-transferring) kinase activity | ATP binding | transferase activity, transferring phosphorus-containing groups | protein histidine kinase activity |	mitochondrion | mitochondrial inner membrane | mitochondrial matrix |	ENSG00000004799 ENSP00000005178
TTSLENCTAK	0.5	Potassium voltage-gated channel subfamily S member 3 (Voltage-gated potassium channel subunit Kv9.3) (Delayed-rectifier K(+) channel alpha subunit 3).	ion transport | potassium ion transport |	voltage-gated ion channel activity | delayed rectifier potassium channel activity | protein binding | potassium channel regulator activity | potassium ion binding | voltage-gated potassium channel activity | ion channel activity |	plasma membrane | membrane | integral to membrane | voltage-gated potassium channel complex |	ENSG00000170745 ENSP00000305824
IAYLKKATNE	0.5	Cytochrome c.	DNA fragmentation during apoptosis | transport | apoptosis | caspase activation via cytochrome c | electron transport chain | cellular respiration |	protein serine/threonine phosphatase activity | iron ion binding | protein binding | heme binding | electron transporter, transferring electrons from CoQH2-cytochrome c reductase complex and cytochrome c oxidase complex activity | metal ion binding | electron carrier activity |	protein phosphatase type 2A complex | mitochondrion | cytosol | nucleus | mitochondrial respiratory chain | mitochondrial intermembrane space | mitochondrial matrix |	ENSG00000172115 ENSP00000307786
IAYLKKATNE	0.5			iron ion binding | electron carrier activity | heme binding |		ENSG00000184844 ENSP00000384933
IAYLKKATNE	0.5	Uncharacterized protein ENSP00000381989.				ENSG00000214810 ENSP00000381989
IFTHPNWTLS	0.5	Alpha-N-acetylgalactosaminide alpha-2,6-sialyltransferase 3 (EC 2.4.99.-) (GalNAc alpha-2,6-sialyltransferase III) (ST6GalNAc III) (Sialyltransferase 7C) (STY).	protein amino acid glycosylation |	sialyltransferase activity |	Golgi membrane | membrane | integral to membrane | Golgi apparatus | integral to Golgi membrane |	ENSG00000184005 ENSP00000329214
RGDLCKEHLS	0.5	UPF0513 membrane protein.				ENSG00000205084 ENSP00000381184
