# Supplementary material for: Putting into Practice Domain-Linear Motif Interaction Predictions for Exploration of Protein Networks
Source: PLoS One. 2011 Nov 1;6(11):e25376. doi: 10.1371/journal.pone.0025376 (PMC3206016; doi:10.1371/journal.pone.0025376)
Supplement: Dataset S2 — Prediction results of proteome-wide screen for MAGI1 and SCRIB PDZ-binding ligands using the predictor of Chen et al. [27] . The prediction results were performed in binary mode using a cutoff of 0.5 and are provided without any additional filtering. No result file is provided for the PDZ domain MAGI1-1/6 because the screen did not reveal any peptides for this domain. (BZ2) [file pone.0025376.s002.bz2 › ./SCRIB_3-4_predictions.txt]

C-terminal peptide	score	protein name	GO annotation Biological Process	GO annotation Molecular Function	GO annotation Cellular Component	gene ID protein ID
NRVDSKETEC	1.29	ADAM 17 precursor (EC 3.4.24.86) (A disintegrin and metalloproteinase domain 17) (TNF-alpha-converting enzyme) (TNF-alpha convertase) (Snake venom-like protease) (CD156b antigen).	proteolysis | Notch signaling pathway | cell-cell signaling |	metalloendopeptidase activity | protein binding | peptidase activity | zinc ion binding | SH3 domain binding | metal ion binding |	membrane | integral to plasma membrane | cytoplasm |	ENSG00000151694 ENSP00000309968
LLTVIPETIN	1.25	Probable serine protease HTRA4 precursor (EC 3.4.21.-).	regulation of cell growth | proteolysis |	serine-type endopeptidase activity | protein binding | insulin-like growth factor binding | peptidase activity | serine-type peptidase activity | catalytic activity |	extracellular region |	ENSG00000169495 ENSP00000305919
GGWVEKETYY	1.22	Sodium/potassium-transporting ATPase subunit alpha-1 precursor (EC 3.6.3.9) (Sodium pump subunit alpha-1) (Na(+)/K(+) ATPase alpha-1 subunit).	regulation of the force of heart contraction | transport | cation transport | regulation of blood pressure | negative regulation of glucocorticoid biosynthetic process | response to drug | negative regulation of heart contraction | positive regulation of heart contraction | positive regulation of striated muscle contraction | proton transport | monovalent inorganic cation transport | metabolic pr…	4-nitrophenylphosphatase activity | sodium:potassium-exchanging ATPase activity | protein binding | ATP binding | nucleotide binding | ATPase activity, coupled to transmembrane movement of ions, phosphorylative mechanism | hydrolase activity | monovalent inorganic cation transmembrane transporter activity | hydrolase activity, acting on acid anhydrides, catalyzing transmembrane movement of substa…	membrane | integral to membrane | microsome | basolateral plasma membrane | sarcolemma |	ENSG00000163399 ENSP00000358508
GGWVEKETYY	1.22	Sodium/potassium-transporting ATPase subunit alpha-3 (EC 3.6.3.9) (Sodium pump subunit alpha-3) (Na(+)/K(+) ATPase alpha-3 subunit) (Na(+)/K(+) ATPase alpha(III) subunit).	potassium ion transport | memory | metabolic process | adult locomotory behavior | visual learning | ionotropic glutamate receptor signaling pathway | response to drug | sodium ion transport | sperm motility | regulation of cellular pH | proton transport | transport | cation transport | monovalent inorganic cation transport |	nucleotide binding | ATP binding | monovalent inorganic cation transmembrane transporter activity | ATPase activity, coupled to transmembrane movement of ions, phosphorylative mechanism | hydrolase activity | hydrolase activity, acting on acid anhydrides, catalyzing transmembrane movement of substances | potassium ion binding | magnesium ion binding | sodium:potassium-exchanging ATPase activity |…	plasma membrane | membrane | integral to membrane | endoplasmic reticulum | nucleus | cytoplasm | Golgi apparatus | sodium:potassium-exchanging ATPase complex |	ENSG00000105409 ENSP00000302397
GGWVEKETYY	1.22	Sodium/potassium-transporting ATPase subunit alpha-2 precursor (EC 3.6.3.9) (Sodium pump subunit alpha-2) (Na(+)/K(+) ATPase alpha-2 subunit).	transport | cation transport | metabolic process | monovalent inorganic cation transport | proton transport |	ATP binding | ATPase activity, coupled to transmembrane movement of ions, phosphorylative mechanism | hydrolase activity, acting on acid anhydrides, catalyzing transmembrane movement of substances | catalytic activity | monovalent inorganic cation transmembrane transporter activity | sodium:potassium-exchanging ATPase activity |	membrane | integral to membrane |	ENSG00000018625 ENSP00000376066
FLPDVPETES	1.21	Organic solute transporter subunit beta (OST-beta).	transport |	transporter activity |	plasma membrane | integral to membrane |	ENSG00000186198 ENSP00000335292
KKLCELETIN	1.2	Zinc finger protein 345 (Zinc finger protein 10) (HZF10).	negative regulation of transcription from RNA polymerase II promoter | transcription | regulation of transcription from RNA polymerase III promoter |	DNA binding | specific RNA polymerase II transcription factor activity | RNA polymerase III transcription factor activity | zinc ion binding | metal ion binding | nucleic acid binding |	intracellular | nucleus |	ENSG00000167637 ENSP00000325864
EAPETPETEP	1.16	Uncharacterized protein C17orf64.				ENSG00000141371 ENSP00000269127
KEKASTETEC	1.13	Transient receptor potential cation channel subfamily M member 1 (Long transient receptor potential channel 1) (LTrpC1) (Melastatin-1).	ion transport |	ion channel activity |	membrane |	ENSG00000134160 ENSP00000256552
SSSLAVETET	1.13	Palmitoyltransferase ZDHHC15 (EC 2.3.1.-) (Zinc finger DHHC domain- containing protein 15) (DHHC-15).	synaptic vesicle maturation | protein palmitoylation | establishment of protein localization | multicellular organismal development |	zinc ion binding | palmitoyltransferase activity | transferase activity | metal ion binding | receptor activity |	membrane | integral to membrane |	ENSG00000102383 ENSP00000362465
QNLQAKETCQ	1.11	Cytochrome P450 1B1 (EC 1.14.14.1) (CYPIB1).				ENSG00000138061 ENSP00000385890
QGRWDHETIV	1.11	Transmembrane protein FLJ43330.			membrane | integral to membrane |	ENSG00000188133 ENSP00000345468
MSAGIKETAS	1.11	Astrotactin-2 precursor.				ENSG00000148219 ENSP00000363098
MAQTDPETND	1.09	Uncharacterized protein C1orf77.				ENSG00000160679 ENSP00000357676
SLTNDNETNS	1.09	THO complex subunit 1 (Tho1) (Nuclear matrix protein p84).	mRNA processing | transport | signal transduction | RNA splicing | mRNA transport |	DNA binding | RNA binding | protein binding |	nucleus | nuclear matrix | nuclear speck |	ENSG00000079134 ENSP00000261600
DGWVERETYY	1.09	Sodium/potassium-transporting ATPase subunit alpha-4 (EC 3.6.3.9) (Sodium pump subunit alpha-4) (Na(+)/K(+) ATPase alpha-4 subunit).	potassium ion transport | sodium ion transport | metabolic process | ATP hydrolysis coupled proton transport | sperm motility | regulation of cellular pH | proton transport | transport | G-protein coupled receptor protein signaling pathway | cation transport | monovalent inorganic cation transport |	nucleotide binding | magnesium ion binding | sodium:potassium-exchanging ATPase activity | ATP binding | monovalent inorganic cation transmembrane transporter activity | hydrolase activity | hydrolase activity, acting on acid anhydrides, catalyzing transmembrane movement of substances | potassium ion binding | sodium ion binding | ATPase activity, coupled to transmembrane movement of ions, phosph…	membrane | integral to membrane | sodium:potassium-exchanging ATPase complex |	ENSG00000132681 ENSP00000357060
TITEAEETED	1.09	Uncharacterized protein C13orf16.			membrane | integral to membrane |	ENSG00000153495 ENSP00000283547
DETTYEETED	1.09	Serine palmitoyltransferase 2 (EC 2.3.1.50) (Long chain base biosynthesis protein 2) (LCB 2) (Serine-palmitoyl-CoA transferase 2) (SPT 2).	biosynthetic process | metabolic process |	serine C-palmitoyltransferase activity | acyltransferase activity | transferase activity, transferring nitrogenous groups | pyridoxal phosphate binding | transferase activity |	membrane | integral to membrane | endoplasmic reticulum | endoplasmic reticulum membrane |	ENSG00000100596 ENSP00000216484
NNEELEETES	1.09	Roundabout homolog 1 precursor (H-Robo-1) (Deleted in U twenty twenty).				ENSG00000169855 ENSP00000305626
MLLSEEETES	1.09	TRM112-like protein.		protein binding |		ENSG00000173113 ENSP00000309433
EMKVEHETSS	1.06	FYVE, RhoGEF and PH domain-containing protein 4 (Actin filament- binding protein frabin) (FGD1-related F-actin-binding protein) (Zinc finger FYVE domain-containing protein 6).				ENSG00000139132 ENSP00000379091
YKPDHSETAN	1.05	Thyroid peroxidase precursor (EC 1.11.1.8) (TPO).	response to oxidative stress |	peroxidase activity | heme binding |		ENSG00000115705 ENSP00000371704
TLSTFKESWK	1.03	Zinc finger MYM-type protein 6 (Zinc finger protein 258).				ENSG00000163867 ENSP00000362435
GRKKMFESES	1.03	Troponin I, fast skeletal muscle (Troponin I, fast-twitch isoform).	skeletal muscle contraction | positive regulation of transcription |	actin binding | protein binding | hydrogen ion transmembrane transporter activity | troponin T binding |	proton-transporting two-sector ATPase complex | nucleus | troponin complex |	ENSG00000130598 ENSP00000371336
TASPAKETSF	1.02	Solute carrier family 2, facilitated glucose transporter member 7 (Glucose transporter type 7) (GLUT-7).	carbohydrate transport | transmembrane transport | transport |	transporter activity | sugar:hydrogen symporter activity | fructose transmembrane transporter activity | glucose transmembrane transporter activity | substrate-specific transmembrane transporter activity |	membrane | integral to membrane |	ENSG00000197241 ENSP00000383698
SCNLAKETLL	1.02	ADAMTS-6 precursor (EC 3.4.24.-) (A disintegrin and metalloproteinase with thrombospondin motifs 6) (ADAM-TS 6) (ADAM-TS6).	proteolysis |	metalloendopeptidase activity | peptidase activity | zinc ion binding | metal ion binding | metallopeptidase activity |	extracellular region | proteinaceous extracellular matrix | extracellular matrix |	ENSG00000049192 ENSP00000261306
STLTIFETAL	1.02	Multidrug resistance-associated protein 4 (ATP-binding cassette sub- family C member 4) (MRP/cMOAT-related ABC transporter) (Multi-specific organic anion transporter-B) (MOAT-B).	ion transport | transport |	nucleotide binding | chloride channel activity | ATP binding | ATPase activity | ATPase activity, coupled to transmembrane movement of substances | nucleoside-triphosphatase activity |	plasma membrane | membrane | integral to membrane | membrane fraction | platelet dense granule membrane |	ENSG00000125257 ENSP00000366084
YLSSISESIQ	1.0	Alpha-tocopherol transfer protein (Alpha-TTP).	lipid metabolic process | transport | embryo implantation | vitamin E metabolic process |	transporter activity | vitamin E binding |	intracellular | cytoplasm |	ENSG00000137561 ENSP00000260116
EEIAVIENIK	1.0	Potassium channel subfamily K member 2 (Outward rectifying potassium channel protein TREK-1) (TREK-1 K(+) channel subunit) (Two pore potassium channel TPKC1) (Two pore domain potassium channel TREK-1).	potassium ion transport |	potassium channel activity | voltage-gated potassium channel activity |	membrane |	ENSG00000082482 ENSP00000375765
EKPIDSETKM	1.0	Excitatory amino acid transporter 1 (Solute carrier family 1 member 3) (Sodium-dependent glutamate/aspartate transporter 1) (GLAST-1).	dicarboxylic acid transport |	sodium:dicarboxylate symporter activity |	membrane |	ENSG00000079215 ENSP00000371343
WWWPALETCR	0.99	F-box/WD repeat-containing protein 9 (F-box and WD-40 domain- containing protein 9).				ENSG00000132004 ENSP00000254324
LRTHARETLY	0.98	Zinc finger and SCAN domain-containing protein 10 (Zinc finger protein 206).	transcription | regulation of transcription, DNA-dependent |	transcription factor activity | zinc ion binding | metal ion binding | DNA binding | nucleic acid binding |	intracellular | nucleus |	ENSG00000130182 ENSP00000252463
SSNATRETLY	0.98	Neurotensin receptor type 1 (NT-R-1) (High-affinity levocabastine- insensitive neurotensin receptor) (NTRH).	signal transduction | G-protein coupled receptor protein signaling pathway | synaptic transmission | adult locomotory behavior |	receptor activity | G-protein coupled receptor activity | neurotensin receptor activity, G-protein coupled | purinergic nucleotide receptor activity, G-protein coupled | growth hormone-releasing hormone receptor activity |	plasma membrane | integral to membrane | endoplasmic reticulum | integral to plasma membrane | Golgi apparatus |	ENSG00000101188 ENSP00000359532
KNLCLLETAQ	0.98	Probable G-protein coupled receptor 1.	signal transduction | G-protein coupled receptor protein signaling pathway | chemotaxis |	receptor activity | G-protein coupled receptor activity | angiotensin type II receptor activity | galanin receptor activity | N-formyl peptide receptor activity | anaphylatoxin receptor activity | purinergic nucleotide receptor activity, G-protein coupled |	plasma membrane | integral to membrane | integral to plasma membrane | cytoplasm |	ENSG00000183671 ENSP00000351541
HKRRKAETEN	0.98	Calcium-binding tyrosine phosphorylation-regulated protein (Calcium- binding protein 86) (Testis-specific calcium-binding protein CBP86) (Fibrousheathin-2) (FSP-2) (Fibrousheathin II) (Cancer/testis antigen 88) (CT88).	signal transduction |	cAMP-dependent protein kinase regulator activity |		ENSG00000154040 ENSP00000382419
GYCPTRETSM	0.97	Potassium voltage-gated channel subfamily B member 2 (Voltage-gated potassium channel subunit Kv2.2).	ion transport | potassium ion transport | regulation of smooth muscle contraction |	voltage-gated ion channel activity | delayed rectifier potassium channel activity | protein binding | potassium ion binding | voltage-gated potassium channel activity | ion channel activity |	membrane | integral to membrane | voltage-gated potassium channel complex |	ENSG00000182674 ENSP00000329426
NLSIEKETKL	0.97	Asparagine synthetase domain-containing protein 1 (HCV NS3- transactivated protein 1).	asparagine biosynthetic process | glutamine metabolic process | amino acid biosynthetic process |	asparagine synthase (glutamine-hydrolyzing) activity |		ENSG00000138381 ENSP00000260952
SRMVVHESEE	0.97	Myosin-3 (Myosin heavy chain 3) (Myosin heavy chain, fast skeletal muscle, embryonic) (Muscle embryonic myosin heavy chain) (SMHCE).	striated muscle contraction | muscle development |	nucleotide binding | actin binding | calmodulin binding | ATP binding | motor activity | nucleic acid binding |	cytoplasm | striated muscle thick filament | myosin complex |	ENSG00000109063 ENSP00000226209
GDSLLAETEM	0.97	Uncharacterized protein C6orf154.				ENSG00000204052 ENSP00000361518
MEPNQEETNR	0.96	Short transient receptor potential channel 6 (TrpC6).	calcium ion transport | ion transport |	calcium channel activity | ion channel activity | binding |	membrane | integral to membrane |	ENSG00000137672 ENSP00000343672
QDEDESESED	0.96	Ribosomal protein L22-like 1.	translation |	structural constituent of ribosome |	intracellular | ribosome |	ENSG00000163584 ENSP00000346080
DKDPHSETAL	0.96	Transmembrane and immunoglobulin domain-containing protein 1 precursor.			membrane | integral to membrane |	ENSG00000182271 ENSP00000332404
LCIKQTETLD	0.95	Olfactory receptor 11A1 (Olfactory receptor OR6-30) (Hs6M1-18).	signal transduction | G-protein coupled receptor protein signaling pathway | sensory perception of smell | response to stimulus |	receptor activity | olfactory receptor activity | melanocortin receptor activity |	plasma membrane | integral to membrane |	ENSG00000206472 ENSP00000373043
LCIKQTETLD	0.95	Olfactory receptor 11A1 (Olfactory receptor OR6-30) (Hs6M1-18).	signal transduction | G-protein coupled receptor protein signaling pathway | sensory perception of smell | response to stimulus |	receptor activity | olfactory receptor activity | melanocortin receptor activity |	plasma membrane | integral to membrane |	ENSG00000206517 ENSP00000383550
LCIKQTETLD	0.95	Olfactory receptor 11A1 (Olfactory receptor OR6-30) (Hs6M1-18).	signal transduction | G-protein coupled receptor protein signaling pathway | sensory perception of smell | response to stimulus |	receptor activity | olfactory receptor activity | melanocortin receptor activity |	plasma membrane | integral to membrane |	ENSG00000204694 ENSP00000366352
NYWPGKETQL	0.95	Solute carrier organic anion transporter family member 1C1 (Solute carrier family 21 member 14) (Organic anion transporter F) (OATP-F) (Organic anion-transporting polypeptide 14) (Organic anion transporter polypeptide-related protein 5) (OAT-RP-5) (OATPRP	ion transport | transport |	transporter activity |	membrane | integral to membrane |	ENSG00000139155 ENSP00000266509
EFDAFVETLQ	0.95	Uncharacterized protein KIAA0652.				ENSG00000175224 ENSP00000310321
FLKCIVETST	0.95	TNF receptor-associated factor 1 (Epstein-Barr virus-induced protein 6).	protein complex assembly | signal transduction | regulation of apoptosis |	protein binding | zinc ion binding |	cytoplasm |	ENSG00000056558 ENSP00000362994
PKMKLNETSF	0.95	SH3KBP1-binding protein 1.	potassium ion transport |	voltage-gated potassium channel activity | protein binding |	membrane | voltage-gated potassium channel complex |	ENSG00000160410 ENSP00000291842
SGGKRKETLV	0.94	Neuroepithelial cell-transforming gene 1 protein (p65 Net1 proto- oncogene) (Rho guanine nucleotide exchange factor 8).	regulation of Rho protein signal transduction | intracellular signaling cascade |	Rho guanyl-nucleotide exchange factor activity | guanyl-nucleotide exchange factor activity |	intracellular |	ENSG00000173848 ENSP00000369717
LSLQEKESYC	0.94	Notch homolog 2 N-terminal-like protein.		calcium ion binding |		ENSG00000213240 ENSP00000344557
SRPHTNETSL	0.94	Colorectal mutant cancer protein (Protein MCC).	signal transduction | negative regulation of cell cycle |	receptor activity | protein binding | nucleotide binding |		ENSG00000171444 ENSP00000305617
PDEEVPESES	0.94	Cell cycle checkpoint protein RAD1 (EC 3.1.11.2) (DNA repair exonuclease rad1 homolog) (Rad1-like DNA damage checkpoint protein) (hRAD1).	DNA repair |	damaged DNA binding | exodeoxyribonuclease III activity |	nucleus |	ENSG00000113456 ENSP00000313467
KCCSVIESLQ	0.93	Uncharacterized protein ENSP00000381236 (Fragment).	nucleobase, nucleoside, nucleotide and nucleic acid metabolic process |	ATP binding | transferase activity | nucleobase, nucleoside, nucleotide kinase activity |		ENSG00000214347 ENSP00000381236
IPPLNLETKD	0.93	Class B basic helix-loop-helix protein 2 (bHLHB2) (Differentially expressed in chondrocytes protein 1) (DEC1) (Enhancer-of-split and hairy-related protein 2) (SHARP-2) (Stimulated by retinoic acid gene 13 protein).	negative regulation of transcription, DNA-dependent | regulation of transcription | regulation of transcription, DNA-dependent |	protein binding | transcription repressor activity | transcription regulator activity | DNA binding |		ENSG00000134107 ENSP00000256495
EEDEKLETKS	0.93	Transmembrane protein 65.			membrane | integral to membrane |	ENSG00000164983 ENSP00000297632
NRVVFSETTS	0.93	Uncharacterized protein KIAA1641-like 1 (CLL-associated antigen KW-1).				ENSG00000196912 ENSP00000352972
RGPPPQETSQ	0.93	Myosin-11 (Myosin heavy chain 11) (Myosin heavy chain, smooth muscle isoform) (SMMHC).	regulation of transcription, DNA-dependent | vesicle-mediated transport |	nucleotide binding | motor activity | actin binding | ATP binding | transcription factor activity | sequence-specific DNA binding | protein dimerization activity | protein binding |	membrane | nucleus | myosin complex |	ENSG00000133392 ENSP00000379613
NGSCQIITIT	0.93	Probable cation-transporting ATPase 13A3 (EC 3.6.3.-) (ATPase family homolog up-regulated in senescence cells 1).	transport | cation transport | metabolic process |	nucleotide binding | magnesium ion binding | ATP binding | ATPase activity, coupled to transmembrane movement of ions, phosphorylative mechanism | hydrolase activity | hydrolase activity, acting on acid anhydrides, catalyzing transmembrane movement of substances | ATPase activity | catalytic activity |	membrane | integral to membrane |	ENSG00000133657 ENSP00000256031
LDENDKESEL	0.92	Slp homolog lacking C2 domains b (SlaC2-b) (Exophilin-5).	intracellular protein transport |	protein binding | Rab GTPase binding | zinc ion binding |		ENSG00000110723 ENSP00000265843
SQLNEKETPF	0.92	Putative uncharacterized protein.				ENSG00000214883 ENSP00000382128
QLMQKPETPM	0.92	Protein FAM81A.				ENSG00000157470 ENSP00000288228
LACHENETVS	0.92	NAD-dependent deacetylase sirtuin-5 (EC 3.5.1.-) (SIR2-like protein 5).	chromatin silencing | regulation of transcription, DNA-dependent | protein amino acid ADP-ribosylation | protein amino acid deacetylation |	DNA binding | NAD+ ADP-ribosyltransferase activity | zinc ion binding | hydrolase activity | NAD-dependent histone deacetylase activity | metal ion binding | NAD binding |	chromatin silencing complex |	ENSG00000124523 ENSP00000368552
WTILELETQH	0.92	Uncharacterized protein KIAA1107.				ENSG00000069712 ENSP00000359404
SFNYKKETPL	0.92	Ankyrin repeat domain-containing protein 50.				ENSG00000151458 ENSP00000281131
GARVSKETPL	0.92	Mitogen-activated protein kinase 12 (EC 2.7.11.24) (Extracellular signal-regulated kinase 6) (ERK-6) (ERK5) (Stress-activated protein kinase 3) (Mitogen-activated protein kinase p38 gamma) (MAP kinase p38 gamma).	DNA damage induced protein phosphorylation | cell cycle | cell cycle arrest | intracellular signaling cascade | Ras protein signal transduction | muscle development | myoblast differentiation | protein amino acid phosphorylation |	nucleotide binding | magnesium ion binding | protein serine/threonine kinase activity | MAP kinase activity | protein binding | ATP binding | transferase activity | protein kinase activity | protein tyrosine kinase activity |	mitochondrion | cytoplasm |	ENSG00000188130 ENSP00000215659
VTVHRKETMR	0.92	Netrin receptor UNC5C precursor (Protein unc-5 homolog C) (Unc-5 homolog 3).				ENSG00000182168 ENSP00000384047
SSIDLWETAL	0.91	Peptide/histidine transporter ENSP00000340402.	oligopeptide transport | protein transport |	transporter activity | oligopeptide transporter activity | symporter activity |	membrane | integral to membrane |	ENSG00000188991 ENSP00000340402
ANIILSETKL	0.91	Transmembrane protein 104.	amino acid transport |		membrane | integral to membrane |	ENSG00000109066 ENSP00000334849
EYVRHEETLT	0.91	60S ribosome subunit biogenesis protein NIP7 homolog (KD93).				ENSG00000132603 ENSP00000254941
KLLKKSETRY	0.91	Alpha-catulin (Catenin alpha-like protein 1) (Alpha-catenin-related protein) (ACRP).	cell adhesion |	structural molecule activity | cadherin binding |	actin cytoskeleton |	ENSG00000119326 ENSP00000363723
PTDVLFESNR	0.9	Chloride channel protein 6 (ClC-6).	chloride transport | tetracycline transport | response to antibiotic |	voltage-gated chloride channel activity | tetracycline:hydrogen antiporter activity | ion channel activity |	membrane | integral to membrane |	ENSG00000011021 ENSP00000308367
EVIETIETTV	0.9	UPF0524 protein.				ENSG00000187068 ENSP00000334974
GGRDQQETNL	0.89	Sodium/iodide cotransporter (Na(+)/I(-) cotransporter) (Sodium-iodide symporter) (Na(+)/I(-)-symporter) (Solute carrier family 5 member 5).	ion transport | sodium ion transport | transport |	transporter activity | sodium:iodide symporter activity | iodide transmembrane transporter activity | symporter activity | sodium ion binding |	membrane | integral to membrane |	ENSG00000105641 ENSP00000222248
LLQEEWETVM	0.89	Parathyroid hormone/parathyroid hormone-related peptide receptor precursor (PTH/PTHr receptor) (PTH/PTHrP type I receptor).	skeletal development | signal transduction | G-protein signaling, coupled to cyclic nucleotide second messenger |	receptor activity | parathyroid hormone receptor activity | G-protein coupled receptor activity |	plasma membrane | membrane | integral to plasma membrane | nucleus | cytoplasm |	ENSG00000160801 ENSP00000321999
SPLHSLETSL	0.89	Plasma membrane calcium-transporting ATPase 1 (EC 3.6.3.8) (PMCA1) (Plasma membrane calcium pump isoform 1) (Plasma membrane calcium ATPase isoform 1).	transport | cation transport | metabolic process | calcium ion transport |	ATP binding | ATPase activity, coupled to transmembrane movement of ions, phosphorylative mechanism | catalytic activity | calcium-transporting ATPase activity | calcium ion binding | calcium ion transmembrane transporter activity | hydrolase activity, acting on acid anhydrides, catalyzing transmembrane movement of substances |	membrane |	ENSG00000070961 ENSP00000261173
SPIHSLETSL	0.89	Plasma membrane calcium-transporting ATPase 2 (EC 3.6.3.8) (PMCA2) (Plasma membrane calcium pump isoform 2) (Plasma membrane calcium ATPase isoform 2).	transport | cation transport | metabolic process | calcium ion transport |	ATP binding | ATPase activity, coupled to transmembrane movement of ions, phosphorylative mechanism | catalytic activity | calcium-transporting ATPase activity | calcium ion binding | calcium ion transmembrane transporter activity | hydrolase activity, acting on acid anhydrides, catalyzing transmembrane movement of substances |	membrane |	ENSG00000157087 ENSP00000373311
LQAAGPETKL	0.89	StAR-related lipid transfer protein 8 (StARD8) (START domain- containing protein 8) (START-GAP3) (Deleted in liver cancer 3) (DLC- 3).	signal transduction |	GTPase activator activity |	intracellular | cell junction |	ENSG00000130052 ENSP00000252336
VMRLQSETSV	0.89	Vang-like protein 2 (Van Gogh-like protein 2) (Strabismus 1) (Loop- tail protein 1 homolog).	establishment of planar polarity | neural tube closure | heart looping | multicellular organismal development | sensory cilium biogenesis | apical protein localization |	protein binding |	membrane | integral to membrane |	ENSG00000162738 ENSP00000357040
VLRLQSETSV	0.89	Vang-like protein 1 (Van Gogh-like protein 1) (Strabismus 2) (Loop- tail protein 2 homolog) (LPP2).	multicellular organismal development |	protein binding |	membrane | integral to membrane |	ENSG00000173218 ENSP00000310800
GTMFLRETSL	0.89	Guanylate cyclase soluble subunit alpha-2 (EC 4.6.1.2) (GCS-alpha-2).	cGMP biosynthetic process | intracellular signaling cascade | homoiothermy | response to freezing | cyclic nucleotide biosynthetic process |	guanylate cyclase activity | heme binding | ice binding | phosphorus-oxygen lyase activity |	cytoplasm |	ENSG00000152402 ENSP00000344874
GFGDPPETRT	0.89	Neurotensin receptor type 2 (NT-R-2) (Levocabastine-sensitive neurotensin receptor) (NTR2 receptor).	G-protein signaling, coupled to IP3 second messenger (phospholipase C activating) | regulation of membrane potential | G-protein coupled receptor protein signaling pathway |	receptor activity | neurotensin receptor activity, G-protein coupled | neuromedin U receptor activity |	membrane | integral to membrane |	ENSG00000169006 ENSP00000351538
PRLVQKEKID	0.88	Phosphatidylinositide phosphatase SAC1 (EC 3.1.3.-) (Suppressor of actin mutations 1-like protein).		hydrolase activity | phosphatase activity |	membrane | integral to membrane | endoplasmic reticulum | endoplasmic reticulum membrane | Golgi apparatus |	ENSG00000211456 ENSP00000373713
SDPKLFEMIK	0.88	Ubiquitously transcribed Y chromosome tetratricopeptide repeat protein (Ubiquitously transcribed TPR protein on the Y chromosome).				ENSG00000183878 ENSP00000355420
NDPAWDETNL	0.88	Rho guanine nucleotide exchange factor 7 (PAK-interacting exchange factor beta) (Beta-Pix) (COOL-1) (p85).	intracellular signaling cascade | regulation of Rho protein signal transduction |	guanyl-nucleotide exchange factor activity | Rho guanyl-nucleotide exchange factor activity |	intracellular | nucleolus |	ENSG00000102606 ENSP00000218789
TCILTIESKN	0.88	Nexilin (F-actin binding protein) (Nelin).	regulation of cell migration | regulation of cytoskeleton organization |	actin filament binding |	cytoplasm | cytoskeleton | cell-substrate adherens junction | cell junction |	ENSG00000162614 ENSP00000333938
IKTTVKELIS	0.88	Protein DEK.	regulation of transcription from RNA polymerase II promoter | signal transduction | viral genome replication | ossification | cell adhesion |	DNA binding | specific RNA polymerase II transcription factor activity | histone binding | nucleic acid binding |	nucleus |	ENSG00000124795 ENSP00000380414
PHTEYIESSP	0.87	microtubule-associated protein 6 isoform 1		calmodulin binding | microtubule binding |	cytoplasm | Golgi apparatus | cytoskeleton | microtubule |	ENSG00000171533 ENSP00000307093
KEHICFEKWW	0.87	Oxidoreductase NAD-binding domain-containing protein 1 precursor (EC 1.-.-.-).	oxidation reduction |	electron carrier activity | oxidoreductase activity |		ENSG00000154814 ENSP00000285083
IQISELETNV	0.87	Excitatory amino acid transporter 5 (Solute carrier family 1 member 7) (Retinal glutamate transporter).	transport | dicarboxylic acid transport |	L-glutamate transmembrane transporter activity | symporter activity | sodium:dicarboxylate symporter activity |	membrane |	ENSG00000162383 ENSP00000360549
GRLLGLETNV	0.87	SH3 domain-containing guanine exchange factor.	regulation of Rho protein signal transduction |	guanyl-nucleotide exchange factor activity | Rho guanyl-nucleotide exchange factor activity |	intracellular | cell projection |	ENSG00000114790 ENSP00000348828
QGFLLVETNG	0.87	Mannose-P-dolichol utilization defect 1 protein (Suppressor of Lec15 and Lec35 glycosylation mutation homolog) (SL15).				ENSG00000129255 ENSP00000352876
IQNRLKENES	0.87	DNA repair protein RAD51 homolog 2 (R51H2) (RAD51-like protein 1) (Rad51B).	DNA metabolic process |	DNA binding | ATP binding | DNA-dependent ATPase activity | nucleotide binding | nucleoside-triphosphatase activity | protein binding |		ENSG00000182185 ENSP00000375101
QNSSGIEKYN	0.87	Platelet-activating factor acetylhydrolase precursor (EC 3.1.1.47) (PAF acetylhydrolase) (PAF 2-acylhydrolase) (LDL-associated phospholipase A2) (LDL-PLA(2)) (2-acetyl-1-alkylglycerophosphocholine esterase) (1-alkyl-2-acetylglycerophosphocholine esterase)	inflammatory response | lipid catabolic process |	1-alkyl-2-acetylglycerophosphocholine esterase activity | phospholipid binding | hydrolase activity |	extracellular region | 2-acetyl-1-alkylglycerophosphocholine esterase complex |	ENSG00000146070 ENSP00000274793
NPDALPETLV	0.87	Rho GTPase-activating protein 6 (Rho-type GTPase-activating protein 6) (Rho-type GTPase-activating protein RhoGAPX-1).	signal transduction |		intracellular |	ENSG00000047648 ENSP00000370112
VNNLPVESWQ	0.87	AP-1 complex subunit gamma-like 2 (Gamma2-adaptin) (G2ad).	intracellular protein transport | vesicle-mediated transport | interspecies interaction between organisms | protein transport |	protein binding | protein transporter activity | binding |	plasma membrane | Golgi membrane | membrane | cytoplasm | endosome | Golgi apparatus | Golgi-associated vesicle | transport vesicle | AP-1 adaptor complex | endosome membrane | membrane coat | clathrin adaptor complex | cytoplasmic vesicle membrane | cytoplasmic vesicle |	ENSG00000213983 ENSP00000380309
TRRFQTETWA	0.87	NADPH-dependent diflavin oxidoreductase 1 (EC 1.6.-.-) (Novel reductase 1) (NADPH-dependent FMN and FAD containing oxidoreductase).		iron ion binding | electron carrier activity | FMN binding | oxidoreductase activity |		ENSG00000188566 ENSP00000360576
TKWNENESYS	0.87	Integrin alpha-6 precursor (VLA-6) (CD49f antigen)	cell-substrate junction assembly | cell adhesion | integrin-mediated signaling pathway |	receptor activity | calcium ion binding | protein binding |	membrane | integral to membrane | integrin complex |	ENSG00000091409 ENSP00000264106
ELTVFRETNV	0.87	Forkhead-associated (FHA) phosphopeptide binding domain 1 (Fragment).				ENSG00000142621 ENSP00000383868
EVEEFPETSV	0.86	Transient receptor potential cation channel subfamily V member 3 (TrpV3) (Vanilloid receptor-like 3) (VRL-3).	ion transport | calcium ion transport | response to temperature stimulus |	calcium channel activity | calcium ion binding | ion channel activity |	membrane | integral to membrane |	ENSG00000167723 ENSP00000301365
EVVHTPETSV	0.86	Monocarboxylate transporter 4 (MCT 4) (MCT 3) (Solute carrier family 16 member 3).	transport | organic anion transport | monocarboxylic acid transport | dicarboxylic acid transport |	transporter activity | symporter activity | secondary active monocarboxylate transmembrane transporter activity | sodium:dicarboxylate symporter activity |	plasma membrane | membrane | integral to membrane | integral to plasma membrane | membrane fraction |	ENSG00000141526 ENSP00000376152
GRSGIYETRC	0.86	AP-2 complex subunit mu-1 (Adaptin-mu2) (AP-2 mu-2 chain) (Clathrin coat assembly protein AP50) (Clathrin coat-associated protein AP50) (Plasma membrane adaptor AP-2 50 kDa protein) (HA2 50 kDa subunit) (Clathrin assembly protein complex 2 medium chain).	intracellular protein transport | vesicle-mediated transport | regulation of defense response to virus by virus | transport |	protein binding | transporter activity | lipid binding |	plasma membrane | mitochondrion | cytosol | peroxisomal membrane | clathrin adaptor complex | clathrin coat of coated pit |	ENSG00000161203 ENSP00000292807
NHGHSMETSP	0.86	Zinc finger protein RFP (Ret finger protein) (Tripartite motif- containing protein 27) (RING finger protein 76).	negative regulation of transcription from RNA polymerase II promoter | transcription | regulation of transcription, DNA-dependent | spermatogenesis | cell proliferation | negative regulation of gene expression, epigenetic |	protein binding | zinc ion binding | metal ion binding | DNA binding | transmembrane receptor protein tyrosine kinase activity |	intracellular | integral to plasma membrane | membrane fraction | nucleus | cytoplasm | nucleoplasm | nuclear membrane |	ENSG00000112448 ENSP00000266119
NHGHSMETSP	0.86	Zinc finger protein RFP (Ret finger protein) (Tripartite motif- containing protein 27) (RING finger protein 76).	negative regulation of transcription from RNA polymerase II promoter | transcription | regulation of transcription, DNA-dependent | spermatogenesis | cell proliferation | negative regulation of gene expression, epigenetic |	protein binding | zinc ion binding | metal ion binding | DNA binding | transmembrane receptor protein tyrosine kinase activity |	intracellular | integral to plasma membrane | membrane fraction | nucleus | cytoplasm | nucleoplasm | nuclear membrane |	ENSG00000215641 ENSP00000383555
NHGHSMETSP	0.86	Zinc finger protein RFP (Ret finger protein) (Tripartite motif- containing protein 27) (RING finger protein 76).	negative regulation of transcription from RNA polymerase II promoter | transcription | regulation of transcription, DNA-dependent | spermatogenesis | cell proliferation | negative regulation of gene expression, epigenetic |	protein binding | zinc ion binding | metal ion binding | DNA binding | transmembrane receptor protein tyrosine kinase activity |	intracellular | integral to plasma membrane | membrane fraction | nucleus | cytoplasm | nucleoplasm | nuclear membrane |	ENSG00000204713 ENSP00000366404
TLSKEEETKK	0.85	similar to ribosomal protein L19	translation |	structural constituent of ribosome |	intracellular | ribosome |	ENSG00000218227 ENSP00000384740
TLSKEEETKK	0.85	60S ribosomal protein L19.	translational elongation | translation | nucleosome assembly |	RNA binding | structural constituent of ribosome | DNA binding |	cytosolic large ribosomal subunit | intracellular | nucleosome | cytosol | ribosome | nucleus |	ENSG00000108298 ENSP00000225430
QAIKTEETKS	0.85	HBxAg transactivated protein 2				ENSG00000117523 ENSP00000313642
RTVHMFETFL	0.85	ATPase family AAA domain-containing protein 2B.		nucleotide binding | ATP binding | nucleoside-triphosphatase activity |		ENSG00000119778 ENSP00000370412
RHGSCVETSL	0.85	Transmembrane protein 151B (Transmembrane protein 193).			membrane | integral to membrane |	ENSG00000178233 ENSP00000373463
SPLHSVETSL	0.85	Plasma membrane calcium-transporting ATPase 3 (EC 3.6.3.8) (PMCA3) (Plasma membrane calcium pump isoform 3) (Plasma membrane calcium ATPase isoform 3).	cation transport | calcium ion transport | metabolic process | transport |	nucleotide binding | magnesium ion binding | calcium-transporting ATPase activity | calcium ion binding | calmodulin binding | ATP binding | hydrolase activity | hydrolase activity, acting on acid anhydrides, catalyzing transmembrane movement of substances | ATPase activity, coupled to transmembrane movement of ions, phosphorylative mechanism | catalytic activity | calcium ion transmembrane trans…	plasma membrane | membrane | integral to membrane | Golgi apparatus |	ENSG00000067842 ENSP00000263519
AEAGVVESEN	0.85	Centromere protein S (CENP-S) (Apoptosis-inducing TAF9-like domain- containing protein 1).		DNA binding |		ENSG00000175279 ENSP00000340955
GSQSQVETEA	0.85	FK506-binding protein 4 (EC 5.2.1.8) (Peptidyl-prolyl cis-trans isomerase) (PPIase) (Rotamase) (p59 protein) (HSP-binding immunophilin) (HBI) (FKBP52 protein) (52 kDa FK506-binding protein) (FKBP59).	protein folding | steroid hormone receptor complex assembly | embryo implantation | protein complex localization | male sex differentiation |	peptidyl-prolyl cis-trans isomerase activity | ATP binding | GTP binding | FK506 binding | isomerase activity | protein binding, bridging | heat shock protein binding | glucocorticoid receptor binding | phosphoprotein binding |	nucleus | cytoplasm |	ENSG00000004478 ENSP00000001008
YDETSFELED	0.85	Serine palmitoyltransferase 3 (EC 2.3.1.50) (Long chain base biosynthesis protein 3) (LCB 3) (Serine-palmitoyl-CoA transferase 3) (SPT 3).	biosynthetic process | metabolic process |	serine C-palmitoyltransferase activity | acyltransferase activity | transferase activity, transferring nitrogenous groups | pyridoxal phosphate binding | transferase activity |	membrane | integral to membrane | endoplasmic reticulum | endoplasmic reticulum membrane |	ENSG00000172296 ENSP00000381968
EEEESMETQE	0.85	Interleukin enhancer-binding factor 2 (Nuclear factor of activated T- cells 45 kDa).	transcription | immune response | positive regulation of transcription, DNA-dependent |	DNA binding | RNA polymerase II transcription factor activity | double-stranded RNA binding | protein binding | ATP binding | transferase activity | RNA binding |	nucleus | nucleolus |	ENSG00000143621 ENSP00000355011
APMECQESWK	0.85	Hyaluronan mediated motility receptor (Intracellular hyaluronic acid- binding protein) (Receptor for hyaluronan-mediated motility) (CD168 antigen).		receptor activity |		ENSG00000072571 ENSP00000377492
LLASTPESEL	0.85	Orphan sodium- and chloride-dependent neurotransmitter transporter NTT4 (Solute carrier family 6 member 17).	neurotransmitter transport |	neurotransmitter:sodium symporter activity | symporter activity |	membrane | integral to plasma membrane |	ENSG00000197106 ENSP00000330199
VERIQPETPL	0.84	Mediator of RNA polymerase II transcription subunit 25 (Mediator complex subunit 25) (Activator-recruited cofactor 92 kDa component) (ARC92) (Activator interaction domain 1 protein) (p78).				ENSG00000104973 ENSP00000366278
QLRKQWETFE	0.84	DENN domain-containing protein 1A (Protein FAM31A).			plasma membrane | cell junction | cytoplasmic vesicle | synapse |	ENSG00000119522 ENSP00000362727
VTVSGNETME	0.84	Transcription factor Sp3 (SPR-2).	natural killer cell differentiation | transcription | regulation of transcription, DNA-dependent | B cell differentiation | T cell differentiation | erythrocyte differentiation | monocyte differentiation | granulocyte differentiation | homoiothermy | response to freezing |	DNA binding | chromatin binding | double-stranded DNA binding | protein binding | zinc ion binding | metal ion binding | ice binding |	intracellular | nucleus |	ENSG00000172845 ENSP00000310301
AARRSLETRS	0.83	CUG-BP- and ETR-3-like factor 5 (CELF-5) (Bruno-like protein 5) (RNA- binding protein BRUNOL-5).		nucleic acid binding | RNA binding |		ENSG00000161082 ENSP00000335182
STCILQETSL	0.83	Sodium-dependent multivitamin transporter (Na(+)-dependent multivitamin transporter) (Solute carrier family 5 member 6).	ion transport | sodium ion transport | transport |	transporter activity | sodium-dependent multivitamin transmembrane transporter activity | symporter activity | sodium ion binding |	membrane | integral to plasma membrane | membrane fraction |	ENSG00000138074 ENSP00000384853
DNLVSRETKL	0.83	T-box transcription factor TBX18 (T-box protein 18).	regulation of transcription, DNA-dependent | regulation of transcription |	transcription factor activity |	nucleus |	ENSG00000112837 ENSP00000327983
PNPVDDESWD	0.83	Probable ATP-dependent RNA helicase DDX4 (EC 3.6.1.-) (DEAD box protein 4) (Vasa homolog).		nucleic acid binding | ATP binding | ATP-dependent helicase activity | helicase activity |		ENSG00000152670 ENSP00000334167
VKRNSKETVV	0.83	E3 ubiquitin-protein ligase MARCH3 (EC 6.3.2.-) (Membrane-associated RING finger protein 3) (Membrane-associated RING-CH protein III) (MARCH-III) (RING finger protein 173).	ubiquitin-dependent protein catabolic process | endocytosis |	zinc ion binding | ligase activity | metal ion binding | protein binding |	membrane | integral to membrane | endosome | cytoplasmic vesicle membrane | cytoplasmic vesicle | early endosome membrane |	ENSG00000173926 ENSP00000309141
GFGEERESIL	0.83	Ankyrin repeat-rich membrane spanning protein (Kinase D-interacting substrate of 220 kDa).	intracellular signaling cascade |		membrane | integral to membrane | cytosol |	ENSG00000134313 ENSP00000256707
LKRGTSETRF	0.82	Transmembrane protein 200A.			membrane | integral to membrane |	ENSG00000164484 ENSP00000376224
EKMFSSEKIM	0.82	Transmembrane protein 87B precursor.			membrane | integral to membrane |	ENSG00000153214 ENSP00000283206
IRHQGIHTNK	0.82	Zinc finger protein 383.	transcription | regulation of transcription, DNA-dependent |	DNA binding | zinc ion binding | metal ion binding | nucleic acid binding |	intracellular | nucleus | cytoplasm |	ENSG00000188283 ENSP00000340132
ASTPSSEVIS	0.82	Uncharacterized protein DKFZP434B061.				ENSG00000212857 ENSP00000375387
GSAPAIESVD	0.82	Gamma-taxilin (Lipopolysaccharide-specific response protein 5).	negative regulation of transcription from RNA polymerase II promoter |	protein binding | transcription repressor activity |	nucleus | cytoplasm | NuRD complex |	ENSG00000086712 ENSP00000369465
PDEDVDESES	0.82	Crooked neck-like protein 1 (Crooked neck homolog) (hCrn).	spliceosome assembly | mRNA processing | RNA splicing | RNA processing |	RNA binding |	intracellular | nucleus | cytoplasm | spliceosome | nuclear speck |	ENSG00000101343 ENSP00000366544
STEETDESET	0.82	Uncharacterized protein C11orf49.				ENSG00000149179 ENSP00000278460
RRHQAIFTIS	0.82	Probable G-protein coupled receptor 148 (G-protein coupled receptor PGR6) (Brain and testis restricted GPCR).	signal transduction | G-protein coupled receptor protein signaling pathway |	receptor activity | G-protein coupled receptor activity |	plasma membrane | integral to membrane |	ENSG00000173302 ENSP00000308908
FFWERWETMT	0.82	Uncharacterized protein C17orf58.				ENSG00000186665 ENSP00000334741
PKRSFIESNV	0.82	Protein TANC1 (Tetratricopeptide repeat, ankyrin repeat and coiled- coil domain-containing protein 1).		binding |	plasma membrane | cell junction | synapse | postsynaptic membrane |	ENSG00000115183 ENSP00000263635
SREEPIEWEF	0.82	Protein CASP.	negative regulation of transcription from RNA polymerase II promoter | multicellular organismal development | regulation of transcription, DNA-dependent |	transcription factor activity | RNA polymerase II transcription factor activity | sequence-specific DNA binding | DNA binding |	nucleus |	ENSG00000160967 ENSP00000292535
EASRELESYC	0.81	Gastric inhibitory polypeptide receptor precursor (GIP-R) (Glucose- dependent insulinotropic polypeptide receptor).	generation of precursor metabolites and energy | G-protein coupled receptor protein signaling pathway | activation of adenylate cyclase activity | response to nutrient |	gastric inhibitory peptide receptor activity | G-protein coupled receptor activity | glucagon receptor activity |	plasma membrane | membrane | integral to membrane |	ENSG00000010310 ENSP00000263281
PVRVCEETSL	0.81	Protein FAM105B.				ENSG00000154124 ENSP00000284274
VENIKQETDD	0.81	Lethal(3)malignant brain tumor-like 2 protein (L(3)mbt-like 2 protein) (H-l(3)mbt-like protein).	regulation of transcription, DNA-dependent | regulation of transcription |	zinc ion binding | metal ion binding |	cytoplasm |	ENSG00000100395 ENSP00000216237
SSLQSLETSV	0.81	Plasma membrane calcium-transporting ATPase 4 (EC 3.6.3.8) (PMCA4) (Plasma membrane calcium pump isoform 4) (Plasma membrane calcium ATPase isoform 4) (Matrix-remodeling-associated protein 1).	cation transport | calcium ion transport | metabolic process | transport |	nucleotide binding | magnesium ion binding | calcium-transporting ATPase activity | calcium ion binding | calmodulin binding | ATP binding | hydrolase activity | hydrolase activity, acting on acid anhydrides, catalyzing transmembrane movement of substances | ATPase activity, coupled to transmembrane movement of ions, phosphorylative mechanism | catalytic activity | calcium ion transmembrane trans…	plasma membrane | membrane | integral to plasma membrane |	ENSG00000058668 ENSP00000356188
HSEIPDETPK	0.81	CF052_HUMAN Isoform 2 of Q5T4I8 - Homo sapiens (Human)				ENSG00000137434 ENSP00000382411
LFNPPEESEK	0.81	UPF0287 protein C16orf61.				ENSG00000103121 ENSP00000219400
VEIMEEESEQ	0.81	Ubiquitin carboxyl-terminal hydrolase 14 (EC 3.1.2.15) (Ubiquitin thioesterase 14) (Ubiquitin-specific-processing protease 14) (Deubiquitinating enzyme 14).	protein modification process | ubiquitin-dependent protein catabolic process |	ubiquitin thiolesterase activity | peptidase activity | cysteine-type peptidase activity |	cytoplasm |	ENSG00000101557 ENSP00000373083
PIYEFKITWW	0.81	BTB/POZ domain-containing protein KCTD7.	potassium ion transport |	voltage-gated potassium channel activity | protein binding |	membrane | voltage-gated potassium channel complex |	ENSG00000218609 ENSP00000275532
SAGADSETHC	0.81	Solute carrier organic anion transporter family member 1B1 (Solute carrier family 21 member 6) (Sodium-independent organic anion- transporting polypeptide 2) (OATP 2) (Liver-specific organic anion transporter 1) (LST-1) (OATP-C).	ion transport | organic anion transport | transport |	transporter activity | sodium-independent organic anion transmembrane transporter activity |	plasma membrane | membrane | integral to membrane | integral to plasma membrane | membrane fraction | basolateral plasma membrane |	ENSG00000134538 ENSP00000256958
RLPKIKETTV	0.81	FERM and PDZ domain-containing protein 4 (PDZ domain-containing protein 10).		protein binding |	cytoskeleton |	ENSG00000169933 ENSP00000370057
ESGDLIEVWG	0.81	NFATC2-interacting protein (Nuclear factor of activated T-cells, cytoplasmic 2-interacting protein) (45 kDa NFAT-interacting protein) (45 kDa NF-AT-interacting protein).	cytokine production | regulation of transcription, DNA-dependent | protein modification process |	protein binding |	nucleus | cytoplasm |	ENSG00000176953 ENSP00000324792
VYEVPVETKF	0.81	Chloride anion exchanger (Protein DRA) (Down-regulated in adenoma) (Solute carrier family 26 member 3).	transport | anion transport | excretion | sulfate transport | heme transport | cytochrome complex assembly |	transcription factor activity | transcription cofactor activity | transporter activity | secondary active sulfate transmembrane transporter activity | antiporter activity | chloride ion binding | heme transporter activity |	membrane | integral to membrane | membrane fraction |	ENSG00000091138 ENSP00000345873
IGHEDLETAV	0.81	Diacylglycerol kinase iota (EC 2.7.1.107) (Diglyceride kinase iota) (DGK-iota) (DAG kinase iota).	activation of protein kinase C activity | intracellular signaling cascade |	diacylglycerol kinase activity | protein binding | zinc ion binding | transferase activity | metal ion binding |	nucleus | cytoplasm |	ENSG00000157680 ENSP00000288490
KHIQVPESIV	0.8	Cytotoxic and regulatory T-cell molecule precursor (Class-I MHC- restricted T-cell-associated molecule).	detection of tumor cell | positive regulation of natural killer cell mediated cytotoxicity directed against tumor cell target | immune response | cell recognition | positive regulation of cytokine secretion | detection of stimulus |	receptor binding |	plasma membrane | integral to membrane |	ENSG00000109943 ENSP00000227348
PRSSNAETLY	0.8	Proteasome activator complex subunit 3 (Proteasome activator 28 subunit gamma) (PA28gamma) (PA28g) (Activator of multicatalytic protease subunit 3) (11S regulator complex subunit gamma) (REG-gamma) (Ki nuclear autoantigen).	anaphase-promoting complex-dependent proteasomal ubiquitin-dependent protein catabolic process | negative regulation of ubiquitin-protein ligase activity during mitotic cell cycle | positive regulation of ubiquitin-protein ligase activity during mitotic cell cycle |	proteasome activator activity | identical protein binding |	proteasome complex | cytosol | proteasome activator complex |	ENSG00000131467 ENSP00000293362
VIIYAYETDL	0.8	3'(2'),5'-bisphosphate nucleotidase 1 (EC 3.1.3.7) (Bisphosphate 3'- nucleotidase 1) (PAP-inositol-1,4-phosphatase) (PIP).		inositol or phosphatidylinositol phosphatase activity |		ENSG00000162813 ENSP00000307087
LWCWWAETSS	0.8	Coiled-coil domain-containing protein 136 (Nasopharyngeal carcinoma- associated gene 6 protein).				ENSG00000128596 ENSP00000367956
EPFLQAETSN	0.8	Nuclear factor 1 B-type (Nuclear factor 1/B) (NF1-B) (NFI-B) (NF-I/B) (CCAAT-box-binding transcription factor) (CTF) (TGGCA-binding protein).	DNA replication | transcription | regulation of transcription, DNA-dependent |	transcription factor activity |	intracellular | nucleus | nucleolus |	ENSG00000147862 ENSP00000380709
VSAAIEETVD	0.8	Histone-lysine N-methyltransferase NSD3 (EC 2.1.1.43) (Nuclear SET domain-containing protein 3) (WHSC1-like protein 1) (Wolf-Hirschhorn syndrome candidate 1-like protein 1) (Whistle) (WHSC1-like 1 isoform 9 with methyltransferase activity to lysine).				ENSG00000147548 ENSP00000313410
GGDPNEETPM	0.8	P2Y purinoceptor 12 (P2Y12) (P2Y12 platelet ADP receptor) (P2Y(ADP)) (ADP-glucose receptor) (ADPG-R) (P2Y(AC)) (P2Y(cyc)) (P2T(AC)) (SP1999).	signal transduction | G-protein coupled receptor protein signaling pathway | G-protein signaling, coupled to cAMP nucleotide second messenger | platelet activation | chemotaxis |	adenosine receptor activity, G-protein coupled | platelet ADP receptor activity | receptor activity | angiotensin type II receptor activity | platelet activating factor receptor activity | purinergic nucleotide receptor activity, G-protein coupled |	plasma membrane | membrane | integral to membrane |	ENSG00000169313 ENSP00000307259
EEEEGEETDD	0.79	Radial spokehead-like protein 1.	iron ion transport | cellular iron ion homeostasis |	ferric iron binding |	intracellular | extracellular region |	ENSG00000104941 ENSP00000221538
YSEDLNEIEY	0.79	MAM domain-containing protein 2 precursor.			membrane | extracellular region |	ENSG00000165072 ENSP00000366387
PSRDRKETSI	0.79	RalA-binding protein 1 (RalBP1) (Ral-interacting protein 1) (76 kDa Ral-interacting protein) (Dinitrophenyl S-glutathione ATPase) (DNP-SG ATPase).	transport | chemotaxis | signal transduction | small GTPase mediated signal transduction | regulation of GTPase activity | positive regulation of Cdc42 GTPase activity |	GTPase activator activity | protein binding | ATPase activity | Ral GTPase binding | Rac GTPase activator activity | ATPase activity, coupled to movement of substances | Rac GTPase binding |	intracellular | membrane |	ENSG00000017797 ENSP00000372924
SVWLRKETRV	0.79	Cysteinyl leukotriene receptor 2 (CysLTR2) (HG57) (HPN321) (hGPCR21).	signal transduction | G-protein coupled receptor protein signaling pathway | blood coagulation |	cysteinyl leukotriene receptor activity | receptor activity | C-C chemokine receptor activity | bradykinin receptor activity | N-formyl peptide receptor activity | C-X-C chemokine receptor activity | purinergic nucleotide receptor activity, G-protein coupled | thrombin receptor activity | leukotriene receptor activity |	plasma membrane | integral to membrane |	ENSG00000152207 ENSP00000282018
DLQKTFEIEL	0.79	Protein numb homolog (h-Numb) (Protein S171).				ENSG00000133961 ENSP00000352563
DLQKTFEIEL	0.79	Numb-like protein (Numb-R).	nervous system development | neuroblast proliferation | axonogenesis | forebrain development | regulation of transcription, DNA-dependent |	protein binding | DNA binding | ligand-dependent nuclear receptor activity |	nucleus | cytoplasm |	ENSG00000105245 ENSP00000252891
LRAGYSELEE	0.79	26 proteasome complex subunit DSS1 (Split hand/foot malformation type 1 protein) (Deleted in split hand/split foot protein 1) (Split hand/foot deleted protein 1).				ENSG00000127922 ENSP00000385301
KGKDSKESKK	0.78	Sodium channel protein type 9 subunit alpha (Sodium channel protein type IX subunit alpha) (Voltage-gated sodium channel subunit alpha Nav1.7) (Neuroendocrine sodium channel) (hNE-Na) (Peripheral sodium channel 1).	sodium ion transport | calcium ion transport | potassium ion transport | ion transport |	voltage-gated sodium channel activity | voltage-gated calcium channel activity | voltage-gated potassium channel activity | calcium ion binding | ion channel activity |	voltage-gated sodium channel complex | membrane | voltage-gated calcium channel complex | voltage-gated potassium channel complex |	ENSG00000169432 ENSP00000304748
LSRQHNEKWD	0.78	RNA-binding protein EWS (EWS oncogene) (Ewing sarcoma breakpoint region 1 protein).			nucleus |	ENSG00000182944 ENSP00000327456
QERLEYETTL	0.78	XK-related protein 4.	G-protein coupled receptor protein signaling pathway |	GABA-B receptor activity |	membrane | integral to membrane |	ENSG00000206579 ENSP00000328326
HTHSYIETHV	0.78	Connector enhancer of kinase suppressor of ras 2 (Connector enhancer of KSR2) (CNK2).	regulation of signal transduction |	protein binding |	plasma membrane | membrane | cytoplasm | centrosome |	ENSG00000149970 ENSP00000368824
APAMSNETMP	0.78	Solute carrier family 13 member 1 (Renal sodium/sulfate cotransporter) (Na(+)/sulfate cotransporter) (hNaSi-1).	ion transport | sodium ion transport | sulfate transport |	transporter activity | symporter activity | sodium ion binding |	membrane | integral to membrane |	ENSG00000081800 ENSP00000194130
DTMEKSESLM	0.78	Gamma-aminobutyric acid receptor subunit alpha-4 precursor (GABA(A) receptor subunit alpha-4).	ion transport | chloride transport | gamma-aminobutyric acid signaling pathway | transport |	GABA-A receptor activity | ion channel activity | extracellular ligand-gated ion channel activity | chloride channel activity | benzodiazepine receptor activity | chloride ion binding | neurotransmitter receptor activity |	plasma membrane | membrane | integral to membrane | integral to plasma membrane | cell junction | synapse | postsynaptic membrane |	ENSG00000109158 ENSP00000264318
CEAISIEIAS	0.78	Heat shock 70 kDa protein 14 (Heat shock protein HSP60) (HSP70-like protein 1).		nucleotide binding | ATP binding |		ENSG00000187522 ENSP00000367623
TACCHSETVV	0.78	Protransforming growth factor alpha precursor	angiogenesis | activation of MAPK activity | cell proliferation | positive regulation of epidermal growth factor receptor activity | positive regulation of mitosis | positive regulation of epithelial cell proliferation |	glycoprotein binding | MAP kinase kinase activity | signal transducer activity | epidermal growth factor receptor activating ligand activity | growth factor activity | calcium ion binding |	integral to membrane | extracellular region |	ENSG00000163235 ENSP00000295400
KPGKGSETVV	0.78	Frizzled-4 precursor (Fz-4) (hFz4) (FzE4) (CD344 antigen).	G-protein coupled receptor protein signaling pathway | multicellular organismal development | Wnt receptor signaling pathway | cell surface receptor linked signal transduction |	receptor activity | non-G-protein coupled 7TM receptor activity | G-protein coupled receptor activity | protein binding | Wnt receptor activity |	membrane | integral to membrane |	ENSG00000174804 ENSP00000311581
YVSKGLENID	0.78	NADH dehydrogenase	transport | electron transport chain |		membrane | mitochondrion | integral to membrane |	ENSG00000125356 ENSP00000360492
AAITEKETHF	0.78	Sodium- and chloride-dependent GABA transporter 3.	neurotransmitter transport | spermidine biosynthetic process |	neurotransmitter:sodium symporter activity | gamma-aminobutyric acid:sodium symporter activity | symporter activity | adenosylmethionine decarboxylase activity |	membrane | integral to plasma membrane |	ENSG00000132164 ENSP00000254488
LIGVIRETVL	0.77	Uncharacterized protein C9orf61 (Protein X123).				ENSG00000135063 ENSP00000304435
CLDTSRETDL	0.77	Potassium voltage-gated channel subfamily A member 5 (Voltage-gated potassium channel subunit Kv1.5) (HK2) (HPCN1).	ion transport | regulation of membrane potential | negative regulation of potassium ion transport | potassium ion transport | cell adhesion |	voltage-gated ion channel activity | delayed rectifier potassium channel activity | protein binding | potassium channel inhibitor activity | potassium ion binding | voltage-gated potassium channel activity | ion channel activity | structural molecule activity |	plasma membrane | membrane | integral to membrane | Golgi apparatus | voltage-gated potassium channel complex | actin cytoskeleton |	ENSG00000130037 ENSP00000252321
WTVVEVETFH	0.77	Putative uncharacterized protein FLJ22184.	regulation of transcription, DNA-dependent | G-protein coupled receptor protein signaling pathway |	DNA binding | ligand-dependent nuclear receptor activity | structural constituent of cell wall |	integral to membrane | nucleus |	ENSG00000183248 ENSP00000330326
KGWASDETEI	0.77	Nesprin-1 (Nuclear envelope spectrin repeat protein 1) (Synaptic nuclear envelope protein 1) (Syne-1) (Myocyte nuclear envelope protein 1) (Myne-1) (Enaptin).				ENSG00000131018 ENSP00000356221
QDEKVKESYV	0.77	ATP-binding cassette sub-family A member 1 (ATP-binding cassette transporter 1) (ATP-binding cassette 1) (ABC-1) (Cholesterol efflux regulatory protein).	peptide secretion | protein amino acid lipidation | lipid metabolic process | transport | phagocytosis, engulfment | lysosome organization | G-protein coupled receptor protein signaling pathway | steroid metabolic process | cholesterol metabolic process | endosome transport | positive regulation of cAMP biosynthetic process | intracellular cholesterol transport | Cdc42 protein signal transduction…	nucleotide binding | protein binding | ATP binding | phospholipid binding | phospholipid transporter activity | anion transmembrane transporter activity | cholesterol binding | ATPase activity | cholesterol transporter activity | syntaxin-13 binding | small GTPase binding | apolipoprotein A-I receptor activity | nucleoside-triphosphatase activity |	plasma membrane | integral to plasma membrane | membrane fraction | Golgi apparatus | membrane raft | phagocytic vesicle |	ENSG00000165029 ENSP00000363868
ADSSNSITIM	0.77	Probable phospholipid-transporting ATPase IM (EC 3.6.3.1) (ATPase class I type 8B member 4).	transport |	ATP binding | ATPase activity, coupled to transmembrane movement of ions, phosphorylative mechanism |	membrane |	ENSG00000104043 ENSP00000370296
LIAGEKETHL	0.77	Sodium- and chloride-dependent betaine transporter (Na(+)/Cl(-) betaine/GABA transporter) (BGT-1).	neurotransmitter transport |	neurotransmitter:sodium symporter activity | symporter activity |	membrane | integral to plasma membrane |	ENSG00000111181 ENSP00000228777
KFSRNKETHL	0.77	myeloid/lymphoid or mixed-lineage leukemia 5				ENSG00000005483 ENSP00000335398
LLVPGPEKEN	0.77	Synaptic vesicle membrane protein VAT-1 homolog (EC 1.-.-.-).	oxidation reduction |	binding | zinc ion binding | oxidoreductase activity |	integral to membrane |	ENSG00000108828 ENSP00000347872
KKATVYEVIY	0.77	Transducin-like enhancer protein 4.	regulation of transcription |		nucleus |	ENSG00000106829 ENSP00000365735
KKATVYEVIY	0.77	Transducin-like enhancer protein 3 (ESG3).	regulation of transcription, DNA-dependent | signal transduction | organ morphogenesis | Wnt receptor signaling pathway | regulation of transcription |	protein binding |	nucleus |	ENSG00000140332 ENSP00000319233
KKATVYEVIY	0.77	Transducin-like enhancer protein 1 (ESG1) (E(Sp1) homolog).	regulation of transcription |		nucleus |	ENSG00000196781 ENSP00000347102
AYVAKPESLS	0.76	Calcium/calmodulin-dependent protein kinase type 1D (EC 2.7.11.17) (CaM kinase ID) (CaM kinase I delta) (CaMKI-delta) (CaM-KI delta) (CaMKI delta) (Camk1D) (CamKI-like protein kinase) (CKLiK).	protein amino acid phosphorylation | glycogen biosynthetic process |	protein kinase activity | ATP binding | protein tyrosine kinase activity | protein serine/threonine kinase activity | phosphorylase kinase activity | calmodulin binding |	phosphorylase kinase complex |	ENSG00000183049 ENSP00000368122
VVSTIPESLQ	0.76	Cyclic AMP-dependent transcription factor ATF-6 alpha (Activating transcription factor 6 alpha) (ATF6-alpha)	transcription | regulation of transcription from RNA polymerase II promoter | protein folding | response to unfolded protein | positive regulation of gene-specific transcription involved in unfolded protein response | signal transduction | regulation of transcription, DNA-dependent |	transcription factor activity | RNA polymerase II transcription factor activity | transcription coactivator activity | sequence-specific DNA binding | protein dimerization activity |	membrane | integral to membrane | endoplasmic reticulum | nucleus | nuclear envelope | nucleoplasm | endoplasmic reticulum membrane |	ENSG00000118217 ENSP00000356919
SQVEGPESLR	0.76	Pyridoxal-dependent decarboxylase domain-containing protein 1 (EC 4.1.1.-).	carboxylic acid metabolic process |	protein binding | lyase activity | carboxy-lyase activity | pyridoxal phosphate binding | catalytic activity |		ENSG00000179889 ENSP00000322807
NVSPTFEFWL	0.76	Protocadherin alpha-1 precursor (PCDH-alpha-1).	cell adhesion | homophilic cell adhesion | nervous system development |	calcium ion binding | protein binding |	plasma membrane | membrane | extracellular region | integral to plasma membrane |	ENSG00000204970 ENSP00000367373
PTLYVIECCH	0.76	Guanine nucleotide exchange factor DBS (DBL's big sister) (MCF2- transforming sequence-like protein).	intracellular signaling cascade | regulation of Rho protein signal transduction |	guanyl-nucleotide exchange factor activity | Rho guanyl-nucleotide exchange factor activity |	intracellular |	ENSG00000126217 ENSP00000364741
TGLWKHETTV	0.76	Probable G-protein coupled receptor 125 precursor.	signal transduction | neuropeptide signaling pathway |	receptor activity | G-protein coupled receptor activity | protein binding |	plasma membrane | membrane | integral to membrane |	ENSG00000152990 ENSP00000334952
LHASEPESSS	0.76	Homeobox protein Nkx-6.1.	regulation of transcription, DNA-dependent | multicellular organismal development | organ morphogenesis | cell differentiation | endocrine pancreas development | negative regulation of glial cell differentiation | positive regulation of glial cell differentiation | homoiothermy | response to freezing | protein homooligomerization | translation | metabolic process |	transcription factor activity | sequence-specific DNA binding | ice binding | structural constituent of ribosome | DNA binding | ligand-dependent nuclear receptor activity | ATP binding | kinase activity | phosphotransferase activity, alcohol group as acceptor |	intracellular | membrane | ribosome | nucleus | cytoplasm |	ENSG00000163623 ENSP00000295886
TGLWKSETTV	0.76	Probable G-protein coupled receptor 124 precursor (Tumor endothelial marker 5).	signal transduction | neuropeptide signaling pathway |	receptor activity | G-protein coupled receptor activity | protein binding |	plasma membrane | membrane | integral to membrane |	ENSG00000020181 ENSP00000021763
ARERDKCTIQ	0.76	GTP-binding protein Rhes precursor (Ras homolog enriched in striatum) (Tumor endothelial marker 2).	small GTPase mediated signal transduction | locomotory behavior | intracellular protein transport | nucleocytoplasmic transport | signal transduction | protein transport |	nucleotide binding | GTP binding | protein binding |	plasma membrane | intracellular | cytoplasm |	ENSG00000100302 ENSP00000216127
NSNPGKEAEE	0.76	ANKRD26-like family B member 1 (Prostate, ovary, testis-expressed protein on chromosome 15) (POTE-15).				ENSG00000183206 ENSP00000374541
KMQASIEKAH	0.76	Nucleophosmin (NPM) (Nucleolar phosphoprotein B23) (Numatrin) (Nucleolar protein NO38).	centrosome cycle | cell aging | negative regulation of cell proliferation |	nucleic acid binding | NF-kappaB binding | unfolded protein binding |	nucleus | cytoplasm | centrosome |	ENSG00000181163 ENSP00000377408
NPETRDETQL	0.75	Potassium channel subfamily T member 1 (KCa4.1).	ion transport | potassium ion transport | metabolic process |	catalytic activity | ion channel activity | binding | calcium ion binding | calcium-activated potassium channel activity | potassium ion binding | voltage-gated potassium channel activity |	plasma membrane | membrane | integral to membrane | voltage-gated potassium channel complex |	ENSG00000107147 ENSP00000263604
HGKYVKEQEQ	0.75	UPF0327 protein C1orf151.			membrane | integral to membrane |	ENSG00000173436 ENSP00000325562
FQHCFQETFT	0.75	Submaxillary gland androgen-regulated protein 3 homolog B precursor (Proline-rich protein 3) (Proline-rich peptide P-B)	G-protein coupled receptor protein signaling pathway |	nutrient reservoir activity |	integral to membrane |	ENSG00000171201 ENSP00000370418
SPDRDRESIV	0.75	Sodium channel protein type 5 subunit alpha (Sodium channel protein type V subunit alpha) (Voltage-gated sodium channel subunit alpha Nav1.5) (Sodium channel protein cardiac muscle subunit alpha) (HH1).	ion transport | sodium ion transport | muscle contraction | regulation of heart contraction | calcium ion transport | potassium ion transport |	voltage-gated ion channel activity | voltage-gated sodium channel activity | sodium ion binding | voltage-gated calcium channel activity | voltage-gated potassium channel activity | ion channel activity |	voltage-gated sodium channel complex | membrane | integral to membrane | voltage-gated calcium channel complex | voltage-gated potassium channel complex |	ENSG00000183873 ENSP00000328968
IQREDQETAV	0.75	Diacylglycerol kinase zeta (EC 2.7.1.107) (Diglyceride kinase zeta) (DGK-zeta) (DAG kinase zeta).	activation of protein kinase C activity | intracellular signaling cascade |	diacylglycerol kinase activity | protein binding | ATP binding | zinc ion binding | transferase activity | diacylglycerol binding | metal ion binding |	plasma membrane | nucleus | cytoplasm |	ENSG00000149091 ENSP00000320340
GQDSREETQL	0.75	Potassium channel subfamily T member 2 (Sequence like an intermediate conductance potassium channel subunit) (Sodium and chloride-activated ATP-sensitive potassium channel Slo2.1).	ion transport | potassium ion transport | metabolic process |	nucleotide binding | catalytic activity | ion channel activity | ATP binding | calcium-activated potassium channel activity | potassium ion binding | voltage-gated potassium channel activity | binding |	plasma membrane | membrane | integral to membrane |	ENSG00000162687 ENSP00000294725
VTITTKENNN	0.75	ARF GTPase-activating protein GIT2 (G protein-coupled receptor kinase- interactor 2) (GRK-interacting protein 2) (Cool-interacting tyrosine- phosphorylated protein 2) (CAT2) (CAT-2).	regulation of ARF GTPase activity |	ARF GTPase activator activity | zinc ion binding |		ENSG00000139436 ENSP00000340342
RGHPPAETLP	0.74	Mitochondrial GTPase 1, mitochondrial precursor (GTP-binding protein 7).		nucleotide binding | GTP binding |	intracellular | mitochondrion |	ENSG00000148824 ENSP00000323047
VDFPPKESSL	0.74	Activin receptor type-2A precursor (EC 2.7.11.30) (Activin receptor type IIA) (ACTR-IIA) (ACTRIIA).	gastrulation with mouth forming second | protein amino acid phosphorylation | spermatogenesis | determination of left/right symmetry | mesoderm development | anterior/posterior pattern formation | positive regulation of bone mineralization | BMP signaling pathway | positive regulation of activin receptor signaling pathway | sperm ejaculation | penile erection | positive regulation of erythrocyte …	nucleotide binding | magnesium ion binding | ATP binding | coreceptor activity | transferase activity | activin receptor activity | growth factor binding | manganese ion binding | protein self-association | activin binding | inhibin beta-A binding | receptor signaling protein serine/threonine kinase activity | transmembrane receptor protein serine/threonine kinase activity | transforming growth f…	plasma membrane | membrane | integral to plasma membrane | cytoplasm | inhibin-betaglycan-ActRII complex |	ENSG00000121989 ENSP00000385568
SILDSAETKN	0.74	Kynureninase (EC 3.7.1.3) (L-kynurenine hydrolase).	tryptophan catabolic process | metabolic process | NAD biosynthetic process | quinolinate biosynthetic process | response to interferon-gamma | response to vitamin B6 | anthranilate metabolic process |	hydrolase activity | pyridoxal phosphate binding | kynureninase activity | protein homodimerization activity |	mitochondrion | cytosol | soluble fraction | cytoplasm |	ENSG00000115919 ENSP00000264170
RGRGGNESAM	0.74	Excitatory amino acid transporter 4 (Solute carrier family 1 member 6) (Sodium-dependent glutamate/aspartate transporter).	transport | dicarboxylic acid transport | synaptic transmission | aspartate transport | L-glutamate transport |	L-aspartate transmembrane transporter activity | symporter activity | sodium:dicarboxylate symporter activity |	membrane | integral to plasma membrane | membrane fraction |	ENSG00000105143 ENSP00000221742
KPPGSLEIEQ	0.74	Mitogen-activated protein kinase 11 (EC 2.7.11.24) (Mitogen-activated protein kinase p38 beta) (MAP kinase p38 beta) (p38b) (p38-2) (Stress- activated protein kinase 2).	protein amino acid phosphorylation | response to stress | protein kinase cascade | Ras protein signal transduction |	nucleotide binding | protein serine/threonine kinase activity | MAP kinase activity | protein binding | ATP binding | MP kinase activity | transferase activity | protein kinase activity | protein tyrosine kinase activity |	cytosol | nucleoplasm |	ENSG00000185386 ENSP00000379113
RSLRRHEQIH	0.74	Zinc finger protein 426.	transcription | regulation of transcription, DNA-dependent |	DNA binding | zinc ion binding | metal ion binding | nucleic acid binding |	intracellular | nucleus |	ENSG00000130818 ENSP00000253115
PTHIIVETMM	0.74	Sodium- and chloride-dependent taurine transporter.	beta-alanine transport | neurotransmitter transport | taurine transport | amino acid metabolic process |	beta-alanine transmembrane transporter activity | taurine:sodium symporter activity | symporter activity | neurotransmitter:sodium symporter activity |	membrane | integral to plasma membrane |	ENSG00000131389 ENSP00000354107
KKKKKRENED	0.74	Nucleolar protein 5 (Nucleolar protein NOP5) (NOP58).	rRNA processing | snRNP protein import into nucleus | cell growth |		nucleus | nucleolus |	ENSG00000055044 ENSP00000264279
NARGWRENEN	0.74	ETS homologous factor (hEHF) (ETS domain-containing transcription factor) (Epithelium-specific Ets transcription factor 3) (ESE-3).	transcription | multicellular organismal development | cell proliferation | epithelial cell differentiation | positive regulation of transcription, DNA-dependent | regulation of transcription, DNA-dependent |	transcription factor activity | protein binding | sequence-specific DNA binding |	nucleus |	ENSG00000135373 ENSP00000257831
EKKWDKYTIR	0.73	Protein FAM50A (Protein XAP-5) (Protein HXC-26).				ENSG00000071859 ENSP00000158526
EKKWDKYTIR	0.73	Protein FAM50B (Protein XAP-5-like).			nucleus |	ENSG00000145945 ENSP00000369625
GLVLYYESCK	0.73	Deoxyribonuclease-2-beta precursor (EC 3.1.22.1) (Deoxyribonuclease II beta) (DNase II beta) (DNase2-like acid DNase) (DNase II-like acid DNase) (Endonuclease DLAD).	DNA metabolic process |	deoxyribonuclease II activity |		ENSG00000137976 ENSP00000359696
TGPWKNETTV	0.73	Probable G-protein coupled receptor 123.		G-protein coupled receptor activity |	membrane |	ENSG00000197177 ENSP00000376386
PEKANDETGE	0.73	Inactive phospholipase C-like protein 2 (PLC-L2) (PLC-L(2)) (Phospholipase C-L2) (Phospholipase C epsilon 2).	lipid metabolic process | intracellular signaling cascade | signal transduction |	phosphoinositide phospholipase C activity | signal transducer activity | calcium ion binding | phospholipase C activity | phosphoric diester hydrolase activity |	cytoplasm |	ENSG00000154822 ENSP00000285094
TEAKLTETNA	0.73	Myosin-XVIIIa (Myosin containing a PDZ domain) (Molecule associated with JAK3 N-terminus) (MAJN).	DNA metabolic process |	protein binding | DNA binding | ATP binding | DNA-dependent ATPase activity | motor activity |	myosin complex |	ENSG00000196535 ENSP00000346713
RRTQRKETVA	0.72	Glutamate receptor, ionotropic kainate 1 precursor (Glutamate receptor 5) (GluR-5) (GluR5) (Excitatory amino acid receptor 3) (EAA3).	ion transport | synaptic transmission |	receptor activity | cation channel activity | kainate selective glutamate receptor activity | ionotropic glutamate receptor activity | extracellular-glutamate-gated ion channel activity | ion channel activity |	membrane |	ENSG00000171189 ENSP00000327687
MRHQRVHTIK	0.72	Zinc finger protein 397 (Zinc finger and SCAN domain-containing protein 15) (Zinc finger protein 47).	transcription | regulation of transcription, DNA-dependent |	transcription factor activity | zinc ion binding | metal ion binding | nucleic acid binding |	intracellular | nucleus | cytoplasm |	ENSG00000186812 ENSP00000331577
EGMIPLEVWT	0.72	Phospholipase D2 (EC 3.1.4.4) (PLD 2) (Choline phosphatase 2) (Phosphatidylcholine-hydrolyzing phospholipase D2) (PLD1C) (hPLD2).	G-protein coupled receptor internalization | receptor-mediated endocytosis | cytoskeleton organization | cell communication | small GTPase mediated signal transduction | metabolic process | lipid catabolic process |	phospholipase D activity | protein binding | hydrolase activity | phosphoinositide binding | catalytic activity |	plasma membrane | brush border membrane |	ENSG00000129219 ENSP00000263088
TCGTSSESQT	0.72	Probable phospholipase D family member FLJ33580 (EC 3.1.4.4).	metabolic process | lipid catabolic process |	phospholipase D activity | hydrolase activity | catalytic activity |	membrane | integral to membrane |	ENSG00000179598 ENSP00000317177
SVTSERETNI	0.72	Monocarboxylate transporter 2 (MCT 2) (Solute carrier family 16 member 7).	transport | pyruvate transport | organic anion transport |	transporter activity | pyruvate secondary active transmembrane transporter activity | symporter activity | secondary active monocarboxylate transmembrane transporter activity |	plasma membrane | integral to membrane | integral to plasma membrane | membrane fraction |	ENSG00000118596 ENSP00000261187
AYREWLEKES	0.72	Putative thiosulfate sulfurtransferase KAT (EC 2.8.1.1).				ENSG00000215845 ENSP00000357003
LLTQLLEKEK	0.72	Putative uncharacterized protein DKFZp686O21248.				ENSG00000197258 ENSP00000351944
TCPLCRETFF	0.72	Zinc finger protein 294 (RING finger protein 160).	regulation of transcription, DNA-dependent |	binding | protein binding | zinc ion binding | metal ion binding | transcription factor activity | sequence-specific DNA binding |	nucleus |	ENSG00000198862 ENSP00000373846
KLLDQMETPL	0.72	Cathepsin G precursor (EC 3.4.21.20) (CG).	proteolysis | immune response |	serine-type endopeptidase activity | peptidase activity | catalytic activity |		ENSG00000100448 ENSP00000216336
LLSSIIYTYY	0.72	Interphotoreceptor matrix proteoglycan 1 precursor (Interphotoreceptor matrix proteoglycan of 150 kDa) (IPM-150) (Sialoprotein associated with cones and rods).				ENSG00000112706 ENSP00000358980
FDQQQAESWS	0.72	RNA polymerase II elongation factor ELL2.	transcription | regulation of transcription, DNA-dependent | RNA elongation from RNA polymerase II promoter |	RNA polymerase II transcription factor activity |	nucleus | transcription elongation factor complex |	ENSG00000118985 ENSP00000237853
TVASEKESVM	0.72	Neutral amino acid transporter B(0) (ATB(0)) (Solute carrier family 1 member 5) (Sodium-dependent neutral amino acid transporter type 2) (RD114/simian type D retrovirus receptor) (Baboon M7 virus receptor).	dicarboxylic acid transport | transport | neutral amino acid transport |	neutral amino acid transmembrane transporter activity | sodium:dicarboxylate symporter activity | receptor activity | protein binding | symporter activity |	membrane | integral to plasma membrane | membrane fraction | melanosome |	ENSG00000105281 ENSP00000303623
RRISSLESEV	0.72	Glutamate	ion transport | glutamate signaling pathway | transport |	magnesium ion binding | receptor activity | N-methyl-D-aspartate selective glutamate receptor activity | ion channel activity | extracellular-glutamate-gated ion channel activity | calcium ion binding | ionotropic glutamate receptor activity | transporter activity |	plasma membrane | membrane | integral to plasma membrane | cell junction | outer membrane-bounded periplasmic space | synapse | postsynaptic membrane |	ENSG00000161509 ENSP00000293190
AHFSSLESEV	0.72	Glutamate	startle response | ion transport | adult locomotory behavior | regulation of sensory perception of pain | transport |	magnesium ion binding | receptor activity | N-methyl-D-aspartate selective glutamate receptor activity | ion channel activity | extracellular-glutamate-gated ion channel activity | calcium ion binding | ionotropic glutamate receptor activity | transporter activity |	plasma membrane | membrane | integral to membrane | synaptosome | cell junction | outer membrane-bounded periplasmic space | synapse | postsynaptic membrane |	ENSG00000105464 ENSP00000263269
STWTVPEQIH	0.71	Carbohydrate sulfotransferase 4 (EC 2.8.2.-) (N-acetylglucosamine 6-O- sulfotransferase 2) (GlcNAc6ST-2) (High endothelial cells N- acetylglucosamine 6-O-sulfotransferase) (HEC-GlcNAc6ST) (L-selectin ligand sulfotransferase) (LSST) (Galactose/N-acetylgluc	carbohydrate metabolic process | N-acetylglucosamine metabolic process | protein amino acid sulfation | sulfur metabolic process | cell motion | inflammatory response | immune response | cell adhesion | cell-cell signaling |	N-acetylglucosamine 6-O-sulfotransferase activity | transferase activity | sulfotransferase activity |	membrane | integral to membrane | Golgi apparatus | trans-Golgi network |	ENSG00000140835 ENSP00000341206
ARGPPRESEV	0.71	Glycine/arginine-rich protein 1.				ENSG00000197245 ENSP00000363386
LCLLKIHTKN	0.71	Zinc finger protein 432.	regulation of transcription, DNA-dependent |	nucleic acid binding |	intracellular |	ENSG00000142556 ENSP00000348674
IPTPVIHTKH	0.71	Creatine kinase, ubiquitous mitochondrial precursor (EC 2.7.3.2) (U- MtCK) (Mia-CK) (Acidic-type mitochondrial creatine kinase).	creatine metabolic process |	nucleotide binding | creatine kinase activity | ATP binding | kinase activity | transferase activity, transferring phosphorus-containing groups |	membrane | mitochondrion | mitochondrial inner membrane |	ENSG00000166998 ENSP00000300283
IPTPVIHTKH	0.71	Creatine kinase, ubiquitous mitochondrial precursor (EC 2.7.3.2) (U- MtCK) (Mia-CK) (Acidic-type mitochondrial creatine kinase).	creatine metabolic process |	nucleotide binding | creatine kinase activity | ATP binding | kinase activity | transferase activity, transferring phosphorus-containing groups |	membrane | mitochondrion | mitochondrial inner membrane |	ENSG00000168775 ENSP00000338496
INLGVIGTER	0.71	Protein FAM106A.				ENSG00000205217 ENSP00000368530
FPANYVELIE	0.71	Drebrin-like protein (SH3 domain-containing protein 7) (Drebrin-F) (Cervical SH3P7) (HPK1-interacting protein of 55 kDa) (HIP-55) (Cervical mucin-associated protein).		actin binding |	intracellular |	ENSG00000136279 ENSP00000258780
KDEQEHEFYK	0.71	26S protease regulatory subunit 6B (Proteasome 26S subunit ATPase 4) (MIP224) (MB67-interacting protein) (TAT-binding protein 7) (TBP-7).	blastocyst development | proteolysis | protein catabolic process | anaphase-promoting complex-dependent proteasomal ubiquitin-dependent protein catabolic process | negative regulation of ubiquitin-protein ligase activity during mitotic cell cycle | positive regulation of ubiquitin-protein ligase activity during mitotic cell cycle | DNA replication initiation | regulation of DNA replication |	nucleotide binding | protein binding | ATP binding | hydrolase activity | ATPase activity | nucleoside-triphosphatase activity | DNA binding | DNA replication origin binding |	proteasome complex | cytosol | nucleus | cytoplasm |	ENSG00000013275 ENSP00000157812
LKRRLRESLQ	0.71	Probable DNA dC->dU-editing enzyme APOBEC-3D (EC 3.5.4.-).				ENSG00000198904 ENSP00000355340
WIKKLLESSQ	0.71	Interleukin-26 precursor (AK155 protein).	immune response | cell-cell signaling |	cytokine activity |	extracellular region | extracellular space | soluble fraction |	ENSG00000111536 ENSP00000229134
QELLEYETTV	0.71	XK-related protein 7.			membrane | integral to membrane |	ENSG00000101321 ENSP00000217299
LNGGSRETGL	0.7	Protein COTE1.				ENSG00000160767 ENSP00000357350
VIELSSEAEK	0.7	Zinc finger protein 438.	transcription | regulation of transcription, DNA-dependent |	nucleic acid binding | zinc ion binding | DNA binding | metal ion binding |	intracellular | nucleus |	ENSG00000183621 ENSP00000354663
GLFTVSEAEC	0.7	Netrin receptor UNC5A precursor (Protein unc-5 homolog A) (Unc-5 homolog 1).	signal transduction | apoptosis | multicellular organismal development |	protein binding | receptor activity |	plasma membrane | integral to membrane |	ENSG00000113763 ENSP00000332737
ESSSGSEAES	0.7	Uncharacterized protein C17orf85 (Protein ELG).				ENSG00000074356 ENSP00000373657
PLPCSCESAF	0.7	Probable G-protein coupled receptor 150.	signal transduction | G-protein coupled receptor protein signaling pathway | chloride transport |	receptor activity | G-protein coupled receptor activity | voltage-gated chloride channel activity |	plasma membrane | membrane | integral to membrane |	ENSG00000178015 ENSP00000369344
KKYVDAETSL	0.7	Sodium bicarbonate cotransporter 3 (Sodium bicarbonate cotransporter 2) (Sodium bicarbonate cotransporter 2b) (Bicarbonate transporter) (Solute carrier family 4 member 7).	sodium ion transport | anion transport | transport |	transporter activity | inorganic anion exchanger activity | protein binding | anion transmembrane transporter activity | symporter activity | sodium ion binding | anion exchanger activity |	plasma membrane | membrane | basolateral plasma membrane | apical plasma membrane | cell projection |	ENSG00000033867 ENSP00000295736
LSTTELESAS	0.7					ENSG00000177406 ENSP00000320264
VSEKWFEISC	0.7	Adherens junction-associated protein 1 (Membrane protein shrew-1).	cell adhesion | metabolic process | translation |	protein binding | oxidoreductase activity | structural constituent of ribosome |	plasma membrane | intracellular | integral to membrane | ribosome | basolateral plasma membrane | apical plasma membrane | cell junction |	ENSG00000196581 ENSP00000367432
MKTDSAESED	0.7	Probable palmitoyltransferase ZDHHC11 (EC 2.3.1.-) (Zinc finger DHHC domain-containing protein 11) (DHHC-11) (Zinc finger protein 399).		zinc ion binding | acyltransferase activity | transferase activity | metal ion binding |	membrane | integral to membrane |	ENSG00000188818 ENSP00000283441
KVKKKEETDL	0.7	Solute carrier organic anion transporter family member 6A1 (Solute carrier family 21 member 19) (Organic anion-transporting polypeptide I) (OATP-I) (Organic anion-transporting polypeptide 6A1) (Gonad- specific transporter) (GST) (Cancer/testis antigen 48)	transport |	transporter activity |	membrane |	ENSG00000205359 ENSP00000373671
FHVAGEENIT	0.7	Rho GTPase-activating protein 7 (Rho-type GTPase-activating protein 7) (Deleted in liver cancer 1 protein) (Dlc-1) (HP protein) (StAR-related lipid transfer protein 12) (StARD12) (START domain-containing protein 12).	neural tube closure | heart morphogenesis | hindbrain morphogenesis | actin cytoskeleton organization | forebrain development | focal adhesion formation | DNA topological change |	DNA binding | DNA topoisomerase (ATP-hydrolyzing) activity | ATP binding |	chromosome |	ENSG00000164741 ENSP00000321034
VHKSPLELEM	0.7	Uncharacterized protein FLJ46481.				ENSG00000181215 ENSP00000317287
HIVEALETDV	0.7	Lymphokine-activated killer T-cell-originated protein kinase (EC 2.7.12.2) (T-LAK cell-originated protein kinase) (PDZ-binding kinase) (Spermatogenesis-related protein kinase) (SPK) (MAPKK-like protein kinase) (Nori-3) (Cancer/testis antigen 84) (CT84).		nucleotide binding | protein serine/threonine kinase activity | protein binding | transferase activity | protein kinase activity | protein tyrosine kinase activity |		ENSG00000168078 ENSP00000301905
DYIGSVEKWR	0.7	Heparan-sulfate 6-O-sulfotransferase 2 (EC 2.8.2.-) (HS6ST-2).				ENSG00000171004 ENSP00000359873
RFDVKIEVKS	0.7	Sodium/potassium-transporting ATPase subunit beta-1 (Sodium/potassium- dependent ATPase subunit beta-1).	ion transport | potassium ion transport | sodium ion transport |	sodium:potassium-exchanging ATPase activity | protein binding | potassium ion binding | sodium ion binding |	plasma membrane | membrane | integral to membrane | sodium:potassium-exchanging ATPase complex | basolateral plasma membrane |	ENSG00000143153 ENSP00000356790
LHRTLKEILR	0.7	Probable DNA dC->dU-editing enzyme APOBEC-3D (EC 3.5.4.-).				ENSG00000198904 ENSP00000370983
DAAHHDESNC	0.7	Formin-like protein 3 (Formin homology 2 domain-containing protein 3) (WW domain-binding protein 3) (WBP-3).	cellular component organization | actin cytoskeleton organization |	actin binding |	plasma membrane | cytoplasm | Golgi apparatus | actin cytoskeleton |	ENSG00000161791 ENSP00000293590
SNSCKCCTWN	0.7	Chitotriosidase-1 precursor (EC 3.2.1.14) (Chitinase-1).	carbohydrate metabolic process | chitin metabolic process | chitin catabolic process |	hydrolase activity, hydrolyzing O-glycosyl compounds | chitin binding | chitinase activity |	extracellular region |	ENSG00000133063 ENSP00000356197
PLLENAETPQ	0.7	Son of sevenless homolog 2 (SOS-2).	regulation of Rho protein signal transduction | regulation of small GTPase mediated signal transduction | small GTPase mediated signal transduction | nucleosome assembly |	DNA binding | Rho guanyl-nucleotide exchange factor activity | protein binding | guanyl-nucleotide exchange factor activity |	intracellular | nucleosome | nucleus |	ENSG00000100485 ENSP00000216373
TEVLPSEAEM	0.69	Seven in absentia-like protein FLJ39203.	ubiquitin-dependent protein catabolic process | multicellular organismal development |	zinc ion binding | metal ion binding |	nucleus |	ENSG00000215475 ENSP00000383256
QSARLWETSI	0.69	ADAM 22 precursor (A disintegrin and metalloproteinase domain 22) (Metalloproteinase-like, disintegrin-like, and cysteine-rich protein 2) (Metalloproteinase-disintegrin ADAM22-3).				ENSG00000008277 ENSP00000381262
CHVTSGESEN	0.69	Proteasome subunit alpha type-7 (EC 3.4.25.1) (Proteasome subunit RC6- 1) (Proteasome subunit XAPC7).	ubiquitin-dependent protein catabolic process |	threonine-type endopeptidase activity | peptidase activity | endopeptidase activity |	cytosol | proteasome core complex |	ENSG00000101182 ENSP00000359895
DIRKPGESEE	0.69	T-complex protein 1 subunit epsilon (TCP-1-epsilon) (CCT-epsilon).	protein folding | cellular protein metabolic process |	nucleotide binding | ATP binding | unfolded protein binding | protein binding |	nucleus | cytoplasm | nucleolus | chaperonin-containing T-complex |	ENSG00000150753 ENSP00000280326
LLEQQGESES	0.69	Protein max (Myc-associated factor X).	regulation of transcription | regulation of transcription, DNA-dependent |	transcription regulator activity | transcription factor activity |	nucleus |	ENSG00000125952 ENSP00000378104
KELTQSELEL	0.69	Cyclin-D1-binding protein 1 (Grap2 and cyclin-D-interacting protein) (Human homolog of Maid).	cell cycle |	protein binding |	nucleus | cytoplasm |	ENSG00000166946 ENSP00000300213
SPRLGSESSL	0.69	Granulocyte-macrophage colony-stimulating factor receptor subunit alpha precursor (GM-CSF-R-alpha) (GMR) (CD116 antigen) (CDw116).		hematopoietin/interferon-class (D200-domain) cytokine receptor activity |	membrane |	ENSG00000198223 ENSP00000370920
DKGFRKENCK	0.69	Matrix-remodeling-associated protein 8 precursor (Limitrin).				ENSG00000162576 ENSP00000368141
RSEFYQELIK	0.69	Regulator of G-protein signaling 5 (RGS5).		signal transducer activity |	cytoplasm |	ENSG00000143248 ENSP00000356879
KGLSEKENSE	0.69	Synaptotagmin-3 (Synaptotagmin III) (SytIII).	transport |	transporter activity | calcium ion binding | protein binding |	membrane | integral to membrane | endosome | synaptic vesicle | cell junction | cytoplasmic vesicle | synapse |	ENSG00000213023 ENSP00000340914
HGAIWTEVWE	0.69	Protocadherin-1 precursor (Protocadherin-42) (PC42) (Cadherin-like protein 1).	cell adhesion | homophilic cell adhesion | cell-cell signaling | nervous system development | regulation of transcription, DNA-dependent |	calcium ion binding | protein binding | DNA binding | transcription elongation regulator activity |	plasma membrane | membrane | integral to membrane | integral to plasma membrane | cell-cell junction |	ENSG00000156453 ENSP00000378043
ESRLSAETVQ	0.69	Receptor-type tyrosine-protein phosphatase R precursor (EC 3.1.3.48) (Protein-tyrosine phosphatase PCPTP1) (NC-PTPCOM1) (Ch-1PTPase).	protein amino acid dephosphorylation | dephosphorylation |	protein tyrosine phosphatase activity | hydrolase activity | phosphatase activity |		ENSG00000153233 ENSP00000368054
RQSSPAETVD	0.69	Putative uncharacterized protein C10orf115.				ENSG00000204566 ENSP00000382705
LQIHVMECIE	0.68	NF-kappa-B essential modulator (NEMO) (NF-kappa-B essential modifier) (Inhibitor of nuclear factor kappa-B kinase subunit gamma) (IkB kinase subunit gamma) (I-kappa-B kinase gamma) (IKK-gamma) (IKKG) (IkB kinase-associated protein 1) (IKKAP1) (FIP-3).	B cell homeostasis | activation of NF-kappaB-inducing kinase activity | transcription | regulation of transcription, DNA-dependent | induction of apoptosis | immune response | interspecies interaction between organisms |	kinase activity | signal transducer activity | protein binding | zinc ion binding | metal ion binding | nutrient reservoir activity |	intracellular | cytosol | nucleus | cytoplasm | IkappaB kinase complex |	ENSG00000073009 ENSP00000358622
AEPTVQEMIY	0.68	Zinc finger protein ZIC 3 (Zinc finger protein of the cerebellum 3).	heart looping | determination of left/right symmetry | pattern specification process | anterior/posterior pattern formation | positive regulation of transcription from RNA polymerase II promoter |	nucleic acid binding | zinc ion binding |	intracellular | nucleus |	ENSG00000156925 ENSP00000359638
GVKTQKENAD	0.68	suppression of tumorigenicity 7-like isoform 3				ENSG00000007341 ENSP00000358682
GFRSWKENAQ	0.68	Bromodomain and WD repeat-containing protein 1 (WD repeat-containing protein 9).	regulation of transcription from RNA polymerase II promoter | transcription |	protein binding | transcription regulator activity |	nucleus | cytoplasm |	ENSG00000185658 ENSP00000330753
ATLIVIEPST	0.68	eEF1A2 binding protein				ENSG00000163395 ENSP00000334714
LVFFIIEHLF	0.68	Zinc finger FYVE domain-containing protein 16 (Endofin) (Endosome- associated FYVE domain protein).	protein targeting to lysosome | endosome transport | regulation of endocytosis | BMP signaling pathway |	protein binding | phosphatidylinositol binding | zinc ion binding | protein transporter activity | metal ion binding |	membrane | cytoplasm | early endosome membrane |	ENSG00000039319 ENSP00000337159
GSRSTCMTWN	0.68	C-C motif chemokine 4-like precursor (Small-inducible cytokine A4- like) (Lymphocyte activation gene 1 protein) (LAG-1) (Macrophage inflammatory protein 1-beta) (Monocyte adherence-induced protein 5- alpha).				ENSG00000205020 ENSP00000367603
GSRSTCMTWN	0.68	C-C motif chemokine 4 precursor (Small-inducible cytokine A4) (Macrophage inflammatory protein 1-beta) (MIP-1-beta) (MIP-1-beta(1- 69)) (T-cell activation protein 2) (ACT-2) (PAT 744) (Protein H400) (SIS-gamma) (Lymphocyte activation gene 1 protein) (LAG-				ENSG00000129277 ENSP00000378004
GSRSTCMTWN	0.68	C-C motif chemokine 4-like precursor (Small-inducible cytokine A4- like) (Lymphocyte activation gene 1 protein) (LAG-1) (Macrophage inflammatory protein 1-beta) (Monocyte adherence-induced protein 5- alpha).				ENSG00000215627 ENSP00000367600
GSRSTCMTWN	0.68	C-C motif chemokine 4-like precursor (Small-inducible cytokine A4- like) (Lymphocyte activation gene 1 protein) (LAG-1) (Macrophage inflammatory protein 1-beta) (Monocyte adherence-induced protein 5- alpha).				ENSG00000197262 ENSP00000345572
LNISAEECIR	0.68	Family with sequence similarity 72, member C (Fragment).				ENSG00000203817 ENSP00000358174
LNISAEECIR	0.68	Family with sequence similarity 72, member A.				ENSG00000196550 ENSP00000340661
LNISAEECIR	0.68	Gastric cancer up-regulated-2.				ENSG00000215784 ENSP00000383682
LNISAEECIR	0.68	Family with sequence similarity 72, member B.				ENSG00000188610 ENSP00000347368
CETSANHTEL	0.68	Protein canopy homolog 1.				ENSG00000146910 ENSP00000384514
PMESGICTIV	0.68	Tetratricopeptide repeat protein 24 (TPR repeat protein 24).		binding |		ENSG00000187862 ENSP00000357220
KYPTYPEAEK	0.68	Alpha-(1,6)-fucosyltransferase (EC 2.4.1.68) (Glycoprotein 6-alpha-L- fucosyltransferase) (GDP-fucose--glycoprotein fucosyltransferase) (GDP-L-Fuc:N-acetyl-beta-D-glucosaminide alpha1,6-fucosyltransferase) (alpha1-6FucT) (Fucosyltransferase 8).	transforming growth factor beta receptor signaling pathway | integrin-mediated signaling pathway | respiratory gaseous exchange | cell migration | receptor metabolic process | N-glycan processing | oligosaccharide biosynthetic process | protein amino acid glycosylation in Golgi |	transferase activity, transferring glycosyl groups | alpha(1,6)-fucosyltransferase activity | glycoprotein 6-alpha-L-fucosyltransferase activity | SH3 domain binding |	membrane | integral to membrane | Golgi cisterna membrane |	ENSG00000033170 ENSP00000378086
RGPPKFESVP	0.68	Membrane-associated phosphatidylinositol transfer protein 3 (Phosphatidylinositol transfer protein, membrane-associated 3) (Pyk2 N-terminal domain-interacting receptor 1) (NIR-1).	transport | visual perception | phosphoinositide metabolic process | response to stimulus |	calcium ion binding | lipid binding | phosphatidylinositol transporter activity | receptor tyrosine kinase binding | metal ion binding |	intracellular | membrane | integral to membrane | endomembrane system |	ENSG00000091622 ENSP00000262483
NLKAGRETTV	0.68	Kinesin-like protein KIF1B (Klp).	microtubule-based movement |	microtubule motor activity | ATP binding |	microtubule associated complex |	ENSG00000054523 ENSP00000366287
QQLPYKECEV	0.68	Leucine-rich repeat transmembrane neuronal protein 2 precursor (Leucine-rich repeat neuronal 2 protein).		protein binding |	membrane | integral to membrane |	ENSG00000146006 ENSP00000274711
RGDLCKEHLS	0.67	UPF0513 membrane protein.				ENSG00000205084 ENSP00000381184
REKKFFCTIL	0.67	Guanine nucleotide-binding protein G(I)/G(S)/G(O) subunit gamma-4 precursor.	signal transduction | regulation of G-protein coupled receptor protein signaling pathway | hormone-mediated signaling | negative regulation of cell growth | G-protein coupled receptor protein signaling pathway |	signal transducer activity |	plasma membrane | heterotrimeric G-protein complex |	ENSG00000168243 ENSP00000355557
SNRSVFCTIL	0.67	F-box only protein 10.	ubiquitin-dependent protein catabolic process |	protein binding |	ruffle | cytoplasm |	ENSG00000147912 ENSP00000276960
LTVGLFEHAT	0.67	Tapasin precursor (TPSN) (TPN) (TAP-binding protein) (TAP-associated protein) (NGS-17).	antigen processing and presentation of endogenous peptide antigen via MHC class I |		membrane |	ENSG00000206281 ENSP00000372684
LTVGLFEHAT	0.67	Tapasin precursor (TPSN) (TPN) (TAP-binding protein) (TAP-associated protein) (NGS-17).	antigen processing and presentation of endogenous peptide antigen via MHC class I |		membrane |	ENSG00000206208 ENSP00000372542
LTVGLFEHAT	0.67	tapasin isoform 3 precursor	antigen processing and presentation of endogenous peptide antigen via MHC class I |		membrane |	ENSG00000112493 ENSP00000378546
CLGAHSESVC	0.67	Ubiquitin carboxyl-terminal hydrolase 45 (EC 3.1.2.15) (Ubiquitin thioesterase 45) (Ubiquitin-specific-processing protease 45) (Deubiquitinating enzyme 45).		zinc ion binding |		ENSG00000123552 ENSP00000358235
TGKYPVELEW	0.67	Amidophosphoribosyltransferase precursor (EC 2.4.2.14) (Glutamine phosphoribosylpyrophosphate amidotransferase) (ATase) (GPAT).	purine nucleotide biosynthetic process | glutamine metabolic process | metabolic process | purine base biosynthetic process | nucleoside metabolic process |	magnesium ion binding | amidophosphoribosyltransferase activity | iron ion binding | transferase activity, transferring glycosyl groups | 4 iron, 4 sulfur cluster binding |		ENSG00000128059 ENSP00000264220
RTWEGWEPWM	0.67	DNA-dependent protein kinase catalytic subunit (EC 2.7.11.1) (DNA-PK catalytic subunit) (DNA-PKcs) (DNPK1) (p460).	double-strand break repair via nonhomologous end joining |	binding | phosphotransferase activity, alcohol group as acceptor | DNA binding | DNA-dependent protein kinase activity | ATP binding |	nucleus |	ENSG00000121031 ENSP00000345182
QRTHMKEKLY	0.67	Zinc finger and SCAN domain-containing protein 2 (Zinc finger protein 29 homolog) (Zfp-29).	transcription | regulation of transcription, DNA-dependent | multicellular organismal development | spermatogenesis | cell differentiation |	transcription factor activity | zinc ion binding | metal ion binding | nucleic acid binding | DNA binding |	intracellular | nucleus | cytoplasm |	ENSG00000176371 ENSP00000325123
ELLSAIEKLL	0.67	UBX domain-containing protein 1.				ENSG00000167671 ENSP00000378246
RKKTLPESSF	0.67	Ubiquitin carboxyl-terminal hydrolase 43 (EC 3.1.2.15) (Ubiquitin thioesterase 43) (Ubiquitin-specific-processing protease 43) (Deubiquitinating enzyme 43).	ubiquitin-dependent protein catabolic process |	ubiquitin thiolesterase activity | peptidase activity | cysteine-type peptidase activity |		ENSG00000154914 ENSP00000285199
LIRAKREPIN	0.67	T-cell receptor-associated transmembrane adapter 1 (T-cell receptor- interacting molecule) (TRIM) (pp29/30).	negative regulation of receptor recycling | immune response | cellular defense response | signal transduction | positive regulation of calcium-mediated signaling | positive regulation of T cell receptor signaling pathway | negative regulation of transport |	transmembrane receptor protein tyrosine kinase adaptor protein activity | phosphatidylinositol-4,5-bisphosphate 3-kinase activity |	plasma membrane | integral to plasma membrane | T cell receptor complex |	ENSG00000163519 ENSP00000295756
TYLPTFETTI	0.67	Ectonucleotide pyrophosphatase/phosphodiesterase family member 3 (E- NPP 3) (Phosphodiesterase I/nucleotide pyrophosphatase 3) (Phosphodiesterase I beta) (PD-Ibeta) (CD203c antigen)	phosphate metabolic process | metabolic process | nucleoside triphosphate catabolic process |	nucleic acid binding | endonuclease activity | phosphodiesterase I activity | nucleotide diphosphatase activity | hydrolase activity | metal ion binding | nucleoside-triphosphate diphosphatase activity | catalytic activity |	membrane | extracellular region | integral to plasma membrane | perinuclear region of cytoplasm |	ENSG00000154269 ENSP00000350265
PHPVRPEDIE	0.67	N-acetyltransferase 5 (EC 2.3.1.-).	metabolic process |	N-acetyltransferase activity | acyltransferase activity | transferase activity |	intracellular |	ENSG00000173418 ENSP00000335636
VRPGVKESLV	0.67	Sodium channel protein type 4 subunit alpha (Sodium channel protein type IV subunit alpha) (Voltage-gated sodium channel subunit alpha Nav1.4) (Sodium channel protein skeletal muscle subunit alpha) (SkM1).	ion transport | sodium ion transport | muscle contraction | calcium ion transport | potassium ion transport |	voltage-gated ion channel activity | voltage-gated sodium channel activity | sodium ion binding | voltage-gated calcium channel activity | voltage-gated potassium channel activity | calcium ion binding | ion channel activity |	voltage-gated sodium channel complex | membrane | voltage-gated calcium channel complex | voltage-gated potassium channel complex |	ENSG00000007314 ENSP00000006839
FIAWRSRTIQ	0.67	CKLF-like MARVEL transmembrane domain-containing protein 8 (Chemokine- like factor superfamily member 8).	chemotaxis |	cytokine activity |	membrane | integral to membrane | extracellular space |	ENSG00000170293 ENSP00000307741
EKETQNENNS	0.67	AMY-1-associating protein expressed in testis 1 (AAT-1).	spermidine biosynthetic process |	adenosylmethionine decarboxylase activity |		ENSG00000183833 ENSP00000373163
SPTEMDENES	0.67	TRAF2-binding protein (TRAF-interacting protein with a forkhead- associated domain) (Putative MAPK-activating protein PM14) (Putative NF-kappa-B-activating protein 20).	I-kappaB kinase/NF-kappaB cascade |	protein binding |		ENSG00000145365 ENSP00000354911
SPRNKKEKSS	0.67	Translocation-associated membrane protein 1.	cotranslational protein targeting to membrane | protein transport | intracellular protein transmembrane transport |	receptor activity | protein binding |	membrane | integral to membrane | endoplasmic reticulum | endoplasmic reticulum membrane |	ENSG00000067167 ENSP00000262213
CPPKRKEKSS	0.67	Translocation-associated membrane protein 1-like 1.	protein transport | intracellular protein transmembrane transport | dicarboxylic acid transport |	sodium:dicarboxylate symporter activity |	membrane | integral to membrane | endoplasmic reticulum | endoplasmic reticulum membrane |	ENSG00000174599 ENSP00000309402
LHMKEKEKSD	0.67	Dolichyl-diphosphooligosaccharide--protein glycosyltransferase 48 kDa subunit precursor (EC 2.4.1.119) (Oligosaccharyl transferase 48 kDa subunit) (DDOST 48 kDa subunit).	protein amino acid terminal N-glycosylation | protein amino acid N-linked glycosylation via asparagine | response to cytokine stimulus | T cell activation |	dolichyl-diphosphooligosaccharide-protein glycotransferase activity | protein binding | transferase activity |	membrane | integral to membrane | endoplasmic reticulum | endoplasmic reticulum membrane | microsome | oligosaccharyltransferase complex |	ENSG00000117242 ENSP00000364188
LEDSSQELWK	0.67	Zinc finger protein 238 (Transcriptional repressor RP58) (58 kDa repressor protein) (Zinc finger protein C2H2-171) (Translin-associated zinc finger protein 1) (TAZ-1) (Zinc finger and BTB domain-containing protein 18).	negative regulation of transcription from RNA polymerase II promoter | transcription | regulation of transcription, DNA-dependent | transport |	transcription factor activity | protein binding | zinc ion binding | metal ion binding | DNA binding | nucleic acid binding |	nuclear chromosome | intracellular | nucleus |	ENSG00000179456 ENSP00000351539
NPALTMENET	0.67	Palmitoyltransferase ZDHHC2 (EC 2.3.1.-) (Zinc finger DHHC domain- containing protein 2) (DHHC-2) (Zinc finger protein 372) (Reduced expression associated with metastasis protein) (Ream) (Reduced expression in cancer protein) (Rec).	protein palmitoylation | multicellular organismal development |	zinc ion binding | palmitoyltransferase activity | transferase activity | metal ion binding | gamma-glutamyltransferase activity | receptor activity |	membrane | integral to membrane |	ENSG00000104219 ENSP00000262096
DISTYIEQSR	0.67	ATP-dependent RNA helicase DDX39 (EC 3.6.1.-) (DEAD box protein 39) (Nuclear RNA helicase URH49).	nuclear mRNA splicing, via spliceosome | mRNA export from nucleus | RNA splicing |	nucleic acid binding | ATP binding | ATP-dependent helicase activity | nucleotide binding | helicase activity | protein binding | hydrolase activity |	nucleus |	ENSG00000123136 ENSP00000242776
QEYKQIEQSR	0.67	Tripartite motif-containing protein 41.		protein binding | zinc ion binding | metal ion binding |	intracellular |	ENSG00000146063 ENSP00000351656
MPNKQPESSL	0.67	Zinc transporter 1 (ZnT-1) (Solute carrier family 30 member 1).	in utero embryonic development | cation transport | cellular zinc ion homeostasis | zinc ion transport |	cation transmembrane transporter activity | zinc ion binding |	plasma membrane | membrane | integral to membrane |	ENSG00000170385 ENSP00000355968
WVEKGKCTIL	0.66	Guanine nucleotide-binding protein G(I)/G(S)/G(O) subunit gamma-13 precursor.	signal transduction | G-protein signaling, coupled to IP3 second messenger (phospholipase C activating) | hormone-mediated signaling | sensory perception of taste | G-protein coupled receptor protein signaling pathway |	GTPase activity | signal transducer activity |	plasma membrane | heterotrimeric G-protein complex |	ENSG00000127588 ENSP00000248150
PQTDKCMTEQ	0.66	Prostaglandin-H2 D-isomerase precursor (EC 5.3.99.2) (Lipocalin-type prostaglandin-D synthase) (Glutathione-independent PGD synthetase) (Prostaglandin-D2 synthase) (PGD2 synthase) (PGDS2) (PGDS) (Beta-trace protein) (Cerebrin-28).	lipid metabolic process | transport |	transporter activity | binding | structural molecule activity |	tight junction |	ENSG00000107317 ENSP00000224167
CCWCIKELLD	0.66	Lens epithelial cell protein LEP503.	multicellular organismal development |	DNA binding |		ENSG00000163352 ENSP00000357412
PKLMGVETVV	0.66	Dual specificity protein phosphatase 10 (EC 3.1.3.48) (EC 3.1.3.16) (Mitogen-activated protein kinase phosphatase 5) (MAP kinase phosphatase 5) (MKP-5).	protein amino acid dephosphorylation | dephosphorylation |	protein tyrosine phosphatase activity | hydrolase activity | phosphatase activity | MAP kinase tyrosine/serine/threonine phosphatase activity | protein tyrosine/serine/threonine phosphatase activity |		ENSG00000143507 ENSP00000375758
CNTVTVETVV	0.66	MAS proto-oncogene.	signal transduction | G-protein coupled receptor protein signaling pathway | cell proliferation | anatomical structure morphogenesis |	receptor activity | G-protein coupled receptor activity | angiotensin type II receptor activity |	plasma membrane | integral to membrane | integral to plasma membrane |	ENSG00000130368 ENSP00000252660
AEEKHDETHS	0.66	Calcium/calmodulin-dependent 3',5'-cyclic nucleotide phosphodiesterase 1A (EC 3.1.4.17) (Cam-PDE 1A) (61 kDa Cam-PDE) (hCam-1).	signal transduction |	3',5'-cyclic-nucleotide phosphodiesterase activity | catalytic activity |		ENSG00000115252 ENSP00000329112
RFEYNKESFS	0.66	NADPH oxidase 4 (EC 1.6.3.-) (Kidney superoxide-producing NADPH oxidase) (KOX-1) (Renal NAD(P)H-oxidase).		electron carrier activity | oxidoreductase activity | iron ion binding | FAD binding |	membrane | integral to membrane |	ENSG00000086991 ENSP00000344747
PYEIQQEFWS	0.66	Mitogen-activated protein kinase kinase kinase 9 (EC 2.7.11.25) (Mixed lineage kinase 1).	activation of JNK activity | protein amino acid autophosphorylation | protein amino acid phosphorylation |	nucleotide binding | protein serine/threonine kinase activity | JUN kinase kinase kinase activity | protein tyrosine kinase activity | transferase activity | protein homodimerization activity | protein kinase activity |		ENSG00000006432 ENSP00000370649
LIAEGPETKI	0.66	StAR-related lipid transfer protein 13 (StARD13) (START domain- containing protein 13) (46H23.2) (Deleted in liver cancer protein 2) (Rho GTPase-activating protein).	signal transduction | negative regulation of cell cycle |	GTPase activator activity | protein binding |	intracellular | membrane | mitochondrion | cytoplasm | lipid particle | mitochondrial membrane | monolayer-surrounded lipid storage body outer lipid monolayer |	ENSG00000133121 ENSP00000338785
PMESGKEKAT	0.66	Transmembrane protein 16K.	ion transport |	ion channel activity | chloride channel activity | calcium ion binding | chloride ion binding |	membrane | integral to membrane |	ENSG00000160746 ENSP00000292246
KRLAQYEPED	0.66	Leucine zipper transcription factor-like protein 1.	vesicle-mediated transport |	protein binding |	membrane |	ENSG00000163818 ENSP00000296135
KELLIKEVLD	0.66	Sorting nexin-21 (Sorting nexin L) (SNX-L).	cell communication | protein transport |	protein binding | phosphoinositide binding |		ENSG00000124104 ENSP00000339564
MERLRVETDV	0.66	Rho guanine nucleotide exchange factor 16.	regulation of Rho protein signal transduction |	Rho guanyl-nucleotide exchange factor activity |	intracellular |	ENSG00000130762 ENSP00000339129
SNAKAVETDV	0.66	Potassium voltage-gated channel subfamily A member 4 (Voltage-gated potassium channel subunit Kv1.4) (HK1) (HPCN2) (HBK4) (HUKII).	ion transport | potassium ion transport |	voltage-gated ion channel activity | voltage-gated potassium channel activity | protein binding | potassium ion binding | ion channel activity |	membrane | integral to membrane | voltage-gated potassium channel complex |	ENSG00000182255 ENSP00000328511
GTKTVQEKEN	0.66	60S ribosomal protein L8.	translational elongation | translation |	structural constituent of ribosome | rRNA binding |	cytosolic large ribosomal subunit | intracellular | cytosol | ribosome | cytoplasm |	ENSG00000161016 ENSP00000378378
YPSLHIYTYP	0.66	Cytosolic carboxypeptidase 2 (EC 3.4.17.-) (ATP/GTP-binding protein- like 2).	proteolysis |	metallocarboxypeptidase activity | peptidase activity | metallopeptidase activity | zinc ion binding | metal ion binding |	cytoplasm |	ENSG00000165923 ENSP00000298861
IYELEKEFLS	0.66	Mitogen-activated protein kinase kinase kinase (EC 2.7.11.25) (Mixed lineage kinase 4).				ENSG00000143674 ENSP00000355581
ILSKTSESTH	0.65	Zinc finger protein 57 (Zinc finger protein 424).	transcription | regulation of transcription, DNA-dependent |	DNA binding | zinc ion binding | metal ion binding | nucleic acid binding |	intracellular | nucleus |	ENSG00000171970 ENSP00000303696
SFSPVSESTD	0.65	Variable charge X-linked protein 2 (Variably charged protein X-B) (VCX-B) (Variable charge protein on X with two repeats) (VCX-2r).				ENSG00000177504 ENSP00000321309
PLPPEEESWV	0.65	GAS2-like protein 2 (Growth arrest-specific protein 2-like 2) (GAS2- related protein on chromosome 17).	cell cycle arrest |		cytoplasm | cytoskeleton |	ENSG00000132139 ENSP00000254466
EENCTKELLM	0.65	Protein MYSM1 (Myb-like, SWIRM and MPN domain-containing protein 1).	regulation of transcription, DNA-dependent |	DNA binding |	nucleus |	ENSG00000162601 ENSP00000383823
EEDQKGETSG	0.65	Natural resistance-associated macrophage protein 1 (NRAMP 1).	ion transport | iron ion transport | response to bacterium | transport |	transporter activity | iron ion binding |	membrane | integral to plasma membrane | membrane fraction |	ENSG00000018280 ENSP00000233202
FDPASIELAL	0.65	Far upstream element-binding protein 1 (FUSE-binding protein 1) (FBP) (DNA helicase V) (HDH V).		RNA binding |		ENSG00000162613 ENSP00000359809
PTGERLELEP	0.65	Hematopoietic progenitor cell antigen CD34 precursor.	cell adhesion |		membrane |	ENSG00000174059 ENSP00000356004
NEERNFSTIS	0.65	Vesicular glutamate transporter 3 (VGluT3) (Solute carrier family 17 member 8).	ion transport | sodium ion transport | neurotransmitter transport | L-glutamate transport | transport |	transporter activity | L-glutamate transmembrane transporter activity | symporter activity | sodium ion binding |	membrane | integral to membrane | synaptosome | cell junction | synaptic vesicle membrane | cytoplasmic vesicle | synapse |	ENSG00000179520 ENSP00000316909
VLLKEFSTIS	0.65	Uncharacterized protein C10orf76.		binding |	membrane | integral to membrane |	ENSG00000120029 ENSP00000359050
RQKEVRESKC	0.65	Sodium channel protein type 8 subunit alpha (Sodium channel protein type VIII subunit alpha) (Voltage-gated sodium channel subunit alpha Nav1.6).	sodium ion transport | calcium ion transport | potassium ion transport | ion transport |	catalytic activity | voltage-gated sodium channel activity | voltage-gated calcium channel activity | voltage-gated potassium channel activity | calcium ion binding | ion channel activity |	voltage-gated sodium channel complex | membrane | voltage-gated calcium channel complex | voltage-gated potassium channel complex |	ENSG00000196876 ENSP00000346534
KGKDIRESKK	0.65	Sodium channel protein type 2 subunit alpha (Sodium channel protein type II subunit alpha) (Voltage-gated sodium channel subunit alpha Nav1.2) (Sodium channel protein, brain II subunit alpha) (HBSC II).				ENSG00000136531 ENSP00000353641
PWSMILESSP	0.65	Transcription factor RFX3 (Regulatory factor X 3).	regulation of transcription |	DNA binding | transcription regulator activity |	nucleus |	ENSG00000080298 ENSP00000380947
PLSPELESSP	0.65	Serine/threonine-protein kinase MRCK gamma (EC 2.7.11.1) (CDC42- binding protein kinase gamma) (Myotonic dystrophy kinase-related CDC42-binding kinase gamma) (Myotonic dystrophy protein kinase-like alpha) (MRCK gamma) (DMPK-like gamma).	protein amino acid phosphorylation | intracellular signaling cascade | actin cytoskeleton reorganization | regulation of small GTPase mediated signal transduction |	nucleotide binding | magnesium ion binding | protein serine/threonine kinase activity | small GTPase regulator activity | ATP binding | zinc ion binding | transferase activity | diacylglycerol binding | identical protein binding | protein kinase activity | protein tyrosine kinase activity |	cytoplasm | cell leading edge |	ENSG00000171219 ENSP00000345133
EAIVPMEVWT	0.65	Phospholipase D1 (EC 3.1.4.4) (PLD 1) (Choline phosphatase 1) (Phosphatidylcholine-hydrolyzing phospholipase D1) (hPLD1).	cell communication | metabolic process |	protein binding | phosphoinositide binding | catalytic activity |		ENSG00000075651 ENSP00000348681
LSRLSRELEP	0.65	Rap guanine nucleotide exchange factor 3 (cAMP-regulated guanine nucleotide exchange factor I) (cAMP-GEFI) (Exchange factor directly activated by cAMP 1) (Epac 1) (Rap1 guanine-nucleotide-exchange factor directly activated by cAMP).	regulation of small GTPase mediated signal transduction | regulation of protein amino acid phosphorylation | small GTPase mediated signal transduction | cell proliferation | intracellular signaling cascade |	guanyl-nucleotide exchange factor activity | nucleotide binding | cAMP-dependent protein kinase regulator activity | cAMP binding |	intracellular | membrane | membrane fraction | cAMP-dependent protein kinase complex | endomembrane system |	ENSG00000079337 ENSP00000373863
KFGRTEELWT	0.65	Transmembrane protein 50B (HCV p7-trans-regulated protein 3).			plasma membrane | integral to membrane | endoplasmic reticulum |	ENSG00000142188 ENSP00000371390
IITHGDEKEE	0.65	Myosin regulatory light chain 2, atrial isoform (Myosin light chain 2a) (MLC-2a) (MLC2a) (Myosin regulatory light chain 7).		protein binding |	A band | dendritic spine |	ENSG00000106631 ENSP00000223364
KLVIKTETTV	0.65	Ras association domain-containing protein 6.	signal transduction |	protein binding |		ENSG00000169435 ENSP00000303877
GWATAHWTYK	0.65	Zinc finger and BTB domain-containing protein 9.	transcription | regulation of transcription, DNA-dependent |	DNA binding | protein binding | zinc ion binding | metal ion binding | nucleic acid binding |	intracellular | nucleus |	ENSG00000213588 ENSP00000378503
KKRKCPESDS	0.65	tRNA (adenine-N(1)-)-methyltransferase non-catalytic subunit TRM6 (tRNA(m1A58)-methyltransferase subunit TRM6) (tRNA(m1A58)MTase subunit TRM6).	regulation of translational initiation | tRNA processing | translational initiation |	translation initiation factor activity | protein binding |	nucleus |	ENSG00000089195 ENSP00000203001
EKLSSIESDV	0.64	Glutamate	behavioral fear response | in utero embryonic development | startle response | suckling behavior | cation transport | calcium ion transport | glutamate signaling pathway | sensory organ development | learning | memory | embryonic development | response to ethanol | regulation of synaptic plasticity | behavioral response to pain | detection of mechanical stimulus involved in sensory perception of …	magnesium ion binding | receptor activity | N-methyl-D-aspartate selective glutamate receptor activity | extracellular-glutamate-gated ion channel activity | calcium channel activity | calcium ion binding | protein binding | glycine binding | glutamate receptor binding | ionotropic glutamate receptor activity | ion channel activity | transporter activity |	plasma membrane | membrane | integral to plasma membrane | synaptic vesicle | postsynaptic density | N-methyl-D-aspartate selective glutamate receptor complex | synaptosome | cell junction | outer membrane-bounded periplasmic space | presynaptic membrane | synapse | postsynaptic membrane |	ENSG00000150086 ENSP00000279593
KKMPSIESDV	0.64	Glutamate	startle response | response to amphetamine | ion transport | calcium ion transport | glutamate signaling pathway | memory | protein localization | visual learning | response to wounding | neurogenesis | sleep | directional locomotion | negative regulation of protein catabolic process | dopamine metabolic process | serotonin metabolic process | response to drug | response to ethanol | regulation o…	magnesium ion binding | receptor activity | N-methyl-D-aspartate selective glutamate receptor activity | extracellular-glutamate-gated ion channel activity | calcium channel activity | calcium ion binding | protein binding | glutamate receptor binding | ionotropic glutamate receptor activity | ion channel activity | transporter activity |	plasma membrane | membrane | integral to plasma membrane | cytoplasm | postsynaptic density | N-methyl-D-aspartate selective glutamate receptor complex | synaptosome | cell junction | outer membrane-bounded periplasmic space | presynaptic membrane | synapse | postsynaptic membrane |	ENSG00000183454 ENSP00000379820
PPKLNIEMPD	0.64	Transmembrane protein 185A (Protein FAM11A).			membrane | integral to membrane |	ENSG00000155984 ENSP00000359449
ICRDFLESQQ	0.64	Cochlin precursor (COCH-5B2).				ENSG00000100473 ENSP00000371933
NTEYFLESQE	0.64	Aprataxin (EC 3.-.-.-) (Forkhead-associated domain histidine triad- like protein) (FHA-HIT).		catalytic activity |		ENSG00000137074 ENSP00000311547
SLSRWLEAWQ	0.64	Peroxiredoxin-2 (EC 1.11.1.15) (Thioredoxin peroxidase 1) (Thioredoxin-dependent peroxide reductase 1) (Thiol-specific antioxidant protein) (TSA) (PRP) (Natural killer cell-enhancing factor B) (NKEF-B).	cell redox homeostasis |	antioxidant activity | oxidoreductase activity |		ENSG00000167815 ENSP00000334063
DRSRGIELKP	0.64	Protein FAM26D.				ENSG00000164451 ENSP00000385836
VITHGEEKEE	0.64	Myosin light chain 5 (Myosin regulatory light chain 5) (Superfast myosin regulatory light chain 2) (MyLC-2) (MYLC2).	regulation of muscle contraction |	motor activity | calcium ion binding | structural constituent of muscle |	muscle myosin complex | myosin complex |	ENSG00000215375 ENSP00000383023
YEPTKEECER	0.64	Putative nucleosome assembly protein 1-like 6.	nucleosome assembly |		nucleus |	ENSG00000204118 ENSP00000362617
KFIQSSENLK	0.64	PHD finger protein 6 (PHD-like zinc finger protein).		protein binding | zinc ion binding |	nucleus | nucleolus |	ENSG00000156531 ENSP00000359836
SIPGFSENLT	0.64	Activating transcription factor 7-interacting protein 2 (MBD1- containing chromatin-associated factor 2).	transcription | regulation of transcription, DNA-dependent |		nucleus |	ENSG00000166669 ENSP00000379808
PKNLAKEVAM	0.64	[Pyruvate dehydrogenase [lipoamide]] kinase isozyme 4, mitochondrial precursor (EC 2.7.11.2) (Pyruvate dehydrogenase kinase isoform 4). [Source:Uniprot/SWISSPROT;Acc:Q16654]	carbohydrate metabolic process | glucose metabolic process | signal transduction | phosphorylation | peptidyl-histidine phosphorylation |	two-component sensor activity | pyruvate dehydrogenase (acetyl-transferring) kinase activity | ATP binding | transferase activity, transferring phosphorus-containing groups | protein histidine kinase activity |	mitochondrion | mitochondrial inner membrane | mitochondrial matrix |	ENSG00000004799 ENSP00000005178
ALTQLKESMH	0.64	Disabled homolog 2-interacting protein (DAB2-interacting protein) (DAB2 interaction protein) (ASK-interacting protein 1).	regulation of small GTPase mediated signal transduction | signal transduction |	GTPase activator activity |	intracellular |	ENSG00000136848 ENSP00000259371
QMAALSEISK	0.64	Ankyrin repeat and SOCS box protein 4 (ASB-4).				ENSG00000005981 ENSP00000257621
ITSVQRHTWL	0.64	Protein FAM55B.			membrane | integral to membrane |	ENSG00000204361 ENSP00000364624
RLRERKEIKN	0.64	Alpha-1A adrenergic receptor (Alpha 1A-adrenoceptor) (Alpha 1A- adrenoreceptor) (Alpha-1C adrenergic receptor) (Alpha-adrenergic receptor 1c).	G-protein coupled receptor protein signaling pathway | dicarboxylic acid transport |	alpha1-adrenergic receptor activity | sodium:dicarboxylate symporter activity | octopamine receptor activity | adrenoceptor activity |	membrane | integral to membrane |	ENSG00000120907 ENSP00000369956
VKPQVSESKL	0.64	Acyl-coenzyme A thioesterase 8 (EC 3.1.2.27) (Choloyl-coenzyme A thioesterase) (Acyl-CoA thioesterase 8) (Peroxisomal acyl-coenzyme A thioester hydrolase 1) (PTE-1) (Peroxisomal long-chain acyl-CoA thioesterase 1) (HIV-Nef-associated acyl-CoA thioesterase	lipid metabolic process | acyl-CoA metabolic process | peroxisome organization | interspecies interaction between organisms |	carboxylesterase activity | protein binding | acyl-CoA thioesterase activity | hydrolase activity | choloyl-CoA hydrolase activity |	mitochondrion | peroxisome |	ENSG00000101473 ENSP00000217455
KVATSYESSL	0.64	BR serine/threonine-protein kinase 2 (EC 2.7.11.1) (Serine/threonine- protein kinase 29) (Serine/threonine kinase SAD-A).	protein amino acid phosphorylation |	protein kinase activity | ATP binding | protein tyrosine kinase activity | protein serine/threonine kinase activity |		ENSG00000174672 ENSP00000310805
YELLQYESSL	0.64	XK-related protein 6.				ENSG00000171044 ENSP00000307120
YILAGHENSY	0.64	Mitogen-activated protein kinase kinase kinase kinase 3 (EC 2.7.11.1) (MAPK/ERK kinase kinase kinase 3) (MEK kinase kinase 3) (MEKKK 3) (Germinal center kinase-related protein kinase) (GLK).	protein amino acid phosphorylation |	protein kinase activity | ATP binding | small GTPase regulator activity | protein tyrosine kinase activity | protein serine/threonine kinase activity |		ENSG00000011566 ENSP00000345434
YILAGHENSY	0.64	Mitogen-activated protein kinase kinase kinase kinase 5 (EC 2.7.11.1) (MAPK/ERK kinase kinase kinase 5) (MEK kinase kinase 5) (MEKKK 5) (Kinase homologous to SPS1/STE20) (KHS).	protein amino acid phosphorylation | response to stress | protein kinase cascade | activation of JNK activity |	nucleotide binding | protein serine/threonine kinase activity | small GTPase regulator activity | protein binding | ATP binding | transferase activity | protein kinase activity | protein tyrosine kinase activity |	cytoplasm |	ENSG00000012983 ENSP00000013125
TLDFPKEDYR	0.64	Serine/threonine-protein kinase TAO3 (EC 2.7.11.1) (Thousand and one amino acid protein 3) (Jun kinase-inhibitory kinase) (JNK/SAPK- inhibitory kinase) (Dendritic cell-derived protein kinase) (Cutaneous T-cell lymphoma tumor antigen HD-CL-09) (CTCL tumor	proteolysis | negative regulation of JNK cascade | positive regulation of JNK cascade | protein amino acid autophosphorylation | protein amino acid phosphorylation | regulation of transcription |	kinase activity | nucleotide binding | protein serine/threonine kinase activity | protein kinase inhibitor activity | ATP binding | metallopeptidase activity | zinc ion binding | transferase activity | protein kinase activity | protein tyrosine kinase activity |	plasma membrane | cytoplasm |	ENSG00000135090 ENSP00000376317
KSWKQIELDS	0.64	Cytoplasmic dynein 2 light intermediate chain 1 (Dynein 2 light intermediate chain).	multicellular organismal development | cell projection organization | small GTPase mediated signal transduction |	motor activity | GTP binding |	cytoplasm | microtubule | cilium | dynein complex |	ENSG00000138036 ENSP00000260605
RRLPGKETMA	0.64	Glutamate receptor, ionotropic kainate 2 precursor (Glutamate receptor 6) (GluR-6) (GluR6) (Excitatory amino acid receptor 4) (EAA4).	ion transport | glutamate signaling pathway | regulation of short-term neuronal synaptic plasticity | positive regulation of synaptic transmission | neuron apoptosis | transport |	receptor activity | ion channel activity | extracellular-glutamate-gated ion channel activity | kainate selective glutamate receptor activity | ionotropic glutamate receptor activity | transporter activity |	plasma membrane | membrane | integral to plasma membrane | cell junction | outer membrane-bounded periplasmic space | synapse | postsynaptic membrane |	ENSG00000164418 ENSP00000358133
PFQHELEPER	0.64	Zinc finger MYND domain-containing protein 19 (Melanin-concentrating hormone receptor 1-interacting zinc finger protein) (MCH-R1- interacting zinc finger protein).		zinc ion binding | metal ion binding |	plasma membrane | cytoplasm | synaptosome |	ENSG00000165724 ENSP00000298585
KHRLNFEYEP	0.64	ADNP homeobox protein 2 (Zinc finger protein 508).	transcription | regulation of transcription, DNA-dependent |	transcription factor activity | zinc ion binding | sequence-specific DNA binding | metal ion binding |	intracellular | mitochondrion | nucleus | cytoplasm |	ENSG00000101544 ENSP00000262198
DDIWEDEVED	0.64	E3 ubiquitin-protein ligase RNF14 (EC 6.3.2.-) (RING finger protein 14) (Androgen receptor-associated protein 54) (Triad2 protein) (HFB30).	transcription | regulation of transcription from RNA polymerase II promoter | ubiquitin-dependent protein catabolic process | signal transduction | protein ubiquitination | response to estradiol stimulus |	protein binding | zinc ion binding | metal ion binding | transcription coactivator activity | electron carrier activity | ligase activity | small conjugating protein ligase activity | acid-amino acid ligase activity |	nucleus | cytoplasm |	ENSG00000013561 ENSP00000378027
EDDALSEWNE	0.64	Sperm acrosome membrane-associated protein 1 precursor (Sperm acrosomal membrane-associated protein 32).			membrane | integral to membrane |	ENSG00000118434 ENSP00000237201
IAISVIEFKP	0.64	Rhabdoid tumor deletion region protein 1.		binding |		ENSG00000100218 ENSP00000216036
RSPTASESRN	0.64	Folliculin (Birt-Hogg-Dube syndrome protein) (BHD skin lesion fibrofolliculoma protein).	negative regulation of cell cycle |	protein binding |	cytoplasm |	ENSG00000154803 ENSP00000285071
LSEPVCHTLS	0.64	Putative RNA-binding protein 3 (RNA-binding motif protein 3) (RNPL).				ENSG00000102317 ENSP00000346473
LPANYIEFVN	0.63	Nebulette (Actin-binding Z-disk protein).				ENSG00000078114 ENSP00000366392
TTLQGSFTED	0.63	Neuroblastoma breakpoint family member 7.			cytoplasm |	ENSG00000215864 ENSP00000383799
SYPDFSEIAN	0.63	WNT1-inducible-signaling pathway protein 1 precursor (WISP-1) (Wnt-1- induced secreted protein).				ENSG00000104415 ENSP00000367093
LKKVAEETPV	0.63	E3 ubiquitin-protein ligase MARCH2 (EC 6.3.2.-) (Membrane-associated RING finger protein 2) (Membrane-associated RING-CH protein II) (MARCH-II) (RING finger protein 172).	ubiquitin-dependent protein catabolic process | endocytosis |	zinc ion binding | ligase activity | metal ion binding | protein binding |	membrane | integral to membrane | endoplasmic reticulum | lysosomal membrane | endosome | endoplasmic reticulum membrane | endosome membrane |	ENSG00000099785 ENSP00000377518
GQENENEDEE	0.63	Nuclear receptor interaction protein (NRIP) (IQ motif and WD repeat- containing protein 1) (Androgen receptor complex-associated protein) (ARCAP).		ligand-dependent nuclear receptor transcription coactivator activity |	nucleus |	ENSG00000143164 ENSP00000311949
VMEVMEELEC	0.63	DEP domain-containing protein 6.	intracellular signaling cascade |	protein binding |	intracellular |	ENSG00000155792 ENSP00000286234
SPDFPEELEK	0.63	VIP peptides precursor		hormone activity |	extracellular region |	ENSG00000146469 ENSP00000356212
KLKRYIHTLG	0.63	Uncharacterized protein C1orf112.				ENSG00000000460 ENSP00000286031
RIIFVPEMNK	0.63	UPF0581 transmembrane protein.			membrane | integral to membrane |	ENSG00000206069 ENSP00000372192
PELESKESVL	0.63	Neutral amino acid transporter A (SATT) (Solute carrier family 1 member 4) (Alanine/serine/cysteine/ threonine transporter) (ASCT1).	transport | dicarboxylic acid transport | L-alanine transport | L-cystine transport | proline transport | L-serine transport | threonine transport | hydroxyproline transport | cognition |	chloride channel activity | L-alanine transmembrane transporter activity | L-cystine transmembrane transporter activity | L-proline transmembrane transporter activity | L-serine transmembrane transporter activity | L-threonine transmembrane transporter activity | symporter activity | sodium:dicarboxylate symporter activity | L-hydroxyproline transmembrane transporter activity |	intermediate filament | membrane | integral to plasma membrane | melanosome |	ENSG00000115902 ENSP00000234256
KKLAGDESAD	0.63	Platelet basic protein precursor (PBP) (C-X-C motif chemokine 7) (Small-inducible cytokine B7) (Leukocyte-derived growth factor) (LDGF) (Macrophage-derived growth factor) (MDGF)	chemotaxis | immune response | cell proliferation | glucose transport | defense response to bacterium |	glucose transmembrane transporter activity | chemokine activity | growth factor activity | cytokine activity |	extracellular region | extracellular space | platelet alpha granule lumen |	ENSG00000163736 ENSP00000296028
CEIWGEESSS	0.63	Uncharacterized protein C20orf106 precursor.			membrane | integral to membrane |	ENSG00000124103 ENSP00000360379
NLGNLEESSE	0.63	Rab proteins geranylgeranyltransferase component A 1 (Rab escort protein 1) (REP-1) (Choroideraemia protein) (TCD protein).	blood vessel development | intracellular protein transport | visual perception | protein amino acid geranylgeranylation | regulation of GTPase activity | response to stimulus |	Rab-protein geranylgeranyltransferase activity | GTPase activator activity |	endoplasmic reticulum | nucleus | Rab-protein geranylgeranyltransferase complex |	ENSG00000188419 ENSP00000350386
RGTQLEESSK	0.63	Ras-associated and pleckstrin homology domains-containing protein 1 (RAPH1) (Lamellipodin) (Proline-rich EVH1 ligand 2) (PREL-2) (Protein RMO1) (Amyotrophic lateral sclerosis 2 chromosomal region candidate gene 9 protein).	signal transduction |			ENSG00000173166 ENSP00000311293
CKIWGEESSS	0.63	Uncharacterized protein C20orf107 precursor.			membrane | integral to membrane |	ENSG00000213714 ENSP00000360376
LTQGLIERLK	0.63	Kelch repeat domain-containing protein KIAA0265.	carbohydrate metabolic process |	hydrolase activity, hydrolyzing O-glycosyl compounds |		ENSG00000128607 ENSP00000334140
YPANYVEAIQ	0.63	Protein kinase C and casein kinase substrate in neurons protein 2.	negative regulation of endocytosis | endocytosis | actin cytoskeleton organization |	cytoskeletal protein binding | kinase activity | transporter activity |	cytosol | cytoplasm | cytoplasmic vesicle |	ENSG00000100266 ENSP00000385372
INKVYFHTKK	0.63	Olfactory receptor 5T2.	signal transduction | G-protein coupled receptor protein signaling pathway |	receptor activity | olfactory receptor activity |	plasma membrane | integral to membrane |	ENSG00000181718 ENSP00000323688
KINHWFGTEY	0.63	F-box only protein 15.	ubiquitin-dependent protein catabolic process |	protein binding |	SCF ubiquitin ligase complex |	ENSG00000141665 ENSP00000269500
LEDVEWEDWE	0.63	BSD domain-containing protein 1.				ENSG00000160058 ENSP00000344816
NHSSSPETTA	0.63	Coiled-coil domain-containing protein 76.	tRNA processing |	methyltransferase activity | transferase activity |		ENSG00000122435 ENSP00000359160
PPLDQEEMES	0.63	Mitogen-activated protein kinase 14 (EC 2.7.11.24) (Mitogen-activated protein kinase p38 alpha) (MAP kinase p38 alpha) (Cytokine suppressive anti-inflammatory drug-binding protein) (CSAID-binding protein) (CSBP) (MAX-interacting protein 2) (MAP kinase MXI	protein amino acid phosphorylation | cell motion | chemotaxis | response to stress | cell surface receptor linked signal transduction | protein kinase cascade | Ras protein signal transduction |	nucleotide binding | protein serine/threonine kinase activity | MAP kinase activity | MAP kinase kinase activity | protein binding | ATP binding | MP kinase activity | transferase activity | protein kinase activity | protein tyrosine kinase activity |	cytosol | nucleus | cytoplasm | nucleoplasm |	ENSG00000112062 ENSP00000229794
LSGTIQITWQ	0.62					ENSG00000212879 ENSP00000384383
QFQYAKESYI	0.62	T-cell activation Rho GTPase-activating protein (T-cell activation GTPase-activating protein).	signal transduction |		intracellular |	ENSG00000164691 ENSP00000356028
EEPEERHTEL	0.62	Carboxylesterase 2 precursor (EC 3.1.1.1) (CE-2) (hCE-2).	catabolic process |	carboxylesterase activity | hydrolase activity |	endoplasmic reticulum | endoplasmic reticulum lumen |	ENSG00000172831 ENSP00000317842
ANLQTKEFNF	0.62	Importin subunit alpha-3 (Karyopherin subunit alpha-3) (SRP1-gamma).	protein complex assembly | NLS-bearing substrate import into nucleus | intracellular protein transport | protein import into nucleus |	protein binding | nuclear localization sequence binding | protein transporter activity | binding |	nucleus | nuclear pore | cytoplasm |	ENSG00000102753 ENSP00000261667
NDPESLESCF	0.62	5-hydroxytryptamine receptor 4 (5-HT-4) (Serotonin receptor 4) (5- HT4).	G-protein coupled receptor protein signaling pathway |	neuropeptide Y receptor activity | melanocortin receptor activity | adrenoceptor activity |	integral to membrane |	ENSG00000164270 ENSP00000346156
GGSAGCEKAS	0.62	Myosin-VIIa.		binding |	cytoskeleton |	ENSG00000137474 ENSP00000365393
YKFEVYEKND	0.62	Dihydrofolate reductase (EC 1.5.1.3).	one-carbon compound metabolic process | oxidation reduction |	oxidoreductase activity |		ENSG00000188985 ENSP00000343033
LNTVSIMTCK	0.62	Probable E3 ubiquitin-protein ligase HECTD2 (EC 6.3.2.-) (HECT domain- containing protein 2).				ENSG00000165338 ENSP00000360746
STILHFYTEF	0.62	Monocarboxylate transporter 12 (MCT 12) (Solute carrier family 16 member 12).				ENSG00000152779 ENSP00000360855
ADTSSNEILS	0.62	Ubiquitin carboxyl-terminal hydrolase 44 (EC 3.1.2.15) (Ubiquitin thioesterase 44) (Ubiquitin-specific-processing protease 44) (Deubiquitinating enzyme 44).	ubiquitin-dependent protein catabolic process |	ubiquitin thiolesterase activity | peptidase activity | cysteine-type peptidase activity | zinc ion binding | metal ion binding |	nucleus |	ENSG00000136014 ENSP00000376806
SGDGSCEGIS	0.62	Acyl-protein thioesterase 2 (EC 3.1.2.-) (Lysophospholipase II) (LPL- I).				ENSG00000011009 ENSP00000363627
SGDGSCEGIS	0.62					ENSG00000217281 ENSP00000385548
ADTHKKMTEF	0.62	Zinc finger CCCH-type with G patch domain-containing protein (Zinc finger CCCH domain-containing protein 9) (G patch domain-containing protein 6).		nucleic acid binding | zinc ion binding | metal ion binding |	intracellular |	ENSG00000197114 ENSP00000332013
IKHQLIHTRE	0.62	Zinc finger protein 16 (Zinc finger protein KOX9).	transcription | regulation of transcription, DNA-dependent |	nucleic acid binding | zinc ion binding | metal ion binding | DNA binding |	intracellular | nucleus |	ENSG00000170631 ENSP00000276816
TLKRDKEKKN	0.62	Septin-6.	cell cycle |	GTP binding | protein binding |	septin complex |	ENSG00000125354 ENSP00000346169
VLATAIEICV	0.61	Serine/threonine-protein kinase SBK1 (EC 2.7.11.1) (SH3-binding kinase 1).	protein amino acid phosphorylation |	nucleotide binding | protein serine/threonine kinase activity | protein binding | ATP binding | transferase activity | protein kinase activity | protein tyrosine kinase activity |	cytoplasm |	ENSG00000188322 ENSP00000343248
LMKRAFSTEK	0.61	Actin-related protein 10 (hARP11).	microtubule-based movement |	structural molecule activity | protein binding |	cytoplasm | cytoskeleton | dynactin complex |	ENSG00000131966 ENSP00000254286
GLKSNKFTWF	0.61	Peptidase inhibitor R3HDML precursor (Cysteine-rich secretory protein R3HDML).		endopeptidase inhibitor activity |	extracellular region |	ENSG00000101074 ENSP00000217043
LLSENFEVKS	0.61	Cyclin-dependent kinase-like 4 (EC 2.7.11.22).	protein amino acid phosphorylation |	protein serine/threonine kinase activity | ATP binding | protein kinase activity | protein tyrosine kinase activity |		ENSG00000205111 ENSP00000378476
EVHTKIISEE	0.61	Myosin-1 (Myosin heavy chain 1) (Myosin heavy chain 2x) (MyHC-2x) (Myosin heavy chain, skeletal muscle, adult 1) (Myosin heavy chain IIx/d) (MyHC-IIx/d).	striated muscle contraction |	nucleotide binding | motor activity | actin binding | calmodulin binding | ATP binding |	cytoplasm | nucleolus | striated muscle thick filament | focal adhesion | myosin complex |	ENSG00000109061 ENSP00000226207
ERRSKSCTIL	0.61	X-linked retinitis pigmentosa GTPase regulator.	intracellular protein transport | visual perception | sensory perception of sound | response to stimulus |	guanyl-nucleotide exchange factor activity | protein binding |	mitochondrion | cytoplasm | Golgi apparatus |	ENSG00000156313 ENSP00000343671
NKTRKIEKRE	0.61	UDP-glucuronosyltransferase 2A3 precursor (EC 2.4.1.17).	metabolic process | metal ion transport |	glucuronosyltransferase activity | metal ion binding | transferase activity, transferring hexosyl groups |	membrane | integral to membrane |	ENSG00000135220 ENSP00000251566
QSGRLIEKRC	0.61	Coiled-coil domain-containing protein 7.				ENSG00000216937 ENSP00000355078
YLVFAFEKQQ	0.61	mRNA cap guanine-N7 methyltransferase (EC 2.1.1.56) (mRNA (guanine- N(7)-)-methyltransferase) (RG7MT1) (mRNA cap methyltransferase) (hcm1p) (hCMT1) (hMet).	mRNA capping |	RNA binding | mRNA (guanine-N7-)-methyltransferase activity | methyltransferase activity | transferase activity |	nucleus | nucleoplasm |	ENSG00000101654 ENSP00000372804
VAVVLTEKYR	0.61	Hemoglobin subunit mu (Hemoglobin mu chain) (Mu-globin).	transport | oxygen transport |	oxygen transporter activity | iron ion binding | ATP binding | ATPase activity | oxygen binding | heme binding | metal ion binding |	extracellular region | hemoglobin complex |	ENSG00000206177 ENSP00000349270
VSSVLTEKYR	0.61	Uncharacterized protein ENSP00000346992 (Fragment).	transport | oxygen transport |	oxygen transporter activity | iron ion binding | oxygen binding | heme binding | metal ion binding |	extracellular region | hemoglobin complex |	ENSG00000206178 ENSP00000346992
VSSVLTEKYR	0.61	Hemoglobin subunit zeta (Hemoglobin zeta chain) (Zeta-globin) (HBAZ).	transport | oxygen transport |	oxygen transporter activity | iron ion binding | oxygen binding | heme binding | metal ion binding |	extracellular region | hemoglobin complex |	ENSG00000130656 ENSP00000252951
SHSSKGETAV	0.61	Frizzled-7 precursor (Fz-7) (hFz7) (FzE3).	G-protein coupled receptor protein signaling pathway | multicellular organismal development | Wnt receptor signaling pathway | cell surface receptor linked signal transduction |	receptor activity | non-G-protein coupled 7TM receptor activity | G-protein coupled receptor activity | Wnt receptor activity |	plasma membrane | membrane | integral to membrane |	ENSG00000155760 ENSP00000286201
HGKEKPENSS	0.61	TP53-regulated inhibitor of apoptosis 1 (p53-inducible cell-survival factor) (p53CSV) (Protein 15E1.1) (WF-1).	apoptosis | anti-apoptosis | DNA damage response, signal transduction by p53 class mediator resulting in cell cycle arrest |	protein binding | caspase inhibitor activity |	mitochondrion | cytoplasm |	ENSG00000170855 ENSP00000304997
DFEDDDEWED	0.61	Neural Wiskott-Aldrich syndrome protein (N-WASP).	transcription | regulation of transcription, DNA-dependent | protein complex assembly | cell motion | actin polymerization or depolymerization | response to bacterium | G-protein coupled receptor protein signaling pathway | cell adhesion |	actin binding | small GTPase regulator activity | protein binding | hormone activity | structural constituent of cell wall | structural molecule activity |	integral to membrane | extracellular region | nucleus | cytoplasm | nucleolus | actin cytoskeleton | lamellipodium |	ENSG00000106299 ENSP00000223023
LDLKSDEWEY	0.61	BAG family molecular chaperone regulator 5 (Bcl-2-associated athanogene 5) (BAG-5).	apoptosis | protein folding |	protein binding |		ENSG00000166170 ENSP00000338814
SLQKINESRS	0.61	Arachidonate 5-lipoxygenase variant (Fragment).				ENSG00000215136 ENSP00000382554
IHPTDSESFE	0.61	Angiopoietin-related protein 3 precursor (Angiopoietin-like 3) (Angiopoietin-5) (ANG-5).	glycerol metabolic process | fatty acid metabolic process | cell-matrix adhesion | signal transduction | cholesterol metabolic process | phospholipid catabolic process | negative regulation of phospholipase activity | sequestering of lipid | positive regulation of cell migration | cholesterol homeostasis | positive regulation of angiogenesis | artery morphogenesis | positive regulation of lipid c…	enzyme inhibitor activity | phospholipase inhibitor activity | integrin binding | growth factor activity | cell surface binding | receptor binding |	extracellular region | extracellular space |	ENSG00000132855 ENSP00000360170
QYKYVKITAS	0.61	Ran-binding protein 9 (RanBP9) (RanBP7) (Ran-binding protein M) (RanBPM) (BPM90) (BPM-L).	G-protein coupled receptor protein signaling pathway | cell adhesion |	hormone activity | nutrient reservoir activity | structural molecule activity |	integral to membrane | extracellular region | actin cytoskeleton |	ENSG00000010017 ENSP00000283152
CHGDLTESQS	0.61	Pregnancy-specific beta-1-glycoprotein 9 precursor (PSBG-9) (Pregnancy-specific glycoprotein 9) (Pregnancy-specific beta-1 glycoprotein B) (PS-beta-B) (PS34) (Pregnancy-specific glycoprotein 7) (PSG7).	female pregnancy |		extracellular region |	ENSG00000183668 ENSP00000270077
DNREIPEIAS	0.61	Fas apoptotic inhibitory molecule 1.	negative regulation of apoptosis |			ENSG00000158234 ENSP00000376754
LDSQIQETSI	0.61	Microtubule-associated protein 4 (MAP 4).	negative regulation of microtubule depolymerization |			ENSG00000047849 ENSP00000264724
SHDLVSEMEV	0.61	C5a anaphylatoxin chemotactic receptor C5L2 (G-protein coupled receptor 77).	chemotaxis | signal transduction | G-protein coupled receptor protein signaling pathway |	receptor activity | G-protein coupled receptor activity | C5a anaphylatoxin receptor activity | angiotensin type II receptor activity | galanin receptor activity | anaphylatoxin receptor activity | purinergic nucleotide receptor activity, G-protein coupled |	plasma membrane | integral to membrane |	ENSG00000134830 ENSP00000257267
LRNLVPRTES	0.61	Cathelicidin antimicrobial peptide precursor (18 kDa cationic antimicrobial protein) (CAP-18) (hCAP-18)	defense response to bacterium | defense response |		extracellular region |	ENSG00000164047 ENSP00000296435
EGGKKRESEA	0.61	DCC-interacting protein 13-alpha (Dip13-alpha) (Adapter protein containing PH domain, PTB domain and leucine zipper motif 1).	cell cycle | signal transduction | cell proliferation |	protein binding |	membrane | nucleus | cytoplasm | endosome | NuRD complex | early endosome membrane |	ENSG00000157500 ENSP00000288266
DSRRKSEFLE	0.61	Protocadherin beta-15 precursor (PCDH-beta-15).	cell adhesion | homophilic cell adhesion | nervous system development |	calcium ion binding | protein binding |	plasma membrane | membrane | integral to plasma membrane |	ENSG00000113248 ENSP00000231173
EQEKDSEMLQ	0.6	AT-rich interactive domain-containing protein 2 (ARID domain- containing protein 2) (BRG1-associated factor 200) (BAF200) (Zinc finger protein with activation potential) (Zipzap/p200).	transcription | regulation of transcription, DNA-dependent | chromatin modification |	DNA binding | protein binding | zinc ion binding | metal ion binding | binding |	intracellular | nucleus |	ENSG00000189079 ENSP00000335044
AEMSPSEVSD	0.6	Interleukin-1 family member 7 precursor (IL-1F7) (Interleukin-1 zeta) (IL-1 zeta) (FIL1 zeta) (Interleukin-1 homolog 4) (IL-1H4) (Interleukin-1-related protein) (IL-1RP1) (IL-1X protein).	immune response | inflammatory response |	interleukin-1 receptor binding | interleukin-1 receptor antagonist activity |	extracellular region |	ENSG00000125571 ENSP00000309208
YFSQESEVSE	0.6	Keratin, type II cytoskeletal 80 (Cytokeratin-80) (Keratin-80) (Type II keratin-20).			keratin filament |	ENSG00000167767 ENSP00000301446
HKYYYSEVSD	0.6	MIF4G domain containing	RNA metabolic process |	protein binding | binding |		ENSG00000125457 ENSP00000245551
LIFYILENIV	0.6	Zinc finger FYVE domain-containing protein 9 (Mothers against decapentaplegic homolog-interacting protein) (Madh-interacting protein) (Smad anchor for receptor activation) (Receptor activation anchor) (hSARA) (Novel serine protease) (NSP).		zinc ion binding |		ENSG00000157077 ENSP00000349737
RPLYFFELQT	0.6	cDNA FLJ43576 fis, clone SKMUS2004047.				ENSG00000214393 ENSP00000381318
EWGGLSEDIL	0.6	AP-1 complex subunit sigma-2 (Adapter-related protein complex 1 sigma- 1B subunit) (Sigma1B-adaptin) (Sigma-adaptin 1B) (Adaptor protein complex AP-1 sigma-1B subunit) (Golgi adaptor HA1/AP1 adaptin sigma-1B subunit) (Clathrin assembly protein complex 1 s	intracellular protein transport | vesicle-mediated transport | transport | protein transport |	protein binding | protein transporter activity |	membrane coat | clathrin coat of trans-Golgi network vesicle | clathrin adaptor complex |	ENSG00000182287 ENSP00000340912
ALSPGRESPK	0.6	T-box transcription factor TBX2 (T-box protein 2).	negative regulation of transcription from RNA polymerase II promoter | heart morphogenesis | multicellular organismal development | muscle cell fate determination | cell aging | positive regulation of cell proliferation | mammary gland development | cardiac muscle development | homoiothermy | response to freezing | regulation of transcription, DNA-dependent | regulation of transcription |	transcription factor activity | protein binding | transcription repressor activity | sequence-specific DNA binding | ice binding |	nucleus | transcription factor complex |	ENSG00000121068 ENSP00000240328
LETTVSESGC	0.6	Zinc finger protein 76.		zinc ion binding |	intracellular |	ENSG00000065029 ENSP00000344097
ILGVQPDTED	0.6	Protein C-ets-2.	skeletal development | regulation of transcription, DNA-dependent |	protein binding | sequence-specific DNA binding |	nucleus |	ENSG00000157557 ENSP00000354194
EVPYVRYTIR	0.6	Ubiquitin-like modifier-activating enzyme 1 (Ubiquitin-activating enzyme E1) (Protein A1S9).	protein modification process | metabolic process | ubiquitin-dependent protein catabolic process |	binding | small protein activating enzyme activity | ATP binding | nucleotide binding | protein binding | ligase activity | catalytic activity |	nucleus | cytoplasm |	ENSG00000130985 ENSP00000366568
EGDVSSEREP	0.6	D-tyrosyl-tRNA(Tyr) deacylase 1 (EC 3.1.-.-) (Histidyl-tRNA synthetase-related).	D-amino acid catabolic process |	hydrolase activity, acting on ester bonds |	cytoplasm |	ENSG00000125821 ENSP00000366672
SDTLSFATWC	0.6	Tetratricopeptide repeat protein 4 (TPR repeat protein 4).		binding |		ENSG00000184313 ENSP00000379044
DSSEGSEVLM	0.6	Proto-oncogene tyrosine-protein kinase MER precursor (EC 2.7.10.1) (C- mer) (Receptor tyrosine kinase MerTK).	protein amino acid phosphorylation | cell surface receptor linked signal transduction | cell-cell signaling | visual perception | response to stimulus |	nucleotide binding | transmembrane receptor protein tyrosine kinase activity | receptor activity | ATP binding | transferase activity | protein kinase activity | protein tyrosine kinase activity | protein serine/threonine kinase activity |	membrane | integral to plasma membrane | soluble fraction |	ENSG00000153208 ENSP00000295408
WLTNWIEFRS	0.6	Nicotinamide phosphoribosyltransferase (EC 2.4.2.12) (NAmPRTase) (Nampt) (Pre-B cell-enhancing factor) (Pre-B-cell colony-enhancing factor 1) (Visfatin).				ENSG00000105835 ENSP00000377240
ELTVVFEPSW	0.6	NACHT, LRR and PYD domains-containing protein 3 (Cold autoinflammatory syndrome 1 protein) (Cryopyrin) (PYRIN-containing APAF1-like protein 1) (Angiotensin/vasopressin receptor AII/AVP-like).	apoptosis | inflammatory response | sensory perception of sound | detection of biotic stimulus | negative regulation of NF-kappaB transcription factor activity | negative regulation of NF-kappaB import into nucleus | positive regulation of caspase activity | positive regulation of interleukin-1 beta secretion | protein oligomerization |	nucleotide binding | protein binding | ATP binding | peptidoglycan binding | DNA binding |	nucleus | cytoplasm |	ENSG00000162711 ENSP00000375704
LNRISVESQM	0.6	Inward rectifier potassium channel 16 (Potassium channel, inwardly rectifying subfamily J member 16) (Inward rectifier K(+) channel Kir5.1).	ion transport | potassium ion transport |	inward rectifier potassium channel activity | voltage-gated ion channel activity | potassium ion binding |	membrane | integral to membrane |	ENSG00000153822 ENSP00000283936
PKMKTNITNR	0.6	Beta-defensin 119 precursor (Defensin, beta 119) (Beta-defensin 19) (DEFB-19) (Beta-defensin 120) (Defensin, beta 120) (Beta-defensin 20) (DEFB-20).				ENSG00000180483 ENSP00000365492
DISSRIFTAD	0.59	ADP-ribosylation factor-like protein 2.	tubulin complex assembly | small GTPase mediated signal transduction | protein transport | intracellular protein transport |	nucleotide binding | GTPase inhibitor activity | protein binding | GTP binding |	intracellular |	ENSG00000213465 ENSP00000246747
SDDNMDEAIY	0.59	DNA-directed RNA polymerase III subunit RPC7-like (RNA polymerase III subunit C7-like) (DNA-directed RNA polymerase III subunit G-like).	nitrogen compound metabolic process |	nitrile hydratase activity | transition metal ion binding |		ENSG00000121851 ENSP00000358319
ALNRMKELQQ	0.59	Aconitate hydratase, mitochondrial precursor (EC 4.2.1.3) (Citrate hydro-lyase) (Aconitase).	tricarboxylic acid cycle | metabolic process |	aconitate hydratase activity | 4 iron, 4 sulfur cluster binding |	mitochondrion | nucleus |	ENSG00000100412 ENSP00000379769
SSVSSDEIWL	0.59	Transmembrane protein 25 precursor.			plasma membrane | integral to membrane | extracellular region |	ENSG00000149582 ENSP00000315635
PLATCDETSI	0.59	Semaphorin-4F precursor (Semaphorin-W) (Sema W) (Semaphorin-M) (Sema M).	cell-cell signaling | multicellular organismal development | nervous system development | axon guidance | cell differentiation |	receptor activity |	plasma membrane | membrane | endoplasmic reticulum | integral to plasma membrane | membrane fraction |	ENSG00000135622 ENSP00000350547
NREEALEWEF	0.59	Homeobox protein cut-like 2 (Homeobox protein Cux-2) (Cut-like 2).	negative regulation of transcription, DNA-dependent | regulation of transcription, DNA-dependent |	transcription repressor activity | sequence-specific DNA binding | DNA binding |		ENSG00000111249 ENSP00000261726
SSGREKEPLK	0.59	Progressive rod-cone degeneration protein.	visual perception | response to stimulus |		membrane | integral to membrane | cytoplasm |	ENSG00000214140 ENSP00000380754
YCACRSKTIK	0.59	Platelet glycoprotein 4 (Platelet glycoprotein IV) (GPIV) (Glycoprotein IIIb) (GPIIIB) (Leukocyte differentiation antigen CD36) (CD36 antigen) (PAS IV) (PAS-4) (Platelet collagen receptor) (Fatty acid translocase) (FAT) (Thrombospondin receptor).	positive regulation of cell-matrix adhesion | transport | cell adhesion | nitric oxide mediated signal transduction | blood coagulation | plasma membrane long-chain fatty acid transport | cGMP-mediated signaling | lipoprotein transport | apoptotic cell clearance |	receptor activity | low-density lipoprotein receptor activity | lipoprotein binding |	plasma membrane | membrane | lysosome | integral to plasma membrane | membrane fraction | Golgi apparatus | platelet alpha granule membrane |	ENSG00000135218 ENSP00000308165
DDPSTAETVL	0.59	ATP-binding cassette sub-family A member 7 (Macrophage ABC transporter) (Autoantigen SS-N) (ABCA-SSN).	transport | phagocytosis |	nucleotide binding | transporter activity | ATP binding | ATPase activity | nucleoside-triphosphatase activity |	plasma membrane | Golgi membrane | ATP-binding cassette (ABC) transporter complex | integral to membrane | endosome | Golgi apparatus | endosome membrane |	ENSG00000064687 ENSP00000263094
TYLHTYESEI	0.59	Ectonucleotide pyrophosphatase/phosphodiesterase family member 2 precursor (EC 3.1.4.39) (E-NPP 2) (Extracellular lysophospholipase D) (LysoPLD) (Autotaxin).	phosphate metabolic process | cell motion | G-protein coupled receptor protein signaling pathway | metabolic process | lipid catabolic process |	nucleic acid binding | endonuclease activity | phosphodiesterase I activity | nucleotide diphosphatase activity | transcription factor binding | hydrolase activity | metal ion binding | alkylglycerophosphoethanolamine phosphodiesterase activity | catalytic activity |	plasma membrane | extracellular region | integral to plasma membrane |	ENSG00000136960 ENSP00000075322
IEIGIRETVA	0.59	Low-density lipoprotein receptor-related protein 1B precursor (Low- density lipoprotein receptor-related protein-deleted in tumor) (LRP- DIT).	receptor-mediated endocytosis | protein transport |	receptor activity | low-density lipoprotein receptor activity | calcium ion binding | protein binding |	membrane | integral to membrane | membrane fraction |	ENSG00000168702 ENSP00000374135
ISLQKINTSK	0.59	Transient receptor potential cation channel subfamily M member 3 (Long transient receptor potential channel 3) (LTrpC3) (Melastatin-2) (MLSN2).		receptor activity |		ENSG00000083067 ENSP00000346495
IHVFMNEKSC	0.59	WD repeat-containing protein 76.				ENSG00000092470 ENSP00000370645
KIGEDNEKST	0.59	Phosphatidylcholine:ceramide cholinephosphotransferase 2 (EC 2.7.8.27) (Sphingomyelin synthase 2).	lipid metabolic process | sphingolipid metabolic process | sphingomyelin biosynthetic process |	kinase activity | transferase activity | sphingomyelin synthase activity | ceramide cholinephosphotransferase activity | catalytic activity |	plasma membrane | Golgi membrane | membrane | integral to plasma membrane | Golgi apparatus | integral to Golgi membrane |	ENSG00000164023 ENSP00000378176
AILHYFEIVQ	0.59	UPF0445 protein C14orf147.			membrane | integral to membrane |	ENSG00000165389 ENSP00000379788
RVHARKEPSH	0.59	Zinc finger protein 232 (Zinc finger and SCAN domain-containing protein 11).	transcription | regulation of transcription, DNA-dependent |	transcription factor activity | zinc ion binding | metal ion binding | nucleic acid binding |	intracellular | nucleus |	ENSG00000167840 ENSP00000250076
QQVWALELNQ	0.59	Heart- and neural crest derivatives-expressed protein 1 (Extraembryonic tissues, heart, autonomic nervous system and neural crest derivatives-expressed protein 1) (eHAND).	negative regulation of transcription from RNA polymerase II promoter | angiogenesis | mesoderm formation | regulation of transcription, DNA-dependent | multicellular organismal development | heart development | cell differentiation | positive regulation of transcription from RNA polymerase II promoter | regulation of transcription |	transcription factor activity | transcription factor binding | transcription repressor activity | protein homodimerization activity | protein heterodimerization activity | transcription regulator activity |	nucleus |	ENSG00000113196 ENSP00000231121
RRALCKESHS	0.59	Seven transmembrane helix receptor.	G-protein coupled receptor protein signaling pathway |	olfactory receptor activity |	integral to membrane |	ENSG00000170356 ENSP00000305764
RRALGKESHS	0.59	Olfactory receptor 2A42 (Olfactory receptor OR7-19) (Olfactory receptor OR7-16).	G-protein coupled receptor protein signaling pathway | proteolysis | signal transduction | sensory perception of smell | response to stimulus |	olfactory receptor activity | receptor activity | metallopeptidase activity | zinc ion binding | melanocortin receptor activity |	plasma membrane | integral to membrane |	ENSG00000212807 ENSP00000375334
SCKKEFEANP	0.59	HERV-H LTR-associating 3 isoform 3				ENSG00000197568 ENSP00000352938
NHGTGNHTAQ	0.59	Serine/threonine-protein phosphatase 2B catalytic subunit beta isoform (EC 3.1.3.16) (Calmodulin-dependent calcineurin A subunit beta isoform) (CAM-PRP catalytic subunit).	protein amino acid dephosphorylation | heart development | T cell differentiation |	protein serine/threonine phosphatase activity | iron ion binding | hydrolase activity |		ENSG00000107758 ENSP00000378306
GMAAREEKIL	0.59	Leucine zipper protein 2 precursor.			extracellular region |	ENSG00000187398 ENSP00000336817
ENEELPCTEP	0.59	SAM domain-containing protein C14orf174.	G-protein coupled receptor protein signaling pathway |	histamine receptor activity |	integral to membrane |	ENSG00000100583 ENSP00000216471
VPHGKEEQIC	0.59	Proprotein convertase subtilisin/kexin type 7 precursor (EC 3.4.21.-) (Proprotein convertase PC7) (Subtilisin/kexin-like protease PC7) (Prohormone convertase PC7) (PC8) (hPC8) (Lymphoma proprotein convertase).	proteolysis |	serine-type endopeptidase activity | peptidase activity |	membrane | integral to membrane | Golgi apparatus | integral to Golgi membrane |	ENSG00000160613 ENSP00000325917
SIMLFGETVL	0.58	Neurotrimin precursor (hNT).	protein amino acid phosphorylation |	vascular endothelial growth factor receptor activity | ATP binding |		ENSG00000182667 ENSP00000363916
RTKFYFEQSW	0.58	Interleukin-1 family member 10 (IL-1F10) (Interleukin-1 receptor antagonist-like FIL1 theta) (Interleukin-1 theta) (IL-1 theta) (FIL1 theta) (Interleukin-1 HY2) (IL-1HY2).	immune response | inflammatory response |	interleukin-1 receptor binding | interleukin-1 receptor antagonist activity |	extracellular region |	ENSG00000136697 ENSP00000338418
DEEDEDELIL	0.58	Chloride channel protein, skeletal muscle (Chloride channel protein 1) (ClC-1).	ion transport | chloride transport | muscle contraction |	voltage-gated ion channel activity | voltage-gated chloride channel activity | chloride ion binding | ion channel activity |	membrane | integral to plasma membrane |	ENSG00000188037 ENSP00000339867
HVASMSEANN	0.58	zinc finger and BTB domain containing 7C	negative regulation of cell cycle |	nucleic acid binding | protein binding | zinc ion binding | metal ion binding |	intracellular | nucleus |	ENSG00000184828 ENSP00000328732
RILGKVERID	0.58	Axin-2 (Axis inhibition protein 2) (Conductin) (Axin-like protein) (Axil).	somitogenesis | intramembranous ossification | signal transduction | multicellular organismal development | negative regulation of cell proliferation | regulation of Wnt receptor signaling pathway | negative regulation of osteoblast differentiation |	signal transducer activity | protein binding |	intracellular | nucleus | cytoplasm |	ENSG00000168646 ENSP00000302625
GSWWDQELYY	0.58	Potassium-transporting ATPase alpha chain 1 (EC 3.6.3.10) (Proton pump) (Gastric H(+)/K(+) ATPase subunit alpha).	potassium ion transport | metabolic process | proton transport | transport | cation transport | monovalent inorganic cation transport |	nucleotide binding | magnesium ion binding | ATP binding | hydrogen:potassium-exchanging ATPase activity | hydrolase activity | hydrolase activity, acting on acid anhydrides, catalyzing transmembrane movement of substances | potassium ion binding | ATPase activity, coupled to transmembrane movement of ions, phosphorylative mechanism | monovalent inorganic cation transmembrane transporter activity…	membrane | integral to membrane | integral to plasma membrane |	ENSG00000105675 ENSP00000262623
QELWAPEVSS	0.58	Leucine-rich repeat-containing G-protein coupled receptor 6 precursor.		receptor activity |		ENSG00000133067 ENSP00000356245
LSEEKEESKS	0.58	Mitochondrial 28S ribosomal protein S10 (S10mt) (MRP-S10).	translation |	structural constituent of ribosome |	intracellular | mitochondrion | ribosome | mitochondrial ribosome |	ENSG00000048544 ENSP00000053468
VEMGDVESAF	0.58	4-trimethylaminobutyraldehyde dehydrogenase (EC 1.2.1.47) (TMABADH) (Aldehyde dehydrogenase family 9 member A1) (EC 1.2.1.3) (Aldehyde dehydrogenase E3 isozyme) (Gamma-aminobutyraldehyde dehydrogenase) (EC 1.2.1.19) (R-aminobutyraldehyde dehydrogenase).	cellular aldehyde metabolic process | carnitine metabolic process | neurotransmitter biosynthetic process | hormone metabolic process | oxidation reduction | metabolic process |	aldehyde dehydrogenase (NAD) activity | oxidoreductase activity | aminobutyraldehyde dehydrogenase activity | 4-trimethylammoniobutyraldehyde dehydrogenase activity |	cytosol | nucleus | cytoplasm | cytoskeleton |	ENSG00000143149 ENSP00000271359
ERKQQKEQLE	0.58	Ubiquitin conjugation factor E4 A.	ubiquitin-dependent protein catabolic process | protein ubiquitination |	ubiquitin-protein ligase activity | protein binding |	ubiquitin ligase complex |	ENSG00000110344 ENSP00000252108
LSESVLESTD	0.58	U4/U6 small nuclear ribonucleoprotein Prp3 (Pre-mRNA-splicing factor 3) (U4/U6 snRNP 90 kDa protein) (hPrp3).	visual perception | RNA splicing | response to stimulus | transport | mRNA processing |	protein binding | RNA splicing factor activity, transesterification mechanism | ATP binding | ATPase activity, coupled to transmembrane movement of ions, phosphorylative mechanism |	membrane | nucleus | nuclear speck |	ENSG00000117360 ENSP00000315379
SGYVYSELNF	0.58	Probable mast cell antigen 32 homolog precursor.			membrane | integral to membrane |	ENSG00000183308 ENSP00000331619
QSNDCIEAAF	0.58	Putative uncharacterized protein LOC284402.		binding |	extracellular region |	ENSG00000205209 ENSP00000368502
DCWVVWEVYF	0.58	Axonemal dynein heavy chain 12-like protein (Axonemal dynein heavy chain 7-like protein).				ENSG00000174844 ENSP00000312554
KRRQINEDEP	0.58	Sodium/potassium-transporting ATPase gamma chain (Sodium pump gamma chain) (Na(+)/K(+) ATPase subunit gamma) (FXYD domain-containing ion transport regulator 2).	ion transport |	ion channel activity |	membrane |	ENSG00000137731 ENSP00000260287
VPPRNFEKPT	0.58	Protein sprouty homolog 2 (Spry-2).	cell-cell signaling | multicellular organismal development | sensory perception of sound | organ morphogenesis | regulation of signal transduction | lung development | inner ear morphogenesis | negative regulation of MAP kinase activity | cell fate commitment | branching morphogenesis of a tube |	protein binding |	plasma membrane | membrane | cytosol | cytoplasm | microtubule |	ENSG00000136158 ENSP00000366308
DLEYLFEKPR	0.58	Protein EMI5 homolog, mitochondrial precursor.			mitochondrion |	ENSG00000167985 ENSP00000301761
AQTAKREIYL	0.57	Protocadherin-1 precursor (Protocadherin-42) (PC42) (Cadherin-like protein 1).	regulation of transcription, DNA-dependent | homophilic cell adhesion |	DNA binding | transcription elongation regulator activity | calcium ion binding |	membrane |	ENSG00000156453 ENSP00000287008
DLSYVIEDKN	0.57	McKusick-Kaufman/Bardet-Biedl syndromes putative chaperonin (Bardet- Biedl syndrome 6 protein).	heart looping | protein folding | spermatid development | determination of left/right symmetry | heart development | sensory perception of smell | gonad development | flagellum biogenesis | striatum development | hippocampus development | cerebral cortex development | melanosome transport | sensory cilium biogenesis | social behavior | fat cell differentiation | photoreceptor cell maintenance | i…	nucleotide binding | ATP binding | unfolded protein binding | protein binding |	intracellular | motile secondary cilium |	ENSG00000125863 ENSP00000246062
IMRHHKEALM	0.57	Zinc finger protein 711 (Zinc finger protein 6).	regulation of transcription |	DNA binding | transcription regulator activity | metal ion binding | nucleic acid binding | zinc ion binding |	intracellular | nucleus |	ENSG00000147180 ENSP00000276123
LLADSSEDEF	0.57	Uncharacterized protein C14orf37 precursor.			membrane | integral to membrane |	ENSG00000139971 ENSP00000267485
NVIQNKESTG	0.57	Erlin-1 (Endoplasmic reticulum lipid raft-associated protein 1) (Stomatin-prohibitin-flotillin-HflC/K domain-containing protein 1) (SPFH domain-containing protein 1) (Protein KE04).			membrane | integral to membrane | endoplasmic reticulum | endoplasmic reticulum membrane |	ENSG00000107566 ENSP00000359438
TLRELQEAEK	0.57	Uncharacterized protein C18orf51.				ENSG00000187773 ENSP00000383148
ITSPKVESPD	0.57	Uncharacterized protein C6orf222.				ENSG00000189325 ENSP00000340059
LDNDYVESPC	0.57	Transmembrane protein 204 (Claudin-like protein 24).	response to stress |	nutrient reservoir activity |	plasma membrane | integral to membrane | cell junction |	ENSG00000131634 ENSP00000253934
KVGLGFELEA	0.57	Voltage-dependent anion-selective channel protein 3 (VDAC-3) (hVDAC3) (Outer mitochondrial membrane protein porin 3).	behavioral fear response | anion transport | nerve-nerve synaptic transmission | learning | adenine transport |	protein binding | voltage-gated anion channel activity |	membrane | mitochondrion | integral to membrane | mitochondrial outer membrane | mitochondrial inner membrane |	ENSG00000078668 ENSP00000022615
LMWVNKESFL	0.57	Uncharacterized protein C2orf32.		protein binding |		ENSG00000119865 ENSP00000263655
SSGCCSSTWN	0.57	Protein fuzzy homolog.				ENSG00000010361 ENSP00000366296
EYARQLEMIV	0.57	26S proteasome non-ATPase regulatory subunit 8 (26S proteasome regulatory subunit S14) (p31).	proteolysis | anaphase-promoting complex-dependent proteasomal ubiquitin-dependent protein catabolic process | negative regulation of ubiquitin-protein ligase activity during mitotic cell cycle | positive regulation of ubiquitin-protein ligase activity during mitotic cell cycle |	protein binding |	proteasome complex | cytosol | nucleus | cytoplasm | proteasome regulatory particle |	ENSG00000099341 ENSP00000385454
LALHLLWTYN	0.57	Reversion-inducing cysteine-rich protein with Kazal motifs precursor (hRECK) (Suppressor of tumorigenicity 15) (ST15).	blood vessel maturation | extracellular matrix organization | negative regulation of cell cycle |	serine-type endopeptidase inhibitor activity | protein binding | metalloendopeptidase inhibitor activity |	plasma membrane | peripheral to membrane of membrane fraction | anchored to membrane |	ENSG00000122707 ENSP00000367202
EQKQDKEKPE	0.57	Protein-cysteine N-palmitoyltransferase HHAT-like protein (Hedgehog acyltransferase-like protein) (Glycerol uptake/transporter homolog).	negative regulation of N-terminal protein palmitoylation |	protein binding |	membrane | integral to membrane | endoplasmic reticulum | endoplasmic reticulum membrane |	ENSG00000010282 ENSP00000379426
PTEAAKELSL	0.57	Uncharacterized protein ENSP00000341058.				ENSG00000189238 ENSP00000341058
SFISKKEWYV	0.57	Poliovirus receptor-related protein 1 precursor (Herpes virus entry mediator C) (HveC) (Nectin-1) (Herpesvirus Ig-like receptor) (HIgR) (CD111 antigen).	homophilic cell adhesion | heterophilic cell adhesion | interspecies interaction between organisms |	protein binding | coreceptor activity | protein homodimerization activity |	plasma membrane | extracellular region |	ENSG00000110400 ENSP00000264025
VHNQDSEDEL	0.57	Bardet-Biedl syndrome 10 protein.	protein folding |	ATP binding | unfolded protein binding |		ENSG00000179941 ENSP00000313155
QSRLIKFTNK	0.57	HCCC11_v1 (HCC-related HCC-C11_v3) (HCCC11_v2) (HCCC11).				ENSG00000204949 ENSP00000367314
IKKKTLENLE	0.56	Proteasome-associated protein ECM29 homolog (Ecm29).		binding |		ENSG00000136813 ENSP00000363504
PQYFEFEFEA	0.56	Eukaryotic translation initiation factor 3 subunit I (Eukaryotic translation initiation factor 3 subunit 2) (eIF-3-beta) (eIF3 p36) (eIF3i) (TGF-beta receptor-interacting protein 1) (TRIP-1).	translation | regulation of translational initiation |	translation initiation factor activity | protein binding |	cytosol | eukaryotic translation initiation factor 3 complex |	ENSG00000084623 ENSP00000362688
QRPYRRESEI	0.56	ATP-sensitive inward rectifier potassium channel 12 (Potassium channel, inwardly rectifying subfamily J member 12) (Inward rectifier K(+) channel Kir2.2) (Kir2.2v) (IRK2).	ion transport | potassium ion transport | muscle contraction | regulation of heart contraction |	inward rectifier potassium channel activity | voltage-gated ion channel activity | potassium ion binding | ion channel inhibitor activity | potassium channel regulator activity | G-protein activated inward rectifier potassium channel activity |	membrane | integral to membrane |	ENSG00000184185 ENSP00000328150
PRPLRRESEI	0.56	Inward rectifier potassium channel 2 (Potassium channel, inwardly rectifying subfamily J member 2) (Inward rectifier K(+) channel Kir2.1) (Cardiac inward rectifier potassium channel) (IRK1).	ion transport | potassium ion transport |	inward rectifier potassium channel activity | voltage-gated ion channel activity | protein binding | potassium ion binding |	membrane | integral to plasma membrane |	ENSG00000123700 ENSP00000243457
LLDKTRYTEC	0.56	Lutropin-choriogonadotropic hormone receptor precursor (LH/CG-R) (LSH- R) (Luteinizing hormone receptor) (LHR).	signal transduction | G-protein signaling, coupled to cyclic nucleotide second messenger | male gonad development | male genitalia development | G-protein coupled receptor protein signaling pathway |	receptor activity | lutropin-choriogonadotropic hormone receptor activity | protein-hormone receptor activity | follicle-stimulating hormone receptor activity |	plasma membrane | integral to membrane | integral to plasma membrane | endosome |	ENSG00000138039 ENSP00000294954
LKRRLREILQ	0.56	Probable DNA dC->dU-editing enzyme APOBEC-3D (EC 3.5.4.-).		zinc ion binding | hydrolase activity | hydrolase activity, acting on carbon-nitrogen (but not peptide) bonds, in cyclic amidines | metal ion binding | catalytic activity |		ENSG00000198904 ENSP00000216099
VGYSSGECIS	0.56	Plasma membrane calcium-transporting ATPase 1 (EC 3.6.3.8) (PMCA1) (Plasma membrane calcium pump isoform 1) (Plasma membrane calcium ATPase isoform 1).	cation transport | calcium ion transport | metabolic process | transport |	nucleotide binding | magnesium ion binding | calcium-transporting ATPase activity | calcium ion binding | calmodulin binding | ATP binding | hydrolase activity | hydrolase activity, acting on acid anhydrides, catalyzing transmembrane movement of substances | ATPase activity, coupled to transmembrane movement of ions, phosphorylative mechanism | catalytic activity | calcium ion transmembrane trans…	plasma membrane | membrane | integral to plasma membrane |	ENSG00000070961 ENSP00000352054
NELGLKEITY	0.56	Leucine carboxyl methyltransferase 1 (EC 2.1.1.-) (Protein-leucine O- methyltransferase).		methyltransferase activity |		ENSG00000205629 ENSP00000370350
KLLYFMELWL	0.56	CD109 antigen precursor (p180) (150 KDa TGF-beta-1-binding protein) (r150) (Platelet-specific Gov antigen) (C3 and PZP-like alpha-2- macroglobulin domain-containing protein 7).		serine-type endopeptidase inhibitor activity | protein binding | wide-spectrum protease inhibitor activity | endopeptidase inhibitor activity |	plasma membrane | extracellular region | extracellular space | anchored to membrane |	ENSG00000156535 ENSP00000287097
RPGFASESKV	0.56	Beta-1 adrenergic receptor (Beta-1 adrenoceptor) (Beta-1 adrenoreceptor).	positive regulation of heart rate by epinephrine-norepinephrine | positive regulation of the force of heart contraction by epinephrine-norepinephrine | diet induced thermogenesis | vasodilation by norepinephrine-epinephrine involved in regulation of systemic arterial blood pressure | signal transduction | G-protein coupled receptor protein signaling pathway | G-protein signaling, adenylate cyclas…	receptor activity | G-protein coupled receptor activity | beta1-adrenergic receptor activity | protein binding | adrenoceptor activity | dopamine receptor activity | histamine receptor activity |	plasma membrane | integral to membrane | integral to plasma membrane | membrane fraction |	ENSG00000043591 ENSP00000358301
LPPPESESKV	0.56	G protein-activated inward rectifier potassium channel 3 (GIRK3) (Potassium channel, inwardly rectifying subfamily J member 9) (Inwardly rectifier K(+) channel Kir3.3).	ion transport | potassium ion transport |	voltage-gated ion channel activity | protein binding | G-protein activated inward rectifier potassium channel activity | potassium ion binding |	membrane | integral to membrane |	ENSG00000162728 ENSP00000357067
VHIFVSEYWF	0.56	Fibulin-1 precursor.	interspecies interaction between organisms |	extracellular matrix structural constituent | calcium ion binding | protein binding |	extracellular region | proteinaceous extracellular matrix | extracellular space | soluble fraction | cytoplasm |	ENSG00000077942 ENSP00000331544
EYHDLFELKP	0.56	Uncharacterized protein C20orf194.		zinc ion binding |	intracellular |	ENSG00000088854 ENSP00000252032
RKDVKPENKQ	0.56	Periphilin-1 (Gastric cancer antigen Ga50).				ENSG00000134283 ENSP00000256678
PKRPFVESNV	0.56	Protein TANC2 (Tetratricopeptide repeat, ankyrin repeat and coiled- coil domain-containing protein 2).		binding |		ENSG00000170921 ENSP00000374171
LRAEKSITAS	0.56	39S ribosomal protein L44, mitochondrial precursor (EC 3.1.26.-) (L44mt) (MRP-L44).	RNA processing |	double-stranded RNA binding | endonuclease activity | ribonuclease III activity | protein binding | hydrolase activity | RNA binding |	intracellular | mitochondrion | ribosome |	ENSG00000135900 ENSP00000258383
REWSLPEAWG	0.56	Protein arginine N-methyltransferase 8 (EC 2.1.1.-) (Heterogeneous nuclear ribonucleoprotein methyltransferase-like protein 4).		methyltransferase activity | transferase activity |		ENSG00000111218 ENSP00000261252
FKDKRPEISP	0.56	Transcription factor ETV7 (Transcription factor Tel-2) (ETS-related protein Tel2) (Tel-related Ets factor).	transcription | regulation of transcription, DNA-dependent | transcription from RNA polymerase II promoter | organ morphogenesis |	transcription factor activity | specific RNA polymerase II transcription factor activity | sequence-specific DNA binding |	nucleus |	ENSG00000010030 ENSP00000341843
ACTRIYEKAQ	0.56	Uncharacterized protein ENSP00000380395.				ENSG00000214004 ENSP00000380395
GNPEVVRTIH	0.56	Zinc finger protein ZIC 5 (Zinc finger protein of the cerebellum 5).		nucleic acid binding | zinc ion binding |	intracellular | nucleus |	ENSG00000139800 ENSP00000380593
PTDCVRENSW	0.56	Protein SSX2 (Synovial sarcoma, X breakpoint 2) (Cancer/testis antigen 5.2) (CT5.2) (SSX) (HOM-MEL-40).	regulation of transcription, DNA-dependent |	nucleic acid binding |	intracellular |	ENSG00000187754 ENSP00000338796
QLRKLRENSS	0.56	Leucine-rich PPR motif-containing protein, mitochondrial precursor (130 kDa leucine-rich protein) (LRP 130) (GP130).	transcription | regulation of transcription, DNA-dependent | transport | mitochondrion transport along microtubule | mRNA transport |	DNA binding | protein binding | microtubule binding | beta-tubulin binding |	condensed nuclear chromosome | membrane | mitochondrion | nucleus | nuclear inner membrane | nuclear outer membrane | cytoskeleton | perinuclear region of cytoplasm |	ENSG00000138095 ENSP00000260665
PTDCVRENSW	0.56	Protein SSX2 (Synovial sarcoma, X breakpoint 2) (Cancer/testis antigen 5.2) (CT5.2) (SSX) (HOM-MEL-40).	regulation of transcription, DNA-dependent |	nucleic acid binding |	intracellular |	ENSG00000157950 ENSP00000276049
RAHPAMEAER	0.56	Protein FAM100A.				ENSG00000153443 ENSP00000283474
PLEKTPGTWK	0.56	Probable RNA-binding protein 20 (RNA-binding motif protein 20).		RNA binding | zinc ion binding | nucleic acid binding |	intracellular |	ENSG00000203867 ENSP00000358532
LCWAMPGTWK	0.56	Retinoic acid-induced protein 1.	G-protein coupled receptor protein signaling pathway |	dopamine receptor activity |	integral to membrane |	ENSG00000108557 ENSP00000322928
KEKEQKEKDK	0.55	Proteasome subunit alpha type-4 (EC 3.4.25.1) (Proteasome component C9) (Macropain subunit C9) (Multicatalytic endopeptidase complex subunit C9) (Proteasome subunit L).	ubiquitin-dependent protein catabolic process | anaphase-promoting complex-dependent proteasomal ubiquitin-dependent protein catabolic process | negative regulation of ubiquitin-protein ligase activity during mitotic cell cycle | positive regulation of ubiquitin-protein ligase activity during mitotic cell cycle |	threonine-type endopeptidase activity | peptidase activity | identical protein binding | endopeptidase activity |	cytosol | nucleus | cytoplasm | proteasome core complex |	ENSG00000041357 ENSP00000044462
ECESLSELKT	0.55	Calcium/calmodulin-dependent protein kinase kinase 2 (EC 2.7.11.17) (Calcium/calmodulin-dependent protein kinase kinase beta) (CaM-kinase kinase beta) (CaM-KK beta) (CaMKK beta).	protein amino acid phosphorylation |	protein kinase activity | ATP binding | protein tyrosine kinase activity | protein serine/threonine kinase activity |		ENSG00000110931 ENSP00000376265
DVPPEEECEF	0.55	Trefoil factor 1 precursor (pS2 protein) (HP1.A) (Breast cancer estrogen-inducible protein) (PNR-2).	carbohydrate metabolic process | response to estradiol stimulus |	growth factor activity |	extracellular region |	ENSG00000160182 ENSP00000291527
ANQAELENAY	0.55	Sclerostin precursor.	negative regulation of BMP signaling pathway |		extracellular region |	ENSG00000167941 ENSP00000301691
QGLGPSHTQS	0.55	Fibroblast growth factor receptor 3 precursor (EC 2.7.10.1) (FGFR-3) (CD333 antigen).		receptor activity |		ENSG00000068078 ENSP00000323596
IMPDMPESDL	0.55	Orphan sodium- and chloride-dependent neurotransmitter transporter NTT73 (Orphan transporter v7-3) (Solute carrier family 6 member 15).		neurotransmitter:sodium symporter activity | symporter activity |	membrane | integral to plasma membrane |	ENSG00000072041 ENSP00000266682
VCLGISSTEN	0.55	Extracellular matrix protein FRAS1 precursor.				ENSG00000138759 ENSP00000264899
LEPIPCEFIA	0.55	Uncharacterized protein ENSP00000381898 (Fragment).				ENSG00000180662 ENSP00000381898
SRGSESEVLP	0.55	SET-binding protein (SEB).	regulation of transcription, DNA-dependent | cell adhesion |	DNA binding | ligand-dependent nuclear receptor activity | structural molecule activity |	nucleus | actin cytoskeleton |	ENSG00000152217 ENSP00000282030
VFTTGWEVAT	0.55	Aryl hydrocarbon receptor nuclear translocator-like protein 1 (Brain and muscle ARNT-like 1) (Member of PAS protein 3) (Basic-helix-loop- helix-PAS protein MOP3) (bHLH-PAS protein JAP3).				ENSG00000133794 ENSP00000379718
PRDHVKKTIL	0.55	Gap junction beta-5 protein (Connexin-31.1) (Cx31.1).	cell communication | epidermis development |		plasma membrane | integral to membrane | connexon complex | cell junction |	ENSG00000189280 ENSP00000340811
ENEPPFEFVS	0.55	Pancreas transcription factor 1 subunit alpha (Pancreas-specific transcription factor 1a) (bHLH transcription factor p48) (p48 DNA- binding subunit of transcription factor PTF1) (PTF1-p48).	regulation of transcription, DNA-dependent | embryonic development | tissue development | hindbrain development | exocrine pancreas development | positive regulation of transcription | retinoic acid receptor signaling pathway | neuron fate commitment | generation of neurons | G-protein coupled receptor protein signaling pathway | regulation of transcription |	DNA binding | protein binding | transcription regulator activity | vasopressin receptor activity |	integral to membrane | nucleus | cytoplasm | transcription factor complex |	ENSG00000168267 ENSP00000365687
QTNHIRENAY	0.55	Zinc finger protein 10 (Zinc finger protein KOX1).	transcription | regulation of transcription, DNA-dependent |	DNA binding | zinc ion binding | metal ion binding | nucleic acid binding |	intracellular | nucleus |	ENSG00000090612 ENSP00000248211
SKVVVVESVM	0.55	Sodium- and chloride-dependent creatine transporter 1 (CT1) (Creatine transporter 1) (Solute carrier family 6 member 8).	neurotransmitter transport |	neurotransmitter:sodium symporter activity | symporter activity |	membrane | integral to plasma membrane |	ENSG00000130821 ENSP00000329205
GSRNTSVTWS	0.55	C-C motif chemokine 3-like 1 precursor (Small-inducible cytokine A3- like 1) (Tonsillar lymphocyte LD78 beta protein) (LD78-beta(1-70)) (G0/G1 switch regulatory protein 19-2) (G0S19-2 protein) (PAT 464.2)				ENSG00000205021 ENSP00000377994
GSRNTSVTWS	0.55	C-C motif chemokine 3-like 1 precursor (Small-inducible cytokine A3- like 1) (Tonsillar lymphocyte LD78 beta protein) (LD78-beta(1-70)) (G0/G1 switch regulatory protein 19-2) (G0S19-2 protein) (PAT 464.2)				ENSG00000205017 ENSP00000377982
GSRNTSVTWS	0.55	C-C motif chemokine 3-like 1 precursor (Small-inducible cytokine A3- like 1) (Tonsillar lymphocyte LD78 beta protein) (LD78-beta(1-70)) (G0/G1 switch regulatory protein 19-2) (G0S19-2 protein) (PAT 464.2)				ENSG00000215629 ENSP00000383541
AYLLFYERIL	0.55	Ubiquitin carboxyl-terminal hydrolase 16 (EC 3.1.2.15) (Ubiquitin thioesterase 16) (Ubiquitin-specific-processing protease 16) (Deubiquitinating enzyme 16) (Ubiquitin-processing protease UBP-M).	ubiquitin-dependent protein catabolic process | cell cycle |	ubiquitin thiolesterase activity | peptidase activity | cysteine-type peptidase activity | zinc ion binding | cysteine-type endopeptidase activity | metal ion binding |	cytoplasm |	ENSG00000156256 ENSP00000334808
ERKLSSESQV	0.55	Low-density lipoprotein receptor-related protein 4 precursor (Multiple epidermal growth factor-like domains 7).		receptor activity | calcium ion binding |	membrane |	ENSG00000134569 ENSP00000367888
VVKESCEPSC	0.55	Cartilage acidic protein 1 precursor (68 kDa chondrocyte-expressed protein) (CEP-68) (ASPIC).	homoiothermy | response to freezing | translation |	calcium ion binding | ice binding | structural constituent of ribosome |	intracellular | extracellular region | ribosome |	ENSG00000095713 ENSP00000359629
GYAHYEEQEN	0.55	Zinc finger protein 330 (Nucleolar cysteine-rich protein) (Nucleolar autoantigen 36).		protein binding | zinc ion binding |	chromosome, centromeric region | nucleus | nucleolus | midbody |	ENSG00000109445 ENSP00000262990
LQEIPGEFIY	0.55	Serine/threonine-protein kinase 17A (EC 2.7.11.1) (DAP kinase-related apoptosis-inducing protein kinase 1).	protein amino acid phosphorylation | apoptosis | induction of apoptosis | protein kinase cascade | glycogen biosynthetic process |	nucleotide binding | protein serine/threonine kinase activity | ATP binding | transferase activity | protein kinase activity | protein tyrosine kinase activity | phosphorylase kinase activity | calmodulin binding |	nucleus | phosphorylase kinase complex |	ENSG00000164543 ENSP00000319192
QNLAPAETHT	0.55	Inositol polyphosphate 1-phosphatase (EC 3.1.3.57) (IPPase) (IPP).	phosphate metabolic process | signal transduction |	magnesium ion binding | inositol or phosphatidylinositol phosphatase activity | inositol-1,4-bisphosphate 1-phosphatase activity | hydrolase activity | lithium ion binding |		ENSG00000151689 ENSP00000376142
DYSNLRETDI	0.55	Alpha-1D adrenergic receptor (Alpha 1D-adrenoceptor) (Alpha 1D- adrenoreceptor) (Alpha-1A adrenergic receptor) (Alpha-adrenergic receptor 1a).	negative regulation of the force of heart contraction during baroreceptor response to increased systemic arterial blood pressure | norepinephrine-epinephrine vasoconstriction involved in regulation of systemic arterial blood pressure | DNA metabolic process | signal transduction | G-protein coupled receptor protein signaling pathway | G-protein signaling, coupled to cAMP nucleotide second messeng…	receptor activity | G-protein coupled receptor activity | adrenoceptor activity | alpha1-adrenergic receptor activity | neuropeptide Y receptor activity | octopamine receptor activity |	plasma membrane | integral to membrane | integral to plasma membrane |	ENSG00000171873 ENSP00000368766
ANDGGFWTLP	0.55	Sp110 nuclear body protein (Speckled 110 kDa) (Transcriptional coactivator Sp110) (Interferon-induced protein 41/75).		DNA binding | protein binding | zinc ion binding | binding |	nucleus |	ENSG00000135899 ENSP00000258381
VPTRYFWTKN	0.55	Regulator of differentiation 1 (Rod1).	mRNA processing |	nucleic acid binding | RNA binding |	nucleus |	ENSG00000119314 ENSP00000334499
PPIREVEDEC	0.55	Calcium-activated potassium channel subunit alpha-1 (Calcium-activated potassium channel, subfamily M subunit alpha-1) (Maxi K channel) (MaxiK) (BK channel) (K(VCA)alpha) (BKCA alpha) (KCa1.1) (Slowpoke homolog) (Slo homolog) (Slo-alpha) (Slo1) (hSlo).	response to hypoxia | ion transport | potassium ion transport | synaptic transmission | sensory perception of sound | circadian rhythm | adult walking behavior | metabolic process | regulation of action potential in neuron | regulation of aldosterone metabolic process | auditory receptor cell differentiation | locomotor rhythm | negative regulation of cell volume | saliva secretion | cell maturat…	catalytic activity | ion channel activity | voltage-gated potassium channel activity | protein binding | large conductance calcium-activated potassium channel activity | mating-type factor pheromone receptor activity | nucleic acid binding | methyltransferase activity | calcium-activated potassium channel activity | binding |	plasma membrane | membrane | integral to membrane | endoplasmic reticulum | voltage-gated potassium channel complex | external side of plasma membrane | apical plasma membrane | terminal button | postsynaptic membrane |	ENSG00000156113 ENSP00000385717
NRTGRIRTLP	0.55	Ataxin-7-like protein 1 (Ataxin-7-like protein 4).				ENSG00000146776 ENSP00000297416
VASYVLEHLY	0.55	Carboxypeptidase B precursor (EC 3.4.17.2) (Pancreas-specific protein) (PASP).	proteolysis |	metallocarboxypeptidase activity | peptidase activity | metallopeptidase activity | zinc ion binding | metal ion binding | carboxypeptidase activity |	extracellular region |	ENSG00000153002 ENSP00000282957
SNSTNMESSL	0.54	Prostaglandin D2 receptor (Prostanoid DP receptor) (PGD receptor).	signal transduction | male sex determination |	prostaglandin J receptor activity | receptor activity | G-protein coupled receptor activity | thromboxane receptor activity | prostaglandin receptor activity |	plasma membrane |	ENSG00000168229 ENSP00000303424
GPNWAFEVQP	0.54	Magnesium-dependent phosphatase 1 (EC 3.1.3.-) (EC 3.1.3.48) (MDP-1).				ENSG00000213920 ENSP00000380045
QRLVELHTCR	0.54	Protein Wnt-4 precursor.	embryonic epithelial tube formation | Wnt receptor signaling pathway, calcium modulating pathway | gamete generation | sex differentiation | male gonad development | female gonad development | organ morphogenesis | negative regulation of fibroblast growth factor receptor signaling pathway | hormone metabolic process | negative regulation of cell differentiation | oocyte development | anatomical s…	signal transducer activity | protein binding |	proteinaceous extracellular matrix |	ENSG00000162552 ENSP00000290167
YVPSVLEKLD	0.54	Sterol regulatory element-binding protein cleavage-activating protein (SREBP cleavage-activating protein) (SCAP).	lipid metabolic process | positive regulation of sterol regulatory element binding protein target gene transcription involved in sterol depletion response | steroid metabolic process | cholesterol metabolic process | regulation of fatty acid metabolic process |		Golgi membrane | membrane | endoplasmic reticulum membrane | cytoplasmic vesicle |	ENSG00000114650 ENSP00000265565
LFALTKEIRS	0.54	Olfactory receptor 56B1 (Olfactory receptor OR11-65).	G-protein coupled receptor protein signaling pathway |	receptor activity | olfactory receptor activity | nutrient reservoir activity | melanocortin receptor activity |	integral to membrane |	ENSG00000181023 ENSP00000322939
DYCSEEEDIT	0.54	Uncharacterized protein C1orf21 (Cell proliferation-inducing gene 13 protein).				ENSG00000116667 ENSP00000235307
KLSHPRHTLS	0.54	Tubulin polyglutamylase TTLL11 (EC 6.-.-.-) (Tubulin--tyrosine ligase- like protein 11).	protein modification process |	tubulin-tyrosine ligase activity | ligase activity |		ENSG00000175764 ENSP00000362883
DMIATKCTCR	0.54	Growth/differentiation factor 9 precursor (GDF-9).	transforming growth factor beta receptor signaling pathway | female gamete generation |	cytokine activity | growth factor activity |	extracellular region | extracellular space |	ENSG00000164404 ENSP00000367942
HQQPARECEV	0.54	Leucine-rich repeat transmembrane neuronal protein 1 precursor.		protein binding |	membrane | integral to membrane | endoplasmic reticulum | endoplasmic reticulum membrane | axon | growth cone |	ENSG00000162951 ENSP00000295057
SKENVQETQI	0.54	Leucine-rich repeat-containing protein 4B precursor.	microtubule-based process |	protein binding | GTP binding |	membrane | integral to membrane | microtubule |	ENSG00000131409 ENSP00000373853
TKDKVQETQI	0.54	Leucine-rich repeat-containing protein 4 precursor (Brain tumor- associated protein BAG) (Nasopharyngeal carcinoma-associated gene 14 protein).		protein binding |	membrane | integral to membrane |	ENSG00000128594 ENSP00000249363
SKDNVQETQI	0.54	Netrin-G1 ligand precursor (NGL-1) (Leucine-rich repeat-containing protein 4C).	regulation of axonogenesis |	protein binding |	membrane |	ENSG00000148948 ENSP00000278198
QKASRNESTF	0.54	DNA-directed RNA polymerases I and III subunit RPAC2 (RNA polymerases I and III subunit AC2) (DNA-directed RNA polymerase I subunit D) (DNA- directed RNA polymerase I 16 kDa polypeptide) (RPA16) (RPC16) (hRPA19) (AC19).	transcription |	DNA binding | DNA-directed RNA polymerase activity | protein dimerization activity |	nucleus | nucleoplasm |	ENSG00000186184 ENSP00000382603
RNSSSFEDSS	0.54	Serine/threonine-protein kinase TNNI3K (EC 2.7.11.1) (TNNI3- interacting kinase) (Cardiac ankyrin repeat kinase).	protein amino acid phosphorylation |	protein kinase activity | ATP binding | protein tyrosine kinase activity | protein serine/threonine kinase activity |		ENSG00000116783 ENSP00000322251
NIAESLESLV	0.54	Receptor-type tyrosine-protein phosphatase zeta precursor (EC 3.1.3.48) (R-PTP-zeta) (Protein-tyrosine phosphatase receptor type Z polypeptide 1).	protein amino acid dephosphorylation | one-carbon compound metabolic process | axonogenesis | central nervous system development | dephosphorylation |	carbonate dehydratase activity | transmembrane receptor protein tyrosine phosphatase activity | protein binding | zinc ion binding | hydrolase activity | protein tyrosine phosphatase activity | phosphatase activity |	membrane | integral to plasma membrane | proteinaceous extracellular matrix |	ENSG00000106278 ENSP00000265220
FLHSCPGTES	0.54	Laminin subunit alpha-1 precursor (Laminin A chain).	morphogenesis of an epithelial sheet | cell surface receptor linked signal transduction | tissue development | regulation of cell adhesion | regulation of cell migration | establishment of epithelial cell apical/basal polarity | regulation of embryonic development | positive regulation of epithelial cell proliferation | cell adhesion | chemotaxis | signal transduction |	receptor binding | extracellular matrix structural constituent | signal transducer activity |	membrane | extracellular region | proteinaceous extracellular matrix | basement membrane | extracellular matrix |	ENSG00000101680 ENSP00000374309
YYQIQREKLN	0.54	Alsin (Amyotrophic lateral sclerosis protein 2) (Amyotrophic lateral sclerosis 2 chromosomal region candidate gene 6 protein).	regulation of Rho protein signal transduction | behavioral fear response | receptor recycling | response to oxidative stress | neuromuscular junction development | locomotory behavior | protein localization | vesicle organization | endosome transport | regulation of Rab GTPase activity | positive regulation of Rac GTPase activity | positive regulation of Rac protein signal transduction | synaptic…	Rho guanyl-nucleotide exchange factor activity | guanyl-nucleotide exchange factor activity | protein binding | Rab guanyl-nucleotide exchange factor activity | Rac guanyl-nucleotide exchange factor activity | protein homodimerization activity | protein serine/threonine kinase activator activity |	intracellular | ruffle | cytosol | cytoplasm | early endosome | centrosome | postsynaptic density | lamellipodium | vesicular fraction | dendritic spine | protein complex |	ENSG00000003393 ENSP00000264276
QEADVEITIF	0.54	Uncharacterized protein C20orf175.	immune response |	chemokine activity | binding |	extracellular region |	ENSG00000042062 ENSP00000045083
QETQRSQTIL	0.54	Histone-lysine N-methyltransferase, H3 lysine-9 specific 5 (EC 2.1.1.43) (Histone H3-K9 methyltransferase 5) (H3-K9-HMTase 5) (Euchromatic histone-lysine N-methyltransferase 1) (Eu-HMTase1) (G9a- like protein 1) (GLP1) (Lysine N-methyltransferase 1D).				ENSG00000181090 ENSP00000334476
RSIPQSATWK	0.54	Transcriptional repressor p66-alpha (Hp66alpha) (GATA zinc finger domain-containing protein 2A).	regulation of transcription, DNA-dependent |	transcription factor activity | zinc ion binding | sequence-specific DNA binding |	nucleus |	ENSG00000167491 ENSP00000252577
IVAKASRTEL	0.54	UPF0556 protein C19orf10 precursor (Stromal cell-derived growth factor SF20) (Interleukin-25) (IL-25).	positive regulation of cell proliferation |	protein binding | growth factor activity |	extracellular region | ER-Golgi intermediate compartment |	ENSG00000074842 ENSP00000262947
RSPANLECSN	0.54	SAC domain-containing protein 3 (FIG4 homolog).				ENSG00000112367 ENSP00000357940
NIYSFTFTWW	0.54	BTB/POZ domain-containing protein KCTD14.	potassium ion transport |	voltage-gated potassium channel activity | protein binding |	membrane | voltage-gated potassium channel complex |	ENSG00000151364 ENSP00000377073
PTFLERHTSC	0.54	Electrogenic sodium bicarbonate cotransporter 1 (Sodium bicarbonate cotransporter) (Na(+)/HCO3(-) cotransporter) (Solute carrier family 4 member 4) (kNBC1).	transport | anion transport | sodium ion transport |	transporter activity | inorganic anion exchanger activity | anion transmembrane transporter activity | sodium:bicarbonate symporter activity | symporter activity | sodium ion binding | anion exchanger activity |	plasma membrane | membrane | integral to membrane | integral to plasma membrane | basolateral plasma membrane |	ENSG00000080493 ENSP00000264485
NTLTRREVYL	0.54	Protocadherin-7 precursor (Brain-heart protocadherin) (BH-Pcdh).	homophilic cell adhesion |	calcium ion binding |	membrane |	ENSG00000169851 ENSP00000330302
FLYISPEKKN	0.54	Germ cell-less protein-like 1.	multicellular organismal development | spermatogenesis | cell differentiation | regulation of transcription | ubiquitin-dependent protein catabolic process |	protein binding |	nucleus | nuclear matrix |	ENSG00000087338 ENSP00000282570
DISSYIEQTR	0.54	Spliceosome RNA helicase BAT1 (EC 3.6.1.-) (DEAD box protein UAP56) (56 kDa U2AF65-associated protein) (ATP-dependent RNA helicase p47) (HLA-B-associated transcript-1).	nuclear mRNA splicing, via spliceosome | mRNA export from nucleus | RNA splicing |	nucleic acid binding | ATP binding | ATP-dependent helicase activity | nucleotide binding | RNA binding | ATP-dependent RNA helicase activity | helicase activity | hydrolase activity | identical protein binding |	nucleus | spliceosome |	ENSG00000198563 ENSP00000365344
DISSYIEQTR	0.54	Spliceosome RNA helicase BAT1 (EC 3.6.1.-) (DEAD box protein UAP56) (56 kDa U2AF65-associated protein) (ATP-dependent RNA helicase p47) (HLA-B-associated transcript-1).	nuclear mRNA splicing, via spliceosome | mRNA export from nucleus | RNA splicing |	nucleic acid binding | ATP binding | ATP-dependent helicase activity | nucleotide binding | RNA binding | ATP-dependent RNA helicase activity | helicase activity | hydrolase activity | identical protein binding |	nucleus | spliceosome |	ENSG00000215425 ENSP00000373000
DISSYIEQTR	0.54	Spliceosome RNA helicase BAT1 (EC 3.6.1.-) (DEAD box protein UAP56) (56 kDa U2AF65-associated protein) (ATP-dependent RNA helicase p47) (HLA-B-associated transcript-1).	nuclear mRNA splicing, via spliceosome | mRNA export from nucleus | RNA splicing |	nucleic acid binding | ATP binding | ATP-dependent helicase activity | nucleotide binding | RNA binding | ATP-dependent RNA helicase activity | helicase activity | hydrolase activity | identical protein binding |	nucleus | spliceosome |	ENSG00000215412 ENSP00000383119
PKKPAQRTIQ	0.54	H1 histone family, member N, testis-specific	mitotic chromosome condensation | multicellular organismal development | spermatogenesis | spermatid nucleus elongation | cell differentiation | sperm chromatin condensation | nucleosome assembly |	nucleotide binding | DNA binding | ATP binding |	nucleosome | nuclear chromatin | nucleus | chromosome |	ENSG00000187166 ENSP00000334805
SSNASSEPSS	0.54	Selenide, water dikinase 2 (EC 2.7.9.3) (Selenophosphate synthetase 2) (Selenium donor protein 2).		catalytic activity | selenide, water dikinase activity | ATP binding | nucleotide binding | selenium binding | transferase activity |		ENSG00000179918 ENSP00000322498
SEDCDCEQCC	0.54	Membrane-spanning 4-domains subfamily A member 5 (Testis-expressed transmembrane 4 protein) (CD20 antigen-like 2).	signal transduction |	receptor activity |	membrane | integral to membrane |	ENSG00000166930 ENSP00000300190
DRVKGKCTLM	0.54	GTP-binding protein Di-Ras1 (Distinct subgroup of the Ras family member 1) (Ras-related inhibitor of cell growth) (Rig protein) (Small GTP-binding tumor suppressor 1).	small GTPase mediated signal transduction | intracellular protein transport | nucleocytoplasmic transport | signal transduction | protein transport |	nucleotide binding | GTP binding | GTPase activity | protein binding |	plasma membrane | intracellular |	ENSG00000176490 ENSP00000325836
GFCYVKISWK	0.54	MSTP121 (FWP005).				ENSG00000167475 ENSP00000316007
PIPLVSENPQ	0.54	Homeobox protein TGIF2 (5'-TG-3'-interacting factor 2) (TGFB-induced factor 2) (TGF(beta)-induced transcription factor 2).		sequence-specific DNA binding |	nucleus |	ENSG00000118707 ENSP00000362981
VPVTYLELLS	0.54	Endophilin-B2 (SH3 domain-containing GRB2-like protein B2).		protein binding |	cytoplasm |	ENSG00000148341 ENSP00000361645
VPITYLELLN	0.54	Endophilin-B1 (SH3 domain-containing GRB2-like protein B1) (Bax- interacting factor 1) (Bif-1).	apoptosis | anti-apoptosis |	protein binding | lipid binding | protein homodimerization activity |	Golgi membrane | membrane | mitochondrion | cytoplasm | mitochondrial outer membrane | Golgi apparatus |	ENSG00000097033 ENSP00000359589
IWKLLLELLS	0.54	ADP-ribosylation factor-like protein 10.	small GTPase mediated signal transduction | intracellular protein transport |	nucleotide binding | GTP binding |	intracellular |	ENSG00000175414 ENSP00000308496
KSRKSSVTEE	0.53	UPF0555 protein KIAA0776.		protein binding |		ENSG00000014123 ENSP00000358283
ISASSTEQIL	0.53	Import inner membrane translocase subunit TIM44, mitochondrial precursor.	protein targeting to mitochondrion | intracellular protein transmembrane transport | intracellular protein transport |	nucleotide binding | protein binding | ATP binding | P-P-bond-hydrolysis-driven protein transmembrane transporter activity |	membrane | mitochondrion | mitochondrial inner membrane presequence translocase complex | mitochondrial matrix |	ENSG00000104980 ENSP00000270538
VANLENESKV	0.53	G protein-activated inward rectifier potassium channel 2 (GIRK2) (Potassium channel, inwardly rectifying subfamily J member 6) (Inward rectifier K(+) channel Kir3.2) (KATP-2) (BIR1).	potassium ion transport |	G-protein activated inward rectifier potassium channel activity |	membrane |	ENSG00000157542 ENSP00000288309
SEGSRPEYYC	0.53	Leucine-rich repeat, immunoglobulin-like domain and transmembrane domain-containing protein 3.				ENSG00000183423 ENSP00000328222
GSDGTVRTWS	0.53	Sperm-associated antigen 16 protein (Pf20 protein homolog).	cell projection organization |		cytoplasm | cilium | flagellum |	ENSG00000144451 ENSP00000332592
LNPKNYEDYY	0.53	Transmembrane protein 47 (Transmembrane 4 superfamily member 10).			plasma membrane | integral to membrane | cell junction |	ENSG00000147027 ENSP00000275954
NPSLDPECSP	0.53	Testis-specific protein 10-interacting protein (Tsga10-interacting protein).				ENSG00000175513 ENSP00000308164
CCRAFLEKAH	0.53	Low molecular weight phosphotyrosine protein phosphatase (EC 3.1.3.48) (LMW-PTPase) (LMW-PTP) (Low molecular weight cytosolic acid phosphatase) (EC 3.1.3.2) (Red cell acid phosphatase 1) (Adipocyte acid phosphatase).	protein amino acid dephosphorylation |	protein tyrosine phosphatase activity | acid phosphatase activity | non-membrane spanning protein tyrosine phosphatase activity |	cytoplasm |	ENSG00000143727 ENSP00000272067
ATSTEEEMEL	0.53	Coiled-coil domain-containing protein 117.			nucleus | cytoplasm | cytoskeleton |	ENSG00000159873 ENSP00000249064
DEEVMLEVLN	0.53	Ribosome production factor 1 (Ribosome biogenesis protein RPF1) (Brix domain-containing protein 5).				ENSG00000117133 ENSP00000359690
KDTMELEVLE	0.53	Psychosine receptor (G-protein coupled receptor 65) (T-cell death- associated protein 8).	apoptosis | immune response | signal transduction | G-protein coupled receptor protein signaling pathway | multicellular organismal development | chemotaxis | blood coagulation |	receptor activity | G-protein coupled receptor activity | angiotensin type II receptor activity | bradykinin receptor activity | platelet activating factor receptor activity | purinergic nucleotide receptor activity, G-protein coupled | thrombin receptor activity |	plasma membrane | membrane | integral to membrane | integral to plasma membrane |	ENSG00000140030 ENSP00000267549
AVLEIHEEWE	0.53	Opsin-5 (Neuropsin) (G-protein coupled receptor 136) (G-protein coupled receptor PGR12) (Transmembrane protein 13).	signal transduction | G-protein coupled receptor protein signaling pathway | visual perception | phototransduction | protein-chromophore linkage | response to stimulus |	G-protein coupled receptor activity | photoreceptor activity |	membrane | integral to membrane |	ENSG00000124818 ENSP00000244799
TEKPLGELWK	0.53	Thymidylate kinase (EC 2.7.4.9) (dTMP kinase).	dTDP biosynthetic process | dTTP biosynthetic process | cell cycle | cell proliferation | nucleotide biosynthetic process |	nucleotide binding | thymidylate kinase activity | ATP binding | kinase activity | transferase activity | nucleoside kinase activity |	cytosol |	ENSG00000168393 ENSP00000304802
TEKPLGELWK	0.53	Thymidylate kinase (EC 2.7.4.9) (dTMP kinase).	dTDP biosynthetic process | dTTP biosynthetic process | cell cycle | cell proliferation | nucleotide biosynthetic process |	nucleotide binding | thymidylate kinase activity | ATP binding | kinase activity | transferase activity | nucleoside kinase activity |	cytosol |	ENSG00000215694 ENSP00000383581
RCKLFLELSS	0.53	Trace amine-associated receptor 1 (Trace amine receptor 1) (TaR-1).	signal transduction | G-protein coupled receptor protein signaling pathway | tetracycline transport | response to antibiotic |	trace-amine receptor activity | receptor activity | dopamine receptor activity | tetracycline:hydrogen antiporter activity |	plasma membrane | integral to membrane |	ENSG00000146399 ENSP00000275216
LNKETEESPK	0.53	Bestrophin-3 (Vitelliform macular dystrophy 2-like protein 3).	ion transport |	ion channel activity | chloride channel activity | calcium ion binding | chloride ion binding |	plasma membrane | integral to membrane |	ENSG00000127325 ENSP00000332413
QLQLEEESPQ	0.53	Thioesterase superfamily member 5.		hydrolase activity |		ENSG00000196407 ENSP00000357808
ELQGLLEFLS	0.53	Sperm-associated antigen 5 (Astrin) (Mitotic spindle-associated protein p126) (MAP126) (Deepest).	mitosis | cell division |		condensed chromosome kinetochore | cytoplasm | spindle microtubule |	ENSG00000076382 ENSP00000323300
LVNIVTENCS	0.53	OTU domain-containing protein 6B.				ENSG00000155100 ENSP00000285420
LAVKTKELLG	0.53	Ribosome recycling factor, mitochondrial precursor.	translation |		mitochondrion |	ENSG00000148187 ENSP00000343867
QSEELLEVSN	0.53	Transcription factor E2F6 (E2F-6).	regulation of transcription of G1/S-phase of mitotic cell cycle | transcription | regulation of transcription, DNA-dependent | negative regulation of transcription from RNA polymerase II promoter | cell cycle |	transcription factor activity | transcription corepressor activity |	nucleus | transcription factor complex |	ENSG00000169016 ENSP00000370936
KEEYLIHTRF	0.53	Olfactory receptor 52E2.	signal transduction | G-protein coupled receptor protein signaling pathway | sensory perception of smell | response to stimulus |	receptor activity | olfactory receptor activity |	plasma membrane | integral to membrane |	ENSG00000176787 ENSP00000322088
LGKSEPEHQH	0.53	Abhydrolase domain-containing protein 12.	proteolysis |	aminopeptidase activity | hydrolase activity |		ENSG00000100997 ENSP00000341408
SATPRYMTYN	0.53	26S protease regulatory subunit 7 (Proteasome 26S subunit ATPase 2) (Protein MSS1).	ubiquitin-dependent protein catabolic process | protein catabolic process | anaphase-promoting complex-dependent proteasomal ubiquitin-dependent protein catabolic process | interspecies interaction between organisms | negative regulation of ubiquitin-protein ligase activity during mitotic cell cycle | positive regulation of ubiquitin-protein ligase activity during mitotic cell cycle |	nucleotide binding | protein binding | ATP binding | hydrolase activity | ATPase activity | nucleoside-triphosphatase activity |	proteasome complex | cytosol | nucleus | cytoplasm |	ENSG00000161057 ENSP00000292644
SEPQSRELSQ	0.53	Suppressor of SWI4 1 homolog (Ssf-1) (Peter Pan homolog).				ENSG00000130810 ENSP00000377385
SEFLKPEVKS	0.53	Protein kinase C beta type (EC 2.7.11.13) (PKC-beta) (PKC-B).	protein amino acid phosphorylation | intracellular signaling cascade |	protein kinase activity | ATP binding | protein serine/threonine kinase activity | protein tyrosine kinase activity |		ENSG00000166501 ENSP00000305355
ELLSNSEQLN	0.53	Interferon-induced protein with tetratricopeptide repeats 3 (IFIT-3) (IFIT-4) (Interferon-induced 60 kDa protein) (IFI-60K) (ISG-60) (CIG49) (Retinoic acid-induced gene G protein) (RIG-G).		binding |		ENSG00000119917 ENSP00000360883
VLQWFTENSK	0.53	Aminopeptidase N (EC 3.4.11.2) (hAPN) (Alanyl aminopeptidase) (Microsomal aminopeptidase) (Aminopeptidase M) (gp150) (Myeloid plasma membrane glycoprotein CD13) (CD13 antigen).	angiogenesis | proteolysis | multicellular organismal development | cell differentiation | interspecies interaction between organisms |	aminopeptidase activity | receptor activity | peptidase activity | metallopeptidase activity | zinc ion binding | metal ion binding |	plasma membrane | integral to plasma membrane | cytoplasm | ER-Golgi intermediate compartment |	ENSG00000166825 ENSP00000300060
QAQEVPEEIN	0.53	Inositol hexakisphosphate and diphosphoinositol-pentakisphosphate kinase 1 (EC 2.7.4.21) (EC 2.7.4.24) (InsP6 and PP-IP5 kinase 1) (PP- IP5 kinase 1) (Inositol pyrophosphate synthase 1) (hsVIP1) (IP6 kinase) (Histidine acid phosphatase domain-containing p	potassium ion transport |	acid phosphatase activity | voltage-gated potassium channel activity |	membrane |	ENSG00000168781 ENSP00000385838
DDYTDHEQCK	0.53	Uncharacterized protein C6orf168.				ENSG00000146267 ENSP00000374328
DEQIYQEDEC	0.53	Transcription factor ETV6 (ETS-related protein Tel1) (Tel) (ETS translocation variant 6).	transcription | regulation of transcription, DNA-dependent | cell differentiation |	transcription factor activity | protein binding | sequence-specific DNA binding |	nucleus | cytoplasm | nucleolus |	ENSG00000139083 ENSP00000266427
SLLKVCFTNK	0.53	Putative protein ZNF720.				ENSG00000197302 ENSP00000381684
RISHALELAD	0.52	Mdm4 protein (p53-binding protein Mdm4) (Mdm2-like p53-binding protein) (Protein Mdmx) (Double minute 4 protein).			nucleus |	ENSG00000198625 ENSP00000356148
ELIIVREVSS	0.52	Protein LAP2 (Erbb2-interacting protein) (Erbin) (Densin-180-like protein).		protein binding |		ENSG00000112851 ENSP00000370326
DLKSIKWTQH	0.52	Cysteine desulfurase, mitochondrial precursor (EC 2.8.1.7).	metabolic process | amino acid metabolic process |	catalytic activity | pyridoxal phosphate binding | lyase activity |	mitochondrion | mitochondrial matrix |	ENSG00000078872 ENSP00000380570
FCQSIISTLT	0.52	Interleukin-2 precursor (IL-2) (T-cell growth factor) (TCGF) (Aldesleukin).	anti-apoptosis | immune response | cell-cell signaling | positive regulation of cell proliferation | natural killer cell activation | T cell differentiation | positive regulation of cell growth | positive regulation of activated T cell proliferation | positive regulation of tyrosine phosphorylation of Stat5 protein | positive regulation of transcription from RNA polymerase II promoter | regulatio…	cytokine activity | interleukin-2 receptor binding | protein binding | kinase activator activity | growth factor activity |	extracellular region | extracellular space |	ENSG00000109471 ENSP00000226730
GEILEAELER	0.52	F-box only protein 48.				ENSG00000204923 ENSP00000367193
FIDEKTRTEQ	0.52	3 beta-hydroxysteroid dehydrogenase homolog protein (Fragment).				ENSG00000203858 ENSP00000358422
HPKPSHEAAR	0.52	Arrestin-C (Cone arrestin) (cArr) (Retinal cone arrestin-3) (X- arrestin) (C-arrestin).	signal transduction | sensory perception |			ENSG00000120500 ENSP00000363619
QAGSLWITLS	0.52	Uncharacterized protein C21orf51.				ENSG00000205670 ENSP00000382238
FSPKGKEQKT	0.52	Retinoblastoma-binding protein 8 (RBBP-8) (CtBP-interacting protein) (CtIP) (Retinoblastoma-interacting protein and myosin-like) (RIM).	cell cycle checkpoint | DNA repair | regulation of transcription from RNA polymerase II promoter |	protein binding |	nucleus |	ENSG00000101773 ENSP00000323050
SAFHLREFSR	0.52	Uncharacterized protein ENSP00000281581.			nucleus | cytoplasm |	ENSG00000151838 ENSP00000281581
TEYSEIKTSK	0.52	Sialic acid-binding Ig-like lectin 5 precursor (Siglec-5) (Obesity- binding protein 2) (OB-binding protein 2) (OB-BP2) (CD33 antigen-like 2) (CD170 antigen).	cell adhesion |	protein binding | sugar binding |	membrane | integral to membrane | endoplasmic reticulum |	ENSG00000105501 ENSP00000222107
LSCHCEECNS	0.52	Norrin precursor (Norrie disease protein) (X-linked exudative vitreoretinopathy 2 protein).	placenta development | vacuole organization | signal transduction | cell-cell signaling | nervous system development | visual perception | cell proliferation | Wnt receptor signaling pathway | response to stimulus |	growth factor activity |	extracellular region | extracellular space | nucleus | cytoplasm |	ENSG00000124479 ENSP00000367301
SSTVNSHTAL	0.52	Tubulin polyglutamylase TTLL5 (EC 6.-.-.-) (Tubulin--tyrosine ligase- like protein 5) (SRC1 and TIF2-associated modulatory protein).	protein modification process |	tubulin-tyrosine ligase activity |		ENSG00000119685 ENSP00000377412
LAIVQKHSIL	0.52	Putative protein TMEM137.				ENSG00000212703 ENSP00000311246
LQYSVKEKRR	0.52	Polycomb group RING finger protein 1 (RING finger protein 68) (Nervous system Polycomb-1) (NSPc1).	transcription | regulation of transcription, DNA-dependent |	protein binding | zinc ion binding | metal ion binding |	nucleus |	ENSG00000115289 ENSP00000233630
LPLKTLESPF	0.52	RNA-binding protein 39 (RNA-binding motif protein 39) (RNA-binding region-containing protein 2) (Hepatocellular carcinoma protein 1) (Splicing factor HCC1).				ENSG00000131051 ENSP00000380527
KNDLSISTSN	0.52	U6 snRNA-associated Sm-like protein LSm2 (snRNP core Sm-like protein Sm-x5) (Small nuclear ribonuclear protein D homolog) (Protein G7b).				ENSG00000204392 ENSP00000364807
FDLHYYENQE	0.52	Osteomodulin precursor (Osteoadherin) (OSAD) (Keratan sulfate proteoglycan osteomodulin) (KSPG osteomodulin).	cell adhesion |	protein binding |	extracellular region | proteinaceous extracellular matrix |	ENSG00000127083 ENSP00000364700
SPAHSREVAS	0.52	cDNA FLJ46757 fis, clone TRACH3023752.				ENSG00000215458 ENSP00000383235
EEEEEEESDS	0.52	snRNA-activating protein complex subunit 5 (SNAPc subunit 5) (Small nuclear RNA-activating complex polypeptide 5) (snRNA-activating protein complex 19 kDa subunit) (SNAPc 19 kDa subunit).	transcription | regulation of transcription, DNA-dependent | transcription from RNA polymerase II promoter | transcription initiation from RNA polymerase III promoter |	transcription factor activity |	nucleus |	ENSG00000174446 ENSP00000378954
SNQLRCEKKP	0.52	26 proteasome complex subunit DSS1 (Split hand/foot malformation type 1 protein) (Deleted in split hand/split foot protein 1) (Split hand/foot deleted protein 1).				ENSG00000127922 ENSP00000384156
VDLPPKESSI	0.52	Activin receptor type-2B precursor (EC 2.7.11.30) (Activin receptor type IIB) (ACTR-IIB).	protein amino acid phosphorylation | signal transduction | anterior/posterior pattern formation | positive regulation of bone mineralization | BMP signaling pathway | positive regulation of activin receptor signaling pathway | regulation of transcription | positive regulation of osteoblast differentiation | transmembrane receptor protein serine/threonine kinase signaling pathway |	nucleotide binding | magnesium ion binding | receptor activity | ATP binding | activin receptor activity, type II | transferase activity | growth factor binding | manganese ion binding | receptor signaling protein serine/threonine kinase activity | transmembrane receptor protein serine/threonine kinase activity | transforming growth factor beta receptor activity | protein kinase activity | protei…	plasma membrane | membrane | integral to plasma membrane | cytoplasm | cell surface |	ENSG00000114739 ENSP00000340361
ARKTVFFTST	0.52	Olfactory receptor 6C1 (OST267).	signal transduction | G-protein coupled receptor protein signaling pathway | sensory perception of smell | response to stimulus |	receptor activity | olfactory receptor activity |	plasma membrane | integral to membrane |	ENSG00000205330 ENSP00000368990
IFTHPNWTLS	0.52	Alpha-N-acetylgalactosaminide alpha-2,6-sialyltransferase 3 (EC 2.4.99.-) (GalNAc alpha-2,6-sialyltransferase III) (ST6GalNAc III) (Sialyltransferase 7C) (STY).	protein amino acid glycosylation |	sialyltransferase activity |	Golgi membrane | membrane | integral to membrane | Golgi apparatus | integral to Golgi membrane |	ENSG00000184005 ENSP00000329214
DLRFDAESAE	0.52	Uncharacterized protein C19orf60.				ENSG00000006015 ENSP00000351422
FVELLGELEE	0.52	Phosphoserine phosphatase (EC 3.1.3.3) (PSP) (O-phosphoserine phosphohydrolase) (PSPase) (L-3-phosphoserine phosphatase).	L-serine biosynthetic process | metabolic process | amino acid biosynthetic process |	magnesium ion binding | phosphoserine phosphatase activity | protein binding | hydrolase activity | catalytic activity | phosphatase activity |		ENSG00000146733 ENSP00000275605
EKASAYITLT	0.52	Zinc finger protein neuro-d4 (D4, zinc and double PHD fingers family 1).	transcription | regulation of transcription, DNA-dependent | induction of apoptosis |	protein binding | zinc ion binding | metal ion binding |	nucleus | cytoplasm |	ENSG00000011332 ENSP00000347716
KVQMLRESPF	0.52	Mitochondrial uncoupling protein 3 (UCP 3).	response to superoxide | lipid metabolic process | fatty acid metabolic process | transport | mitochondrial transport | respiratory gaseous exchange | proton transport |	transporter activity | binding | oxidative phosphorylation uncoupler activity |	membrane | mitochondrion | integral to membrane | mitochondrial inner membrane |	ENSG00000175564 ENSP00000323740
KATIKSESGF	0.52	Hyaluronan-binding protein 2 precursor (EC 3.4.21.-) (Plasma hyaluronan-binding protein) (Hepatocyte growth factor activator-like protein) (Factor VII-activating protease) (Factor seven-activating protease) (FSAP)	proteolysis | cell adhesion |	serine-type endopeptidase activity | glycosaminoglycan binding | peptidase activity | calcium ion binding | catalytic activity |	extracellular space |	ENSG00000148702 ENSP00000277903
ERFSHSESGF	0.52	40S ribosomal protein S7.	translation |	structural constituent of ribosome |	intracellular | ribosome |	ENSG00000171863 ENSP00000385729
WSSIYSVTIP	0.52	Septin-8.	cell cycle |	nucleotide binding | protein binding | GTP binding |	septin complex |	ENSG00000164402 ENSP00000367973
HPWGRIKTAC	0.52	Roundabout homolog 4 precursor (Magic roundabout).				ENSG00000154133 ENSP00000313629
YLWSLVDTEW	0.52	Kinetochore protein Spc24 (hSpc24).	cell cycle | mitosis | cell division |	protein binding |	condensed chromosome kinetochore | nucleus |	ENSG00000161888 ENSP00000293743
PFAGDIYSED	0.51	Cyclin-dependent kinase inhibitor 2B-related protein (p15INK4B-related protein).				ENSG00000141425 ENSP00000381984
DSGPEGESSE	0.51	Tumor protein p53-inducible protein 13 precursor (Damage-stimulated cytoplasmic protein 1).			membrane | integral to membrane | cytoplasm |	ENSG00000167543 ENSP00000301057
RAEAAKITPQ	0.51	Microspherule protein 1 (58 kDa microspherule protein) (Cell cycle- regulated factor p78) (MCRS2).	protein modification process |	protein binding |	nucleus | cytoplasm | nucleoplasm |	ENSG00000187778 ENSP00000385281
YKFEVCEKDD	0.51	Dihydrofolate reductase-like protein 1.	glycine biosynthetic process | nucleotide biosynthetic process |	dihydrofolate reductase activity |		ENSG00000178700 ENSP00000319170
TPDPESEKPD	0.51	Serine/threonine-protein kinase WNK2 (EC 2.7.11.1) (Protein kinase with no lysine 2) (Protein kinase, lysine-deficient 2) (Serologically defined colon cancer antigen 43) (Antigen NY-CO-43).	protein amino acid phosphorylation |	protein kinase activity | ATP binding | protein tyrosine kinase activity | protein serine/threonine kinase activity |		ENSG00000165238 ENSP00000378860
ISQESSEEEQ	0.51	High mobility group protein HMG-I/HMG-Y (HMG-I(Y)) (High mobility group AT-hook protein 1) (High mobility group protein A1) (High mobility group protein-R).	regulation of transcription, DNA-dependent | nucleosome disassembly | loss of chromatin silencing | protein complex assembly | provirus integration | initiation of viral infection | interspecies interaction between organisms | positive regulation of transcription |	transcription factor activity | AT DNA binding | ligand-dependent nuclear receptor transcription coactivator activity | peroxisome proliferator activated receptor binding | retinoid X receptor binding | DNA binding |	chromatin | cytosol | nucleus | transcription factor complex | chromosome |	ENSG00000137309 ENSP00000385693
SLALIIWSYS	0.51	CDNA FLJ26718 fis, clone PNC03325.				ENSG00000214773 ENSP00000381930
LWEIQKELKL	0.51	L-lactate dehydrogenase A-like 6A (EC 1.1.1.27).	anaerobic glycolysis | cellular carbohydrate metabolic process | oxidation reduction | glycolysis | small GTPase mediated signal transduction | carbohydrate metabolic process | metabolic process |	L-lactate dehydrogenase activity | binding | oxidoreductase activity | oxidoreductase activity, acting on the CH-OH group of donors, NAD or NADP as acceptor | GTP binding | catalytic activity |	cytoplasm |	ENSG00000166800 ENSP00000280706
GSKKYKEFKF	0.51	Splicing factor 3B subunit 2 (Spliceosome-associated protein 145) (SAP 145) (SF3b150) (Pre-mRNA-splicing factor SF3b 145 kDa subunit).	nuclear mRNA splicing, via spliceosome | RNA splicing | interspecies interaction between organisms | cell-matrix adhesion | mRNA processing |	nucleic acid binding | protein binding |	nucleus | spliceosome | cytoskeleton |	ENSG00000087365 ENSP00000318861
YKLTRKEAQE	0.51	Integral membrane protein GPR177 precursor (Protein wntless homolog) (Protein evenness interrupted homolog) (EVI) (Putative NFkB-activating protein 373).	positive regulation of I-kappaB kinase/NF-kappaB cascade |	signal transducer activity |	membrane | integral to membrane |	ENSG00000116729 ENSP00000262348
SQVFTAEKIP	0.51	Zinc finger protein C6orf113.		zinc ion binding | metal ion binding |	intracellular |	ENSG00000153975 ENSP00000357565
RYYDEDEDEE	0.51	LIM domain and actin-binding protein 1 (Epithelial protein lost in neoplasm).		zinc ion binding |		ENSG00000050405 ENSP00000378400
DEEEEDEDEE	0.51	High mobility group protein B2 (High mobility group protein 2) (HMG- 2).	DNA replication | DNA unwinding during replication | DNA repair | base-excision repair, DNA ligation | regulation of transcription from RNA polymerase II promoter | regulation of transcription, DNA-dependent |	double-stranded DNA binding | single-stranded DNA binding | transcription factor activity | DNA bending activity | DNA binding |	nuclear chromosome | condensed chromosome | chromatin | nucleus | cytoplasm | nucleolus | perinuclear region of cytoplasm |	ENSG00000164104 ENSP00000296503
SMSEGDEDEK	0.51	Choline-phosphate cytidylyltransferase B (EC 2.7.7.15) (Phosphorylcholine transferase B) (CTP:phosphocholine cytidylyltransferase B) (CT B) (CCT B) (CCT-beta).	phosphatidylcholine biosynthetic process | phospholipid biosynthetic process | biosynthetic process |	choline-phosphate cytidylyltransferase activity | transferase activity | nucleotidyltransferase activity | catalytic activity |	endoplasmic reticulum | cytoplasm |	ENSG00000102230 ENSP00000368439
ATESPKEHQL	0.51	Protocadherin-9 precursor.	cell adhesion | homophilic cell adhesion |	calcium ion binding | protein binding |	plasma membrane | membrane | integral to membrane |	ENSG00000184226 ENSP00000367096
LDSKLQEILE	0.51	DNA dC->dU-editing enzyme APOBEC-3G (EC 3.5.4.-) (APOBEC-related cytidine deaminase) (ARCD) (APOBEC-related protein) (ARP-9) (CEM15) (CEM-15).	positive regulation of defense response to virus by host | transcription, RNA-dependent | base conversion or substitution editing | innate immune response | negative regulation of retroviral genome replication | negative regulation of viral reproduction |	RNA binding | cytidine deaminase activity | zinc ion binding | hydrolase activity | metal ion binding | hydrolase activity, acting on carbon-nitrogen (but not peptide) bonds, in cyclic amidines | catalytic activity |	apolipoprotein B mRNA editing enzyme complex |	ENSG00000128394 ENSP00000309749
LFLIKVNTEN	0.51	NudC domain-containing protein 1 (Chronic myelogenous leukemia tumor antigen 66) (Tumor antigen CML66).	immune response |			ENSG00000120526 ENSP00000239690
HNPSILEIKH	0.51	Rab11 family-interacting protein 4 (Rab11-FIP4).				ENSG00000131242 ENSP00000378225
LHRSQTEKLN	0.51	Uncharacterized protein C17orf74.			membrane | integral to membrane |	ENSG00000184560 ENSP00000328061
HPTDQSEITE	0.51	Lymphocyte antigen 6 complex, locus G6E (Lymphocyte antigen 6 complex, locus G6E, isoform CRA_a).				ENSG00000111973 ENSP00000347051
GTSDQSEITE	0.51	Lymphocyte antigen 6 complex, locus G6E (Lymphocyte antigen 6 complex, locus G6E, isoform CRA_a).				ENSG00000206401 ENSP00000372910
HPTDQSEITE	0.51	G6e (Fragment).				ENSG00000204422 ENSP00000382095
QLIPPPVTED	0.51	Vacuolar protein sorting-associated protein 8 homolog.		protein binding | zinc ion binding | metal ion binding | binding |		ENSG00000156931 ENSP00000287546
VVVDITEHCH	0.51	High affinity copper uptake protein 1 (hCTR1) (Copper transporter 1) (Solute carrier family 31 member 1).	ion transport | copper ion transport |	copper ion transmembrane transporter activity | copper ion binding |	membrane | integral to membrane | integral to plasma membrane |	ENSG00000136868 ENSP00000363329
MMPLLQEICS	0.51	Nuclear receptor subfamily 1 group I member 3 (Constitutive androstane receptor) (CAR) (Constitutive activator of retinoid response) (Constitutive active response) (Orphan nuclear receptor MB67).	transcription | regulation of transcription, DNA-dependent |	transcription factor activity | steroid hormone receptor activity | zinc ion binding | sequence-specific DNA binding | metal ion binding | DNA binding | ligand-dependent nuclear receptor activity | thyroid hormone receptor activity |	nucleus |	ENSG00000143257 ENSP00000356965
IRIYDVHTCK	0.51	Proto-oncogene protein Wnt-3 precursor.	Wnt receptor signaling pathway, calcium modulating pathway | multicellular organismal development |	signal transducer activity | protein binding |	proteinaceous extracellular matrix |	ENSG00000108379 ENSP00000225512
ESMTDVHTCK	0.51	Protein Wnt-16 precursor.	Wnt receptor signaling pathway, calcium modulating pathway | multicellular organismal development |	signal transducer activity |	extracellular region |	ENSG00000002745 ENSP00000355065
TRVYDVHTCK	0.51	Protein Wnt-3a precursor.	in utero embryonic development | somitogenesis | heart looping | Wnt receptor signaling pathway, calcium modulating pathway | multicellular organismal development | determination of left/right symmetry | axonogenesis | hemopoiesis | mammary gland development | inner ear morphogenesis | regulation of cell differentiation | somatic stem cell division | paraxial mesodermal cell fate commitment |	signal transducer activity | protein binding |	proteinaceous extracellular matrix | extracellular space |	ENSG00000154342 ENSP00000284523
SEDSSPECLF	0.51	Lymphoid-specific helicase (EC 3.6.1.-) (SWI/SNF2-related matrix- associated actin-dependent regulator of chromatin subfamily A member 6) (Proliferation-associated SNF2-like protein).	methylation-dependent chromatin silencing | transcription | regulation of transcription, DNA-dependent | cell cycle | mitosis | multicellular organismal development | maintenance of DNA methylation | centromeric heterochromatin formation | lymphocyte proliferation | cell division |	nucleotide binding | DNA binding | helicase activity | ATP binding | hydrolase activity | nucleic acid binding |	nucleus | centromeric heterochromatin |	ENSG00000119969 ENSP00000239027
LWGIQKELQF	0.51	L-lactate dehydrogenase A chain (EC 1.1.1.27) (LDH-A) (LDH muscle subunit) (LDH-M) (Renal carcinoma antigen NY-REN-59) (Cell proliferation-inducing gene 19 protein).	anaerobic glycolysis | cellular carbohydrate metabolic process | oxidation reduction | glycolysis | small GTPase mediated signal transduction | carbohydrate metabolic process | metabolic process |	L-lactate dehydrogenase activity | protein binding | oxidoreductase activity | oxidoreductase activity, acting on the CH-OH group of donors, NAD or NADP as acceptor | GTP binding | catalytic activity | binding |	cytosol | cytoplasm |	ENSG00000134333 ENSP00000227157
QETAVREIKS	0.51	E3 ubiquitin-protein ligase RNF128 precursor (EC 6.3.2.-) (RING finger protein 128) (Gene related to anergy in lymphocytes protein).	negative regulation of cytokine biosynthetic process |	ubiquitin-protein ligase activity | protein binding | zinc ion binding |	endoplasmic reticulum | late endosome | Golgi apparatus |	ENSG00000133135 ENSP00000316127
QDEEEEEDED	0.51	60S ribosomal protein L22 (Epstein-Barr virus small RNA-associated protein) (EBER-associated protein) (EAP) (Heparin-binding protein HBp15).	translational elongation | translation |	RNA binding | structural constituent of ribosome | heparin binding |	cytosolic large ribosomal subunit | intracellular | cytosol | ribosome |	ENSG00000116251 ENSP00000346088
KYLDSEEDEE	0.51	Interferon alpha-inducible protein 6 precursor (Interferon-induced protein 6-16) (Ifi-6-16).	DNA repair |	damaged DNA binding | ATP binding |		ENSG00000126709 ENSP00000363070
HQPQPTEKSD	0.51	Peripheral-type benzodiazepine receptor-like protein 1.		receptor activity |	membrane | integral to membrane |	ENSG00000112212 ENSP00000362255
VGPREPEPAS	0.5	Translin-associated factor X-interacting protein 1 (Trax-interacting protein 1).	multicellular organismal development | spermatogenesis | cell differentiation |	protein binding |	cytoplasm |	ENSG00000102904 ENSP00000373485
AVLAPPEPAQ	0.5	Immunity-related GTPase family Q protein.	proteolysis |	protein binding | nucleotide binding | DNA binding | ATP binding | ATP-dependent peptidase activity | serine-type endopeptidase activity |		ENSG00000167378 ENSP00000300809
GISSLKITVW	0.5	Myelin-oligodendrocyte glycoprotein precursor.				ENSG00000206456 ENSP00000373015
GISSLKITVW	0.5	Myelin-oligodendrocyte glycoprotein precursor.				ENSG00000137345 ENSP00000373128
GISSLKITVW	0.5	myelin oligodendrocyte glycoprotein isoform beta1 precursor				ENSG00000204655 ENSP00000366101
PYISNIFSES	0.5	Uncharacterized protein C22orf24.			membrane | integral to membrane |	ENSG00000128254 ENSP00000248984
EREQESEEEM	0.5	Transmembrane protein 45A (DNA polymerase-transactivated protein 4) (Dermal papilla-derived protein 7).			membrane | integral to membrane |	ENSG00000181458 ENSP00000319009
KCDRIQENSS	0.5	Dual specificity protein phosphatase 19 (EC 3.1.3.48) (EC 3.1.3.16) (Stress-activated protein kinase pathway-regulating phosphatase 1) (SAPK pathway-regulating phosphatase 1) (Protein phosphatase SKRP1) (Dual-specificity phosphatase TS-DSP1) (LMW-DSP3).	inactivation of MAPK activity | protein amino acid dephosphorylation | JNK cascade | dephosphorylation |	protein tyrosine phosphatase activity | protein binding | protein tyrosine/threonine phosphatase activity | JUN kinase phosphatase activity | hydrolase activity | protein tyrosine/serine/threonine phosphatase activity | phosphatase activity | MAP kinase tyrosine/serine/threonine phosphatase activity |	cytoplasm |	ENSG00000162999 ENSP00000346160
SFANIQENSN	0.5	Osteopetrosis-associated transmembrane protein 1 precursor.	osteoclast differentiation |	protein binding |	membrane | integral to membrane | cytosol |	ENSG00000081087 ENSP00000193322
WSRRWQESRR	0.5	Versican core protein precursor (Large fibroblast proteoglycan) (Chondroitin sulfate proteoglycan core protein 2) (PG-M) (Glial hyaluronate-binding protein) (GHAP).	cell adhesion | G-protein coupled receptor protein signaling pathway |	hyaluronic acid binding | binding | calcium ion binding | protein-hormone receptor activity | sugar binding |	integral to membrane |	ENSG00000038427 ENSP00000345946
CPAQGLESRP	0.5	ADAM 15 precursor (EC 3.4.24.-) (A disintegrin and metalloproteinase domain 15) (Metalloproteinase-like, disintegrin-like, and cysteine- rich protein 15) (MDC-15) (Metalloprotease RGD disintegrin protein) (Metargidin).	proteolysis |	metalloendopeptidase activity | peptidase activity | zinc ion binding |	membrane | integral to membrane |	ENSG00000143537 ENSP00000357397
LLHQYREANQ	0.5	Proteasome subunit beta type-8 precursor (EC 3.4.25.1) (Proteasome subunit beta-5i) (Proteasome component C13) (Macropain subunit C13) (Multicatalytic endopeptidase complex subunit C13).	ubiquitin-dependent protein catabolic process |	endopeptidase activity | threonine-type endopeptidase activity |	proteasome core complex |	ENSG00000206298 ENSP00000372725
LLHQYREANQ	0.5	Proteasome subunit beta type-8 precursor (EC 3.4.25.1) (Proteasome subunit beta-5i) (Proteasome component C13) (Macropain subunit C13) (Multicatalytic endopeptidase complex subunit C13).	ubiquitin-dependent protein catabolic process |	endopeptidase activity | threonine-type endopeptidase activity |	proteasome core complex |	ENSG00000204264 ENSP00000364015
LLHQYREANQ	0.5	Proteasome subunit beta type-8 precursor (EC 3.4.25.1) (Proteasome subunit beta-5i) (Proteasome component C13) (Macropain subunit C13) (Multicatalytic endopeptidase complex subunit C13).	ubiquitin-dependent protein catabolic process |	threonine-type endopeptidase activity | peptidase activity |	cytosol | proteasome core complex |	ENSG00000206234 ENSP00000382317
CFSFCIINIC	0.5	T-cell surface glycoprotein CD1c precursor (CD1c antigen).	immune response | antigen processing and presentation |		membrane |	ENSG00000158481 ENSP00000357151
AEEDWTCTIL	0.5	2'-5'-oligoadenylate synthetase 1 (EC 2.7.7.-) ((2-5')oligo(A) synthetase 1) (2-5A synthetase 1) (p46/p42 OAS) (E18/E16).	nucleobase, nucleoside, nucleotide and nucleic acid metabolic process | immune response |	RNA binding | ATP binding | transferase activity | nucleotidyltransferase activity |	mitochondrion | endoplasmic reticulum | nucleus | cytoplasm | microsome |	ENSG00000089127 ENSP00000202917
SSSLAKDTSS	0.5	Vasopressin V2 receptor (Renal-type arginine vasopressin receptor) (Antidiuretic hormone receptor) (AVPR V2).	signal transduction | G-protein coupled receptor protein signaling pathway | G-protein signaling, coupled to cAMP nucleotide second messenger | activation of adenylate cyclase activity | excretion | hemostasis |	receptor activity | G-protein coupled receptor activity | vasopressin receptor activity |	plasma membrane | integral to membrane | endoplasmic reticulum | integral to plasma membrane | endosome | Golgi apparatus |	ENSG00000126895 ENSP00000351805
NLSIKKEWTE	0.5	Rho GDP-dissociation inhibitor 2 (Rho GDI 2) (Rho-GDI beta) (Ly-GDI).	cell motion | immune response | negative regulation of cell adhesion | Rho protein signal transduction | multicellular organismal development | actin cytoskeleton organization |	Rho GDP-dissociation inhibitor activity | GTPase activator activity | protein binding |	cytoplasm | cytoskeleton | cytoplasmic membrane-bounded vesicle |	ENSG00000111348 ENSP00000228945
WDYEKNEWKK	0.5	Cytochrome c oxidase subunit 4 isoform 1, mitochondrial precursor (Cytochrome c oxidase subunit IV isoform 1) (COX IV-1) (Cytochrome c oxidase polypeptide IV).	generation of precursor metabolites and energy |	cytochrome-c oxidase activity | protein binding |	membrane | mitochondrion | nucleus | mitochondrial inner membrane |	ENSG00000131143 ENSP00000253452
ADKKIRECNL	0.5	Multifunctional protein ADE2	purine nucleotide biosynthetic process | 'de novo' IMP biosynthetic process | purine base biosynthetic process |	phosphoribosylaminoimidazole carboxylase activity | phosphoribosylaminoimidazolesuccinocarboxamide synthase activity | ATP binding | lyase activity | ligase activity | identical protein binding |	phosphoribosylaminoimidazole carboxylase complex |	ENSG00000128050 ENSP00000264221
