# Supplementary material for: Putting into Practice Domain-Linear Motif Interaction Predictions for Exploration of Protein Networks
Source: PLoS One. 2011 Nov 1;6(11):e25376. doi: 10.1371/journal.pone.0025376 (PMC3206016; doi:10.1371/journal.pone.0025376)
Supplement: Dataset S2 — Prediction results of proteome-wide screen for MAGI1 and SCRIB PDZ-binding ligands using the predictor of Chen et al. [27] . The prediction results were performed in binary mode using a cutoff of 0.5 and are provided without any additional filtering. No result file is provided for the PDZ domain MAGI1-1/6 because the screen did not reveal any peptides for this domain. (BZ2) [file pone.0025376.s002.bz2 › ./SCRIB_4-4_predictions.txt]

C-terminal peptide	score	protein name	GO annotation Biological Process	GO annotation Molecular Function	GO annotation Cellular Component	gene ID protein ID
LLTVIPETIN	1.0	Probable serine protease HTRA4 precursor (EC 3.4.21.-).	regulation of cell growth | proteolysis |	serine-type endopeptidase activity | protein binding | insulin-like growth factor binding | peptidase activity | serine-type peptidase activity | catalytic activity |	extracellular region |	ENSG00000169495 ENSP00000305919
NRVDSKETEC	0.99	ADAM 17 precursor (EC 3.4.24.86) (A disintegrin and metalloproteinase domain 17) (TNF-alpha-converting enzyme) (TNF-alpha convertase) (Snake venom-like protease) (CD156b antigen).	proteolysis | Notch signaling pathway | cell-cell signaling |	metalloendopeptidase activity | protein binding | peptidase activity | zinc ion binding | SH3 domain binding | metal ion binding |	membrane | integral to plasma membrane | cytoplasm |	ENSG00000151694 ENSP00000309968
YLSSISESIQ	0.97	Alpha-tocopherol transfer protein (Alpha-TTP).	lipid metabolic process | transport | embryo implantation | vitamin E metabolic process |	transporter activity | vitamin E binding |	intracellular | cytoplasm |	ENSG00000137561 ENSP00000260116
EEIAVIENIK	0.96	Potassium channel subfamily K member 2 (Outward rectifying potassium channel protein TREK-1) (TREK-1 K(+) channel subunit) (Two pore potassium channel TPKC1) (Two pore domain potassium channel TREK-1).	potassium ion transport |	potassium channel activity | voltage-gated potassium channel activity |	membrane |	ENSG00000082482 ENSP00000375765
FLPDVPETES	0.95	Organic solute transporter subunit beta (OST-beta).	transport |	transporter activity |	plasma membrane | integral to membrane |	ENSG00000186198 ENSP00000335292
TLSTFKESWK	0.93	Zinc finger MYM-type protein 6 (Zinc finger protein 258).				ENSG00000163867 ENSP00000362435
QDEDESESED	0.92	Ribosomal protein L22-like 1.	translation |	structural constituent of ribosome |	intracellular | ribosome |	ENSG00000163584 ENSP00000346080
GGWVEKETYY	0.9	Sodium/potassium-transporting ATPase subunit alpha-1 precursor (EC 3.6.3.9) (Sodium pump subunit alpha-1) (Na(+)/K(+) ATPase alpha-1 subunit).	regulation of the force of heart contraction | transport | cation transport | regulation of blood pressure | negative regulation of glucocorticoid biosynthetic process | response to drug | negative regulation of heart contraction | positive regulation of heart contraction | positive regulation of striated muscle contraction | proton transport | monovalent inorganic cation transport | metabolic pr…	4-nitrophenylphosphatase activity | sodium:potassium-exchanging ATPase activity | protein binding | ATP binding | nucleotide binding | ATPase activity, coupled to transmembrane movement of ions, phosphorylative mechanism | hydrolase activity | monovalent inorganic cation transmembrane transporter activity | hydrolase activity, acting on acid anhydrides, catalyzing transmembrane movement of substa…	membrane | integral to membrane | microsome | basolateral plasma membrane | sarcolemma |	ENSG00000163399 ENSP00000358508
GGWVEKETYY	0.9	Sodium/potassium-transporting ATPase subunit alpha-3 (EC 3.6.3.9) (Sodium pump subunit alpha-3) (Na(+)/K(+) ATPase alpha-3 subunit) (Na(+)/K(+) ATPase alpha(III) subunit).	potassium ion transport | memory | metabolic process | adult locomotory behavior | visual learning | ionotropic glutamate receptor signaling pathway | response to drug | sodium ion transport | sperm motility | regulation of cellular pH | proton transport | transport | cation transport | monovalent inorganic cation transport |	nucleotide binding | ATP binding | monovalent inorganic cation transmembrane transporter activity | ATPase activity, coupled to transmembrane movement of ions, phosphorylative mechanism | hydrolase activity | hydrolase activity, acting on acid anhydrides, catalyzing transmembrane movement of substances | potassium ion binding | magnesium ion binding | sodium:potassium-exchanging ATPase activity |…	plasma membrane | membrane | integral to membrane | endoplasmic reticulum | nucleus | cytoplasm | Golgi apparatus | sodium:potassium-exchanging ATPase complex |	ENSG00000105409 ENSP00000302397
GGWVEKETYY	0.9	Sodium/potassium-transporting ATPase subunit alpha-2 precursor (EC 3.6.3.9) (Sodium pump subunit alpha-2) (Na(+)/K(+) ATPase alpha-2 subunit).	transport | cation transport | metabolic process | monovalent inorganic cation transport | proton transport |	ATP binding | ATPase activity, coupled to transmembrane movement of ions, phosphorylative mechanism | hydrolase activity, acting on acid anhydrides, catalyzing transmembrane movement of substances | catalytic activity | monovalent inorganic cation transmembrane transporter activity | sodium:potassium-exchanging ATPase activity |	membrane | integral to membrane |	ENSG00000018625 ENSP00000376066
GRKKMFESES	0.89	Troponin I, fast skeletal muscle (Troponin I, fast-twitch isoform).	skeletal muscle contraction | positive regulation of transcription |	actin binding | protein binding | hydrogen ion transmembrane transporter activity | troponin T binding |	proton-transporting two-sector ATPase complex | nucleus | troponin complex |	ENSG00000130598 ENSP00000371336
EAPETPETEP	0.89	Uncharacterized protein C17orf64.				ENSG00000141371 ENSP00000269127
KKLCELETIN	0.88	Zinc finger protein 345 (Zinc finger protein 10) (HZF10).	negative regulation of transcription from RNA polymerase II promoter | transcription | regulation of transcription from RNA polymerase III promoter |	DNA binding | specific RNA polymerase II transcription factor activity | RNA polymerase III transcription factor activity | zinc ion binding | metal ion binding | nucleic acid binding |	intracellular | nucleus |	ENSG00000167637 ENSP00000325864
SSSLAVETET	0.88	Palmitoyltransferase ZDHHC15 (EC 2.3.1.-) (Zinc finger DHHC domain- containing protein 15) (DHHC-15).	synaptic vesicle maturation | protein palmitoylation | establishment of protein localization | multicellular organismal development |	zinc ion binding | palmitoyltransferase activity | transferase activity | metal ion binding | receptor activity |	membrane | integral to membrane |	ENSG00000102383 ENSP00000362465
QGRWDHETIV	0.87	Transmembrane protein FLJ43330.			membrane | integral to membrane |	ENSG00000188133 ENSP00000345468
KEKASTETEC	0.87	Transient receptor potential cation channel subfamily M member 1 (Long transient receptor potential channel 1) (LTrpC1) (Melastatin-1).	ion transport |	ion channel activity |	membrane |	ENSG00000134160 ENSP00000256552
SRMVVHESEE	0.87	Myosin-3 (Myosin heavy chain 3) (Myosin heavy chain, fast skeletal muscle, embryonic) (Muscle embryonic myosin heavy chain) (SMHCE).	striated muscle contraction | muscle development |	nucleotide binding | actin binding | calmodulin binding | ATP binding | motor activity | nucleic acid binding |	cytoplasm | striated muscle thick filament | myosin complex |	ENSG00000109063 ENSP00000226209
TITEAEETED	0.85	Uncharacterized protein C13orf16.			membrane | integral to membrane |	ENSG00000153495 ENSP00000283547
DETTYEETED	0.85	Serine palmitoyltransferase 2 (EC 2.3.1.50) (Long chain base biosynthesis protein 2) (LCB 2) (Serine-palmitoyl-CoA transferase 2) (SPT 2).	biosynthetic process | metabolic process |	serine C-palmitoyltransferase activity | acyltransferase activity | transferase activity, transferring nitrogenous groups | pyridoxal phosphate binding | transferase activity |	membrane | integral to membrane | endoplasmic reticulum | endoplasmic reticulum membrane |	ENSG00000100596 ENSP00000216484
NNEELEETES	0.85	Roundabout homolog 1 precursor (H-Robo-1) (Deleted in U twenty twenty).				ENSG00000169855 ENSP00000305626
MLLSEEETES	0.85	TRM112-like protein.		protein binding |		ENSG00000173113 ENSP00000309433
PDEEVPESES	0.85	Cell cycle checkpoint protein RAD1 (EC 3.1.11.2) (DNA repair exonuclease rad1 homolog) (Rad1-like DNA damage checkpoint protein) (hRAD1).	DNA repair |	damaged DNA binding | exodeoxyribonuclease III activity |	nucleus |	ENSG00000113456 ENSP00000313467
MAQTDPETND	0.82	Uncharacterized protein C1orf77.				ENSG00000160679 ENSP00000357676
VNNLPVESWQ	0.82	AP-1 complex subunit gamma-like 2 (Gamma2-adaptin) (G2ad).	intracellular protein transport | vesicle-mediated transport | interspecies interaction between organisms | protein transport |	protein binding | protein transporter activity | binding |	plasma membrane | Golgi membrane | membrane | cytoplasm | endosome | Golgi apparatus | Golgi-associated vesicle | transport vesicle | AP-1 adaptor complex | endosome membrane | membrane coat | clathrin adaptor complex | cytoplasmic vesicle membrane | cytoplasmic vesicle |	ENSG00000213983 ENSP00000380309
KCCSVIESLQ	0.81	Uncharacterized protein ENSP00000381236 (Fragment).	nucleobase, nucleoside, nucleotide and nucleic acid metabolic process |	ATP binding | transferase activity | nucleobase, nucleoside, nucleotide kinase activity |		ENSG00000214347 ENSP00000381236
EKMFSSEKIM	0.81	Transmembrane protein 87B precursor.			membrane | integral to membrane |	ENSG00000153214 ENSP00000283206
QNLQAKETCQ	0.8	Cytochrome P450 1B1 (EC 1.14.14.1) (CYPIB1).				ENSG00000138061 ENSP00000385890
ASTPSSEVIS	0.8	Uncharacterized protein DKFZP434B061.				ENSG00000212857 ENSP00000375387
LSLQEKESYC	0.8	Notch homolog 2 N-terminal-like protein.		calcium ion binding |		ENSG00000213240 ENSP00000344557
SLTNDNETNS	0.8	THO complex subunit 1 (Tho1) (Nuclear matrix protein p84).	mRNA processing | transport | signal transduction | RNA splicing | mRNA transport |	DNA binding | RNA binding | protein binding |	nucleus | nuclear matrix | nuclear speck |	ENSG00000079134 ENSP00000261600
TCILTIESKN	0.79	Nexilin (F-actin binding protein) (Nelin).	regulation of cell migration | regulation of cytoskeleton organization |	actin filament binding |	cytoplasm | cytoskeleton | cell-substrate adherens junction | cell junction |	ENSG00000162614 ENSP00000333938
PRLVQKEKID	0.79	Phosphatidylinositide phosphatase SAC1 (EC 3.1.3.-) (Suppressor of actin mutations 1-like protein).		hydrolase activity | phosphatase activity |	membrane | integral to membrane | endoplasmic reticulum | endoplasmic reticulum membrane | Golgi apparatus |	ENSG00000211456 ENSP00000373713
APMECQESWK	0.79	Hyaluronan mediated motility receptor (Intracellular hyaluronic acid- binding protein) (Receptor for hyaluronan-mediated motility) (CD168 antigen).		receptor activity |		ENSG00000072571 ENSP00000377492
QNSSGIEKYN	0.78	Platelet-activating factor acetylhydrolase precursor (EC 3.1.1.47) (PAF acetylhydrolase) (PAF 2-acylhydrolase) (LDL-associated phospholipase A2) (LDL-PLA(2)) (2-acetyl-1-alkylglycerophosphocholine esterase) (1-alkyl-2-acetylglycerophosphocholine esterase)	inflammatory response | lipid catabolic process |	1-alkyl-2-acetylglycerophosphocholine esterase activity | phospholipid binding | hydrolase activity |	extracellular region | 2-acetyl-1-alkylglycerophosphocholine esterase complex |	ENSG00000146070 ENSP00000274793
PHTEYIESSP	0.78	microtubule-associated protein 6 isoform 1		calmodulin binding | microtubule binding |	cytoplasm | Golgi apparatus | cytoskeleton | microtubule |	ENSG00000171533 ENSP00000307093
IKTTVKELIS	0.78	Protein DEK.	regulation of transcription from RNA polymerase II promoter | signal transduction | viral genome replication | ossification | cell adhesion |	DNA binding | specific RNA polymerase II transcription factor activity | histone binding | nucleic acid binding |	nucleus |	ENSG00000124795 ENSP00000380414
AEAGVVESEN	0.78	Centromere protein S (CENP-S) (Apoptosis-inducing TAF9-like domain- containing protein 1).		DNA binding |		ENSG00000175279 ENSP00000340955
SREEPIEWEF	0.78	Protein CASP.	negative regulation of transcription from RNA polymerase II promoter | multicellular organismal development | regulation of transcription, DNA-dependent |	transcription factor activity | RNA polymerase II transcription factor activity | sequence-specific DNA binding | DNA binding |	nucleus |	ENSG00000160967 ENSP00000292535
SDPKLFEMIK	0.78	Ubiquitously transcribed Y chromosome tetratricopeptide repeat protein (Ubiquitously transcribed TPR protein on the Y chromosome).				ENSG00000183878 ENSP00000355420
KEHICFEKWW	0.77	Oxidoreductase NAD-binding domain-containing protein 1 precursor (EC 1.-.-.-).	oxidation reduction |	electron carrier activity | oxidoreductase activity |		ENSG00000154814 ENSP00000285083
PNPVDDESWD	0.77	Probable ATP-dependent RNA helicase DDX4 (EC 3.6.1.-) (DEAD box protein 4) (Vasa homolog).		nucleic acid binding | ATP binding | ATP-dependent helicase activity | helicase activity |		ENSG00000152670 ENSP00000334167
PTDVLFESNR	0.77	Chloride channel protein 6 (ClC-6).	chloride transport | tetracycline transport | response to antibiotic |	voltage-gated chloride channel activity | tetracycline:hydrogen antiporter activity | ion channel activity |	membrane | integral to membrane |	ENSG00000011021 ENSP00000308367
EMKVEHETSS	0.77	FYVE, RhoGEF and PH domain-containing protein 4 (Actin filament- binding protein frabin) (FGD1-related F-actin-binding protein) (Zinc finger FYVE domain-containing protein 6).				ENSG00000139132 ENSP00000379091
EKPIDSETKM	0.77	Excitatory amino acid transporter 1 (Solute carrier family 1 member 3) (Sodium-dependent glutamate/aspartate transporter 1) (GLAST-1).	dicarboxylic acid transport |	sodium:dicarboxylate symporter activity |	membrane |	ENSG00000079215 ENSP00000371343
PKRSFIESNV	0.76	Protein TANC1 (Tetratricopeptide repeat, ankyrin repeat and coiled- coil domain-containing protein 1).		binding |	plasma membrane | cell junction | synapse | postsynaptic membrane |	ENSG00000115183 ENSP00000263635
ESGDLIEVWG	0.76	NFATC2-interacting protein (Nuclear factor of activated T-cells, cytoplasmic 2-interacting protein) (45 kDa NFAT-interacting protein) (45 kDa NF-AT-interacting protein).	cytokine production | regulation of transcription, DNA-dependent | protein modification process |	protein binding |	nucleus | cytoplasm |	ENSG00000176953 ENSP00000324792
IQNRLKENES	0.76	DNA repair protein RAD51 homolog 2 (R51H2) (RAD51-like protein 1) (Rad51B).	DNA metabolic process |	DNA binding | ATP binding | DNA-dependent ATPase activity | nucleotide binding | nucleoside-triphosphatase activity | protein binding |		ENSG00000182185 ENSP00000375101
YKPDHSETAN	0.76	Thyroid peroxidase precursor (EC 1.11.1.8) (TPO).	response to oxidative stress |	peroxidase activity | heme binding |		ENSG00000115705 ENSP00000371704
HKRRKAETEN	0.76	Calcium-binding tyrosine phosphorylation-regulated protein (Calcium- binding protein 86) (Testis-specific calcium-binding protein CBP86) (Fibrousheathin-2) (FSP-2) (Fibrousheathin II) (Cancer/testis antigen 88) (CT88).	signal transduction |	cAMP-dependent protein kinase regulator activity |		ENSG00000154040 ENSP00000382419
KHIQVPESIV	0.76	Cytotoxic and regulatory T-cell molecule precursor (Class-I MHC- restricted T-cell-associated molecule).	detection of tumor cell | positive regulation of natural killer cell mediated cytotoxicity directed against tumor cell target | immune response | cell recognition | positive regulation of cytokine secretion | detection of stimulus |	receptor binding |	plasma membrane | integral to membrane |	ENSG00000109943 ENSP00000227348
LRAGYSELEE	0.75	26 proteasome complex subunit DSS1 (Split hand/foot malformation type 1 protein) (Deleted in split hand/split foot protein 1) (Split hand/foot deleted protein 1).				ENSG00000127922 ENSP00000385301
LFNPPEESEK	0.75	UPF0287 protein C16orf61.				ENSG00000103121 ENSP00000219400
VEIMEEESEQ	0.75	Ubiquitin carboxyl-terminal hydrolase 14 (EC 3.1.2.15) (Ubiquitin thioesterase 14) (Ubiquitin-specific-processing protease 14) (Deubiquitinating enzyme 14).	protein modification process | ubiquitin-dependent protein catabolic process |	ubiquitin thiolesterase activity | peptidase activity | cysteine-type peptidase activity |	cytoplasm |	ENSG00000101557 ENSP00000373083
GDSLLAETEM	0.75	Uncharacterized protein C6orf154.				ENSG00000204052 ENSP00000361518
PDEDVDESES	0.73	Crooked neck-like protein 1 (Crooked neck homolog) (hCrn).	spliceosome assembly | mRNA processing | RNA splicing | RNA processing |	RNA binding |	intracellular | nucleus | cytoplasm | spliceosome | nuclear speck |	ENSG00000101343 ENSP00000366544
STEETDESET	0.73	Uncharacterized protein C11orf49.				ENSG00000149179 ENSP00000278460
YDETSFELED	0.73	Serine palmitoyltransferase 3 (EC 2.3.1.50) (Long chain base biosynthesis protein 3) (LCB 3) (Serine-palmitoyl-CoA transferase 3) (SPT 3).	biosynthetic process | metabolic process |	serine C-palmitoyltransferase activity | acyltransferase activity | transferase activity, transferring nitrogenous groups | pyridoxal phosphate binding | transferase activity |	membrane | integral to membrane | endoplasmic reticulum | endoplasmic reticulum membrane |	ENSG00000172296 ENSP00000381968
TKWNENESYS	0.73	Integrin alpha-6 precursor (VLA-6) (CD49f antigen)	cell-substrate junction assembly | cell adhesion | integrin-mediated signaling pathway |	receptor activity | calcium ion binding | protein binding |	membrane | integral to membrane | integrin complex |	ENSG00000091409 ENSP00000264106
MSAGIKETAS	0.73	Astrotactin-2 precursor.				ENSG00000148219 ENSP00000363098
GSAPAIESVD	0.73	Gamma-taxilin (Lipopolysaccharide-specific response protein 5).	negative regulation of transcription from RNA polymerase II promoter |	protein binding | transcription repressor activity |	nucleus | cytoplasm | NuRD complex |	ENSG00000086712 ENSP00000369465
TASPAKETSF	0.72	Solute carrier family 2, facilitated glucose transporter member 7 (Glucose transporter type 7) (GLUT-7).	carbohydrate transport | transmembrane transport | transport |	transporter activity | sugar:hydrogen symporter activity | fructose transmembrane transporter activity | glucose transmembrane transporter activity | substrate-specific transmembrane transporter activity |	membrane | integral to membrane |	ENSG00000197241 ENSP00000383698
MEPNQEETNR	0.72	Short transient receptor potential channel 6 (TrpC6).	calcium ion transport | ion transport |	calcium channel activity | ion channel activity | binding |	membrane | integral to membrane |	ENSG00000137672 ENSP00000343672
NGSCQIITIT	0.72	Probable cation-transporting ATPase 13A3 (EC 3.6.3.-) (ATPase family homolog up-regulated in senescence cells 1).	transport | cation transport | metabolic process |	nucleotide binding | magnesium ion binding | ATP binding | ATPase activity, coupled to transmembrane movement of ions, phosphorylative mechanism | hydrolase activity | hydrolase activity, acting on acid anhydrides, catalyzing transmembrane movement of substances | ATPase activity | catalytic activity |	membrane | integral to membrane |	ENSG00000133657 ENSP00000256031
KKATVYEVIY	0.72	Transducin-like enhancer protein 4.	regulation of transcription |		nucleus |	ENSG00000106829 ENSP00000365735
KKATVYEVIY	0.72	Transducin-like enhancer protein 3 (ESG3).	regulation of transcription, DNA-dependent | signal transduction | organ morphogenesis | Wnt receptor signaling pathway | regulation of transcription |	protein binding |	nucleus |	ENSG00000140332 ENSP00000319233
KKATVYEVIY	0.72	Transducin-like enhancer protein 1 (ESG1) (E(Sp1) homolog).	regulation of transcription |		nucleus |	ENSG00000196781 ENSP00000347102
LSRQHNEKWD	0.7	RNA-binding protein EWS (EWS oncogene) (Ewing sarcoma breakpoint region 1 protein).			nucleus |	ENSG00000182944 ENSP00000327456
FDQQQAESWS	0.69	RNA polymerase II elongation factor ELL2.	transcription | regulation of transcription, DNA-dependent | RNA elongation from RNA polymerase II promoter |	RNA polymerase II transcription factor activity |	nucleus | transcription elongation factor complex |	ENSG00000118985 ENSP00000237853
LLVPGPEKEN	0.69	Synaptic vesicle membrane protein VAT-1 homolog (EC 1.-.-.-).	oxidation reduction |	binding | zinc ion binding | oxidoreductase activity |	integral to membrane |	ENSG00000108828 ENSP00000347872
PTLYVIECCH	0.69	Guanine nucleotide exchange factor DBS (DBL's big sister) (MCF2- transforming sequence-like protein).	intracellular signaling cascade | regulation of Rho protein signal transduction |	guanyl-nucleotide exchange factor activity | Rho guanyl-nucleotide exchange factor activity |	intracellular |	ENSG00000126217 ENSP00000364741
DGWVERETYY	0.69	Sodium/potassium-transporting ATPase subunit alpha-4 (EC 3.6.3.9) (Sodium pump subunit alpha-4) (Na(+)/K(+) ATPase alpha-4 subunit).	potassium ion transport | sodium ion transport | metabolic process | ATP hydrolysis coupled proton transport | sperm motility | regulation of cellular pH | proton transport | transport | G-protein coupled receptor protein signaling pathway | cation transport | monovalent inorganic cation transport |	nucleotide binding | magnesium ion binding | sodium:potassium-exchanging ATPase activity | ATP binding | monovalent inorganic cation transmembrane transporter activity | hydrolase activity | hydrolase activity, acting on acid anhydrides, catalyzing transmembrane movement of substances | potassium ion binding | sodium ion binding | ATPase activity, coupled to transmembrane movement of ions, phosph…	membrane | integral to membrane | sodium:potassium-exchanging ATPase complex |	ENSG00000132681 ENSP00000357060
DTMEKSESLM	0.68	Gamma-aminobutyric acid receptor subunit alpha-4 precursor (GABA(A) receptor subunit alpha-4).	ion transport | chloride transport | gamma-aminobutyric acid signaling pathway | transport |	GABA-A receptor activity | ion channel activity | extracellular ligand-gated ion channel activity | chloride channel activity | benzodiazepine receptor activity | chloride ion binding | neurotransmitter receptor activity |	plasma membrane | membrane | integral to membrane | integral to plasma membrane | cell junction | synapse | postsynaptic membrane |	ENSG00000109158 ENSP00000264318
FLKCIVETST	0.68	TNF receptor-associated factor 1 (Epstein-Barr virus-induced protein 6).	protein complex assembly | signal transduction | regulation of apoptosis |	protein binding | zinc ion binding |	cytoplasm |	ENSG00000056558 ENSP00000362994
NRVVFSETTS	0.68	Uncharacterized protein KIAA1641-like 1 (CLL-associated antigen KW-1).				ENSG00000196912 ENSP00000352972
TCGTSSESQT	0.68	Probable phospholipase D family member FLJ33580 (EC 3.1.4.4).	metabolic process | lipid catabolic process |	phospholipase D activity | hydrolase activity | catalytic activity |	membrane | integral to membrane |	ENSG00000179598 ENSP00000317177
VMRLQSETSV	0.68	Vang-like protein 2 (Van Gogh-like protein 2) (Strabismus 1) (Loop- tail protein 1 homolog).	establishment of planar polarity | neural tube closure | heart looping | multicellular organismal development | sensory cilium biogenesis | apical protein localization |	protein binding |	membrane | integral to membrane |	ENSG00000162738 ENSP00000357040
VLRLQSETSV	0.68	Vang-like protein 1 (Van Gogh-like protein 1) (Strabismus 2) (Loop- tail protein 2 homolog) (LPP2).	multicellular organismal development |	protein binding |	membrane | integral to membrane |	ENSG00000173218 ENSP00000310800
RRHQAIFTIS	0.67	Probable G-protein coupled receptor 148 (G-protein coupled receptor PGR6) (Brain and testis restricted GPCR).	signal transduction | G-protein coupled receptor protein signaling pathway |	receptor activity | G-protein coupled receptor activity |	plasma membrane | integral to membrane |	ENSG00000173302 ENSP00000308908
FHVAGEENIT	0.67	Rho GTPase-activating protein 7 (Rho-type GTPase-activating protein 7) (Deleted in liver cancer 1 protein) (Dlc-1) (HP protein) (StAR-related lipid transfer protein 12) (StARD12) (START domain-containing protein 12).	neural tube closure | heart morphogenesis | hindbrain morphogenesis | actin cytoskeleton organization | forebrain development | focal adhesion formation | DNA topological change |	DNA binding | DNA topoisomerase (ATP-hydrolyzing) activity | ATP binding |	chromosome |	ENSG00000164741 ENSP00000321034
FPANYVELIE	0.67	Drebrin-like protein (SH3 domain-containing protein 7) (Drebrin-F) (Cervical SH3P7) (HPK1-interacting protein of 55 kDa) (HIP-55) (Cervical mucin-associated protein).		actin binding |	intracellular |	ENSG00000136279 ENSP00000258780
YSEDLNEIEY	0.67	MAM domain-containing protein 2 precursor.			membrane | extracellular region |	ENSG00000165072 ENSP00000366387
VIELSSEAEK	0.66	Zinc finger protein 438.	transcription | regulation of transcription, DNA-dependent |	nucleic acid binding | zinc ion binding | DNA binding | metal ion binding |	intracellular | nucleus |	ENSG00000183621 ENSP00000354663
GLFTVSEAEC	0.66	Netrin receptor UNC5A precursor (Protein unc-5 homolog A) (Unc-5 homolog 1).	signal transduction | apoptosis | multicellular organismal development |	protein binding | receptor activity |	plasma membrane | integral to membrane |	ENSG00000113763 ENSP00000332737
ESSSGSEAES	0.66	Uncharacterized protein C17orf85 (Protein ELG).				ENSG00000074356 ENSP00000373657
DYIGSVEKWR	0.66	Heparan-sulfate 6-O-sulfotransferase 2 (EC 2.8.2.-) (HS6ST-2).				ENSG00000171004 ENSP00000359873
MKTDSAESED	0.66	Probable palmitoyltransferase ZDHHC11 (EC 2.3.1.-) (Zinc finger DHHC domain-containing protein 11) (DHHC-11) (Zinc finger protein 399).		zinc ion binding | acyltransferase activity | transferase activity | metal ion binding |	membrane | integral to membrane |	ENSG00000188818 ENSP00000283441
RSLRRHEQIH	0.66	Zinc finger protein 426.	transcription | regulation of transcription, DNA-dependent |	DNA binding | zinc ion binding | metal ion binding | nucleic acid binding |	intracellular | nucleus |	ENSG00000130818 ENSP00000253115
PKMKLNETSF	0.66	SH3KBP1-binding protein 1.	potassium ion transport |	voltage-gated potassium channel activity | protein binding |	membrane | voltage-gated potassium channel complex |	ENSG00000160410 ENSP00000291842
RGPPPQETSQ	0.65	Myosin-11 (Myosin heavy chain 11) (Myosin heavy chain, smooth muscle isoform) (SMMHC).	regulation of transcription, DNA-dependent | vesicle-mediated transport |	nucleotide binding | motor activity | actin binding | ATP binding | transcription factor activity | sequence-specific DNA binding | protein dimerization activity | protein binding |	membrane | nucleus | myosin complex |	ENSG00000133392 ENSP00000379613
EFDAFVETLQ	0.65	Uncharacterized protein KIAA0652.				ENSG00000175224 ENSP00000310321
QDEKVKESYV	0.65	ATP-binding cassette sub-family A member 1 (ATP-binding cassette transporter 1) (ATP-binding cassette 1) (ABC-1) (Cholesterol efflux regulatory protein).	peptide secretion | protein amino acid lipidation | lipid metabolic process | transport | phagocytosis, engulfment | lysosome organization | G-protein coupled receptor protein signaling pathway | steroid metabolic process | cholesterol metabolic process | endosome transport | positive regulation of cAMP biosynthetic process | intracellular cholesterol transport | Cdc42 protein signal transduction…	nucleotide binding | protein binding | ATP binding | phospholipid binding | phospholipid transporter activity | anion transmembrane transporter activity | cholesterol binding | ATPase activity | cholesterol transporter activity | syntaxin-13 binding | small GTPase binding | apolipoprotein A-I receptor activity | nucleoside-triphosphatase activity |	plasma membrane | integral to plasma membrane | membrane fraction | Golgi apparatus | membrane raft | phagocytic vesicle |	ENSG00000165029 ENSP00000363868
EKLSSIESDV	0.65	Glutamate	behavioral fear response | in utero embryonic development | startle response | suckling behavior | cation transport | calcium ion transport | glutamate signaling pathway | sensory organ development | learning | memory | embryonic development | response to ethanol | regulation of synaptic plasticity | behavioral response to pain | detection of mechanical stimulus involved in sensory perception of …	magnesium ion binding | receptor activity | N-methyl-D-aspartate selective glutamate receptor activity | extracellular-glutamate-gated ion channel activity | calcium channel activity | calcium ion binding | protein binding | glycine binding | glutamate receptor binding | ionotropic glutamate receptor activity | ion channel activity | transporter activity |	plasma membrane | membrane | integral to plasma membrane | synaptic vesicle | postsynaptic density | N-methyl-D-aspartate selective glutamate receptor complex | synaptosome | cell junction | outer membrane-bounded periplasmic space | presynaptic membrane | synapse | postsynaptic membrane |	ENSG00000150086 ENSP00000279593
KKMPSIESDV	0.65	Glutamate	startle response | response to amphetamine | ion transport | calcium ion transport | glutamate signaling pathway | memory | protein localization | visual learning | response to wounding | neurogenesis | sleep | directional locomotion | negative regulation of protein catabolic process | dopamine metabolic process | serotonin metabolic process | response to drug | response to ethanol | regulation o…	magnesium ion binding | receptor activity | N-methyl-D-aspartate selective glutamate receptor activity | extracellular-glutamate-gated ion channel activity | calcium channel activity | calcium ion binding | protein binding | glutamate receptor binding | ionotropic glutamate receptor activity | ion channel activity | transporter activity |	plasma membrane | membrane | integral to plasma membrane | cytoplasm | postsynaptic density | N-methyl-D-aspartate selective glutamate receptor complex | synaptosome | cell junction | outer membrane-bounded periplasmic space | presynaptic membrane | synapse | postsynaptic membrane |	ENSG00000183454 ENSP00000379820
TEVLPSEAEM	0.65	Seven in absentia-like protein FLJ39203.	ubiquitin-dependent protein catabolic process | multicellular organismal development |	zinc ion binding | metal ion binding |	nucleus |	ENSG00000215475 ENSP00000383256
LHASEPESSS	0.65	Homeobox protein Nkx-6.1.	regulation of transcription, DNA-dependent | multicellular organismal development | organ morphogenesis | cell differentiation | endocrine pancreas development | negative regulation of glial cell differentiation | positive regulation of glial cell differentiation | homoiothermy | response to freezing | protein homooligomerization | translation | metabolic process |	transcription factor activity | sequence-specific DNA binding | ice binding | structural constituent of ribosome | DNA binding | ligand-dependent nuclear receptor activity | ATP binding | kinase activity | phosphotransferase activity, alcohol group as acceptor |	intracellular | membrane | ribosome | nucleus | cytoplasm |	ENSG00000163623 ENSP00000295886
YVSKGLENID	0.65	NADH dehydrogenase	transport | electron transport chain |		membrane | mitochondrion | integral to membrane |	ENSG00000125356 ENSP00000360492
KGKDSKESKK	0.65	Sodium channel protein type 9 subunit alpha (Sodium channel protein type IX subunit alpha) (Voltage-gated sodium channel subunit alpha Nav1.7) (Neuroendocrine sodium channel) (hNE-Na) (Peripheral sodium channel 1).	sodium ion transport | calcium ion transport | potassium ion transport | ion transport |	voltage-gated sodium channel activity | voltage-gated calcium channel activity | voltage-gated potassium channel activity | calcium ion binding | ion channel activity |	voltage-gated sodium channel complex | membrane | voltage-gated calcium channel complex | voltage-gated potassium channel complex |	ENSG00000169432 ENSP00000304748
LNISAEECIR	0.65	Family with sequence similarity 72, member C (Fragment).				ENSG00000203817 ENSP00000358174
LNISAEECIR	0.65	Family with sequence similarity 72, member A.				ENSG00000196550 ENSP00000340661
LNISAEECIR	0.65	Gastric cancer up-regulated-2.				ENSG00000215784 ENSP00000383682
LNISAEECIR	0.65	Family with sequence similarity 72, member B.				ENSG00000188610 ENSP00000347368
EVIETIETTV	0.65	UPF0524 protein.				ENSG00000187068 ENSP00000334974
GLVLYYESCK	0.65	Deoxyribonuclease-2-beta precursor (EC 3.1.22.1) (Deoxyribonuclease II beta) (DNase II beta) (DNase2-like acid DNase) (DNase II-like acid DNase) (Endonuclease DLAD).	DNA metabolic process |	deoxyribonuclease II activity |		ENSG00000137976 ENSP00000359696
KLLKKSETRY	0.65	Alpha-catulin (Catenin alpha-like protein 1) (Alpha-catenin-related protein) (ACRP).	cell adhesion |	structural molecule activity | cadherin binding |	actin cytoskeleton |	ENSG00000119326 ENSP00000363723
LCIKQTETLD	0.64	Olfactory receptor 11A1 (Olfactory receptor OR6-30) (Hs6M1-18).	signal transduction | G-protein coupled receptor protein signaling pathway | sensory perception of smell | response to stimulus |	receptor activity | olfactory receptor activity | melanocortin receptor activity |	plasma membrane | integral to membrane |	ENSG00000206472 ENSP00000373043
LCIKQTETLD	0.64	Olfactory receptor 11A1 (Olfactory receptor OR6-30) (Hs6M1-18).	signal transduction | G-protein coupled receptor protein signaling pathway | sensory perception of smell | response to stimulus |	receptor activity | olfactory receptor activity | melanocortin receptor activity |	plasma membrane | integral to membrane |	ENSG00000206517 ENSP00000383550
LCIKQTETLD	0.64	Olfactory receptor 11A1 (Olfactory receptor OR6-30) (Hs6M1-18).	signal transduction | G-protein coupled receptor protein signaling pathway | sensory perception of smell | response to stimulus |	receptor activity | olfactory receptor activity | melanocortin receptor activity |	plasma membrane | integral to membrane |	ENSG00000204694 ENSP00000366352
RSEFYQELIK	0.64	Regulator of G-protein signaling 5 (RGS5).		signal transducer activity |	cytoplasm |	ENSG00000143248 ENSP00000356879
PLPPEEESWV	0.64	GAS2-like protein 2 (Growth arrest-specific protein 2-like 2) (GAS2- related protein on chromosome 17).	cell cycle arrest |		cytoplasm | cytoskeleton |	ENSG00000132139 ENSP00000254466
RTWEGWEPWM	0.64	DNA-dependent protein kinase catalytic subunit (EC 2.7.11.1) (DNA-PK catalytic subunit) (DNA-PKcs) (DNPK1) (p460).	double-strand break repair via nonhomologous end joining |	binding | phosphotransferase activity, alcohol group as acceptor | DNA binding | DNA-dependent protein kinase activity | ATP binding |	nucleus |	ENSG00000121031 ENSP00000345182
STWTVPEQIH	0.64	Carbohydrate sulfotransferase 4 (EC 2.8.2.-) (N-acetylglucosamine 6-O- sulfotransferase 2) (GlcNAc6ST-2) (High endothelial cells N- acetylglucosamine 6-O-sulfotransferase) (HEC-GlcNAc6ST) (L-selectin ligand sulfotransferase) (LSST) (Galactose/N-acetylgluc	carbohydrate metabolic process | N-acetylglucosamine metabolic process | protein amino acid sulfation | sulfur metabolic process | cell motion | inflammatory response | immune response | cell adhesion | cell-cell signaling |	N-acetylglucosamine 6-O-sulfotransferase activity | transferase activity | sulfotransferase activity |	membrane | integral to membrane | Golgi apparatus | trans-Golgi network |	ENSG00000140835 ENSP00000341206
WWWPALETCR	0.64	F-box/WD repeat-containing protein 9 (F-box and WD-40 domain- containing protein 9).				ENSG00000132004 ENSP00000254324
HGAIWTEVWE	0.63	Protocadherin-1 precursor (Protocadherin-42) (PC42) (Cadherin-like protein 1).	cell adhesion | homophilic cell adhesion | cell-cell signaling | nervous system development | regulation of transcription, DNA-dependent |	calcium ion binding | protein binding | DNA binding | transcription elongation regulator activity |	plasma membrane | membrane | integral to membrane | integral to plasma membrane | cell-cell junction |	ENSG00000156453 ENSP00000378043
EASRELESYC	0.63	Gastric inhibitory polypeptide receptor precursor (GIP-R) (Glucose- dependent insulinotropic polypeptide receptor).	generation of precursor metabolites and energy | G-protein coupled receptor protein signaling pathway | activation of adenylate cyclase activity | response to nutrient |	gastric inhibitory peptide receptor activity | G-protein coupled receptor activity | glucagon receptor activity |	plasma membrane | membrane | integral to membrane |	ENSG00000010310 ENSP00000263281
KSWKQIELDS	0.63	Cytoplasmic dynein 2 light intermediate chain 1 (Dynein 2 light intermediate chain).	multicellular organismal development | cell projection organization | small GTPase mediated signal transduction |	motor activity | GTP binding |	cytoplasm | microtubule | cilium | dynein complex |	ENSG00000138036 ENSP00000260605
AEPTVQEMIY	0.63	Zinc finger protein ZIC 3 (Zinc finger protein of the cerebellum 3).	heart looping | determination of left/right symmetry | pattern specification process | anterior/posterior pattern formation | positive regulation of transcription from RNA polymerase II promoter |	nucleic acid binding | zinc ion binding |	intracellular | nucleus |	ENSG00000156925 ENSP00000359638
NSNPGKEAEE	0.63	ANKRD26-like family B member 1 (Prostate, ovary, testis-expressed protein on chromosome 15) (POTE-15).				ENSG00000183206 ENSP00000374541
VTITTKENNN	0.63	ARF GTPase-activating protein GIT2 (G protein-coupled receptor kinase- interactor 2) (GRK-interacting protein 2) (Cool-interacting tyrosine- phosphorylated protein 2) (CAT2) (CAT-2).	regulation of ARF GTPase activity |	ARF GTPase activator activity | zinc ion binding |		ENSG00000139436 ENSP00000340342
PYEIQQEFWS	0.63	Mitogen-activated protein kinase kinase kinase 9 (EC 2.7.11.25) (Mixed lineage kinase 1).	activation of JNK activity | protein amino acid autophosphorylation | protein amino acid phosphorylation |	nucleotide binding | protein serine/threonine kinase activity | JUN kinase kinase kinase activity | protein tyrosine kinase activity | transferase activity | protein homodimerization activity | protein kinase activity |		ENSG00000006432 ENSP00000370649
QLMQKPETPM	0.63	Protein FAM81A.				ENSG00000157470 ENSP00000288228
HGKYVKEQEQ	0.63	UPF0327 protein C1orf151.			membrane | integral to membrane |	ENSG00000173436 ENSP00000325562
PHPVRPEDIE	0.63	N-acetyltransferase 5 (EC 2.3.1.-).	metabolic process |	N-acetyltransferase activity | acyltransferase activity | transferase activity |	intracellular |	ENSG00000173418 ENSP00000335636
LEDSSQELWK	0.62	Zinc finger protein 238 (Transcriptional repressor RP58) (58 kDa repressor protein) (Zinc finger protein C2H2-171) (Translin-associated zinc finger protein 1) (TAZ-1) (Zinc finger and BTB domain-containing protein 18).	negative regulation of transcription from RNA polymerase II promoter | transcription | regulation of transcription, DNA-dependent | transport |	transcription factor activity | protein binding | zinc ion binding | metal ion binding | DNA binding | nucleic acid binding |	nuclear chromosome | intracellular | nucleus |	ENSG00000179456 ENSP00000351539
IRHQGIHTNK	0.62	Zinc finger protein 383.	transcription | regulation of transcription, DNA-dependent |	DNA binding | zinc ion binding | metal ion binding | nucleic acid binding |	intracellular | nucleus | cytoplasm |	ENSG00000188283 ENSP00000340132
LLQEEWETVM	0.62	Parathyroid hormone/parathyroid hormone-related peptide receptor precursor (PTH/PTHr receptor) (PTH/PTHrP type I receptor).	skeletal development | signal transduction | G-protein signaling, coupled to cyclic nucleotide second messenger |	receptor activity | parathyroid hormone receptor activity | G-protein coupled receptor activity |	plasma membrane | membrane | integral to plasma membrane | nucleus | cytoplasm |	ENSG00000160801 ENSP00000321999
EYVRHEETLT	0.62	60S ribosome subunit biogenesis protein NIP7 homolog (KD93).				ENSG00000132603 ENSP00000254941
AYVAKPESLS	0.62	Calcium/calmodulin-dependent protein kinase type 1D (EC 2.7.11.17) (CaM kinase ID) (CaM kinase I delta) (CaMKI-delta) (CaM-KI delta) (CaMKI delta) (Camk1D) (CamKI-like protein kinase) (CKLiK).	protein amino acid phosphorylation | glycogen biosynthetic process |	protein kinase activity | ATP binding | protein tyrosine kinase activity | protein serine/threonine kinase activity | phosphorylase kinase activity | calmodulin binding |	phosphorylase kinase complex |	ENSG00000183049 ENSP00000368122
VVSTIPESLQ	0.62	Cyclic AMP-dependent transcription factor ATF-6 alpha (Activating transcription factor 6 alpha) (ATF6-alpha)	transcription | regulation of transcription from RNA polymerase II promoter | protein folding | response to unfolded protein | positive regulation of gene-specific transcription involved in unfolded protein response | signal transduction | regulation of transcription, DNA-dependent |	transcription factor activity | RNA polymerase II transcription factor activity | transcription coactivator activity | sequence-specific DNA binding | protein dimerization activity |	membrane | integral to membrane | endoplasmic reticulum | nucleus | nuclear envelope | nucleoplasm | endoplasmic reticulum membrane |	ENSG00000118217 ENSP00000356919
SQVEGPESLR	0.62	Pyridoxal-dependent decarboxylase domain-containing protein 1 (EC 4.1.1.-).	carboxylic acid metabolic process |	protein binding | lyase activity | carboxy-lyase activity | pyridoxal phosphate binding | catalytic activity |		ENSG00000179889 ENSP00000322807
CEAISIEIAS	0.62	Heat shock 70 kDa protein 14 (Heat shock protein HSP60) (HSP70-like protein 1).		nucleotide binding | ATP binding |		ENSG00000187522 ENSP00000367623
KFGRTEELWT	0.62	Transmembrane protein 50B (HCV p7-trans-regulated protein 3).			plasma membrane | integral to membrane | endoplasmic reticulum |	ENSG00000142188 ENSP00000371390
SGGKRKETLV	0.62	Neuroepithelial cell-transforming gene 1 protein (p65 Net1 proto- oncogene) (Rho guanine nucleotide exchange factor 8).	regulation of Rho protein signal transduction | intracellular signaling cascade |	Rho guanyl-nucleotide exchange factor activity | guanyl-nucleotide exchange factor activity |	intracellular |	ENSG00000173848 ENSP00000369717
RFDVKIEVKS	0.62	Sodium/potassium-transporting ATPase subunit beta-1 (Sodium/potassium- dependent ATPase subunit beta-1).	ion transport | potassium ion transport | sodium ion transport |	sodium:potassium-exchanging ATPase activity | protein binding | potassium ion binding | sodium ion binding |	plasma membrane | membrane | integral to membrane | sodium:potassium-exchanging ATPase complex | basolateral plasma membrane |	ENSG00000143153 ENSP00000356790
QGFLLVETNG	0.62	Mannose-P-dolichol utilization defect 1 protein (Suppressor of Lec15 and Lec35 glycosylation mutation homolog) (SL15).				ENSG00000129255 ENSP00000352876
KDEQEHEFYK	0.62	26S protease regulatory subunit 6B (Proteasome 26S subunit ATPase 4) (MIP224) (MB67-interacting protein) (TAT-binding protein 7) (TBP-7).	blastocyst development | proteolysis | protein catabolic process | anaphase-promoting complex-dependent proteasomal ubiquitin-dependent protein catabolic process | negative regulation of ubiquitin-protein ligase activity during mitotic cell cycle | positive regulation of ubiquitin-protein ligase activity during mitotic cell cycle | DNA replication initiation | regulation of DNA replication |	nucleotide binding | protein binding | ATP binding | hydrolase activity | ATPase activity | nucleoside-triphosphatase activity | DNA binding | DNA replication origin binding |	proteasome complex | cytosol | nucleus | cytoplasm |	ENSG00000013275 ENSP00000157812
KMQASIEKAH	0.62	Nucleophosmin (NPM) (Nucleolar phosphoprotein B23) (Numatrin) (Nucleolar protein NO38).	centrosome cycle | cell aging | negative regulation of cell proliferation |	nucleic acid binding | NF-kappaB binding | unfolded protein binding |	nucleus | cytoplasm | centrosome |	ENSG00000181163 ENSP00000377408
VENIKQETDD	0.62	Lethal(3)malignant brain tumor-like 2 protein (L(3)mbt-like 2 protein) (H-l(3)mbt-like protein).	regulation of transcription, DNA-dependent | regulation of transcription |	zinc ion binding | metal ion binding |	cytoplasm |	ENSG00000100395 ENSP00000216237
TGKYPVELEW	0.61	Amidophosphoribosyltransferase precursor (EC 2.4.2.14) (Glutamine phosphoribosylpyrophosphate amidotransferase) (ATase) (GPAT).	purine nucleotide biosynthetic process | glutamine metabolic process | metabolic process | purine base biosynthetic process | nucleoside metabolic process |	magnesium ion binding | amidophosphoribosyltransferase activity | iron ion binding | transferase activity, transferring glycosyl groups | 4 iron, 4 sulfur cluster binding |		ENSG00000128059 ENSP00000264220
LACHENETVS	0.61	NAD-dependent deacetylase sirtuin-5 (EC 3.5.1.-) (SIR2-like protein 5).	chromatin silencing | regulation of transcription, DNA-dependent | protein amino acid ADP-ribosylation | protein amino acid deacetylation |	DNA binding | NAD+ ADP-ribosyltransferase activity | zinc ion binding | hydrolase activity | NAD-dependent histone deacetylase activity | metal ion binding | NAD binding |	chromatin silencing complex |	ENSG00000124523 ENSP00000368552
SQLNEKETPF	0.61	Putative uncharacterized protein.				ENSG00000214883 ENSP00000382128
TRRFQTETWA	0.61	NADPH-dependent diflavin oxidoreductase 1 (EC 1.6.-.-) (Novel reductase 1) (NADPH-dependent FMN and FAD containing oxidoreductase).		iron ion binding | electron carrier activity | FMN binding | oxidoreductase activity |		ENSG00000188566 ENSP00000360576
CLGAHSESVC	0.61	Ubiquitin carboxyl-terminal hydrolase 45 (EC 3.1.2.15) (Ubiquitin thioesterase 45) (Ubiquitin-specific-processing protease 45) (Deubiquitinating enzyme 45).		zinc ion binding |		ENSG00000123552 ENSP00000358235
EEEEGEETDD	0.61	Radial spokehead-like protein 1.	iron ion transport | cellular iron ion homeostasis |	ferric iron binding |	intracellular | extracellular region |	ENSG00000104941 ENSP00000221538
KKRKCPESDS	0.61	tRNA (adenine-N(1)-)-methyltransferase non-catalytic subunit TRM6 (tRNA(m1A58)-methyltransferase subunit TRM6) (tRNA(m1A58)MTase subunit TRM6).	regulation of translational initiation | tRNA processing | translational initiation |	translation initiation factor activity | protein binding |	nucleus |	ENSG00000089195 ENSP00000203001
ATLIVIEPST	0.61	eEF1A2 binding protein				ENSG00000163395 ENSP00000334714
DAAHHDESNC	0.61	Formin-like protein 3 (Formin homology 2 domain-containing protein 3) (WW domain-binding protein 3) (WBP-3).	cellular component organization | actin cytoskeleton organization |	actin binding |	plasma membrane | cytoplasm | Golgi apparatus | actin cytoskeleton |	ENSG00000161791 ENSP00000293590
VTVHRKETMR	0.61	Netrin receptor UNC5C precursor (Protein unc-5 homolog C) (Unc-5 homolog 3).				ENSG00000182168 ENSP00000384047
KRLAQYEPED	0.61	Leucine zipper transcription factor-like protein 1.	vesicle-mediated transport |	protein binding |	membrane |	ENSG00000163818 ENSP00000296135
TLSKEEETKK	0.61	similar to ribosomal protein L19	translation |	structural constituent of ribosome |	intracellular | ribosome |	ENSG00000218227 ENSP00000384740
TLSKEEETKK	0.61	60S ribosomal protein L19.	translational elongation | translation | nucleosome assembly |	RNA binding | structural constituent of ribosome | DNA binding |	cytosolic large ribosomal subunit | intracellular | nucleosome | cytosol | ribosome | nucleus |	ENSG00000108298 ENSP00000225430
QAIKTEETKS	0.61	HBxAg transactivated protein 2				ENSG00000117523 ENSP00000313642
QLRKQWETFE	0.61	DENN domain-containing protein 1A (Protein FAM31A).			plasma membrane | cell junction | cytoplasmic vesicle | synapse |	ENSG00000119522 ENSP00000362727
LQIHVMECIE	0.61	NF-kappa-B essential modulator (NEMO) (NF-kappa-B essential modifier) (Inhibitor of nuclear factor kappa-B kinase subunit gamma) (IkB kinase subunit gamma) (I-kappa-B kinase gamma) (IKK-gamma) (IKKG) (IkB kinase-associated protein 1) (IKKAP1) (FIP-3).	B cell homeostasis | activation of NF-kappaB-inducing kinase activity | transcription | regulation of transcription, DNA-dependent | induction of apoptosis | immune response | interspecies interaction between organisms |	kinase activity | signal transducer activity | protein binding | zinc ion binding | metal ion binding | nutrient reservoir activity |	intracellular | cytosol | nucleus | cytoplasm | IkappaB kinase complex |	ENSG00000073009 ENSP00000358622
EDDALSEWNE	0.6	Sperm acrosome membrane-associated protein 1 precursor (Sperm acrosomal membrane-associated protein 32).			membrane | integral to membrane |	ENSG00000118434 ENSP00000237201
EVEEFPETSV	0.6	Transient receptor potential cation channel subfamily V member 3 (TrpV3) (Vanilloid receptor-like 3) (VRL-3).	ion transport | calcium ion transport | response to temperature stimulus |	calcium channel activity | calcium ion binding | ion channel activity |	membrane | integral to membrane |	ENSG00000167723 ENSP00000301365
EVVHTPETSV	0.6	Monocarboxylate transporter 4 (MCT 4) (MCT 3) (Solute carrier family 16 member 3).	transport | organic anion transport | monocarboxylic acid transport | dicarboxylic acid transport |	transporter activity | symporter activity | secondary active monocarboxylate transmembrane transporter activity | sodium:dicarboxylate symporter activity |	plasma membrane | membrane | integral to membrane | integral to plasma membrane | membrane fraction |	ENSG00000141526 ENSP00000376152
LDENDKESEL	0.6	Slp homolog lacking C2 domains b (SlaC2-b) (Exophilin-5).	intracellular protein transport |	protein binding | Rab GTPase binding | zinc ion binding |		ENSG00000110723 ENSP00000265843
SPTEMDENES	0.6	TRAF2-binding protein (TRAF-interacting protein with a forkhead- associated domain) (Putative MAPK-activating protein PM14) (Putative NF-kappa-B-activating protein 20).	I-kappaB kinase/NF-kappaB cascade |	protein binding |		ENSG00000145365 ENSP00000354911
LEDVEWEDWE	0.6	BSD domain-containing protein 1.				ENSG00000160058 ENSP00000344816
SHDLVSEMEV	0.6	C5a anaphylatoxin chemotactic receptor C5L2 (G-protein coupled receptor 77).	chemotaxis | signal transduction | G-protein coupled receptor protein signaling pathway |	receptor activity | G-protein coupled receptor activity | C5a anaphylatoxin receptor activity | angiotensin type II receptor activity | galanin receptor activity | anaphylatoxin receptor activity | purinergic nucleotide receptor activity, G-protein coupled |	plasma membrane | integral to membrane |	ENSG00000134830 ENSP00000257267
VHIFVSEYWF	0.6	Fibulin-1 precursor.	interspecies interaction between organisms |	extracellular matrix structural constituent | calcium ion binding | protein binding |	extracellular region | proteinaceous extracellular matrix | extracellular space | soluble fraction | cytoplasm |	ENSG00000077942 ENSP00000331544
GTKTVQEKEN	0.6	60S ribosomal protein L8.	translational elongation | translation |	structural constituent of ribosome | rRNA binding |	cytosolic large ribosomal subunit | intracellular | cytosol | ribosome | cytoplasm |	ENSG00000161016 ENSP00000378378
ADSSNSITIM	0.59	Probable phospholipid-transporting ATPase IM (EC 3.6.3.1) (ATPase class I type 8B member 4).	transport |	ATP binding | ATPase activity, coupled to transmembrane movement of ions, phosphorylative mechanism |	membrane |	ENSG00000104043 ENSP00000370296
VITHGEEKEE	0.59	Myosin light chain 5 (Myosin regulatory light chain 5) (Superfast myosin regulatory light chain 2) (MyLC-2) (MYLC2).	regulation of muscle contraction |	motor activity | calcium ion binding | structural constituent of muscle |	muscle myosin complex | myosin complex |	ENSG00000215375 ENSP00000383023
YEPTKEECER	0.59	Putative nucleosome assembly protein 1-like 6.	nucleosome assembly |		nucleus |	ENSG00000204118 ENSP00000362617
SPDRDRESIV	0.59	Sodium channel protein type 5 subunit alpha (Sodium channel protein type V subunit alpha) (Voltage-gated sodium channel subunit alpha Nav1.5) (Sodium channel protein cardiac muscle subunit alpha) (HH1).	ion transport | sodium ion transport | muscle contraction | regulation of heart contraction | calcium ion transport | potassium ion transport |	voltage-gated ion channel activity | voltage-gated sodium channel activity | sodium ion binding | voltage-gated calcium channel activity | voltage-gated potassium channel activity | ion channel activity |	voltage-gated sodium channel complex | membrane | integral to membrane | voltage-gated calcium channel complex | voltage-gated potassium channel complex |	ENSG00000183873 ENSP00000328968
CHVTSGESEN	0.59	Proteasome subunit alpha type-7 (EC 3.4.25.1) (Proteasome subunit RC6- 1) (Proteasome subunit XAPC7).	ubiquitin-dependent protein catabolic process |	threonine-type endopeptidase activity | peptidase activity | endopeptidase activity |	cytosol | proteasome core complex |	ENSG00000101182 ENSP00000359895
DIRKPGESEE	0.59	T-complex protein 1 subunit epsilon (TCP-1-epsilon) (CCT-epsilon).	protein folding | cellular protein metabolic process |	nucleotide binding | ATP binding | unfolded protein binding | protein binding |	nucleus | cytoplasm | nucleolus | chaperonin-containing T-complex |	ENSG00000150753 ENSP00000280326
LLEQQGESES	0.59	Protein max (Myc-associated factor X).	regulation of transcription | regulation of transcription, DNA-dependent |	transcription regulator activity | transcription factor activity |	nucleus |	ENSG00000125952 ENSP00000378104
EGMIPLEVWT	0.59	Phospholipase D2 (EC 3.1.4.4) (PLD 2) (Choline phosphatase 2) (Phosphatidylcholine-hydrolyzing phospholipase D2) (PLD1C) (hPLD2).	G-protein coupled receptor internalization | receptor-mediated endocytosis | cytoskeleton organization | cell communication | small GTPase mediated signal transduction | metabolic process | lipid catabolic process |	phospholipase D activity | protein binding | hydrolase activity | phosphoinositide binding | catalytic activity |	plasma membrane | brush border membrane |	ENSG00000129219 ENSP00000263088
KYPTYPEAEK	0.59	Alpha-(1,6)-fucosyltransferase (EC 2.4.1.68) (Glycoprotein 6-alpha-L- fucosyltransferase) (GDP-fucose--glycoprotein fucosyltransferase) (GDP-L-Fuc:N-acetyl-beta-D-glucosaminide alpha1,6-fucosyltransferase) (alpha1-6FucT) (Fucosyltransferase 8).	transforming growth factor beta receptor signaling pathway | integrin-mediated signaling pathway | respiratory gaseous exchange | cell migration | receptor metabolic process | N-glycan processing | oligosaccharide biosynthetic process | protein amino acid glycosylation in Golgi |	transferase activity, transferring glycosyl groups | alpha(1,6)-fucosyltransferase activity | glycoprotein 6-alpha-L-fucosyltransferase activity | SH3 domain binding |	membrane | integral to membrane | Golgi cisterna membrane |	ENSG00000033170 ENSP00000378086
QQLPYKECEV	0.59	Leucine-rich repeat transmembrane neuronal protein 2 precursor (Leucine-rich repeat neuronal 2 protein).		protein binding |	membrane | integral to membrane |	ENSG00000146006 ENSP00000274711
LVFFIIEHLF	0.59	Zinc finger FYVE domain-containing protein 16 (Endofin) (Endosome- associated FYVE domain protein).	protein targeting to lysosome | endosome transport | regulation of endocytosis | BMP signaling pathway |	protein binding | phosphatidylinositol binding | zinc ion binding | protein transporter activity | metal ion binding |	membrane | cytoplasm | early endosome membrane |	ENSG00000039319 ENSP00000337159
GSQSQVETEA	0.59	FK506-binding protein 4 (EC 5.2.1.8) (Peptidyl-prolyl cis-trans isomerase) (PPIase) (Rotamase) (p59 protein) (HSP-binding immunophilin) (HBI) (FKBP52 protein) (52 kDa FK506-binding protein) (FKBP59).	protein folding | steroid hormone receptor complex assembly | embryo implantation | protein complex localization | male sex differentiation |	peptidyl-prolyl cis-trans isomerase activity | ATP binding | GTP binding | FK506 binding | isomerase activity | protein binding, bridging | heat shock protein binding | glucocorticoid receptor binding | phosphoprotein binding |	nucleus | cytoplasm |	ENSG00000004478 ENSP00000001008
EGDVSSEREP	0.59	D-tyrosyl-tRNA(Tyr) deacylase 1 (EC 3.1.-.-) (Histidyl-tRNA synthetase-related).	D-amino acid catabolic process |	hydrolase activity, acting on ester bonds |	cytoplasm |	ENSG00000125821 ENSP00000366672
PLPCSCESAF	0.59	Probable G-protein coupled receptor 150.	signal transduction | G-protein coupled receptor protein signaling pathway | chloride transport |	receptor activity | G-protein coupled receptor activity | voltage-gated chloride channel activity |	plasma membrane | membrane | integral to membrane |	ENSG00000178015 ENSP00000369344
IHPTDSESFE	0.58	Angiopoietin-related protein 3 precursor (Angiopoietin-like 3) (Angiopoietin-5) (ANG-5).	glycerol metabolic process | fatty acid metabolic process | cell-matrix adhesion | signal transduction | cholesterol metabolic process | phospholipid catabolic process | negative regulation of phospholipase activity | sequestering of lipid | positive regulation of cell migration | cholesterol homeostasis | positive regulation of angiogenesis | artery morphogenesis | positive regulation of lipid c…	enzyme inhibitor activity | phospholipase inhibitor activity | integrin binding | growth factor activity | cell surface binding | receptor binding |	extracellular region | extracellular space |	ENSG00000132855 ENSP00000360170
VMEVMEELEC	0.58	DEP domain-containing protein 6.	intracellular signaling cascade |	protein binding |	intracellular |	ENSG00000155792 ENSP00000286234
SPDFPEELEK	0.58	VIP peptides precursor		hormone activity |	extracellular region |	ENSG00000146469 ENSP00000356212
WTILELETQH	0.58	Uncharacterized protein KIAA1107.				ENSG00000069712 ENSP00000359404
IPPLNLETKD	0.58	Class B basic helix-loop-helix protein 2 (bHLHB2) (Differentially expressed in chondrocytes protein 1) (DEC1) (Enhancer-of-split and hairy-related protein 2) (SHARP-2) (Stimulated by retinoic acid gene 13 protein).	negative regulation of transcription, DNA-dependent | regulation of transcription | regulation of transcription, DNA-dependent |	protein binding | transcription repressor activity | transcription regulator activity | DNA binding |		ENSG00000134107 ENSP00000256495
EEDEKLETKS	0.58	Transmembrane protein 65.			membrane | integral to membrane |	ENSG00000164983 ENSP00000297632
RRISSLESEV	0.58	Glutamate	ion transport | glutamate signaling pathway | transport |	magnesium ion binding | receptor activity | N-methyl-D-aspartate selective glutamate receptor activity | ion channel activity | extracellular-glutamate-gated ion channel activity | calcium ion binding | ionotropic glutamate receptor activity | transporter activity |	plasma membrane | membrane | integral to plasma membrane | cell junction | outer membrane-bounded periplasmic space | synapse | postsynaptic membrane |	ENSG00000161509 ENSP00000293190
AHFSSLESEV	0.58	Glutamate	startle response | ion transport | adult locomotory behavior | regulation of sensory perception of pain | transport |	magnesium ion binding | receptor activity | N-methyl-D-aspartate selective glutamate receptor activity | ion channel activity | extracellular-glutamate-gated ion channel activity | calcium ion binding | ionotropic glutamate receptor activity | transporter activity |	plasma membrane | membrane | integral to membrane | synaptosome | cell junction | outer membrane-bounded periplasmic space | synapse | postsynaptic membrane |	ENSG00000105464 ENSP00000263269
RKKTLPESSF	0.58	Ubiquitin carboxyl-terminal hydrolase 43 (EC 3.1.2.15) (Ubiquitin thioesterase 43) (Ubiquitin-specific-processing protease 43) (Deubiquitinating enzyme 43).	ubiquitin-dependent protein catabolic process |	ubiquitin thiolesterase activity | peptidase activity | cysteine-type peptidase activity |		ENSG00000154914 ENSP00000285199
IAISVIEFKP	0.58	Rhabdoid tumor deletion region protein 1.		binding |		ENSG00000100218 ENSP00000216036
ILSKTSESTH	0.58	Zinc finger protein 57 (Zinc finger protein 424).	transcription | regulation of transcription, DNA-dependent |	DNA binding | zinc ion binding | metal ion binding | nucleic acid binding |	intracellular | nucleus |	ENSG00000171970 ENSP00000303696
SFSPVSESTD	0.58	Variable charge X-linked protein 2 (Variably charged protein X-B) (VCX-B) (Variable charge protein on X with two repeats) (VCX-2r).				ENSG00000177504 ENSP00000321309
IITHGDEKEE	0.58	Myosin regulatory light chain 2, atrial isoform (Myosin light chain 2a) (MLC-2a) (MLC2a) (Myosin regulatory light chain 7).		protein binding |	A band | dendritic spine |	ENSG00000106631 ENSP00000223364
SGDGSCEGIS	0.58	Acyl-protein thioesterase 2 (EC 3.1.2.-) (Lysophospholipase II) (LPL- I).				ENSG00000011009 ENSP00000363627
SGDGSCEGIS	0.58					ENSG00000217281 ENSP00000385548
LKRGTSETRF	0.58	Transmembrane protein 200A.			membrane | integral to membrane |	ENSG00000164484 ENSP00000376224
YPANYVEAIQ	0.58	Protein kinase C and casein kinase substrate in neurons protein 2.	negative regulation of endocytosis | endocytosis | actin cytoskeleton organization |	cytoskeletal protein binding | kinase activity | transporter activity |	cytosol | cytoplasm | cytoplasmic vesicle |	ENSG00000100266 ENSP00000385372
NPDALPETLV	0.58	Rho GTPase-activating protein 6 (Rho-type GTPase-activating protein 6) (Rho-type GTPase-activating protein RhoGAPX-1).	signal transduction |		intracellular |	ENSG00000047648 ENSP00000370112
LLADSSEDEF	0.57	Uncharacterized protein C14orf37 precursor.			membrane | integral to membrane |	ENSG00000139971 ENSP00000267485
PPLDQEEMES	0.57	Mitogen-activated protein kinase 14 (EC 2.7.11.24) (Mitogen-activated protein kinase p38 alpha) (MAP kinase p38 alpha) (Cytokine suppressive anti-inflammatory drug-binding protein) (CSAID-binding protein) (CSBP) (MAX-interacting protein 2) (MAP kinase MXI	protein amino acid phosphorylation | cell motion | chemotaxis | response to stress | cell surface receptor linked signal transduction | protein kinase cascade | Ras protein signal transduction |	nucleotide binding | protein serine/threonine kinase activity | MAP kinase activity | MAP kinase kinase activity | protein binding | ATP binding | MP kinase activity | transferase activity | protein kinase activity | protein tyrosine kinase activity |	cytosol | nucleus | cytoplasm | nucleoplasm |	ENSG00000112062 ENSP00000229794
NPALTMENET	0.57	Palmitoyltransferase ZDHHC2 (EC 2.3.1.-) (Zinc finger DHHC domain- containing protein 2) (DHHC-2) (Zinc finger protein 372) (Reduced expression associated with metastasis protein) (Ream) (Reduced expression in cancer protein) (Rec).	protein palmitoylation | multicellular organismal development |	zinc ion binding | palmitoyltransferase activity | transferase activity | metal ion binding | gamma-glutamyltransferase activity | receptor activity |	membrane | integral to membrane |	ENSG00000104219 ENSP00000262096
KPPGSLEIEQ	0.57	Mitogen-activated protein kinase 11 (EC 2.7.11.24) (Mitogen-activated protein kinase p38 beta) (MAP kinase p38 beta) (p38b) (p38-2) (Stress- activated protein kinase 2).	protein amino acid phosphorylation | response to stress | protein kinase cascade | Ras protein signal transduction |	nucleotide binding | protein serine/threonine kinase activity | MAP kinase activity | protein binding | ATP binding | MP kinase activity | transferase activity | protein kinase activity | protein tyrosine kinase activity |	cytosol | nucleoplasm |	ENSG00000185386 ENSP00000379113
GYCPTRETSM	0.57	Potassium voltage-gated channel subfamily B member 2 (Voltage-gated potassium channel subunit Kv2.2).	ion transport | potassium ion transport | regulation of smooth muscle contraction |	voltage-gated ion channel activity | delayed rectifier potassium channel activity | protein binding | potassium ion binding | voltage-gated potassium channel activity | ion channel activity |	membrane | integral to membrane | voltage-gated potassium channel complex |	ENSG00000182674 ENSP00000329426
TVASEKESVM	0.57	Neutral amino acid transporter B(0) (ATB(0)) (Solute carrier family 1 member 5) (Sodium-dependent neutral amino acid transporter type 2) (RD114/simian type D retrovirus receptor) (Baboon M7 virus receptor).	dicarboxylic acid transport | transport | neutral amino acid transport |	neutral amino acid transmembrane transporter activity | sodium:dicarboxylate symporter activity | receptor activity | protein binding | symporter activity |	membrane | integral to plasma membrane | membrane fraction | melanosome |	ENSG00000105281 ENSP00000303623
GFGDPPETRT	0.57	Neurotensin receptor type 2 (NT-R-2) (Levocabastine-sensitive neurotensin receptor) (NTR2 receptor).	G-protein signaling, coupled to IP3 second messenger (phospholipase C activating) | regulation of membrane potential | G-protein coupled receptor protein signaling pathway |	receptor activity | neurotensin receptor activity, G-protein coupled | neuromedin U receptor activity |	membrane | integral to membrane |	ENSG00000169006 ENSP00000351538
DISTYIEQSR	0.57	ATP-dependent RNA helicase DDX39 (EC 3.6.1.-) (DEAD box protein 39) (Nuclear RNA helicase URH49).	nuclear mRNA splicing, via spliceosome | mRNA export from nucleus | RNA splicing |	nucleic acid binding | ATP binding | ATP-dependent helicase activity | nucleotide binding | helicase activity | protein binding | hydrolase activity |	nucleus |	ENSG00000123136 ENSP00000242776
QEYKQIEQSR	0.57	Tripartite motif-containing protein 41.		protein binding | zinc ion binding | metal ion binding |	intracellular |	ENSG00000146063 ENSP00000351656
DRSRGIELKP	0.57	Protein FAM26D.				ENSG00000164451 ENSP00000385836
DKGFRKENCK	0.57	Matrix-remodeling-associated protein 8 precursor (Limitrin).				ENSG00000162576 ENSP00000368141
EAIVPMEVWT	0.57	Phospholipase D1 (EC 3.1.4.4) (PLD 1) (Choline phosphatase 1) (Phosphatidylcholine-hydrolyzing phospholipase D1) (hPLD1).	cell communication | metabolic process |	protein binding | phosphoinositide binding | catalytic activity |		ENSG00000075651 ENSP00000348681
AYREWLEKES	0.57	Putative thiosulfate sulfurtransferase KAT (EC 2.8.1.1).				ENSG00000215845 ENSP00000357003
LLTQLLEKEK	0.57	Putative uncharacterized protein DKFZp686O21248.				ENSG00000197258 ENSP00000351944
QMAALSEISK	0.57	Ankyrin repeat and SOCS box protein 4 (ASB-4).				ENSG00000005981 ENSP00000257621
LPANYIEFVN	0.57	Nebulette (Actin-binding Z-disk protein).				ENSG00000078114 ENSP00000366392
VYEVPVETKF	0.57	Chloride anion exchanger (Protein DRA) (Down-regulated in adenoma) (Solute carrier family 26 member 3).	transport | anion transport | excretion | sulfate transport | heme transport | cytochrome complex assembly |	transcription factor activity | transcription cofactor activity | transporter activity | secondary active sulfate transmembrane transporter activity | antiporter activity | chloride ion binding | heme transporter activity |	membrane | integral to membrane | membrane fraction |	ENSG00000091138 ENSP00000345873
TACCHSETVV	0.57	Protransforming growth factor alpha precursor	angiogenesis | activation of MAPK activity | cell proliferation | positive regulation of epidermal growth factor receptor activity | positive regulation of mitosis | positive regulation of epithelial cell proliferation |	glycoprotein binding | MAP kinase kinase activity | signal transducer activity | epidermal growth factor receptor activating ligand activity | growth factor activity | calcium ion binding |	integral to membrane | extracellular region |	ENSG00000163235 ENSP00000295400
KPGKGSETVV	0.57	Frizzled-4 precursor (Fz-4) (hFz4) (FzE4) (CD344 antigen).	G-protein coupled receptor protein signaling pathway | multicellular organismal development | Wnt receptor signaling pathway | cell surface receptor linked signal transduction |	receptor activity | non-G-protein coupled 7TM receptor activity | G-protein coupled receptor activity | protein binding | Wnt receptor activity |	membrane | integral to membrane |	ENSG00000174804 ENSP00000311581
KNLCLLETAQ	0.57	Probable G-protein coupled receptor 1.	signal transduction | G-protein coupled receptor protein signaling pathway | chemotaxis |	receptor activity | G-protein coupled receptor activity | angiotensin type II receptor activity | galanin receptor activity | N-formyl peptide receptor activity | anaphylatoxin receptor activity | purinergic nucleotide receptor activity, G-protein coupled |	plasma membrane | integral to membrane | integral to plasma membrane | cytoplasm |	ENSG00000183671 ENSP00000351541
SAGADSETHC	0.56	Solute carrier organic anion transporter family member 1B1 (Solute carrier family 21 member 6) (Sodium-independent organic anion- transporting polypeptide 2) (OATP 2) (Liver-specific organic anion transporter 1) (LST-1) (OATP-C).	ion transport | organic anion transport | transport |	transporter activity | sodium-independent organic anion transmembrane transporter activity |	plasma membrane | membrane | integral to membrane | integral to plasma membrane | membrane fraction | basolateral plasma membrane |	ENSG00000134538 ENSP00000256958
EEEESMETQE	0.56	Interleukin enhancer-binding factor 2 (Nuclear factor of activated T- cells 45 kDa).	transcription | immune response | positive regulation of transcription, DNA-dependent |	DNA binding | RNA polymerase II transcription factor activity | double-stranded RNA binding | protein binding | ATP binding | transferase activity | RNA binding |	nucleus | nucleolus |	ENSG00000143621 ENSP00000355011
EKETQNENNS	0.56	AMY-1-associating protein expressed in testis 1 (AAT-1).	spermidine biosynthetic process |	adenosylmethionine decarboxylase activity |		ENSG00000183833 ENSP00000373163
EVHTKIISEE	0.56	Myosin-1 (Myosin heavy chain 1) (Myosin heavy chain 2x) (MyHC-2x) (Myosin heavy chain, skeletal muscle, adult 1) (Myosin heavy chain IIx/d) (MyHC-IIx/d).	striated muscle contraction |	nucleotide binding | motor activity | actin binding | calmodulin binding | ATP binding |	cytoplasm | nucleolus | striated muscle thick filament | focal adhesion | myosin complex |	ENSG00000109061 ENSP00000226207
KFIQSSENLK	0.56	PHD finger protein 6 (PHD-like zinc finger protein).		protein binding | zinc ion binding |	nucleus | nucleolus |	ENSG00000156531 ENSP00000359836
SIPGFSENLT	0.56	Activating transcription factor 7-interacting protein 2 (MBD1- containing chromatin-associated factor 2).	transcription | regulation of transcription, DNA-dependent |		nucleus |	ENSG00000166669 ENSP00000379808
DDIWEDEVED	0.56	E3 ubiquitin-protein ligase RNF14 (EC 6.3.2.-) (RING finger protein 14) (Androgen receptor-associated protein 54) (Triad2 protein) (HFB30).	transcription | regulation of transcription from RNA polymerase II promoter | ubiquitin-dependent protein catabolic process | signal transduction | protein ubiquitination | response to estradiol stimulus |	protein binding | zinc ion binding | metal ion binding | transcription coactivator activity | electron carrier activity | ligase activity | small conjugating protein ligase activity | acid-amino acid ligase activity |	nucleus | cytoplasm |	ENSG00000013561 ENSP00000378027
KGLSEKENSE	0.56	Synaptotagmin-3 (Synaptotagmin III) (SytIII).	transport |	transporter activity | calcium ion binding | protein binding |	membrane | integral to membrane | endosome | synaptic vesicle | cell junction | cytoplasmic vesicle | synapse |	ENSG00000213023 ENSP00000340914
LWCWWAETSS	0.56	Coiled-coil domain-containing protein 136 (Nasopharyngeal carcinoma- associated gene 6 protein).				ENSG00000128596 ENSP00000367956
EPFLQAETSN	0.56	Nuclear factor 1 B-type (Nuclear factor 1/B) (NF1-B) (NFI-B) (NF-I/B) (CCAAT-box-binding transcription factor) (CTF) (TGGCA-binding protein).	DNA replication | transcription | regulation of transcription, DNA-dependent |	transcription factor activity |	intracellular | nucleus | nucleolus |	ENSG00000147862 ENSP00000380709
LLASTPESEL	0.56	Orphan sodium- and chloride-dependent neurotransmitter transporter NTT4 (Solute carrier family 6 member 17).	neurotransmitter transport |	neurotransmitter:sodium symporter activity | symporter activity |	membrane | integral to plasma membrane |	ENSG00000197106 ENSP00000330199
SGYVYSELNF	0.56	Probable mast cell antigen 32 homolog precursor.			membrane | integral to membrane |	ENSG00000183308 ENSP00000331619
GRSGIYETRC	0.56	AP-2 complex subunit mu-1 (Adaptin-mu2) (AP-2 mu-2 chain) (Clathrin coat assembly protein AP50) (Clathrin coat-associated protein AP50) (Plasma membrane adaptor AP-2 50 kDa protein) (HA2 50 kDa subunit) (Clathrin assembly protein complex 2 medium chain).	intracellular protein transport | vesicle-mediated transport | regulation of defense response to virus by virus | transport |	protein binding | transporter activity | lipid binding |	plasma membrane | mitochondrion | cytosol | peroxisomal membrane | clathrin adaptor complex | clathrin coat of coated pit |	ENSG00000161203 ENSP00000292807
FFWERWETMT	0.56	Uncharacterized protein C17orf58.				ENSG00000186665 ENSP00000334741
RFEYNKESFS	0.56	NADPH oxidase 4 (EC 1.6.3.-) (Kidney superoxide-producing NADPH oxidase) (KOX-1) (Renal NAD(P)H-oxidase).		electron carrier activity | oxidoreductase activity | iron ion binding | FAD binding |	membrane | integral to membrane |	ENSG00000086991 ENSP00000344747
LRTHARETLY	0.56	Zinc finger and SCAN domain-containing protein 10 (Zinc finger protein 206).	transcription | regulation of transcription, DNA-dependent |	transcription factor activity | zinc ion binding | metal ion binding | DNA binding | nucleic acid binding |	intracellular | nucleus |	ENSG00000130182 ENSP00000252463
SSNATRETLY	0.56	Neurotensin receptor type 1 (NT-R-1) (High-affinity levocabastine- insensitive neurotensin receptor) (NTRH).	signal transduction | G-protein coupled receptor protein signaling pathway | synaptic transmission | adult locomotory behavior |	receptor activity | G-protein coupled receptor activity | neurotensin receptor activity, G-protein coupled | purinergic nucleotide receptor activity, G-protein coupled | growth hormone-releasing hormone receptor activity |	plasma membrane | integral to membrane | endoplasmic reticulum | integral to plasma membrane | Golgi apparatus |	ENSG00000101188 ENSP00000359532
NHGHSMETSP	0.56	Zinc finger protein RFP (Ret finger protein) (Tripartite motif- containing protein 27) (RING finger protein 76).	negative regulation of transcription from RNA polymerase II promoter | transcription | regulation of transcription, DNA-dependent | spermatogenesis | cell proliferation | negative regulation of gene expression, epigenetic |	protein binding | zinc ion binding | metal ion binding | DNA binding | transmembrane receptor protein tyrosine kinase activity |	intracellular | integral to plasma membrane | membrane fraction | nucleus | cytoplasm | nucleoplasm | nuclear membrane |	ENSG00000112448 ENSP00000266119
NHGHSMETSP	0.56	Zinc finger protein RFP (Ret finger protein) (Tripartite motif- containing protein 27) (RING finger protein 76).	negative regulation of transcription from RNA polymerase II promoter | transcription | regulation of transcription, DNA-dependent | spermatogenesis | cell proliferation | negative regulation of gene expression, epigenetic |	protein binding | zinc ion binding | metal ion binding | DNA binding | transmembrane receptor protein tyrosine kinase activity |	intracellular | integral to plasma membrane | membrane fraction | nucleus | cytoplasm | nucleoplasm | nuclear membrane |	ENSG00000215641 ENSP00000383555
NHGHSMETSP	0.56	Zinc finger protein RFP (Ret finger protein) (Tripartite motif- containing protein 27) (RING finger protein 76).	negative regulation of transcription from RNA polymerase II promoter | transcription | regulation of transcription, DNA-dependent | spermatogenesis | cell proliferation | negative regulation of gene expression, epigenetic |	protein binding | zinc ion binding | metal ion binding | DNA binding | transmembrane receptor protein tyrosine kinase activity |	intracellular | integral to plasma membrane | membrane fraction | nucleus | cytoplasm | nucleoplasm | nuclear membrane |	ENSG00000204713 ENSP00000366404
PIYEFKITWW	0.56	BTB/POZ domain-containing protein KCTD7.	potassium ion transport |	voltage-gated potassium channel activity | protein binding |	membrane | voltage-gated potassium channel complex |	ENSG00000218609 ENSP00000275532
IQISELETNV	0.55	Excitatory amino acid transporter 5 (Solute carrier family 1 member 7) (Retinal glutamate transporter).	transport | dicarboxylic acid transport |	L-glutamate transmembrane transporter activity | symporter activity | sodium:dicarboxylate symporter activity |	membrane |	ENSG00000162383 ENSP00000360549
GRLLGLETNV	0.55	SH3 domain-containing guanine exchange factor.	regulation of Rho protein signal transduction |	guanyl-nucleotide exchange factor activity | Rho guanyl-nucleotide exchange factor activity |	intracellular | cell projection |	ENSG00000114790 ENSP00000348828
RILGKVERID	0.55	Axin-2 (Axis inhibition protein 2) (Conductin) (Axin-like protein) (Axil).	somitogenesis | intramembranous ossification | signal transduction | multicellular organismal development | negative regulation of cell proliferation | regulation of Wnt receptor signaling pathway | negative regulation of osteoblast differentiation |	signal transducer activity | protein binding |	intracellular | nucleus | cytoplasm |	ENSG00000168646 ENSP00000302625
SNSCKCCTWN	0.55	Chitotriosidase-1 precursor (EC 3.2.1.14) (Chitinase-1).	carbohydrate metabolic process | chitin metabolic process | chitin catabolic process |	hydrolase activity, hydrolyzing O-glycosyl compounds | chitin binding | chitinase activity |	extracellular region |	ENSG00000133063 ENSP00000356197
KHRLNFEYEP	0.55	ADNP homeobox protein 2 (Zinc finger protein 508).	transcription | regulation of transcription, DNA-dependent |	transcription factor activity | zinc ion binding | sequence-specific DNA binding | metal ion binding |	intracellular | mitochondrion | nucleus | cytoplasm |	ENSG00000101544 ENSP00000262198
PPKLNIEMPD	0.55	Transmembrane protein 185A (Protein FAM11A).			membrane | integral to membrane |	ENSG00000155984 ENSP00000359449
VHKSPLELEM	0.55	Uncharacterized protein FLJ46481.				ENSG00000181215 ENSP00000317287
RGRGGNESAM	0.55	Excitatory amino acid transporter 4 (Solute carrier family 1 member 6) (Sodium-dependent glutamate/aspartate transporter).	transport | dicarboxylic acid transport | synaptic transmission | aspartate transport | L-glutamate transport |	L-aspartate transmembrane transporter activity | symporter activity | sodium:dicarboxylate symporter activity |	membrane | integral to plasma membrane | membrane fraction |	ENSG00000105143 ENSP00000221742
CEIWGEESSS	0.55	Uncharacterized protein C20orf106 precursor.			membrane | integral to membrane |	ENSG00000124103 ENSP00000360379
NLGNLEESSE	0.55	Rab proteins geranylgeranyltransferase component A 1 (Rab escort protein 1) (REP-1) (Choroideraemia protein) (TCD protein).	blood vessel development | intracellular protein transport | visual perception | protein amino acid geranylgeranylation | regulation of GTPase activity | response to stimulus |	Rab-protein geranylgeranyltransferase activity | GTPase activator activity |	endoplasmic reticulum | nucleus | Rab-protein geranylgeranyltransferase complex |	ENSG00000188419 ENSP00000350386
RGTQLEESSK	0.55	Ras-associated and pleckstrin homology domains-containing protein 1 (RAPH1) (Lamellipodin) (Proline-rich EVH1 ligand 2) (PREL-2) (Protein RMO1) (Amyotrophic lateral sclerosis 2 chromosomal region candidate gene 9 protein).	signal transduction |			ENSG00000173166 ENSP00000311293
CKIWGEESSS	0.55	Uncharacterized protein C20orf107 precursor.			membrane | integral to membrane |	ENSG00000213714 ENSP00000360376
LETTVSESGC	0.55	Zinc finger protein 76.		zinc ion binding |	intracellular |	ENSG00000065029 ENSP00000344097
MRHQRVHTIK	0.55	Zinc finger protein 397 (Zinc finger and SCAN domain-containing protein 15) (Zinc finger protein 47).	transcription | regulation of transcription, DNA-dependent |	transcription factor activity | zinc ion binding | metal ion binding | nucleic acid binding |	intracellular | nucleus | cytoplasm |	ENSG00000186812 ENSP00000331577
AEMSPSEVSD	0.55	Interleukin-1 family member 7 precursor (IL-1F7) (Interleukin-1 zeta) (IL-1 zeta) (FIL1 zeta) (Interleukin-1 homolog 4) (IL-1H4) (Interleukin-1-related protein) (IL-1RP1) (IL-1X protein).	immune response | inflammatory response |	interleukin-1 receptor binding | interleukin-1 receptor antagonist activity |	extracellular region |	ENSG00000125571 ENSP00000309208
YFSQESEVSE	0.55	Keratin, type II cytoskeletal 80 (Cytokeratin-80) (Keratin-80) (Type II keratin-20).			keratin filament |	ENSG00000167767 ENSP00000301446
HKYYYSEVSD	0.55	MIF4G domain containing	RNA metabolic process |	protein binding | binding |		ENSG00000125457 ENSP00000245551
YKFEVYEKND	0.55	Dihydrofolate reductase (EC 1.5.1.3).	one-carbon compound metabolic process | oxidation reduction |	oxidoreductase activity |		ENSG00000188985 ENSP00000343033
KKKKKRENED	0.55	Nucleolar protein 5 (Nucleolar protein NOP5) (NOP58).	rRNA processing | snRNP protein import into nucleus | cell growth |		nucleus | nucleolus |	ENSG00000055044 ENSP00000264279
NARGWRENEN	0.55	ETS homologous factor (hEHF) (ETS domain-containing transcription factor) (Epithelium-specific Ets transcription factor 3) (ESE-3).	transcription | multicellular organismal development | cell proliferation | epithelial cell differentiation | positive regulation of transcription, DNA-dependent | regulation of transcription, DNA-dependent |	transcription factor activity | protein binding | sequence-specific DNA binding |	nucleus |	ENSG00000135373 ENSP00000257831
ARERDKCTIQ	0.55	GTP-binding protein Rhes precursor (Ras homolog enriched in striatum) (Tumor endothelial marker 2).	small GTPase mediated signal transduction | locomotory behavior | intracellular protein transport | nucleocytoplasmic transport | signal transduction | protein transport |	nucleotide binding | GTP binding | protein binding |	plasma membrane | intracellular | cytoplasm |	ENSG00000100302 ENSP00000216127
VLATAIEICV	0.55	Serine/threonine-protein kinase SBK1 (EC 2.7.11.1) (SH3-binding kinase 1).	protein amino acid phosphorylation |	nucleotide binding | protein serine/threonine kinase activity | protein binding | ATP binding | transferase activity | protein kinase activity | protein tyrosine kinase activity |	cytoplasm |	ENSG00000188322 ENSP00000343248
FIAWRSRTIQ	0.55	CKLF-like MARVEL transmembrane domain-containing protein 8 (Chemokine- like factor superfamily member 8).	chemotaxis |	cytokine activity |	membrane | integral to membrane | extracellular space |	ENSG00000170293 ENSP00000307741
RIIFVPEMNK	0.55	UPF0581 transmembrane protein.			membrane | integral to membrane |	ENSG00000206069 ENSP00000372192
GQENENEDEE	0.55	Nuclear receptor interaction protein (NRIP) (IQ motif and WD repeat- containing protein 1) (Androgen receptor complex-associated protein) (ARCAP).		ligand-dependent nuclear receptor transcription coactivator activity |	nucleus |	ENSG00000143164 ENSP00000311949
RSPTASESRN	0.55	Folliculin (Birt-Hogg-Dube syndrome protein) (BHD skin lesion fibrofolliculoma protein).	negative regulation of cell cycle |	protein binding |	cytoplasm |	ENSG00000154803 ENSP00000285071
PMESGICTIV	0.55	Tetratricopeptide repeat protein 24 (TPR repeat protein 24).		binding |		ENSG00000187862 ENSP00000357220
DFEDDDEWED	0.55	Neural Wiskott-Aldrich syndrome protein (N-WASP).	transcription | regulation of transcription, DNA-dependent | protein complex assembly | cell motion | actin polymerization or depolymerization | response to bacterium | G-protein coupled receptor protein signaling pathway | cell adhesion |	actin binding | small GTPase regulator activity | protein binding | hormone activity | structural constituent of cell wall | structural molecule activity |	integral to membrane | extracellular region | nucleus | cytoplasm | nucleolus | actin cytoskeleton | lamellipodium |	ENSG00000106299 ENSP00000223023
LDLKSDEWEY	0.55	BAG family molecular chaperone regulator 5 (Bcl-2-associated athanogene 5) (BAG-5).	apoptosis | protein folding |	protein binding |		ENSG00000166170 ENSP00000338814
VSEKWFEISC	0.54	Adherens junction-associated protein 1 (Membrane protein shrew-1).	cell adhesion | metabolic process | translation |	protein binding | oxidoreductase activity | structural constituent of ribosome |	plasma membrane | intracellular | integral to membrane | ribosome | basolateral plasma membrane | apical plasma membrane | cell junction |	ENSG00000196581 ENSP00000367432
WTVVEVETFH	0.54	Putative uncharacterized protein FLJ22184.	regulation of transcription, DNA-dependent | G-protein coupled receptor protein signaling pathway |	DNA binding | ligand-dependent nuclear receptor activity | structural constituent of cell wall |	integral to membrane | nucleus |	ENSG00000183248 ENSP00000330326
VSAAIEETVD	0.54	Histone-lysine N-methyltransferase NSD3 (EC 2.1.1.43) (Nuclear SET domain-containing protein 3) (WHSC1-like protein 1) (Wolf-Hirschhorn syndrome candidate 1-like protein 1) (Whistle) (WHSC1-like 1 isoform 9 with methyltransferase activity to lysine).				ENSG00000147548 ENSP00000313410
GSRSTCMTWN	0.54	C-C motif chemokine 4-like precursor (Small-inducible cytokine A4- like) (Lymphocyte activation gene 1 protein) (LAG-1) (Macrophage inflammatory protein 1-beta) (Monocyte adherence-induced protein 5- alpha).				ENSG00000205020 ENSP00000367603
GSRSTCMTWN	0.54	C-C motif chemokine 4 precursor (Small-inducible cytokine A4) (Macrophage inflammatory protein 1-beta) (MIP-1-beta) (MIP-1-beta(1- 69)) (T-cell activation protein 2) (ACT-2) (PAT 744) (Protein H400) (SIS-gamma) (Lymphocyte activation gene 1 protein) (LAG-				ENSG00000129277 ENSP00000378004
GSRSTCMTWN	0.54	C-C motif chemokine 4-like precursor (Small-inducible cytokine A4- like) (Lymphocyte activation gene 1 protein) (LAG-1) (Macrophage inflammatory protein 1-beta) (Monocyte adherence-induced protein 5- alpha).				ENSG00000215627 ENSP00000367600
GSRSTCMTWN	0.54	C-C motif chemokine 4-like precursor (Small-inducible cytokine A4- like) (Lymphocyte activation gene 1 protein) (LAG-1) (Macrophage inflammatory protein 1-beta) (Monocyte adherence-induced protein 5- alpha).				ENSG00000197262 ENSP00000345572
VPHGKEEQIC	0.54	Proprotein convertase subtilisin/kexin type 7 precursor (EC 3.4.21.-) (Proprotein convertase PC7) (Subtilisin/kexin-like protease PC7) (Prohormone convertase PC7) (PC8) (hPC8) (Lymphoma proprotein convertase).	proteolysis |	serine-type endopeptidase activity | peptidase activity |	membrane | integral to membrane | Golgi apparatus | integral to Golgi membrane |	ENSG00000160613 ENSP00000325917
ANLQTKEFNF	0.54	Importin subunit alpha-3 (Karyopherin subunit alpha-3) (SRP1-gamma).	protein complex assembly | NLS-bearing substrate import into nucleus | intracellular protein transport | protein import into nucleus |	protein binding | nuclear localization sequence binding | protein transporter activity | binding |	nucleus | nuclear pore | cytoplasm |	ENSG00000102753 ENSP00000261667
VTVSGNETME	0.54	Transcription factor Sp3 (SPR-2).	natural killer cell differentiation | transcription | regulation of transcription, DNA-dependent | B cell differentiation | T cell differentiation | erythrocyte differentiation | monocyte differentiation | granulocyte differentiation | homoiothermy | response to freezing |	DNA binding | chromatin binding | double-stranded DNA binding | protein binding | zinc ion binding | metal ion binding | ice binding |	intracellular | nucleus |	ENSG00000172845 ENSP00000310301
DSRRKSEFLE	0.54	Protocadherin beta-15 precursor (PCDH-beta-15).	cell adhesion | homophilic cell adhesion | nervous system development |	calcium ion binding | protein binding |	plasma membrane | membrane | integral to plasma membrane |	ENSG00000113248 ENSP00000231173
VKRNSKETVV	0.54	E3 ubiquitin-protein ligase MARCH3 (EC 6.3.2.-) (Membrane-associated RING finger protein 3) (Membrane-associated RING-CH protein III) (MARCH-III) (RING finger protein 173).	ubiquitin-dependent protein catabolic process | endocytosis |	zinc ion binding | ligase activity | metal ion binding | protein binding |	membrane | integral to membrane | endosome | cytoplasmic vesicle membrane | cytoplasmic vesicle | early endosome membrane |	ENSG00000173926 ENSP00000309141
SPRNKKEKSS	0.54	Translocation-associated membrane protein 1.	cotranslational protein targeting to membrane | protein transport | intracellular protein transmembrane transport |	receptor activity | protein binding |	membrane | integral to membrane | endoplasmic reticulum | endoplasmic reticulum membrane |	ENSG00000067167 ENSP00000262213
CPPKRKEKSS	0.54	Translocation-associated membrane protein 1-like 1.	protein transport | intracellular protein transmembrane transport | dicarboxylic acid transport |	sodium:dicarboxylate symporter activity |	membrane | integral to membrane | endoplasmic reticulum | endoplasmic reticulum membrane |	ENSG00000174599 ENSP00000309402
LHMKEKEKSD	0.54	Dolichyl-diphosphooligosaccharide--protein glycosyltransferase 48 kDa subunit precursor (EC 2.4.1.119) (Oligosaccharyl transferase 48 kDa subunit) (DDOST 48 kDa subunit).	protein amino acid terminal N-glycosylation | protein amino acid N-linked glycosylation via asparagine | response to cytokine stimulus | T cell activation |	dolichyl-diphosphooligosaccharide-protein glycotransferase activity | protein binding | transferase activity |	membrane | integral to membrane | endoplasmic reticulum | endoplasmic reticulum membrane | microsome | oligosaccharyltransferase complex |	ENSG00000117242 ENSP00000364188
ARGPPRESEV	0.54	Glycine/arginine-rich protein 1.				ENSG00000197245 ENSP00000363386
YILAGHENSY	0.54	Mitogen-activated protein kinase kinase kinase kinase 3 (EC 2.7.11.1) (MAPK/ERK kinase kinase kinase 3) (MEK kinase kinase 3) (MEKKK 3) (Germinal center kinase-related protein kinase) (GLK).	protein amino acid phosphorylation |	protein kinase activity | ATP binding | small GTPase regulator activity | protein tyrosine kinase activity | protein serine/threonine kinase activity |		ENSG00000011566 ENSP00000345434
YILAGHENSY	0.54	Mitogen-activated protein kinase kinase kinase kinase 5 (EC 2.7.11.1) (MAPK/ERK kinase kinase kinase 5) (MEK kinase kinase 5) (MEKKK 5) (Kinase homologous to SPS1/STE20) (KHS).	protein amino acid phosphorylation | response to stress | protein kinase cascade | activation of JNK activity |	nucleotide binding | protein serine/threonine kinase activity | small GTPase regulator activity | protein binding | ATP binding | transferase activity | protein kinase activity | protein tyrosine kinase activity |	cytoplasm |	ENSG00000012983 ENSP00000013125
HVASMSEANN	0.53	zinc finger and BTB domain containing 7C	negative regulation of cell cycle |	nucleic acid binding | protein binding | zinc ion binding | metal ion binding |	intracellular | nucleus |	ENSG00000184828 ENSP00000328732
EKKWDKYTIR	0.53	Protein FAM50A (Protein XAP-5) (Protein HXC-26).				ENSG00000071859 ENSP00000158526
EKKWDKYTIR	0.53	Protein FAM50B (Protein XAP-5-like).			nucleus |	ENSG00000145945 ENSP00000369625
RGPPKFESVP	0.53	Membrane-associated phosphatidylinositol transfer protein 3 (Phosphatidylinositol transfer protein, membrane-associated 3) (Pyk2 N-terminal domain-interacting receptor 1) (NIR-1).	transport | visual perception | phosphoinositide metabolic process | response to stimulus |	calcium ion binding | lipid binding | phosphatidylinositol transporter activity | receptor tyrosine kinase binding | metal ion binding |	intracellular | membrane | integral to membrane | endomembrane system |	ENSG00000091622 ENSP00000262483
HTHSYIETHV	0.53	Connector enhancer of kinase suppressor of ras 2 (Connector enhancer of KSR2) (CNK2).	regulation of signal transduction |	protein binding |	plasma membrane | membrane | cytoplasm | centrosome |	ENSG00000149970 ENSP00000368824
TGLWKSETTV	0.53	Probable G-protein coupled receptor 124 precursor (Tumor endothelial marker 5).	signal transduction | neuropeptide signaling pathway |	receptor activity | G-protein coupled receptor activity | protein binding |	plasma membrane | membrane | integral to membrane |	ENSG00000020181 ENSP00000021763
PRSSNAETLY	0.53	Proteasome activator complex subunit 3 (Proteasome activator 28 subunit gamma) (PA28gamma) (PA28g) (Activator of multicatalytic protease subunit 3) (11S regulator complex subunit gamma) (REG-gamma) (Ki nuclear autoantigen).	anaphase-promoting complex-dependent proteasomal ubiquitin-dependent protein catabolic process | negative regulation of ubiquitin-protein ligase activity during mitotic cell cycle | positive regulation of ubiquitin-protein ligase activity during mitotic cell cycle |	proteasome activator activity | identical protein binding |	proteasome complex | cytosol | proteasome activator complex |	ENSG00000131467 ENSP00000293362
ERKLSSESQV	0.53	Low-density lipoprotein receptor-related protein 4 precursor (Multiple epidermal growth factor-like domains 7).		receptor activity | calcium ion binding |	membrane |	ENSG00000134569 ENSP00000367888
RPGFASESKV	0.53	Beta-1 adrenergic receptor (Beta-1 adrenoceptor) (Beta-1 adrenoreceptor).	positive regulation of heart rate by epinephrine-norepinephrine | positive regulation of the force of heart contraction by epinephrine-norepinephrine | diet induced thermogenesis | vasodilation by norepinephrine-epinephrine involved in regulation of systemic arterial blood pressure | signal transduction | G-protein coupled receptor protein signaling pathway | G-protein signaling, adenylate cyclas…	receptor activity | G-protein coupled receptor activity | beta1-adrenergic receptor activity | protein binding | adrenoceptor activity | dopamine receptor activity | histamine receptor activity |	plasma membrane | integral to membrane | integral to plasma membrane | membrane fraction |	ENSG00000043591 ENSP00000358301
LPPPESESKV	0.53	G protein-activated inward rectifier potassium channel 3 (GIRK3) (Potassium channel, inwardly rectifying subfamily J member 9) (Inwardly rectifier K(+) channel Kir3.3).	ion transport | potassium ion transport |	voltage-gated ion channel activity | protein binding | G-protein activated inward rectifier potassium channel activity | potassium ion binding |	membrane | integral to membrane |	ENSG00000162728 ENSP00000357067
SDDNMDEAIY	0.53	DNA-directed RNA polymerase III subunit RPC7-like (RNA polymerase III subunit C7-like) (DNA-directed RNA polymerase III subunit G-like).	nitrogen compound metabolic process |	nitrile hydratase activity | transition metal ion binding |		ENSG00000121851 ENSP00000358319
GGDPNEETPM	0.53	P2Y purinoceptor 12 (P2Y12) (P2Y12 platelet ADP receptor) (P2Y(ADP)) (ADP-glucose receptor) (ADPG-R) (P2Y(AC)) (P2Y(cyc)) (P2T(AC)) (SP1999).	signal transduction | G-protein coupled receptor protein signaling pathway | G-protein signaling, coupled to cAMP nucleotide second messenger | platelet activation | chemotaxis |	adenosine receptor activity, G-protein coupled | platelet ADP receptor activity | receptor activity | angiotensin type II receptor activity | platelet activating factor receptor activity | purinergic nucleotide receptor activity, G-protein coupled |	plasma membrane | membrane | integral to membrane |	ENSG00000169313 ENSP00000307259
WIKKLLESSQ	0.53	Interleukin-26 precursor (AK155 protein).	immune response | cell-cell signaling |	cytokine activity |	extracellular region | extracellular space | soluble fraction |	ENSG00000111536 ENSP00000229134
LLSSIIYTYY	0.53	Interphotoreceptor matrix proteoglycan 1 precursor (Interphotoreceptor matrix proteoglycan of 150 kDa) (IPM-150) (Sialoprotein associated with cones and rods).				ENSG00000112706 ENSP00000358980
CHGDLTESQS	0.53	Pregnancy-specific beta-1-glycoprotein 9 precursor (PSBG-9) (Pregnancy-specific glycoprotein 9) (Pregnancy-specific beta-1 glycoprotein B) (PS-beta-B) (PS34) (Pregnancy-specific glycoprotein 7) (PSG7).	female pregnancy |		extracellular region |	ENSG00000183668 ENSP00000270077
LTQGLIERLK	0.53	Kelch repeat domain-containing protein KIAA0265.	carbohydrate metabolic process |	hydrolase activity, hydrolyzing O-glycosyl compounds |		ENSG00000128607 ENSP00000334140
DYCSEEEDIT	0.53	Uncharacterized protein C1orf21 (Cell proliferation-inducing gene 13 protein).				ENSG00000116667 ENSP00000235307
LNRISVESQM	0.53	Inward rectifier potassium channel 16 (Potassium channel, inwardly rectifying subfamily J member 16) (Inward rectifier K(+) channel Kir5.1).	ion transport | potassium ion transport |	inward rectifier potassium channel activity | voltage-gated ion channel activity | potassium ion binding |	membrane | integral to membrane |	ENSG00000153822 ENSP00000283936
HSEIPDETPK	0.53	CF052_HUMAN Isoform 2 of Q5T4I8 - Homo sapiens (Human)				ENSG00000137434 ENSP00000382411
KGWASDETEI	0.53	Nesprin-1 (Nuclear envelope spectrin repeat protein 1) (Synaptic nuclear envelope protein 1) (Syne-1) (Myocyte nuclear envelope protein 1) (Myne-1) (Enaptin).				ENSG00000131018 ENSP00000356221
TYLHTYESEI	0.52	Ectonucleotide pyrophosphatase/phosphodiesterase family member 2 precursor (EC 3.1.4.39) (E-NPP 2) (Extracellular lysophospholipase D) (LysoPLD) (Autotaxin).	phosphate metabolic process | cell motion | G-protein coupled receptor protein signaling pathway | metabolic process | lipid catabolic process |	nucleic acid binding | endonuclease activity | phosphodiesterase I activity | nucleotide diphosphatase activity | transcription factor binding | hydrolase activity | metal ion binding | alkylglycerophosphoethanolamine phosphodiesterase activity | catalytic activity |	plasma membrane | extracellular region | integral to plasma membrane |	ENSG00000136960 ENSP00000075322
DVPPEEECEF	0.52	Trefoil factor 1 precursor (pS2 protein) (HP1.A) (Breast cancer estrogen-inducible protein) (PNR-2).	carbohydrate metabolic process | response to estradiol stimulus |	growth factor activity |	extracellular region |	ENSG00000160182 ENSP00000291527
PFAGDIYSED	0.52	Cyclin-dependent kinase inhibitor 2B-related protein (p15INK4B-related protein).				ENSG00000141425 ENSP00000381984
TLDFPKEDYR	0.52	Serine/threonine-protein kinase TAO3 (EC 2.7.11.1) (Thousand and one amino acid protein 3) (Jun kinase-inhibitory kinase) (JNK/SAPK- inhibitory kinase) (Dendritic cell-derived protein kinase) (Cutaneous T-cell lymphoma tumor antigen HD-CL-09) (CTCL tumor	proteolysis | negative regulation of JNK cascade | positive regulation of JNK cascade | protein amino acid autophosphorylation | protein amino acid phosphorylation | regulation of transcription |	kinase activity | nucleotide binding | protein serine/threonine kinase activity | protein kinase inhibitor activity | ATP binding | metallopeptidase activity | zinc ion binding | transferase activity | protein kinase activity | protein tyrosine kinase activity |	plasma membrane | cytoplasm |	ENSG00000135090 ENSP00000376317
YKFEVCEKDD	0.52	Dihydrofolate reductase-like protein 1.	glycine biosynthetic process | nucleotide biosynthetic process |	dihydrofolate reductase activity |		ENSG00000178700 ENSP00000319170
VAVVLTEKYR	0.52	Hemoglobin subunit mu (Hemoglobin mu chain) (Mu-globin).	transport | oxygen transport |	oxygen transporter activity | iron ion binding | ATP binding | ATPase activity | oxygen binding | heme binding | metal ion binding |	extracellular region | hemoglobin complex |	ENSG00000206177 ENSP00000349270
VSSVLTEKYR	0.52	Uncharacterized protein ENSP00000346992 (Fragment).	transport | oxygen transport |	oxygen transporter activity | iron ion binding | oxygen binding | heme binding | metal ion binding |	extracellular region | hemoglobin complex |	ENSG00000206178 ENSP00000346992
VSSVLTEKYR	0.52	Hemoglobin subunit zeta (Hemoglobin zeta chain) (Zeta-globin) (HBAZ).	transport | oxygen transport |	oxygen transporter activity | iron ion binding | oxygen binding | heme binding | metal ion binding |	extracellular region | hemoglobin complex |	ENSG00000130656 ENSP00000252951
LEPIPCEFIA	0.52	Uncharacterized protein ENSP00000381898 (Fragment).				ENSG00000180662 ENSP00000381898
VRPGVKESLV	0.52	Sodium channel protein type 4 subunit alpha (Sodium channel protein type IV subunit alpha) (Voltage-gated sodium channel subunit alpha Nav1.4) (Sodium channel protein skeletal muscle subunit alpha) (SkM1).	ion transport | sodium ion transport | muscle contraction | calcium ion transport | potassium ion transport |	voltage-gated ion channel activity | voltage-gated sodium channel activity | sodium ion binding | voltage-gated calcium channel activity | voltage-gated potassium channel activity | calcium ion binding | ion channel activity |	voltage-gated sodium channel complex | membrane | voltage-gated calcium channel complex | voltage-gated potassium channel complex |	ENSG00000007314 ENSP00000006839
EQEKDSEMLQ	0.52	AT-rich interactive domain-containing protein 2 (ARID domain- containing protein 2) (BRG1-associated factor 200) (BAF200) (Zinc finger protein with activation potential) (Zipzap/p200).	transcription | regulation of transcription, DNA-dependent | chromatin modification |	DNA binding | protein binding | zinc ion binding | metal ion binding | binding |	intracellular | nucleus |	ENSG00000189079 ENSP00000335044
PYISNIFSES	0.52	Uncharacterized protein C22orf24.			membrane | integral to membrane |	ENSG00000128254 ENSP00000248984
EQGLASELDQ	0.52	P2X purinoceptor 4 (ATP receptor) (P2X4) (Purinergic receptor).	regulation of sodium ion transport | ion transport | signal transduction | regulation of blood pressure | positive regulation of calcium ion transport into cytosol | negative regulation of cardiac muscle hypertrophy | sensory perception of pain | response to ATP | response to fluid shear stress | endothelial cell activation | regulation of apoptosis | positive regulation of calcium-mediated signa…	purinergic nucleotide receptor activity | receptor activity | ATP-gated cation channel activity | receptor binding | ion channel activity | copper ion binding | ATP binding | zinc ion binding | cadherin binding | protein heterodimerization activity |	plasma membrane | membrane | integral to plasma membrane | cell junction | perinuclear region of cytoplasm |	ENSG00000135124 ENSP00000336607
FSDEDSELDN	0.52	Protein FAM9B.				ENSG00000177138 ENSP00000354770
SSSEESELDN	0.52	Protein FAM9A.	homoiothermy | response to freezing |	ice binding |	nucleus |	ENSG00000183304 ENSP00000370391
HGKEKPENSS	0.52	TP53-regulated inhibitor of apoptosis 1 (p53-inducible cell-survival factor) (p53CSV) (Protein 15E1.1) (WF-1).	apoptosis | anti-apoptosis | DNA damage response, signal transduction by p53 class mediator resulting in cell cycle arrest |	protein binding | caspase inhibitor activity |	mitochondrion | cytoplasm |	ENSG00000170855 ENSP00000304997
ISQESSEEEQ	0.52	High mobility group protein HMG-I/HMG-Y (HMG-I(Y)) (High mobility group AT-hook protein 1) (High mobility group protein A1) (High mobility group protein-R).	regulation of transcription, DNA-dependent | nucleosome disassembly | loss of chromatin silencing | protein complex assembly | provirus integration | initiation of viral infection | interspecies interaction between organisms | positive regulation of transcription |	transcription factor activity | AT DNA binding | ligand-dependent nuclear receptor transcription coactivator activity | peroxisome proliferator activated receptor binding | retinoid X receptor binding | DNA binding |	chromatin | cytosol | nucleus | transcription factor complex | chromosome |	ENSG00000137309 ENSP00000385693
FQHCFQETFT	0.52	Submaxillary gland androgen-regulated protein 3 homolog B precursor (Proline-rich protein 3) (Proline-rich peptide P-B)	G-protein coupled receptor protein signaling pathway |	nutrient reservoir activity |	integral to membrane |	ENSG00000171201 ENSP00000370418
DLSYVIEDKN	0.52	McKusick-Kaufman/Bardet-Biedl syndromes putative chaperonin (Bardet- Biedl syndrome 6 protein).	heart looping | protein folding | spermatid development | determination of left/right symmetry | heart development | sensory perception of smell | gonad development | flagellum biogenesis | striatum development | hippocampus development | cerebral cortex development | melanosome transport | sensory cilium biogenesis | social behavior | fat cell differentiation | photoreceptor cell maintenance | i…	nucleotide binding | ATP binding | unfolded protein binding | protein binding |	intracellular | motile secondary cilium |	ENSG00000125863 ENSP00000246062
SILDSAETKN	0.51	Kynureninase (EC 3.7.1.3) (L-kynurenine hydrolase).	tryptophan catabolic process | metabolic process | NAD biosynthetic process | quinolinate biosynthetic process | response to interferon-gamma | response to vitamin B6 | anthranilate metabolic process |	hydrolase activity | pyridoxal phosphate binding | kynureninase activity | protein homodimerization activity |	mitochondrion | cytosol | soluble fraction | cytoplasm |	ENSG00000115919 ENSP00000264170
RGDLCKEHLS	0.51	UPF0513 membrane protein.				ENSG00000205084 ENSP00000381184
LHRTLKEILR	0.51	Probable DNA dC->dU-editing enzyme APOBEC-3D (EC 3.5.4.-).				ENSG00000198904 ENSP00000370983
EEEEEEESDS	0.51	snRNA-activating protein complex subunit 5 (SNAPc subunit 5) (Small nuclear RNA-activating complex polypeptide 5) (snRNA-activating protein complex 19 kDa subunit) (SNAPc 19 kDa subunit).	transcription | regulation of transcription, DNA-dependent | transcription from RNA polymerase II promoter | transcription initiation from RNA polymerase III promoter |	transcription factor activity |	nucleus |	ENSG00000174446 ENSP00000378954
ECESLSELKT	0.51	Calcium/calmodulin-dependent protein kinase kinase 2 (EC 2.7.11.17) (Calcium/calmodulin-dependent protein kinase kinase beta) (CaM-kinase kinase beta) (CaM-KK beta) (CaMKK beta).	protein amino acid phosphorylation |	protein kinase activity | ATP binding | protein tyrosine kinase activity | protein serine/threonine kinase activity |		ENSG00000110931 ENSP00000376265
DSSEGSEVLM	0.51	Proto-oncogene tyrosine-protein kinase MER precursor (EC 2.7.10.1) (C- mer) (Receptor tyrosine kinase MerTK).	protein amino acid phosphorylation | cell surface receptor linked signal transduction | cell-cell signaling | visual perception | response to stimulus |	nucleotide binding | transmembrane receptor protein tyrosine kinase activity | receptor activity | ATP binding | transferase activity | protein kinase activity | protein tyrosine kinase activity | protein serine/threonine kinase activity |	membrane | integral to plasma membrane | soluble fraction |	ENSG00000153208 ENSP00000295408
ARPTSSEVDR	0.51	Zinc finger and BTB domain-containing protein 37.	potassium ion transport |	protein binding | voltage-gated potassium channel activity |	membrane | voltage-gated potassium channel complex |	ENSG00000185278 ENSP00000356677
ELTVFRETNV	0.51	Forkhead-associated (FHA) phosphopeptide binding domain 1 (Fragment).				ENSG00000142621 ENSP00000383868
LIRAKREPIN	0.51	T-cell receptor-associated transmembrane adapter 1 (T-cell receptor- interacting molecule) (TRIM) (pp29/30).	negative regulation of receptor recycling | immune response | cellular defense response | signal transduction | positive regulation of calcium-mediated signaling | positive regulation of T cell receptor signaling pathway | negative regulation of transport |	transmembrane receptor protein tyrosine kinase adaptor protein activity | phosphatidylinositol-4,5-bisphosphate 3-kinase activity |	plasma membrane | integral to plasma membrane | T cell receptor complex |	ENSG00000163519 ENSP00000295756
IYELEKEFLS	0.51	Mitogen-activated protein kinase kinase kinase (EC 2.7.11.25) (Mixed lineage kinase 4).				ENSG00000143674 ENSP00000355581
QRTHMKEKLY	0.51	Zinc finger and SCAN domain-containing protein 2 (Zinc finger protein 29 homolog) (Zfp-29).	transcription | regulation of transcription, DNA-dependent | multicellular organismal development | spermatogenesis | cell differentiation |	transcription factor activity | zinc ion binding | metal ion binding | nucleic acid binding | DNA binding |	intracellular | nucleus | cytoplasm |	ENSG00000176371 ENSP00000325123
PKRPFVESNV	0.51	Protein TANC2 (Tetratricopeptide repeat, ankyrin repeat and coiled- coil domain-containing protein 2).		binding |		ENSG00000170921 ENSP00000374171
PTGERLELEP	0.51	Hematopoietic progenitor cell antigen CD34 precursor.	cell adhesion |		membrane |	ENSG00000174059 ENSP00000356004
ALTQLKESMH	0.51	Disabled homolog 2-interacting protein (DAB2-interacting protein) (DAB2 interaction protein) (ASK-interacting protein 1).	regulation of small GTPase mediated signal transduction | signal transduction |	GTPase activator activity |	intracellular |	ENSG00000136848 ENSP00000259371
DCWVVWEVYF	0.51	Axonemal dynein heavy chain 12-like protein (Axonemal dynein heavy chain 7-like protein).				ENSG00000174844 ENSP00000312554
LCLLKIHTKN	0.51	Zinc finger protein 432.	regulation of transcription, DNA-dependent |	nucleic acid binding |	intracellular |	ENSG00000142556 ENSP00000348674
IPTPVIHTKH	0.51	Creatine kinase, ubiquitous mitochondrial precursor (EC 2.7.3.2) (U- MtCK) (Mia-CK) (Acidic-type mitochondrial creatine kinase).	creatine metabolic process |	nucleotide binding | creatine kinase activity | ATP binding | kinase activity | transferase activity, transferring phosphorus-containing groups |	membrane | mitochondrion | mitochondrial inner membrane |	ENSG00000166998 ENSP00000300283
IPTPVIHTKH	0.51	Creatine kinase, ubiquitous mitochondrial precursor (EC 2.7.3.2) (U- MtCK) (Mia-CK) (Acidic-type mitochondrial creatine kinase).	creatine metabolic process |	nucleotide binding | creatine kinase activity | ATP binding | kinase activity | transferase activity, transferring phosphorus-containing groups |	membrane | mitochondrion | mitochondrial inner membrane |	ENSG00000168775 ENSP00000338496
EREQESEEEM	0.51	Transmembrane protein 45A (DNA polymerase-transactivated protein 4) (Dermal papilla-derived protein 7).			membrane | integral to membrane |	ENSG00000181458 ENSP00000319009
SYPDFSEIAN	0.51	WNT1-inducible-signaling pathway protein 1 precursor (WISP-1) (Wnt-1- induced secreted protein).				ENSG00000104415 ENSP00000367093
LSEEKEESKS	0.51	Mitochondrial 28S ribosomal protein S10 (S10mt) (MRP-S10).	translation |	structural constituent of ribosome |	intracellular | mitochondrion | ribosome | mitochondrial ribosome |	ENSG00000048544 ENSP00000053468
TTLQGSFTED	0.51	Neuroblastoma breakpoint family member 7.			cytoplasm |	ENSG00000215864 ENSP00000383799
SLSRWLEAWQ	0.5	Peroxiredoxin-2 (EC 1.11.1.15) (Thioredoxin peroxidase 1) (Thioredoxin-dependent peroxide reductase 1) (Thiol-specific antioxidant protein) (TSA) (PRP) (Natural killer cell-enhancing factor B) (NKEF-B).	cell redox homeostasis |	antioxidant activity | oxidoreductase activity |		ENSG00000167815 ENSP00000334063
INLGVIGTER	0.5	Protein FAM106A.				ENSG00000205217 ENSP00000368530
LIFYILENIV	0.5	Zinc finger FYVE domain-containing protein 9 (Mothers against decapentaplegic homolog-interacting protein) (Madh-interacting protein) (Smad anchor for receptor activation) (Receptor activation anchor) (hSARA) (Novel serine protease) (NSP).		zinc ion binding |		ENSG00000157077 ENSP00000349737
PQTDKCMTEQ	0.5	Prostaglandin-H2 D-isomerase precursor (EC 5.3.99.2) (Lipocalin-type prostaglandin-D synthase) (Glutathione-independent PGD synthetase) (Prostaglandin-D2 synthase) (PGD2 synthase) (PGDS2) (PGDS) (Beta-trace protein) (Cerebrin-28).	lipid metabolic process | transport |	transporter activity | binding | structural molecule activity |	tight junction |	ENSG00000107317 ENSP00000224167
PPIREVEDEC	0.5	Calcium-activated potassium channel subunit alpha-1 (Calcium-activated potassium channel, subfamily M subunit alpha-1) (Maxi K channel) (MaxiK) (BK channel) (K(VCA)alpha) (BKCA alpha) (KCa1.1) (Slowpoke homolog) (Slo homolog) (Slo-alpha) (Slo1) (hSlo).	response to hypoxia | ion transport | potassium ion transport | synaptic transmission | sensory perception of sound | circadian rhythm | adult walking behavior | metabolic process | regulation of action potential in neuron | regulation of aldosterone metabolic process | auditory receptor cell differentiation | locomotor rhythm | negative regulation of cell volume | saliva secretion | cell maturat…	catalytic activity | ion channel activity | voltage-gated potassium channel activity | protein binding | large conductance calcium-activated potassium channel activity | mating-type factor pheromone receptor activity | nucleic acid binding | methyltransferase activity | calcium-activated potassium channel activity | binding |	plasma membrane | membrane | integral to membrane | endoplasmic reticulum | voltage-gated potassium channel complex | external side of plasma membrane | apical plasma membrane | terminal button | postsynaptic membrane |	ENSG00000156113 ENSP00000385717
RLPKIKETTV	0.5	FERM and PDZ domain-containing protein 4 (PDZ domain-containing protein 10).		protein binding |	cytoskeleton |	ENSG00000169933 ENSP00000370057
WLTNWIEFRS	0.5	Nicotinamide phosphoribosyltransferase (EC 2.4.2.12) (NAmPRTase) (Nampt) (Pre-B cell-enhancing factor) (Pre-B-cell colony-enhancing factor 1) (Visfatin).				ENSG00000105835 ENSP00000377240
NKTRKIEKRE	0.5	UDP-glucuronosyltransferase 2A3 precursor (EC 2.4.1.17).	metabolic process | metal ion transport |	glucuronosyltransferase activity | metal ion binding | transferase activity, transferring hexosyl groups |	membrane | integral to membrane |	ENSG00000135220 ENSP00000251566
QSGRLIEKRC	0.5	Coiled-coil domain-containing protein 7.				ENSG00000216937 ENSP00000355078
SQVFTAEKIP	0.5	Zinc finger protein C6orf113.		zinc ion binding | metal ion binding |	intracellular |	ENSG00000153975 ENSP00000357565
CCWCIKELLD	0.5	Lens epithelial cell protein LEP503.	multicellular organismal development |	DNA binding |		ENSG00000163352 ENSP00000357412
