# Supplementary material for: Putting into Practice Domain-Linear Motif Interaction Predictions for Exploration of Protein Networks
Source: PLoS One. 2011 Nov 1;6(11):e25376. doi: 10.1371/journal.pone.0025376 (PMC3206016; doi:10.1371/journal.pone.0025376)
Supplement: Dataset S3 — Alignment of human PDZ domains. The archive contains an alignment in fasta format of 95 PDZ domains. These include all PDZ domains that occur in the three test datasets as well as all MAGI1 and SCRIB PDZ domains. Additionally, a file is provided containing a translation between the PDZ domain names used in the test datasets and the PDZ domain names used in the alignment. (BZ2) [file pone.0025376.s003.bz2]

Archive with 2 entries (2 files):
- ./PDZ_domains_name_mapping.txt
- ./human_PDZ_domain_alignment.fasta
