# Supplementary material for: Putting into Practice Domain-Linear Motif Interaction Predictions for Exploration of Protein Networks
Source: PLoS One. 2011 Nov 1;6(11):e25376. doi: 10.1371/journal.pone.0025376 (PMC3206016; doi:10.1371/journal.pone.0025376)
Supplement: Dataset S3 — Alignment of human PDZ domains. The archive contains an alignment in fasta format of 95 PDZ domains. These include all PDZ domains that occur in the three test datasets as well as all MAGI1 and SCRIB PDZ domains. Additionally, a file is provided containing a translation between the PDZ domain names used in the test datasets and the PDZ domain names used in the alignment. (BZ2) [file pone.0025376.s003.bz2 › ./PDZ_domains_name_mapping.txt]

MAGI1-3/6	ENSP00000373210|643-723|MAGI1
PDZD3-3/4	ENSP00000347742|258-341|PDZD3
MPDZ-5/13	ENSP00000370410|700-787|MPDZ
GOPC-1/1	ENSP00000357484|288-371|GOPC
TX1B3-1/1	ENSP00000225525|8-124|TX1B3
PTN13-5/5	ENSP00000349909|1888-1971|PTN13
NHERF-1/2	ENSP00000262613|14-94|NHERF
DLG2-2/3	ENSP00000365272|285-372|DLG2
MAGI3-6/6	ENSP00000304604|1021-1103|MAGI3
LAP2-1/1	ENSP00000230768|1323-1410|LAP2
MAGI2-6/6	ENSP00000342644|1150-1232|MAGI2
INADL-2/10	ENSP00000360200|248-328|INADL
MPP5-1/1	ENSP00000261681|256-336|MPP5
INADL-6/10	ENSP00000360200|1068-1160|INADL
PDZD1-1/4	ENSP00000344147|9-90|PDZD1
INADL-3/10	ENSP00000360200|365-453|INADL
DLG4-2/3	ENSP00000293813|203-290|DLG4
MAGI3-2/6	ENSP00000304604|410-494|MAGI3
ZO1-2/3	ENSP00000281537|174-252|ZO1
GRIP2-3/7	ENSP00000273083|248-332|GRIP2
LIN7B-1/1	ENSP00000221459|93-175|LIN7B
LIN7A-1/1	ENSP00000261203|108-190|LIN7A
SNTB2-1/1	ENSP00000338191|115-198|SNTB2
EM55-1/1	ENSP00000358547|71-152|EM55
ARHGC-1/1	ENSP00000349056|53-132|ARHGC
INADL-5/10	ENSP00000360200|686-773|INADL
SNTA1-1/1	ENSP00000217381|87-170|SNTA1
INADL-10/10	ENSP00000360200|1676-1762|INADL
GRIP2-5/7	ENSP00000273083|558-642|GRIP2
MAGI1-1/6	ENSP00000373210|16-105|MAGI1
MAGI3-1/6	ENSP00000304604|15-106|MAGI3
DLG1-2/3	ENSP00000345731|319-406|DLG1
MAGI2-1/6	ENSP00000342644|17-101|MAGI2
MAGI1-6/6	ENSP00000373210|1152-1234|MAGI1
MAGI3-4/6	ENSP00000304604|726-810|MAGI3
MPDZ-12/13	ENSP00000370410|1862-1948|MPDZ
NHRF2-2/2	ENSP00000191922|151-231|NHRF2
PTN13-2/5	ENSP00000349909|1368-1458|PTN13
CSKP-1/1	ENSP00000367405|490-571|CSKP
INADL-4/10	ENSP00000360200|552-639|INADL
DLG1-3/3	ENSP00000345731|466-547|DLG1
MPDZ-13/13	ENSP00000370410|1987-2070|MPDZ
PTN13-3/5	ENSP00000349909|1506-1594|PTN13
SNTG2-1/1	ENSP00000311837|73-156|SNTG2
DLG3-2/3	ENSP00000194900|244-331|DLG3
ZO1-1/3	ENSP00000281537|11-98|ZO1
SHAN1-1/1	ENSP00000293441|663-761|SHAN1
MAGI1-4/6	ENSP00000373210|841-925|MAGI1
GRIP2-1/7	ENSP00000273083|48-131|GRIP2
AFAD-1/1	ENSP00000252692|1009-1093|AFAD
USH1C-1/3	ENSP00000005226|87-168|USH1C
MAGI2-5/6	ENSP00000342644|923-1013|MAGI2
SNTG1-1/1	ENSP00000342804|57-140|SNTG1
PTN13-1/5	ENSP00000349909|1093-1179|PTN13
DLG4-3/3	ENSP00000293813|356-437|DLG4
GIPC1-1/1	ENSP00000340698|133-215|GIPC1
LIN7C-1/1	ENSP00000278193|93-175|LIN7C
MPDZ-1/13	ENSP00000370410|137-224|MPDZ
MPDZ-6/13	ENSP00000370410|1008-1092|MPDZ
MPDZ-8/13	ENSP00000370410|1350-1433|MPDZ
INADL-1/10	ENSP00000360200|134-221|INADL
PICK1-1/1	ENSP00000349465|22-105|PICK1
SHAN2-1/1	ENSP00000294018|38-132|SHAN2
MPDZ-2/13	ENSP00000370410|257-337|MPDZ
MAGI3-5/6	ENSP00000304604|851-938|MAGI3
DLG2-1/3	ENSP00000365272|190-277|DLG2
DLG1-1/3	ENSP00000345731|224-311|DLG1
PTN13-4/5	ENSP00000349909|1793-1874|PTN13
MPDZ-10/13	ENSP00000370410|1629-1712|MPDZ
MAGI1-2/6	ENSP00000373210|472-556|MAGI1
NHERF-2/2	ENSP00000262613|154-234|NHERF
MAGI3-3/6	ENSP00000304604|577-656|MAGI3
INADL-9/10	ENSP00000360200|1533-1615|INADL
DLG3-1/3	ENSP00000194900|149-236|DLG3
GRIP2-6/7	ENSP00000273083|657-739|GRIP2
GRIP2-7/7	ENSP00000273083|942-1024|GRIP2
MPDZ-7/13	ENSP00000370410|1151-1243|MPDZ
GRIP2-2/7	ENSP00000273083|148-234|GRIP2
INADL-7/10	ENSP00000360200|1239-1322|INADL
DLG4-1/3	ENSP00000293813|108-195|DLG4
ZO1-3/3	ENSP00000281537|411-492|ZO1
PTN3-1/1	ENSP00000262539|510-598|PTN3
MAGI2-2/6	ENSP00000342644|426-510|MAGI2
MAGI2-4/6	ENSP00000342644|781-865|MAGI2
PTN4-1/1	ENSP00000263708|517-605|PTN4
MAGI2-3/6	ENSP00000342644|605-683|MAGI2
DLG3-3/3	ENSP00000194900|404-485|DLG3
MAGI1-5/6	ENSP00000373210|998-1094|MAGI1
MPDZ-3/13	ENSP00000370410|377-463|MPDZ
INADL-8/10	ENSP00000360200|1435-1520|INADL
NHRF2-1/2	ENSP00000191922|11-91|NHRF2
MPDZ-9/13	ENSP00000370410|1483-1564|MPDZ
MPDZ-4/13	ENSP00000370410|550-634|MPDZ
GRIP2-4/7	ENSP00000273083|457-546|GRIP2
MPDZ-11/13	ENSP00000370410|1725-1807|MPDZ
