# Supplementary material for: Putting into Practice Domain-Linear Motif Interaction Predictions for Exploration of Protein Networks
Source: PLoS One. 2011 Nov 1;6(11):e25376. doi: 10.1371/journal.pone.0025376 (PMC3206016; doi:10.1371/journal.pone.0025376)
Supplement: Dataset S4 — Implementation of the predictor of Chen et al. [27] . The archive contains data files and python scripts necessary to launch the predictor. The only prerequisite for running the program is an installed python version. Check the README.txt for more information. (BZ2) [file pone.0025376.s004.bz2]

Archive with 19 entries (19 files):
- ./._Chen_predictor.py
- ./Chen_predictor.py
- ./._Classes_Chen_Predictor.py
- ./Classes_Chen_Predictor.py
- ./._Prediction.py
- ./Prediction.py
- ./._README.txt
- ./README.txt
- ./._Scribble_domain_names.txt
- ./Scribble_domain_names.txt
- ./__init__.py
- ./._chen_subscores.txt
- ./chen_subscores.txt
- ./ensembl50_human_C-terminal_proteome.fasta
- ./human_PDZ_domain_alignment_Chen_predictions.fasta
- ./human_PDZ_domains_name_mapping.txt
- ./peptide_seqs.fasta
- ./training_set_domains_82.txt
- ./training_set_peptides_108.txt
