# Supplementary material for: Putting into Practice Domain-Linear Motif Interaction Predictions for Exploration of Protein Networks
Source: PLoS One. 2011 Nov 1;6(11):e25376. doi: 10.1371/journal.pone.0025376 (PMC3206016; doi:10.1371/journal.pone.0025376)
Supplement: Dataset S4 — Implementation of the predictor of Chen et al. [27] . The archive contains data files and python scripts necessary to launch the predictor. The only prerequisite for running the program is an installed python version. Check the README.txt for more information. (BZ2) [file pone.0025376.s004.bz2 › ./Chen_predictor.py]

#!/usr/bin/python

# script done by Katja Luck, 2010
# main routine for running the predictor of Chen et al., 2008

from optparse import OptionParser
import sys
from Prediction import *


if '__main__' == __name__:

	# define options for input and usage of program
	usage = "usage: ./Chen_predictor [options]\n"# + \
			#"You have to provide at least either a name of a domain file [--df] or a domain name [--dn] of the domain name mapping file."
	parser = OptionParser(usage)
	parser.add_option("-f", "--filter", action="store_true", dest="filter", default=None, help="Put this option, if you want filtered results.")
	parser.add_option("-m", "--mode", dest="mode", default="binary", help='default is \'binary\', type \'affinity\' if you want to change.')
	parser.add_option("-c", "--cutoff", type=float, dest="cutoff", help="specify a float number that you want to use as cutoff (e.g. 0.5), default is no cutoff. No cutoff provoke long running times when many peptides are tested.")
	parser.add_option("--dp", dest="dom_pos", help="Specify a string of 16 amino acids in single letter code, uppercase.")
	parser.add_option("--dn", dest="dom_name", help="Specify a name of your domain, required if --dp used.")
	parser.add_option("--df", dest="dom_file", help="Give name of file that contains the names of domains. One name per line, plain text format. Has to be in same directory as this program.")
	parser.add_option("--ps", dest="pep_seq", help="Peptide sequence with at least 5 amino acids, N to C-terminal direction, single letter code, uppercase.")
	parser.add_option("--pn", dest="pep_name", help="Name of your peptide, only used if --ps specified.")
	parser.add_option("--pf", dest="pep_file", help="Name of fasta file with peptide sequences. Has to be in same directory as this program. Default is human proteome file.")
	

	# get options and arguments from the command line
	(options, args) = parser.parse_args()
	
	current_dir = sys.path[0]

	### parse the options for predictor of Chen et al ###
	
	if options.mode != 'affinity' and options.mode != 'binary':
		parser.error('-m wrong argument, only \'affinity\' or \'binary\' accepted.')
	else:
		Prediction_obj = Prediction(current_dir,filt=options.filter,mode=options.mode,cutoff=options.cutoff)

	### parse options for peptides ##
	
	# if user provided a peptide file
	if options.pep_file:
		Prediction_obj.get_peptides_from_file(peptide_file=options.pep_file)
	# if user provided a single peptide sequence
	elif options.pep_seq:
		Prediction_obj.get_peptides_from_input(options.pep_seq,options.pep_name)
	# if use did not provide anything, then use the ensembl proteome
	else:
		Prediction_obj.get_peptides_from_file()

	# if peptides with non-hydrophobic amino acids should be filtered out
	if Prediction_obj.appl_filter:
		for Peptide in Prediction_obj.Peptides:
			Peptide.get_filtered()
	

	### parse options for domains ###
	
	if options.dom_file:
		Prediction_obj.get_domains_from_file(options.dom_file)
	elif options.dom_name:
		Prediction_obj.get_domain_from_input(options.dom_name, options.dom_pos)
	else:
		print 'Not enough domain information was specified by the user.'
		sys.exit()
		

	### run prediction ###
	Prediction_obj.get_domain_predictions()
	
	### write out predictions ###
	sum_file = open(current_dir + '/prediction_summary.txt','w')
	sum_file.write('domain\tnum predicted peptides\n')
	for i,Domain_Prediction in enumerate(Prediction_obj.Domain_Predictions):
		domain_name = Prediction_obj.Domains[i].name
		domain_name = domain_name.replace('/','_')
		outfile = current_dir + '/' + domain_name + '.txt'
		print 'Predictions for domain ' + domain_name + ' written out to ' + domain_name + '.txt'
		Domain_Prediction.write_out(outfile)
		sum_file.write(domain_name + '\t' + str(len(Domain_Prediction.Domain_Peptide_Pairs)) + '\n')
	sum_file.close()
