# Supplementary material for: Putting into Practice Domain-Linear Motif Interaction Predictions for Exploration of Protein Networks
Source: PLoS One. 2011 Nov 1;6(11):e25376. doi: 10.1371/journal.pone.0025376 (PMC3206016; doi:10.1371/journal.pone.0025376)
Supplement: Dataset S4 — Implementation of the predictor of Chen et al. [27] . The archive contains data files and python scripts necessary to launch the predictor. The only prerequisite for running the program is an installed python version. Check the README.txt for more information. (BZ2) [file pone.0025376.s004.bz2 › ./Classes_Chen_Predictor.py]

# script done by Katja LUCK, 2010
# script containing all classes and functions for Chen_predictor.py

class Domain:

	def __init__(self,name, non_train_dom_pos, positions='', aligned_seq=''):
		self.aligned_seq = aligned_seq
		self.positions = positions
		self.name = name
		self.num_non_training = None
		
		if positions == '':
			# determine for a given aligned PDZ domain sequence the amino acids of the 16 domain positions as 
			# specified by Chen et al. 2008		
			self.positions = self.aligned_seq[35:43] + self.aligned_seq[81:83] + self.aligned_seq[87] + \
						self.aligned_seq[91] + self.aligned_seq[132:134] + self.aligned_seq[136] + \
						self.aligned_seq[142]

		self.get_num_not_training_domain(non_train_dom_pos)


	# get the number of amino acids at the 16 domain positions that were never seen 
	# in the training data of Chen et al.
	def get_num_not_training_domain(self, non_train_dom_pos):
	
		self.num_non_training = 0
	
		for i,aa in enumerate(self.positions):
			# if one of its amino acids doesn't occur in the list of allowed 
			# amino acids from the set of training set domains
			if aa not in non_train_dom_pos[i]:
				self.num_non_training = self.num_non_training + 1
				
	
		
class Peptide:

	def __init__(self, seq, name, non_train_pep_pos):
		self.sequence = seq
		self.filtered = None
		self.name = name
		self.num_non_training = None
		self.get_num_not_training_peptide(non_train_pep_pos)
		
	def get_filtered(self):
		pos0 = ['C','Y','F','L','I','M','V','W','A']
		if self.sequence[0] not in pos0:
			self.filtered = 1
			
	# counts the number of peptide amino acids that most probably did 
	# not occur in the training set of peptides of Chen et al
	def get_num_not_training_peptide(self, non_train_pep_pos):
	
		self.num_non_training = 0
		for i,aa in enumerate(self.sequence[:5]):
			if aa not in non_train_pep_pos[i]:
				self.num_non_training = self.num_non_training + 1
		
		
		

class Domain_Peptide_Pair:

	def __init__(self,peptide,domain):
		self.Peptide = peptide
		self.Domain = domain
		self.score = None
		self.num_non_training = None
		
	# function that calculates score for domain-peptide pair -> gets as input dictionary with 
	# parameters from Chen et al, dictionary for translating between amino acids and numbers
	def run_prediction(self,score_dict,translation_dict):
	
		final_score = 0.0
		key_error = None
		count_zeros = 0
		
		for key,matrix in score_dict.iteritems():
			pos_pipe = key.find('|')
			# get position in domain
			dom_pos = int(key[:pos_pipe]) - 1
			# get position in peptide
			pep_pos = int(key[pos_pipe+1:])
			# get corresponding amino acid in domain
			dom_aa = self.Domain.positions[dom_pos]
			# get corresponding amino acid in peptide
			pep_aa = self.Peptide.sequence[pep_pos]
			# get matrix index for domain amino acid
			mpos_dom = translation_dict[dom_aa]
			# get matrix index for peptide amino acid
			if translation_dict.has_key(pep_aa):
				mpos_pep = translation_dict[pep_aa]
			else:
				#print 'Key error: ' + pep_aa + ' ' + self.Peptide.name
				key_error = 1
				break
			# get subscore for this particular position pair
			subscore = matrix[mpos_dom][mpos_pep]
			final_score = final_score + subscore
			if subscore == 0.0:
				count_zeros = count_zeros + 1
		# if peptide had unusual amino acid (none of the 20 most common) then no score 
		# could be calculated -> return None
		if key_error:
			self.score = None
		else:
			self.score = final_score
			
		self.num_non_training = count_zeros
	


class Domain_Prediction:

	def __init__(self):
		self.Domain_Peptide_Pairs = None
		
	def sort(self):
	
		num_pairs = len(self.Domain_Peptide_Pairs)
		change = 1
		# as long as 2 pairs were exchanged in Domain_Peptide_Pair list in the last round
		while change:
			change = None
			# go again through the list
			for i in range(0,num_pairs-1):
				# if an object is before another object with a greater score
				if self.Domain_Peptide_Pairs[i].score < self.Domain_Peptide_Pairs[i+1].score:
					# exchange them in the list
					cache = self.Domain_Peptide_Pairs[i+1]
					self.Domain_Peptide_Pairs[i+1] = self.Domain_Peptide_Pairs[i]
					self.Domain_Peptide_Pairs[i] = cache
					change = 1

	def write_out(self,outfile):
	
		target = open(outfile,'w')
		target.write('score\tpeptide sequence\tnum peptide positions not training\tnum domain positions not training\tnum position pairs not training\tpeptide name\tdomain name\t16 domain positions\n')
		for Domain_Peptide_Pair in self.Domain_Peptide_Pairs:
			target.write(str(Domain_Peptide_Pair.score) + '\t' + Domain_Peptide_Pair.Peptide.sequence[::-1] + '\t' + str(Domain_Peptide_Pair.Peptide.num_non_training) + '\t' + str(Domain_Peptide_Pair.Domain.num_non_training) + '\t' + str(Domain_Peptide_Pair.num_non_training) + '\t' + str(Domain_Peptide_Pair.Peptide.name) + '\t' + Domain_Peptide_Pair.Domain.name + '\t' + Domain_Peptide_Pair.Domain.positions + '\n')
			
		target.close()
