# Supplementary material for: Putting into Practice Domain-Linear Motif Interaction Predictions for Exploration of Protein Networks
Source: PLoS One. 2011 Nov 1;6(11):e25376. doi: 10.1371/journal.pone.0025376 (PMC3206016; doi:10.1371/journal.pone.0025376)
Supplement: Dataset S4 — Implementation of the predictor of Chen et al. [27] . The archive contains data files and python scripts necessary to launch the predictor. The only prerequisite for running the program is an installed python version. Check the README.txt for more information. (BZ2) [file pone.0025376.s004.bz2 › ./Prediction.py]

import sys
from sets import Set
from Classes_Chen_Predictor import *

class Prediction:

	def __init__(self,current_dir,filt=None, mode='binary', cutoff=None):
		self.current_dir = current_dir + '/'
		self.appl_filter = filt
		self.prediction_mode = mode
		self.cutoff = cutoff
		self.alignment_dict = None
		self.domain_transl_dict = None
		self.Peptides = None
		self.Domains = None
		self.Domain_Predictions = None
		self.non_train_dom_pos = None
		self.non_train_pep_pos = None

		# get the Chen parameters
		# file that contains subscores from Chen et al. 2008
		self.score_file = self.current_dir + 'chen_subscores.txt'
		# get dictionary for translation amino acid -> number
		self.get_translation_dict()
		# get Chen subscores
		self.get_score_dict()
		
		self.alignment_file = self.current_dir + 'human_PDZ_domain_alignment_Chen_predictions.fasta'
		self.get_domain_alignment()
		self.translation_file = self.current_dir + 'human_PDZ_domains_name_mapping.txt'
		self.get_domain_trans_dict()
		self.train_domain_file = self.current_dir + 'training_set_domains_82.txt'
		self.get_non_train_dom_pos()
		self.train_peptide_file = self.current_dir + 'training_set_peptides_108.txt'
		self.get_non_train_pep_pos()
		self.proteome_file = self.current_dir + 'ensembl50_human_C-terminal_proteome.fasta'


	# creates a list of sets (one set per domain position) with all amino acids that were observed
	# at a given domain position in the set of training domains from Chen et al.
	def get_non_train_dom_pos(self):
	
		inputfile = open(self.train_domain_file,'r')
		entries = inputfile.readlines()
		inputfile.close()
	
		self.non_train_dom_pos = [Set() for i in range(16)]
	
		# get allowed amino acids at 16 domain positions from training set 
		# of domains
		# store for each position the allowed amino acids in a set -> these
		# sets are organised in a list called non_train_dom_pos
		for line in entries:
			tab_list = str.split(line[:-1],'\t')
			aas = tab_list[1]
			for i,aa in enumerate(aas):
				self.non_train_dom_pos[i].add(aa)
				
				
	# creates a list of sets (one set per peptide position) with all amino acids that were observed
	# at a given peptide position in the set of likely training peptides from Chen et al.
	def get_non_train_pep_pos(self):

		file1 = open(self.train_peptide_file,'r')
		entries = file1.readlines()
		
		self.non_train_pep_pos = [Set() for i in range(5)]
	
		# get allowed amino acids at 5 peptide positions from training set 
		# of peptides
		# store for each position the allowed amino acids in a set -> these
		# sets are organised in a list called non_train_pep_pos
		for line in entries:
			tab_list = str.split(line[:-1],'\t')
			c_term = tab_list[1]
			# reverse C-terminal sequence
			c_term = c_term[::-1]
			c_term = c_term[:5]
			for i,aa in enumerate(c_term):
				self.non_train_pep_pos[i].add(aa)
				


	# function that creates a dictionary that contains for each amino acid in single 
	# letter code (key) a unique number (value) -> necessary for accessing the 
	# 20x20 matrices from score_dict
	def get_translation_dict(self):
	
		self.translation_dict = {'A': 0,
							'C': 1,
							'D': 2,
							'E': 3,
							'F': 4,
							'G': 5,
							'H': 6,
							'I': 7,
							'K': 8,
							'L': 9,
							'M': 10,
							'N': 11,
							'P': 12,
							'Q': 13,
							'R': 14,
							'S': 15,
							'T': 16,
							'V': 17,
							'W': 18,
							'Y': 19}
	
		

	# function that gets path and name of file that contains subscores from Chen et 
	# al. 2008 and returns a dictionary that contains the content in the following 
	# way: key: pos_domain|pos_peptide
	#      value: 20x20 matrix
	def get_score_dict(self):
	
		# decide which score to take
		if self.prediction_mode == 'affinity':
			col_score = 5
		else:
			col_score = 4
	
		# initialise dictionary
		self.score_dict = {'1|0': [[0 for i in range(0,20)] for j in range(0,20)],
					  '2|0': [[0 for i in range(0,20)] for j in range(0,20)],
					  '3|0': [[0 for i in range(0,20)] for j in range(0,20)],
					  '3|1': [[0 for i in range(0,20)] for j in range(0,20)],
					  '4|0': [[0 for i in range(0,20)] for j in range(0,20)],
					  '4|1': [[0 for i in range(0,20)] for j in range(0,20)],
					  '4|2': [[0 for i in range(0,20)] for j in range(0,20)],
					  '5|0': [[0 for i in range(0,20)] for j in range(0,20)],
					  '5|1': [[0 for i in range(0,20)] for j in range(0,20)],
					  '5|2': [[0 for i in range(0,20)] for j in range(0,20)],
					  '5|3': [[0 for i in range(0,20)] for j in range(0,20)],
					  '6|0': [[0 for i in range(0,20)] for j in range(0,20)],
					  '6|1': [[0 for i in range(0,20)] for j in range(0,20)],
					  '6|2': [[0 for i in range(0,20)] for j in range(0,20)],
					  '6|3': [[0 for i in range(0,20)] for j in range(0,20)],
					  '6|4': [[0 for i in range(0,20)] for j in range(0,20)],
					  '7|2': [[0 for i in range(0,20)] for j in range(0,20)],
					  '7|3': [[0 for i in range(0,20)] for j in range(0,20)],
					  '7|4': [[0 for i in range(0,20)] for j in range(0,20)],
					  '8|3': [[0 for i in range(0,20)] for j in range(0,20)],
					  '8|4': [[0 for i in range(0,20)] for j in range(0,20)],
					  '9|3': [[0 for i in range(0,20)] for j in range(0,20)],
					  '10|1': [[0 for i in range(0,20)] for j in range(0,20)],
					  '10|3': [[0 for i in range(0,20)] for j in range(0,20)],
					  '11|0': [[0 for i in range(0,20)] for j in range(0,20)],
					  '11|1': [[0 for i in range(0,20)] for j in range(0,20)],
					  '11|2': [[0 for i in range(0,20)] for j in range(0,20)],
					  '12|0': [[0 for i in range(0,20)] for j in range(0,20)],
					  '12|1': [[0 for i in range(0,20)] for j in range(0,20)],
					  '13|2': [[0 for i in range(0,20)] for j in range(0,20)],
					  '13|3': [[0 for i in range(0,20)] for j in range(0,20)],
					  '13|4': [[0 for i in range(0,20)] for j in range(0,20)],
					  '14|4': [[0 for i in range(0,20)] for j in range(0,20)],
					  '15|0': [[0 for i in range(0,20)] for j in range(0,20)],
					  '15|1': [[0 for i in range(0,20)] for j in range(0,20)],
					  '15|2': [[0 for i in range(0,20)] for j in range(0,20)],
					  '15|4': [[0 for i in range(0,20)] for j in range(0,20)],
					  '16|0': [[0 for i in range(0,20)] for j in range(0,20)]}
	
		inputfile = open(self.score_file,'r')
		
		# parse score file from Chen et al
		for line in inputfile:
			tab_list = str.split(line[:-1],'\t')
			subscore = float(tab_list[col_score])
			# test whether score is unequal to zero otherwise no need to parse data 
			# or current line because dictionary is initialised with zeros
			if subscore != 0.0:
				pos_dom = int(tab_list[0])
				pos_pep = abs(int(tab_list[1]))
				aa_dom = tab_list[2]
				aa_pep = tab_list[3]
				key = str(pos_dom) + '|' + str(pos_pep)
				self.score_dict[key][self.translation_dict[aa_dom]][self.translation_dict[aa_pep]] = subscore
			else:
				continue
				
		inputfile.close()
		

	# function that parses domain alignment and creates a dictionary that contains 
	# for each domain (key = domain name) a string with the aligned sequence
	def get_domain_alignment(self):
	
		inputfile = open(self.alignment_file,'r')
		self.alignment_dict = {}
	
		for line in inputfile:
			if line[0] == '>':
				domain_name = line[1:-1]
				if self.alignment_dict.has_key(domain_name):
					print 'Warning: double occurrence of domain name: ' + domain_name
				self.alignment_dict[domain_name] = ''
			elif line[:-1] == '':
				continue
			else:
				self.alignment_dict[domain_name] = self.alignment_dict[domain_name] + line[:-1]
		
		inputfile.close()
		
		
	# get the translation file of the PDZ domain names in domain_set to domain names used 
	# in alignment
	def get_domain_trans_dict(self):

		self.domain_transl_dict = {}
		inputfile = open(self.translation_file,'r')

		for line in inputfile:
			tab_list = str.split(line[:-1],'\t')
			self.domain_transl_dict[tab_list[0]] = tab_list[1]

		inputfile.close()


	# parse fasta file with peptide sequences and create list of peptide objects
	def get_peptides_from_file(self, peptide_file=''):

		if peptide_file == '':
			peptide_file = self.proteome_file
				
		inputfile = open(peptide_file,'r')
		self.Peptides = []
		seq = ''
	
		for line in inputfile:
			if line[0] == '>':
				if seq != '':
					peptide_obj = Peptide(seq[-10:][::-1],name,self.non_train_pep_pos)
					self.Peptides.append(peptide_obj)
				name = line[1:-1]
				seq = ''
			else:
				seq = seq + line[:-1]
		
		peptide_obj = Peptide(seq[-10:][::-1],name,self.non_train_pep_pos)
		self.Peptides.append(peptide_obj)
		inputfile.close()
		

	# gets info for one peptide as input and will create the list of peptide objects from it
	def get_peptides_from_input(self,seq,name):
	
		self.Peptides = []
		self.Peptides.append(Peptide(seq[-10:][::-1],name,self.non_train_pep_pos))
		
		
	# get for a file with domain names the list of domain objects
	def get_domains_from_file(self,domain_file):
	
		self.Domains = []
		
		file1 = open(domain_file,'r')
		for line in file1:
			domain_name = line[:-1]
			domain_obj = self.get_domain_object(domain_name)
			if domain_obj:
				self.Domains.append(domain_obj)
			
		file1.close()
		if len(self.Domains) == 0:
			print 'None of the specified PDZ domains could be found in the alignment provided.'
			sys.exit()
			

	# returns a filled domain object if given domain name occurs in alignment or domain name translation dict
	# otherwise None
	def get_domain_object(self,domain_name):

		if self.domain_transl_dict.has_key(domain_name):
			domain_name_align = self.domain_transl_dict[domain_name]
		else:
			domain_name_align = domain_name

		if self.alignment_dict.has_key(domain_name_align):
			align_seq = self.alignment_dict[domain_name_align]
			domain_obj = Domain(domain_name, self.non_train_dom_pos, aligned_seq=align_seq)
			return domain_obj
		else:
			print 'WARNING: The domain ' + domain_name + ' is not in the alignment provided.'
			return None
			
			
	# creates a list of Domains if use specified one particular domain
	def get_domain_from_input(self,domain_name, positions=None):
	
		self.Domains = []
		# if user specified 16 domain amino acids
		if positions:
			domain_obj = Domain(domain_name, self.non_train_dom_pos, positions=positions)
			self.Domains.append(domain_obj)
		# otherwise 16 positions have to be determined from alignment
		else:
			domain_obj = self.get_domain_object(domain_name)
			if domain_obj:
				self.Domains.append(domain_obj)
			# if domain was not in alignment
			else:			
				print 'None of the specified PDZ domains could be found in the alignment provided.'
				sys.exit()
	

	# Domain_predictions is a list of Domain_Prediction objects and each Domain_Prediction object 
	# contains a list of Domain_Peptide_Pairs
	def get_domain_predictions(self):		
	
		self.Domain_Predictions = []
		
		for Domain in self.Domains:
			# create an object that will store all domain-peptide pairs with the prediction for this
			# domain
			domain_prediction_obj = Domain_Prediction()
			domain_prediction_obj.Domain_Peptide_Pairs = []
			for Peptide in self.Peptides:
				# check whether peptide is filtered out -> in case where no filter is applied, 
				# no peptide is marked for exclusion
				if not Peptide.filtered:
					# create an object for this domain-peptide pair
					DPP_obj = Domain_Peptide_Pair(Peptide,Domain)
					# calculate the Chen score for this domain-peptide pair
					DPP_obj.run_prediction(self.score_dict, self.translation_dict)
					# append this domain-peptide pair to the list for this domain if cutoff respected
					if self.cutoff:
						if DPP_obj.score >= self.cutoff:
							domain_prediction_obj.Domain_Peptide_Pairs.append(DPP_obj)
					else:
						domain_prediction_obj.Domain_Peptide_Pairs.append(DPP_obj)

			# append the predictions for this domain to the list of all predictions
			domain_prediction_obj.sort()
			self.Domain_Predictions.append(domain_prediction_obj)
		
		
		
		
		
		
		
		
		
		
		
		
		
		
		
		
		
		
		
