# Supplementary material for: Putting into Practice Domain-Linear Motif Interaction Predictions for Exploration of Protein Networks
Source: PLoS One. 2011 Nov 1;6(11):e25376. doi: 10.1371/journal.pone.0025376 (PMC3206016; doi:10.1371/journal.pone.0025376)
Supplement: Dataset S4 — Implementation of the predictor of Chen et al. [27] . The archive contains data files and python scripts necessary to launch the predictor. The only prerequisite for running the program is an installed python version. Check the README.txt for more information. (BZ2) [file pone.0025376.s004.bz2 › ./README.txt]

****************** README for Chen_predictor_program ******************

If you have questions, comments or problems, please send an email to katja.luck@unistra.fr

Important:
Because of uploading problems to the PLoS online submission system, the following steps have to be performed in order to make the program working.
All the files that are part of Dataset S4 have to be in the same directory. Add to this directory an empty file in simple text format entitled __init__.py

1. Background
2. Usage
	a) general
	b) input
	c) output
	d) interpretation
3. Content of package

1. Background
----------------

The program is an implementation of an algorithm proposed by Chen et al., 2008 (doi: 10.1038/nbt.1489). It aims at predicting interactions between PDZ domains and peptides. For a given PDZ domain and peptide, the prediction returns a score which is the sum of values of 38 position pairs. A position pair consists of a domain amino acid at a certain position in the PDZ domain and a peptide amino acid at a certain position in the peptide. Amino acids of these 38 position pairs were seen to interact with each other in the structure of alpha1-syntrophin bound to a peptide (PDBcode: 2PDZ). Chen et al. used a data set on mouse PDZ interactions and non-interactions to learn, which amino acid pairs at which positions are rather advantageous for an interaction or rather disadvantageous. A negative value for a position pair of a given PDZ domain and peptide can be interpreted as being disadvantageous for an interaction of this PDZ domain and peptide whereas a positive value would mean that this pair of amino acids is rather advantageous for an interaction. The higher the final score, the more likely it is that a given PDZ domain and peptide interact with each other. The 38 position pairs consist of 16 domain positions and 5 peptide positions. The correct assignment of amino acids to the 16 domain positions for a given PDZ domain is crucial for a correct prediction.

2. Usage
-----------------
a) general
The program is a command line program, which means that it can only be started from a Terminal. Given that you opened a Terminal and went into the folder Chen_predictor_program (using commands like cd and ls), it can be started by typing: ./Chen_predictor.py -h
This will print a help menue explaining the different options.

b) input
The PDZ domains:
The predictor cannot be started without specifying the PDZ domain(s) for which predictions should be done. There are different ways of doing it:

1. You want to do predictions for PDZ domains that occur in the alignment human_PDZ_domain_alignment_Chen_predictions.fasta:
	-> You only want to peform predictions for 1 PDZ domain:
		- you use the option --dn and choose one of 2 possible names of your
		  PDZ domain as defined in the file 
		  human_PDZ_domains_name_mapping.txt 
		  (e.g. --dn=MAGI1-2/6)
	-> You want to perform predictions for several PDZ domains:
		- you use the option --df and specify a name of a file that contains 
		  all the names of PDZ domains (as defined in the file 
		  human_PDZ_domains_name_mapping.txt) that you want to use for your 
		  predictions (e.g. --df=Scribble_domain_names.txt)

2. You want to do predictions for PDZ domains that do not occur in the alignment human_PDZ_domain_alignment_Chen_predictions.fasta:
	-> You only want to peform predictions for 1 PDZ domain:
		- you use the option -dp and give the amino acids in N to C-terminal 
		  order of the 16 domain positions of your PDZ domain (e.g. --
		  dp=GFGIAISGSDLGHAVS), additionally you have to specify a name for 
		  this PDZ domain using the option --dn (e.g. --dn=ZO1-1/3). This 
		  name can be any you want.
	-> You want to perform predictions for several PDZ domains:
		- This is tricky! You have to add to the alignment in file 
		  human_PDZ_domain_alignment_Chen_predictions.fasta the sequences of 
		  your PDZ domains. In case where this addition leads to a change in 
		  the length of gaps in the original alignment, you have to change 
		  accordingly the definition of the 16 domain positions in the 
		  program code. Once this is done, you can proceed as explained 
		  before using the option --df
		  
The peptides:
If you wish to screen your PDZ domain(s) against the human proteome, you do not have to specify anything for it, when you are starting the program. This is the default. Otherwise you have two options:

1. You want to do predictions only for one peptide:
	-> you use the option --ps to specify at least the last 5 amino acids of 
	   your peptide sequence (e.g. --ps=KETLV), optionally you can also 
	   define a name for your peptide using the option --pn (e.g. --pn=Net1)
	   
2. You want to do predictions for several peptides:
	-> you use the option --pf to specify the name of a fasta file that 
	   contains all the peptide sequences in fasta format that you want to 
	   test (e.g. --pf=peptide_seqs.fasta)
	   
The predictor options:
The predictor can run in two modes: binary (default) and affinity. (See Chen et al. for explanations). Use the option -m to specify which mode you want to use (e.g. -m affinity or --mode=affinity).
The prediction results can be additionally filtered for returning only predictions for peptides that are likely to represent PDZ-binding motifs. If you want to filter results, put the option -f (without any additional words). The default is no filtering.
A score cutoff can be applied resulting in predictions with scores only above the specified cutoff. Default is no cutoff, however, we recommand using a cutoff (e.g. of 0.5) if predictions are done for large peptide sets. A cutoff can be specified using the option -c or --cutoff (e.g. -c 0.5 or --cutoff=0.5).

Input examples on command line:
./Chen_predictor.py --dn=MAGI1-2/6 -c 0.5 -f
./Chen_predictor.py --dn=MAGI1-2/6 --pf=peptide_seqs.fasta -m affinity
./Chen_predictor.py --df=Scribble_domain_names.txt --cutoff=0.4 -f
./Chen_predictor.py --dn=ZO1-1/3 --dp=GFGIAISGSDLGHAVS --ps=KETLV --pn=Net1

c) output
The program creates one output file per PDZ domain from the input. These output files are named after the PDZ domain names with the file extension .txt and are stored in the directory of the program (Chen_predictor_program/). An output file contains information on the predictions of all peptides for this domain (if filter and cutoff was applied, then just for the remaining peptides). The peptides are sorted based on the score from the highest to the lowest. One line contains information for one peptide:
1st column: score
2nd column: peptide sequence (restricted to 10 amino acids in length)
3rd column: num peptide positions not training (The approximate number of 
			amino acids at specific peptide positions that were never 
			observed in the training set of peptides from the predictor of 
			Chen et al. This number is approximate because the real training 
			set of peptides was not published by Chen et al and therefore, 
			could only be estimated.)
4th column: num domain positions not training (The number of amino acids at 
			specific domain positions that were never observed in the 
			training set of PDZ domains of the predictor of Chen et al.)
5th column: num position pairs not training (The approximate number of amino 
			acids at position pairs that were never observed in the (non)-
			interaction data set that was used by Chen et al to train the 
			predictor. This number is based on the count of subscores with 
			0.0 values. This approach could lead to wrong numbers in case 
			where the subscore of a position pair is indeed 0.0 after the 
			training process, however, this is very unlikey. The algorithm 
			assigned to each possible pair of amino acids for a certain 
			position pair the value 0.0, if this pair did not occur in the 
			training data.)
6th column: peptide name
7th column: domain name
8th column: 16 domain positions
Columns are tab-delimited.

The program creates per run one output file called prediction_summary.txt. This file is useful for runs with several PDZ domains and a score cutoff. It contains a summary of the prediction results. One line per domain.
1st column: domain name
2nd column: number of peptides that were returned by the predictor
Columns are tab-delimited.

d) interpretation
The information given in an output file should help the user assessing the reliability of a prediction. The higher the numbers in column 3 to 5, the more unreliable the prediction because in the case oh high numbers the score will be based on just a few subscore values obtained from the training data. Scores should not be compared directly between different domains (e.g a peptide obtained a score of 0.9 with one PDZ domain and 0.7 with another). Instead, rankings could be a measure to predict to which domain the peptide is more likely to bind (e.g. for one domain the peptide was ranked 10th and for another PDZ domain at position 30)


3. Content of package
-------------------------

- README.txt: this file
- Chen_predictor.py: 
  main routine, runs the program
- Classes_Chen_Predictor.py: 
  contains class definitions that are used by Chen_predictor.py
- Prediction.py: 
  contains only the definition of the class Prediction
- chen_subscores.txt: 
  file as provided by Chen et al. with parameters for binary and affinity 
  mode of predictor
- ensembl50_human_C-terminal_proteome.fasta: 
  contains human proteome in fasta format; contains only sequences that end 
  with stop codon and within the spliceforms of one gene it contains only 
  sequences that are different at the last 5 amino acids
- human_PDZ_domain_alignment_Chen_predictions.fasta: 
  contains alignment of 115 human PDZ domains; on this alignment the location 
  of the 16 domain positions is based and defined in the code
- human_PDZ_domains_name_mapping.txt: 
  contains a mapping between 2 kinds of names for each of the 115 PDZ domains 
  aligned in the file human_PDZ_domain_alignment_Chen_predictions.fasta; one 
  name is the one used in the alignment, the other name is more user 
  friendly; both names are understood by the program
- training_set_domains_82.txt: 
  contains 82 mouse PDZ domains with their name and 16 domain positions as 
  defined by Chen et al. These domains constituted the training set of Chen 
  et al.
- training_set_peptides_108.txt: 
  contains the names and sequences of 108 peptides that are likely to had 
  been used by Chen et al. in the training. The original training set only 
  consisted of 93 peptides but was not provided by the authors.
- peptide_seqs.fasta: 
  is an example of a peptide sequence input file for the predictor
- Scribble_domain_names.txt: 
  is an example of domain name input file for the predictor
