# Supplementary material for: Putting into Practice Domain-Linear Motif Interaction Predictions for Exploration of Protein Networks
Source: PLoS One. 2011 Nov 1;6(11):e25376. doi: 10.1371/journal.pone.0025376 (PMC3206016; doi:10.1371/journal.pone.0025376)
Supplement: Dataset S4 — Implementation of the predictor of Chen et al. [27] . The archive contains data files and python scripts necessary to launch the predictor. The only prerequisite for running the program is an installed python version. Check the README.txt for more information. (BZ2) [file pone.0025376.s004.bz2 › ./chen_subscores.txt]

1	0	G	G	-0.024796	-0.067346
1	0	G	A	-0.028686	-0.074554
1	0	G	V	0.133215	0.492829
1	0	G	L	-0.001617	0.101114
1	0	G	I	-0.039208	-0.127407
1	0	G	M	0	0
1	0	G	P	-0.005695	-0.006645
1	0	G	F	-0.029217	-0.0348
1	0	G	W	0	0
1	0	G	S	0	0
1	0	G	T	0	0
1	0	G	N	0	0
1	0	G	Q	0	0
1	0	G	Y	0	0
1	0	G	C	0	0
1	0	G	K	0	0
1	0	G	R	0	0
1	0	G	H	0	0
1	0	G	D	0	0
1	0	G	E	0	0
1	0	A	G	0	0
1	0	A	A	0.00083	0.002508
1	0	A	V	-0.007784	-0.063055
1	0	A	L	0.014625	-0.002813
1	0	A	I	-0.004163	-0.014843
1	0	A	M	0	0
1	0	A	P	-0.000151	0.000081
1	0	A	F	-0.002705	-0.00505
1	0	A	W	0	0
1	0	A	S	0	0
1	0	A	T	0	0
1	0	A	N	0	0
1	0	A	Q	0	0
1	0	A	Y	0	0
1	0	A	C	0	0
1	0	A	K	0	0
1	0	A	R	0	0
1	0	A	H	0	0
1	0	A	D	0	0
1	0	A	E	0	0
1	0	V	G	0	0
1	0	V	A	0	0
1	0	V	V	0	0
1	0	V	L	0	0
1	0	V	I	0	0
1	0	V	M	0	0
1	0	V	P	0	0
1	0	V	F	0	0
1	0	V	W	0	0
1	0	V	S	0	0
1	0	V	T	0	0
1	0	V	N	0	0
1	0	V	Q	0	0
1	0	V	Y	0	0
1	0	V	C	0	0
1	0	V	K	0	0
1	0	V	R	0	0
1	0	V	H	0	0
1	0	V	D	0	0
1	0	V	E	0	0
1	0	L	G	0	0
1	0	L	A	0	0
1	0	L	V	0	0
1	0	L	L	0	0
1	0	L	I	0	0
1	0	L	M	0	0
1	0	L	P	0	0
1	0	L	F	0	0
1	0	L	W	0	0
1	0	L	S	0	0
1	0	L	T	0	0
1	0	L	N	0	0
1	0	L	Q	0	0
1	0	L	Y	0	0
1	0	L	C	0	0
1	0	L	K	0	0
1	0	L	R	0	0
1	0	L	H	0	0
1	0	L	D	0	0
1	0	L	E	0	0
1	0	I	G	0	0
1	0	I	A	0	0
1	0	I	V	0.015496	0.041137
1	0	I	L	-0.001242	-0.027164
1	0	I	I	0.007786	-0.000103
1	0	I	M	0	0
1	0	I	P	0	0
1	0	I	F	-0.000375	-0.001502
1	0	I	W	0	0
1	0	I	S	0	0
1	0	I	T	0	0
1	0	I	N	0	0
1	0	I	Q	0	0
1	0	I	Y	0	0
1	0	I	C	0	0
1	0	I	K	0	0
1	0	I	R	0	0
1	0	I	H	0	0
1	0	I	D	0	0
1	0	I	E	0	0
1	0	M	G	0	0
1	0	M	A	0	0
1	0	M	V	0	0
1	0	M	L	0	0
1	0	M	I	0	0
1	0	M	M	0	0
1	0	M	P	0	0
1	0	M	F	0	0
1	0	M	W	0	0
1	0	M	S	0	0
1	0	M	T	0	0
1	0	M	N	0	0
1	0	M	Q	0	0
1	0	M	Y	0	0
1	0	M	C	0	0
1	0	M	K	0	0
1	0	M	R	0	0
1	0	M	H	0	0
1	0	M	D	0	0
1	0	M	E	0	0
1	0	P	G	0	0
1	0	P	A	-0.008405	-0.018895
1	0	P	V	-0.100119	-0.204881
1	0	P	L	0.050504	0.097933
1	0	P	I	-0.009058	-0.029673
1	0	P	M	-0.003338	-0.005825
1	0	P	P	-0.00299	-0.007767
1	0	P	F	0.008032	-0.006053
1	0	P	W	0	0
1	0	P	S	0	0
1	0	P	T	0	0
1	0	P	N	0	0
1	0	P	Q	0	0
1	0	P	Y	0	0
1	0	P	C	0	0
1	0	P	K	0	0
1	0	P	R	0	0
1	0	P	H	0	0
1	0	P	D	0	0
1	0	P	E	0	0
1	0	F	G	0	0
1	0	F	A	-0.000846	0.001021
1	0	F	V	-0.024375	-0.073344
1	0	F	L	-0.000446	-0.032677
1	0	F	I	-0.007382	-0.018089
1	0	F	M	0	0
1	0	F	P	-0.000544	-0.001152
1	0	F	F	0.014498	0.012531
1	0	F	W	0	0
1	0	F	S	0	0
1	0	F	T	0	0
1	0	F	N	0	0
1	0	F	Q	0	0
1	0	F	Y	0	0
1	0	F	C	0	0
1	0	F	K	0	0
1	0	F	R	0	0
1	0	F	H	0	0
1	0	F	D	0	0
1	0	F	E	0	0
1	0	W	G	0	0
1	0	W	A	0	0
1	0	W	V	0	0
1	0	W	L	0	0
1	0	W	I	0	0
1	0	W	M	0	0
1	0	W	P	0	0
1	0	W	F	0	0
1	0	W	W	0	0
1	0	W	S	0	0
1	0	W	T	0	0
1	0	W	N	0	0
1	0	W	Q	0	0
1	0	W	Y	0	0
1	0	W	C	0	0
1	0	W	K	0	0
1	0	W	R	0	0
1	0	W	H	0	0
1	0	W	D	0	0
1	0	W	E	0	0
1	0	S	G	0	0
1	0	S	A	-0.012982	-0.033302
1	0	S	V	-0.017052	-0.05843
1	0	S	L	0.019675	0.002161
1	0	S	I	0.001757	0.035442
1	0	S	M	0	0
1	0	S	P	-0.003003	-0.006355
1	0	S	F	-0.015045	-0.029996
1	0	S	W	0	0
1	0	S	S	0	0
1	0	S	T	0	0
1	0	S	N	0	0
1	0	S	Q	0	0
1	0	S	Y	0	0
1	0	S	C	0	0
1	0	S	K	0	0
1	0	S	R	0	0
1	0	S	H	0	0
1	0	S	D	0	0
1	0	S	E	0	0
1	0	T	G	0	0
1	0	T	A	-0.001005	-0.000691
1	0	T	V	0.001871	-0.033932
1	0	T	L	-0.003812	0.031175
1	0	T	I	-0.000578	-0.019364
1	0	T	M	0	0
1	0	T	P	-0.000411	-0.000685
1	0	T	F	-0.003489	-0.007591
1	0	T	W	0	0
1	0	T	S	0	0
1	0	T	T	0	0
1	0	T	N	0	0
1	0	T	Q	0	0
1	0	T	Y	0	0
1	0	T	C	0	0
1	0	T	K	0	0
1	0	T	R	0	0
1	0	T	H	0	0
1	0	T	D	0	0
1	0	T	E	0	0
1	0	N	G	0	0
1	0	N	A	0	0
1	0	N	V	0.024954	0.045051
1	0	N	L	0.018498	0.047907
1	0	N	I	-0.000494	0.000931
1	0	N	M	0	0
1	0	N	P	0	0
1	0	N	F	0	0
1	0	N	W	0	0
1	0	N	S	0	0
1	0	N	T	0	0
1	0	N	N	0	0
1	0	N	Q	0	0
1	0	N	Y	0	0
1	0	N	C	0	0
1	0	N	K	0	0
1	0	N	R	0	0
1	0	N	H	0	0
1	0	N	D	0	0
1	0	N	E	0	0
1	0	Q	G	0	0
1	0	Q	A	-0.002755	-0.004816
1	0	Q	V	-0.031845	-0.097255
1	0	Q	L	-0.020767	-0.065236
1	0	Q	I	-0.0138	-0.031824
1	0	Q	M	0	0
1	0	Q	P	-0.001418	-0.003103
1	0	Q	F	-0.005248	-0.01126
1	0	Q	W	0	0
1	0	Q	S	0	0
1	0	Q	T	0	0
1	0	Q	N	0	0
1	0	Q	Q	0	0
1	0	Q	Y	0	0
1	0	Q	C	0	0
1	0	Q	K	0	0
1	0	Q	R	0	0
1	0	Q	H	0	0
1	0	Q	D	0	0
1	0	Q	E	0	0
1	0	Y	G	0	0
1	0	Y	A	0	0
1	0	Y	V	0	0
1	0	Y	L	0	0
1	0	Y	I	0	0
1	0	Y	M	0	0
1	0	Y	P	0	0
1	0	Y	F	0	0
1	0	Y	W	0	0
1	0	Y	S	0	0
1	0	Y	T	0	0
1	0	Y	N	0	0
1	0	Y	Q	0	0
1	0	Y	Y	0	0
1	0	Y	C	0	0
1	0	Y	K	0	0
1	0	Y	R	0	0
1	0	Y	H	0	0
1	0	Y	D	0	0
1	0	Y	E	0	0
1	0	C	G	0	0
1	0	C	A	0	0
1	0	C	V	0	0
1	0	C	L	0	0
1	0	C	I	0	0
1	0	C	M	0	0
1	0	C	P	0	0
1	0	C	F	0	0
1	0	C	W	0	0
1	0	C	S	0	0
1	0	C	T	0	0
1	0	C	N	0	0
1	0	C	Q	0	0
1	0	C	Y	0	0
1	0	C	C	0	0
1	0	C	K	0	0
1	0	C	R	0	0
1	0	C	H	0	0
1	0	C	D	0	0
1	0	C	E	0	0
1	0	K	G	0	0
1	0	K	A	-0.006204	-0.018622
1	0	K	V	-0.063524	-0.235918
1	0	K	L	-0.046066	-0.119317
1	0	K	I	-0.00217	0.005692
1	0	K	M	0	0
1	0	K	P	0	0
1	0	K	F	-0.000796	-0.000506
1	0	K	W	0	0
1	0	K	S	0	0
1	0	K	T	0	0
1	0	K	N	0	0
1	0	K	Q	0	0
1	0	K	Y	0	0
1	0	K	C	0	0
1	0	K	K	0	0
1	0	K	R	0	0
1	0	K	H	0	0
1	0	K	D	0	0
1	0	K	E	0	0
1	0	R	G	0	0
1	0	R	A	0	0
1	0	R	V	0	0
1	0	R	L	0	0
1	0	R	I	0	0
1	0	R	M	0	0
1	0	R	P	0	0
1	0	R	F	0	0
1	0	R	W	0	0
1	0	R	S	0	0
1	0	R	T	0	0
1	0	R	N	0	0
1	0	R	Q	0	0
1	0	R	Y	0	0
1	0	R	C	0	0
1	0	R	K	0	0
1	0	R	R	0	0
1	0	R	H	0	0
1	0	R	D	0	0
1	0	R	E	0	0
1	0	H	G	0	0
1	0	H	A	0	0
1	0	H	V	0	0
1	0	H	L	0	0
1	0	H	I	0	0
1	0	H	M	0	0
1	0	H	P	0	0
1	0	H	F	0	0
1	0	H	W	0	0
1	0	H	S	0	0
1	0	H	T	0	0
1	0	H	N	0	0
1	0	H	Q	0	0
1	0	H	Y	0	0
1	0	H	C	0	0
1	0	H	K	0	0
1	0	H	R	0	0
1	0	H	H	0	0
1	0	H	D	0	0
1	0	H	E	0	0
1	0	D	G	0	0
1	0	D	A	0	0
1	0	D	V	-0.012791	-0.028826
1	0	D	L	-0.010359	-0.02003
1	0	D	I	-0.00167	-0.002626
1	0	D	M	0	0
1	0	D	P	0	0
1	0	D	F	0.010176	0.03925
1	0	D	W	0	0
1	0	D	S	0	0
1	0	D	T	0	0
1	0	D	N	0	0
1	0	D	Q	0	0
1	0	D	Y	0	0
1	0	D	C	0	0
1	0	D	K	0	0
1	0	D	R	0	0
1	0	D	H	0	0
1	0	D	D	0	0
1	0	D	E	0	0
1	0	E	G	0	0
1	0	E	A	-0.000998	-0.002635
1	0	E	V	0.02483	0.002427
1	0	E	L	-0.02525	-0.048034
1	0	E	I	-0.012606	-0.032739
1	0	E	M	0	0
1	0	E	P	-0.000135	0.000291
1	0	E	F	-0.003203	-0.009671
1	0	E	W	0	0
1	0	E	S	0	0
1	0	E	T	0	0
1	0	E	N	0	0
1	0	E	Q	0	0
1	0	E	Y	0	0
1	0	E	C	0	0
1	0	E	K	0	0
1	0	E	R	0	0
1	0	E	H	0	0
1	0	E	D	0	0
1	0	E	E	0	0
2	0	G	G	0	0
2	0	G	A	0	0
2	0	G	V	0	0
2	0	G	L	0	0
2	0	G	I	0	0
2	0	G	M	0	0
2	0	G	P	0	0
2	0	G	F	0	0
2	0	G	W	0	0
2	0	G	S	0	0
2	0	G	T	0	0
2	0	G	N	0	0
2	0	G	Q	0	0
2	0	G	Y	0	0
2	0	G	C	0	0
2	0	G	K	0	0
2	0	G	R	0	0
2	0	G	H	0	0
2	0	G	D	0	0
2	0	G	E	0	0
2	0	A	G	0	0
2	0	A	A	0	0
2	0	A	V	0	0
2	0	A	L	0	0
2	0	A	I	0	0
2	0	A	M	0	0
2	0	A	P	0	0
2	0	A	F	0	0
2	0	A	W	0	0
2	0	A	S	0	0
2	0	A	T	0	0
2	0	A	N	0	0
2	0	A	Q	0	0
2	0	A	Y	0	0
2	0	A	C	0	0
2	0	A	K	0	0
2	0	A	R	0	0
2	0	A	H	0	0
2	0	A	D	0	0
2	0	A	E	0	0
2	0	V	G	0	0
2	0	V	A	0	0
2	0	V	V	0	0
2	0	V	L	0	0
2	0	V	I	0	0
2	0	V	M	0	0
2	0	V	P	0	0
2	0	V	F	0	0
2	0	V	W	0	0
2	0	V	S	0	0
2	0	V	T	0	0
2	0	V	N	0	0
2	0	V	Q	0	0
2	0	V	Y	0	0
2	0	V	C	0	0
2	0	V	K	0	0
2	0	V	R	0	0
2	0	V	H	0	0
2	0	V	D	0	0
2	0	V	E	0	0
2	0	L	G	-0.024794	-0.067341
2	0	L	A	-0.053008	-0.130905
2	0	L	V	-0.031469	-0.097788
2	0	L	L	-0.095446	-0.287495
2	0	L	I	-0.005162	-0.076097
2	0	L	M	-0.003338	-0.005825
2	0	L	P	-0.013416	-0.024601
2	0	L	F	-0.010136	-0.037195
2	0	L	W	0	0
2	0	L	S	0	0
2	0	L	T	0	0
2	0	L	N	0	0
2	0	L	Q	0	0
2	0	L	Y	0	0
2	0	L	C	0	0
2	0	L	K	0	0
2	0	L	R	0	0
2	0	L	H	0	0
2	0	L	D	0	0
2	0	L	E	0	0
2	0	I	G	0	0
2	0	I	A	0	0
2	0	I	V	0	0
2	0	I	L	0	0
2	0	I	I	0	0
2	0	I	M	0	0
2	0	I	P	0	0
2	0	I	F	0	0
2	0	I	W	0	0
2	0	I	S	0	0
2	0	I	T	0	0
2	0	I	N	0	0
2	0	I	Q	0	0
2	0	I	Y	0	0
2	0	I	C	0	0
2	0	I	K	0	0
2	0	I	R	0	0
2	0	I	H	0	0
2	0	I	D	0	0
2	0	I	E	0	0
2	0	M	G	0	0
2	0	M	A	0	0
2	0	M	V	0	0
2	0	M	L	0	0
2	0	M	I	0	0
2	0	M	M	0	0
2	0	M	P	0	0
2	0	M	F	0	0
2	0	M	W	0	0
2	0	M	S	0	0
2	0	M	T	0	0
2	0	M	N	0	0
2	0	M	Q	0	0
2	0	M	Y	0	0
2	0	M	C	0	0
2	0	M	K	0	0
2	0	M	R	0	0
2	0	M	H	0	0
2	0	M	D	0	0
2	0	M	E	0	0
2	0	P	G	0	0
2	0	P	A	0	0
2	0	P	V	0	0
2	0	P	L	0	0
2	0	P	I	0	0
2	0	P	M	0	0
2	0	P	P	0	0
2	0	P	F	0	0
2	0	P	W	0	0
2	0	P	S	0	0
2	0	P	T	0	0
2	0	P	N	0	0
2	0	P	Q	0	0
2	0	P	Y	0	0
2	0	P	C	0	0
2	0	P	K	0	0
2	0	P	R	0	0
2	0	P	H	0	0
2	0	P	D	0	0
2	0	P	E	0	0
2	0	F	G	0	0
2	0	F	A	-0.007986	-0.018918
2	0	F	V	0.090808	0.215054
2	0	F	L	0.087964	0.222632
2	0	F	I	-0.03524	-0.0633
2	0	F	M	0	0
2	0	F	P	-0.000926	-0.000719
2	0	F	F	-0.012726	-0.013211
2	0	F	W	0	0
2	0	F	S	0	0
2	0	F	T	0	0
2	0	F	N	0	0
2	0	F	Q	0	0
2	0	F	Y	0	0
2	0	F	C	0	0
2	0	F	K	0	0
2	0	F	R	0	0
2	0	F	H	0	0
2	0	F	D	0	0
2	0	F	E	0	0
2	0	W	G	0	0
2	0	W	A	0	0
2	0	W	V	-0.048226	-0.118705
2	0	W	L	-0.033237	-0.121119
2	0	W	I	-0.022452	-0.058968
2	0	W	M	0	0
2	0	W	P	0	0
2	0	W	F	-0.002031	-0.003926
2	0	W	W	0	0
2	0	W	S	0	0
2	0	W	T	0	0
2	0	W	N	0	0
2	0	W	Q	0	0
2	0	W	Y	0	0
2	0	W	C	0	0
2	0	W	K	0	0
2	0	W	R	0	0
2	0	W	H	0	0
2	0	W	D	0	0
2	0	W	E	0	0
2	0	S	G	0	0
2	0	S	A	0	0
2	0	S	V	0	0
2	0	S	L	0	0
2	0	S	I	0	0
2	0	S	M	0	0
2	0	S	P	0	0
2	0	S	F	0	0
2	0	S	W	0	0
2	0	S	S	0	0
2	0	S	T	0	0
2	0	S	N	0	0
2	0	S	Q	0	0
2	0	S	Y	0	0
2	0	S	C	0	0
2	0	S	K	0	0
2	0	S	R	0	0
2	0	S	H	0	0
2	0	S	D	0	0
2	0	S	E	0	0
2	0	T	G	0	0
2	0	T	A	0	0
2	0	T	V	0	0
2	0	T	L	0	0
2	0	T	I	0	0
2	0	T	M	0	0
2	0	T	P	0	0
2	0	T	F	0	0
2	0	T	W	0	0
2	0	T	S	0	0
2	0	T	T	0	0
2	0	T	N	0	0
2	0	T	Q	0	0
2	0	T	Y	0	0
2	0	T	C	0	0
2	0	T	K	0	0
2	0	T	R	0	0
2	0	T	H	0	0
2	0	T	D	0	0
2	0	T	E	0	0
2	0	N	G	0	0
2	0	N	A	0	0
2	0	N	V	0	0
2	0	N	L	0	0
2	0	N	I	0	0
2	0	N	M	0	0
2	0	N	P	0	0
2	0	N	F	0	0
2	0	N	W	0	0
2	0	N	S	0	0
2	0	N	T	0	0
2	0	N	N	0	0
2	0	N	Q	0	0
2	0	N	Y	0	0
2	0	N	C	0	0
2	0	N	K	0	0
2	0	N	R	0	0
2	0	N	H	0	0
2	0	N	D	0	0
2	0	N	E	0	0
2	0	Q	G	0	0
2	0	Q	A	0	0
2	0	Q	V	0	0
2	0	Q	L	0	0
2	0	Q	I	0	0
2	0	Q	M	0	0
2	0	Q	P	0	0
2	0	Q	F	0	0
2	0	Q	W	0	0
2	0	Q	S	0	0
2	0	Q	T	0	0
2	0	Q	N	0	0
2	0	Q	Q	0	0
2	0	Q	Y	0	0
2	0	Q	C	0	0
2	0	Q	K	0	0
2	0	Q	R	0	0
2	0	Q	H	0	0
2	0	Q	D	0	0
2	0	Q	E	0	0
2	0	Y	G	0	0
2	0	Y	A	0	0
2	0	Y	V	-0.055807	-0.168732
2	0	Y	L	0.03812	0.158961
2	0	Y	I	-0.017956	-0.03453
2	0	Y	M	0	0
2	0	Y	P	0	0
2	0	Y	F	-0.002385	-0.000061
2	0	Y	W	0	0
2	0	Y	S	0	0
2	0	Y	T	0	0
2	0	Y	N	0	0
2	0	Y	Q	0	0
2	0	Y	Y	0	0
2	0	Y	C	0	0
2	0	Y	K	0	0
2	0	Y	R	0	0
2	0	Y	H	0	0
2	0	Y	D	0	0
2	0	Y	E	0	0
2	0	C	G	0	0
2	0	C	A	0	0
2	0	C	V	0	0
2	0	C	L	0	0
2	0	C	I	0	0
2	0	C	M	0	0
2	0	C	P	0	0
2	0	C	F	0	0
2	0	C	W	0	0
2	0	C	S	0	0
2	0	C	T	0	0
2	0	C	N	0	0
2	0	C	Q	0	0
2	0	C	Y	0	0
2	0	C	C	0	0
2	0	C	K	0	0
2	0	C	R	0	0
2	0	C	H	0	0
2	0	C	D	0	0
2	0	C	E	0	0
2	0	K	G	0	0
2	0	K	A	0	0
2	0	K	V	0	0
2	0	K	L	0	0
2	0	K	I	0	0
2	0	K	M	0	0
2	0	K	P	0	0
2	0	K	F	0	0
2	0	K	W	0	0
2	0	K	S	0	0
2	0	K	T	0	0
2	0	K	N	0	0
2	0	K	Q	0	0
2	0	K	Y	0	0
2	0	K	C	0	0
2	0	K	K	0	0
2	0	K	R	0	0
2	0	K	H	0	0
2	0	K	D	0	0
2	0	K	E	0	0
2	0	R	G	0	0
2	0	R	A	0	0
2	0	R	V	0	0
2	0	R	L	0	0
2	0	R	I	0	0
2	0	R	M	0	0
2	0	R	P	0	0
2	0	R	F	0	0
2	0	R	W	0	0
2	0	R	S	0	0
2	0	R	T	0	0
2	0	R	N	0	0
2	0	R	Q	0	0
2	0	R	Y	0	0
2	0	R	C	0	0
2	0	R	K	0	0
2	0	R	R	0	0
2	0	R	H	0	0
2	0	R	D	0	0
2	0	R	E	0	0
2	0	H	G	0	0
2	0	H	A	0	0
2	0	H	V	0	0
2	0	H	L	0	0
2	0	H	I	0	0
2	0	H	M	0	0
2	0	H	P	0	0
2	0	H	F	0	0
2	0	H	W	0	0
2	0	H	S	0	0
2	0	H	T	0	0
2	0	H	N	0	0
2	0	H	Q	0	0
2	0	H	Y	0	0
2	0	H	C	0	0
2	0	H	K	0	0
2	0	H	R	0	0
2	0	H	H	0	0
2	0	H	D	0	0
2	0	H	E	0	0
2	0	D	G	0	0
2	0	D	A	0	0
2	0	D	V	0	0
2	0	D	L	0	0
2	0	D	I	0	0
2	0	D	M	0	0
2	0	D	P	0	0
2	0	D	F	0	0
2	0	D	W	0	0
2	0	D	S	0	0
2	0	D	T	0	0
2	0	D	N	0	0
2	0	D	Q	0	0
2	0	D	Y	0	0
2	0	D	C	0	0
2	0	D	K	0	0
2	0	D	R	0	0
2	0	D	H	0	0
2	0	D	D	0	0
2	0	D	E	0	0
2	0	E	G	0	0
2	0	E	A	0	0
2	0	E	V	0	0
2	0	E	L	0	0
2	0	E	I	0	0
2	0	E	M	0	0
2	0	E	P	0	0
2	0	E	F	0	0
2	0	E	W	0	0
2	0	E	S	0	0
2	0	E	T	0	0
2	0	E	N	0	0
2	0	E	Q	0	0
2	0	E	Y	0	0
2	0	E	C	0	0
2	0	E	K	0	0
2	0	E	R	0	0
2	0	E	H	0	0
2	0	E	D	0	0
2	0	E	E	0	0
3	-1	G	G	-0.045143	-0.114704
3	-1	G	A	-0.035181	-0.075421
3	-1	G	V	-0.028725	-0.10394
3	-1	G	L	0.004288	-0.074474
3	-1	G	I	0.049094	0.061242
3	-1	G	M	-0.041659	-0.139964
3	-1	G	P	-0.02989	-0.09758
3	-1	G	F	-0.039607	-0.119879
3	-1	G	W	0.062839	0.268319
3	-1	G	S	-0.028074	-0.108696
3	-1	G	T	-0.070575	-0.239891
3	-1	G	N	0.018188	0.047186
3	-1	G	Q	-0.02527	-0.064816
3	-1	G	Y	0.013023	-0.071254
3	-1	G	C	0	0
3	-1	G	K	-0.006735	0.020378
3	-1	G	R	-0.003136	0.234398
3	-1	G	H	-0.060761	-0.24439
3	-1	G	D	-0.041614	-0.076597
3	-1	G	E	0.014403	0.086871
3	-1	A	G	0	0
3	-1	A	A	0	0
3	-1	A	V	0	0
3	-1	A	L	0	0
3	-1	A	I	0	0
3	-1	A	M	0	0
3	-1	A	P	0	0
3	-1	A	F	0	0
3	-1	A	W	0	0
3	-1	A	S	0	0
3	-1	A	T	0	0
3	-1	A	N	0	0
3	-1	A	Q	0	0
3	-1	A	Y	0	0
3	-1	A	C	0	0
3	-1	A	K	0	0
3	-1	A	R	0	0
3	-1	A	H	0	0
3	-1	A	D	0	0
3	-1	A	E	0	0
3	-1	V	G	-0.004503	-0.010885
3	-1	V	A	-0.002117	-0.003678
3	-1	V	V	0.006295	0.00584
3	-1	V	L	0.017875	0.02288
3	-1	V	I	0.008077	0
3	-1	V	M	-0.00216	-0.00559
3	-1	V	P	0	0
3	-1	V	F	0.004269	-0.006505
3	-1	V	W	0.003915	0.026304
3	-1	V	S	0.005447	-0.001908
3	-1	V	T	-0.002371	-0.005237
3	-1	V	N	-0.002808	-0.005704
3	-1	V	Q	-0.006067	-0.013053
3	-1	V	Y	0.033837	0.10536
3	-1	V	C	0	0
3	-1	V	K	0	0
3	-1	V	R	-0.006844	-0.018286
3	-1	V	H	-0.005984	-0.011198
3	-1	V	D	-0.004479	-0.00594
3	-1	V	E	0.003175	0.011462
3	-1	L	G	0	0
3	-1	L	A	0	0
3	-1	L	V	0	0
3	-1	L	L	0	0
3	-1	L	I	0	0
3	-1	L	M	0	0
3	-1	L	P	0	0
3	-1	L	F	0	0
3	-1	L	W	0	0
3	-1	L	S	0	0
3	-1	L	T	0	0
3	-1	L	N	0	0
3	-1	L	Q	0	0
3	-1	L	Y	0	0
3	-1	L	C	0	0
3	-1	L	K	0	0
3	-1	L	R	0	0
3	-1	L	H	0	0
3	-1	L	D	0	0
3	-1	L	E	0	0
3	-1	I	G	0	0
3	-1	I	A	0	0
3	-1	I	V	0	0
3	-1	I	L	0	0
3	-1	I	I	0	0
3	-1	I	M	0	0
3	-1	I	P	0	0
3	-1	I	F	0	0
3	-1	I	W	0	0
3	-1	I	S	0	0
3	-1	I	T	0	0
3	-1	I	N	0	0
3	-1	I	Q	0	0
3	-1	I	Y	0	0
3	-1	I	C	0	0
3	-1	I	K	0	0
3	-1	I	R	0	0
3	-1	I	H	0	0
3	-1	I	D	0	0
3	-1	I	E	0	0
3	-1	M	G	0	0
3	-1	M	A	0	0
3	-1	M	V	0	0
3	-1	M	L	0	0
3	-1	M	I	0	0
3	-1	M	M	0	0
3	-1	M	P	0	0
3	-1	M	F	0	0
3	-1	M	W	0	0
3	-1	M	S	0	0
3	-1	M	T	0	0
3	-1	M	N	0	0
3	-1	M	Q	0	0
3	-1	M	Y	0	0
3	-1	M	C	0	0
3	-1	M	K	0	0
3	-1	M	R	0	0
3	-1	M	H	0	0
3	-1	M	D	0	0
3	-1	M	E	0	0
3	-1	P	G	0	0
3	-1	P	A	0	0
3	-1	P	V	0	0
3	-1	P	L	0	0
3	-1	P	I	0	0
3	-1	P	M	0	0
3	-1	P	P	0	0
3	-1	P	F	0	0
3	-1	P	W	0	0
3	-1	P	S	0	0
3	-1	P	T	0	0
3	-1	P	N	0	0
3	-1	P	Q	0	0
3	-1	P	Y	0	0
3	-1	P	C	0	0
3	-1	P	K	0	0
3	-1	P	R	0	0
3	-1	P	H	0	0
3	-1	P	D	0	0
3	-1	P	E	0	0
3	-1	F	G	0	0
3	-1	F	A	0	0
3	-1	F	V	0	0
3	-1	F	L	0	0
3	-1	F	I	0	0
3	-1	F	M	0	0
3	-1	F	P	0	0
3	-1	F	F	0	0
3	-1	F	W	0	0
3	-1	F	S	0	0
3	-1	F	T	0	0
3	-1	F	N	0	0
3	-1	F	Q	0	0
3	-1	F	Y	0	0
3	-1	F	C	0	0
3	-1	F	K	0	0
3	-1	F	R	0	0
3	-1	F	H	0	0
3	-1	F	D	0	0
3	-1	F	E	0	0
3	-1	W	G	0	0
3	-1	W	A	0	0
3	-1	W	V	0	0
3	-1	W	L	0	0
3	-1	W	I	0	0
3	-1	W	M	0	0
3	-1	W	P	0	0
3	-1	W	F	0	0
3	-1	W	W	0	0
3	-1	W	S	0	0
3	-1	W	T	0	0
3	-1	W	N	0	0
3	-1	W	Q	0	0
3	-1	W	Y	0	0
3	-1	W	C	0	0
3	-1	W	K	0	0
3	-1	W	R	0	0
3	-1	W	H	0	0
3	-1	W	D	0	0
3	-1	W	E	0	0
3	-1	S	G	0	0
3	-1	S	A	0	0
3	-1	S	V	0	0
3	-1	S	L	0	0
3	-1	S	I	0	0
3	-1	S	M	0	0
3	-1	S	P	0	0
3	-1	S	F	0	0
3	-1	S	W	0	0
3	-1	S	S	0	0
3	-1	S	T	0	0
3	-1	S	N	0	0
3	-1	S	Q	0	0
3	-1	S	Y	0	0
3	-1	S	C	0	0
3	-1	S	K	0	0
3	-1	S	R	0	0
3	-1	S	H	0	0
3	-1	S	D	0	0
3	-1	S	E	0	0
3	-1	T	G	0	0
3	-1	T	A	0	0
3	-1	T	V	0	0
3	-1	T	L	0	0
3	-1	T	I	0	0
3	-1	T	M	0	0
3	-1	T	P	0	0
3	-1	T	F	0	0
3	-1	T	W	0	0
3	-1	T	S	0	0
3	-1	T	T	0	0
3	-1	T	N	0	0
3	-1	T	Q	0	0
3	-1	T	Y	0	0
3	-1	T	C	0	0
3	-1	T	K	0	0
3	-1	T	R	0	0
3	-1	T	H	0	0
3	-1	T	D	0	0
3	-1	T	E	0	0
3	-1	N	G	0	0
3	-1	N	A	0	0
3	-1	N	V	0	0
3	-1	N	L	0	0
3	-1	N	I	0	0
3	-1	N	M	0	0
3	-1	N	P	0	0
3	-1	N	F	0	0
3	-1	N	W	0	0
3	-1	N	S	0	0
3	-1	N	T	0	0
3	-1	N	N	0	0
3	-1	N	Q	0	0
3	-1	N	Y	0	0
3	-1	N	C	0	0
3	-1	N	K	0	0
3	-1	N	R	0	0
3	-1	N	H	0	0
3	-1	N	D	0	0
3	-1	N	E	0	0
3	-1	Q	G	0	0
3	-1	Q	A	0	0
3	-1	Q	V	0	0
3	-1	Q	L	0	0
3	-1	Q	I	0	0
3	-1	Q	M	0	0
3	-1	Q	P	0	0
3	-1	Q	F	0	0
3	-1	Q	W	0	0
3	-1	Q	S	0	0
3	-1	Q	T	0	0
3	-1	Q	N	0	0
3	-1	Q	Q	0	0
3	-1	Q	Y	0	0
3	-1	Q	C	0	0
3	-1	Q	K	0	0
3	-1	Q	R	0	0
3	-1	Q	H	0	0
3	-1	Q	D	0	0
3	-1	Q	E	0	0
3	-1	Y	G	0	0
3	-1	Y	A	0	0
3	-1	Y	V	0	0
3	-1	Y	L	0	0
3	-1	Y	I	0	0
3	-1	Y	M	0	0
3	-1	Y	P	0	0
3	-1	Y	F	0	0
3	-1	Y	W	0	0
3	-1	Y	S	0	0
3	-1	Y	T	0	0
3	-1	Y	N	0	0
3	-1	Y	Q	0	0
3	-1	Y	Y	0	0
3	-1	Y	C	0	0
3	-1	Y	K	0	0
3	-1	Y	R	0	0
3	-1	Y	H	0	0
3	-1	Y	D	0	0
3	-1	Y	E	0	0
3	-1	C	G	0	0
3	-1	C	A	0	0
3	-1	C	V	0	0
3	-1	C	L	0	0
3	-1	C	I	0	0
3	-1	C	M	0	0
3	-1	C	P	0	0
3	-1	C	F	0	0
3	-1	C	W	0	0
3	-1	C	S	0	0
3	-1	C	T	0	0
3	-1	C	N	0	0
3	-1	C	Q	0	0
3	-1	C	Y	0	0
3	-1	C	C	0	0
3	-1	C	K	0	0
3	-1	C	R	0	0
3	-1	C	H	0	0
3	-1	C	D	0	0
3	-1	C	E	0	0
3	-1	K	G	0	0
3	-1	K	A	0	0
3	-1	K	V	0	0
3	-1	K	L	0	0
3	-1	K	I	0	0
3	-1	K	M	0	0
3	-1	K	P	0	0
3	-1	K	F	0	0
3	-1	K	W	0	0
3	-1	K	S	0	0
3	-1	K	T	0	0
3	-1	K	N	0	0
3	-1	K	Q	0	0
3	-1	K	Y	0	0
3	-1	K	C	0	0
3	-1	K	K	0	0
3	-1	K	R	0	0
3	-1	K	H	0	0
3	-1	K	D	0	0
3	-1	K	E	0	0
3	-1	R	G	0	0
3	-1	R	A	0	0
3	-1	R	V	0	0
3	-1	R	L	0	0
3	-1	R	I	0	0
3	-1	R	M	0	0
3	-1	R	P	0	0
3	-1	R	F	0	0
3	-1	R	W	0	0
3	-1	R	S	0	0
3	-1	R	T	0	0
3	-1	R	N	0	0
3	-1	R	Q	0	0
3	-1	R	Y	0	0
3	-1	R	C	0	0
3	-1	R	K	0	0
3	-1	R	R	0	0
3	-1	R	H	0	0
3	-1	R	D	0	0
3	-1	R	E	0	0
3	-1	H	G	0	0
3	-1	H	A	0	0
3	-1	H	V	0	0
3	-1	H	L	-0.002375	-0.001747
3	-1	H	I	0	0
3	-1	H	M	0	0
3	-1	H	P	0	0
3	-1	H	F	-0.002719	-0.006678
3	-1	H	W	0.006634	0.035025
3	-1	H	S	0	0
3	-1	H	T	0	0
3	-1	H	N	0	0
3	-1	H	Q	-0.002721	-0.006791
3	-1	H	Y	-0.003014	-0.007205
3	-1	H	C	0	0
3	-1	H	K	0	0
3	-1	H	R	0	0
3	-1	H	H	-0.000337	0.001209
3	-1	H	D	0.000278	0.002262
3	-1	H	E	0.000244	0.002277
3	-1	D	G	0	0
3	-1	D	A	0	0
3	-1	D	V	0	0
3	-1	D	L	0	0
3	-1	D	I	0	0
3	-1	D	M	0	0
3	-1	D	P	0	0
3	-1	D	F	0	0
3	-1	D	W	0	0
3	-1	D	S	0	0
3	-1	D	T	0	0
3	-1	D	N	0	0
3	-1	D	Q	0	0
3	-1	D	Y	0	0
3	-1	D	C	0	0
3	-1	D	K	0	0
3	-1	D	R	0	0
3	-1	D	H	0	0
3	-1	D	D	0	0
3	-1	D	E	0	0
3	-1	E	G	0	0
3	-1	E	A	0	0
3	-1	E	V	0	0
3	-1	E	L	0	0
3	-1	E	I	0	0
3	-1	E	M	0	0
3	-1	E	P	0	0
3	-1	E	F	0	0
3	-1	E	W	0	0
3	-1	E	S	0	0
3	-1	E	T	0	0
3	-1	E	N	0	0
3	-1	E	Q	0	0
3	-1	E	Y	0	0
3	-1	E	C	0	0
3	-1	E	K	0	0
3	-1	E	R	0	0
3	-1	E	H	0	0
3	-1	E	D	0	0
3	-1	E	E	0	0
3	0	G	G	-0.024791	-0.067328
3	0	G	A	-0.054725	-0.134651
3	0	G	V	-0.102667	-0.270448
3	0	G	L	-0.004704	-0.02232
3	0	G	I	-0.085464	-0.225797
3	0	G	M	-0.003337	-0.005823
3	0	G	P	-0.012056	-0.019907
3	0	G	F	-0.017344	-0.030036
3	0	G	W	0	0
3	0	G	S	0	0
3	0	G	T	0	0
3	0	G	N	0	0
3	0	G	Q	0	0
3	0	G	Y	0	0
3	0	G	C	0	0
3	0	G	K	0	0
3	0	G	R	0	0
3	0	G	H	0	0
3	0	G	D	0	0
3	0	G	E	0	0
3	0	A	G	0	0
3	0	A	A	0	0
3	0	A	V	0	0
3	0	A	L	0	0
3	0	A	I	0	0
3	0	A	M	0	0
3	0	A	P	0	0
3	0	A	F	0	0
3	0	A	W	0	0
3	0	A	S	0	0
3	0	A	T	0	0
3	0	A	N	0	0
3	0	A	Q	0	0
3	0	A	Y	0	0
3	0	A	C	0	0
3	0	A	K	0	0
3	0	A	R	0	0
3	0	A	H	0	0
3	0	A	D	0	0
3	0	A	E	0	0
3	0	V	G	0	0
3	0	V	A	-0.006134	-0.014612
3	0	V	V	0.052322	0.133158
3	0	V	L	-0.002196	-0.022098
3	0	V	I	0.010728	0.009129
3	0	V	M	0	0
3	0	V	P	-0.002274	-0.005354
3	0	V	F	-0.006906	-0.016363
3	0	V	W	0	0
3	0	V	S	0	0
3	0	V	T	0	0
3	0	V	N	0	0
3	0	V	Q	0	0
3	0	V	Y	0	0
3	0	V	C	0	0
3	0	V	K	0	0
3	0	V	R	0	0
3	0	V	H	0	0
3	0	V	D	0	0
3	0	V	E	0	0
3	0	L	G	0	0
3	0	L	A	0	0
3	0	L	V	0	0
3	0	L	L	0	0
3	0	L	I	0	0
3	0	L	M	0	0
3	0	L	P	0	0
3	0	L	F	0	0
3	0	L	W	0	0
3	0	L	S	0	0
3	0	L	T	0	0
3	0	L	N	0	0
3	0	L	Q	0	0
3	0	L	Y	0	0
3	0	L	C	0	0
3	0	L	K	0	0
3	0	L	R	0	0
3	0	L	H	0	0
3	0	L	D	0	0
3	0	L	E	0	0
3	0	I	G	0	0
3	0	I	A	0	0
3	0	I	V	0	0
3	0	I	L	0	0
3	0	I	I	0	0
3	0	I	M	0	0
3	0	I	P	0	0
3	0	I	F	0	0
3	0	I	W	0	0
3	0	I	S	0	0
3	0	I	T	0	0
3	0	I	N	0	0
3	0	I	Q	0	0
3	0	I	Y	0	0
3	0	I	C	0	0
3	0	I	K	0	0
3	0	I	R	0	0
3	0	I	H	0	0
3	0	I	D	0	0
3	0	I	E	0	0
3	0	M	G	0	0
3	0	M	A	0	0
3	0	M	V	0	0
3	0	M	L	0	0
3	0	M	I	0	0
3	0	M	M	0	0
3	0	M	P	0	0
3	0	M	F	0	0
3	0	M	W	0	0
3	0	M	S	0	0
3	0	M	T	0	0
3	0	M	N	0	0
3	0	M	Q	0	0
3	0	M	Y	0	0
3	0	M	C	0	0
3	0	M	K	0	0
3	0	M	R	0	0
3	0	M	H	0	0
3	0	M	D	0	0
3	0	M	E	0	0
3	0	P	G	0	0
3	0	P	A	0	0
3	0	P	V	0	0
3	0	P	L	0	0
3	0	P	I	0	0
3	0	P	M	0	0
3	0	P	P	0	0
3	0	P	F	0	0
3	0	P	W	0	0
3	0	P	S	0	0
3	0	P	T	0	0
3	0	P	N	0	0
3	0	P	Q	0	0
3	0	P	Y	0	0
3	0	P	C	0	0
3	0	P	K	0	0
3	0	P	R	0	0
3	0	P	H	0	0
3	0	P	D	0	0
3	0	P	E	0	0
3	0	F	G	0	0
3	0	F	A	0	0
3	0	F	V	0	0
3	0	F	L	0	0
3	0	F	I	0	0
3	0	F	M	0	0
3	0	F	P	0	0
3	0	F	F	0	0
3	0	F	W	0	0
3	0	F	S	0	0
3	0	F	T	0	0
3	0	F	N	0	0
3	0	F	Q	0	0
3	0	F	Y	0	0
3	0	F	C	0	0
3	0	F	K	0	0
3	0	F	R	0	0
3	0	F	H	0	0
3	0	F	D	0	0
3	0	F	E	0	0
3	0	W	G	0	0
3	0	W	A	0	0
3	0	W	V	0	0
3	0	W	L	0	0
3	0	W	I	0	0
3	0	W	M	0	0
3	0	W	P	0	0
3	0	W	F	0	0
3	0	W	W	0	0
3	0	W	S	0	0
3	0	W	T	0	0
3	0	W	N	0	0
3	0	W	Q	0	0
3	0	W	Y	0	0
3	0	W	C	0	0
3	0	W	K	0	0
3	0	W	R	0	0
3	0	W	H	0	0
3	0	W	D	0	0
3	0	W	E	0	0
3	0	S	G	0	0
3	0	S	A	0	0
3	0	S	V	0	0
3	0	S	L	0	0
3	0	S	I	0	0
3	0	S	M	0	0
3	0	S	P	0	0
3	0	S	F	0	0
3	0	S	W	0	0
3	0	S	S	0	0
3	0	S	T	0	0
3	0	S	N	0	0
3	0	S	Q	0	0
3	0	S	Y	0	0
3	0	S	C	0	0
3	0	S	K	0	0
3	0	S	R	0	0
3	0	S	H	0	0
3	0	S	D	0	0
3	0	S	E	0	0
3	0	T	G	0	0
3	0	T	A	0	0
3	0	T	V	0	0
3	0	T	L	0	0
3	0	T	I	0	0
3	0	T	M	0	0
3	0	T	P	0	0
3	0	T	F	0	0
3	0	T	W	0	0
3	0	T	S	0	0
3	0	T	T	0	0
3	0	T	N	0	0
3	0	T	Q	0	0
3	0	T	Y	0	0
3	0	T	C	0	0
3	0	T	K	0	0
3	0	T	R	0	0
3	0	T	H	0	0
3	0	T	D	0	0
3	0	T	E	0	0
3	0	N	G	0	0
3	0	N	A	0	0
3	0	N	V	0	0
3	0	N	L	0	0
3	0	N	I	0	0
3	0	N	M	0	0
3	0	N	P	0	0
3	0	N	F	0	0
3	0	N	W	0	0
3	0	N	S	0	0
3	0	N	T	0	0
3	0	N	N	0	0
3	0	N	Q	0	0
3	0	N	Y	0	0
3	0	N	C	0	0
3	0	N	K	0	0
3	0	N	R	0	0
3	0	N	H	0	0
3	0	N	D	0	0
3	0	N	E	0	0
3	0	Q	G	0	0
3	0	Q	A	0	0
3	0	Q	V	0	0
3	0	Q	L	0	0
3	0	Q	I	0	0
3	0	Q	M	0	0
3	0	Q	P	0	0
3	0	Q	F	0	0
3	0	Q	W	0	0
3	0	Q	S	0	0
3	0	Q	T	0	0
3	0	Q	N	0	0
3	0	Q	Q	0	0
3	0	Q	Y	0	0
3	0	Q	C	0	0
3	0	Q	K	0	0
3	0	Q	R	0	0
3	0	Q	H	0	0
3	0	Q	D	0	0
3	0	Q	E	0	0
3	0	Y	G	0	0
3	0	Y	A	0	0
3	0	Y	V	0	0
3	0	Y	L	0	0
3	0	Y	I	0	0
3	0	Y	M	0	0
3	0	Y	P	0	0
3	0	Y	F	0	0
3	0	Y	W	0	0
3	0	Y	S	0	0
3	0	Y	T	0	0
3	0	Y	N	0	0
3	0	Y	Q	0	0
3	0	Y	Y	0	0
3	0	Y	C	0	0
3	0	Y	K	0	0
3	0	Y	R	0	0
3	0	Y	H	0	0
3	0	Y	D	0	0
3	0	Y	E	0	0
3	0	C	G	0	0
3	0	C	A	0	0
3	0	C	V	0	0
3	0	C	L	0	0
3	0	C	I	0	0
3	0	C	M	0	0
3	0	C	P	0	0
3	0	C	F	0	0
3	0	C	W	0	0
3	0	C	S	0	0
3	0	C	T	0	0
3	0	C	N	0	0
3	0	C	Q	0	0
3	0	C	Y	0	0
3	0	C	C	0	0
3	0	C	K	0	0
3	0	C	R	0	0
3	0	C	H	0	0
3	0	C	D	0	0
3	0	C	E	0	0
3	0	K	G	0	0
3	0	K	A	0	0
3	0	K	V	0	0
3	0	K	L	0	0
3	0	K	I	0	0
3	0	K	M	0	0
3	0	K	P	0	0
3	0	K	F	0	0
3	0	K	W	0	0
3	0	K	S	0	0
3	0	K	T	0	0
3	0	K	N	0	0
3	0	K	Q	0	0
3	0	K	Y	0	0
3	0	K	C	0	0
3	0	K	K	0	0
3	0	K	R	0	0
3	0	K	H	0	0
3	0	K	D	0	0
3	0	K	E	0	0
3	0	R	G	0	0
3	0	R	A	0	0
3	0	R	V	0	0
3	0	R	L	0	0
3	0	R	I	0	0
3	0	R	M	0	0
3	0	R	P	0	0
3	0	R	F	0	0
3	0	R	W	0	0
3	0	R	S	0	0
3	0	R	T	0	0
3	0	R	N	0	0
3	0	R	Q	0	0
3	0	R	Y	0	0
3	0	R	C	0	0
3	0	R	K	0	0
3	0	R	R	0	0
3	0	R	H	0	0
3	0	R	D	0	0
3	0	R	E	0	0
3	0	H	G	0	0
3	0	H	A	0	0
3	0	H	V	-0.003026	0.000487
3	0	H	L	0.006634	0.035025
3	0	H	I	-0.004896	-0.010476
3	0	H	M	0	0
3	0	H	P	0	0
3	0	H	F	-0.002719	-0.006678
3	0	H	W	0	0
3	0	H	S	0	0
3	0	H	T	0	0
3	0	H	N	0	0
3	0	H	Q	0	0
3	0	H	Y	0	0
3	0	H	C	0	0
3	0	H	K	0	0
3	0	H	R	0	0
3	0	H	H	0	0
3	0	H	D	0	0
3	0	H	E	0	0
3	0	D	G	0	0
3	0	D	A	0	0
3	0	D	V	0	0
3	0	D	L	0	0
3	0	D	I	0	0
3	0	D	M	0	0
3	0	D	P	0	0
3	0	D	F	0	0
3	0	D	W	0	0
3	0	D	S	0	0
3	0	D	T	0	0
3	0	D	N	0	0
3	0	D	Q	0	0
3	0	D	Y	0	0
3	0	D	C	0	0
3	0	D	K	0	0
3	0	D	R	0	0
3	0	D	H	0	0
3	0	D	D	0	0
3	0	D	E	0	0
3	0	E	G	0	0
3	0	E	A	0	0
3	0	E	V	0	0
3	0	E	L	0	0
3	0	E	I	0	0
3	0	E	M	0	0
3	0	E	P	0	0
3	0	E	F	0	0
3	0	E	W	0	0
3	0	E	S	0	0
3	0	E	T	0	0
3	0	E	N	0	0
3	0	E	Q	0	0
3	0	E	Y	0	0
3	0	E	C	0	0
3	0	E	K	0	0
3	0	E	R	0	0
3	0	E	H	0	0
3	0	E	D	0	0
3	0	E	E	0	0
4	-2	G	G	0	0
4	-2	G	A	0	0
4	-2	G	V	0	0
4	-2	G	L	0	0
4	-2	G	I	0	0
4	-2	G	M	0	0
4	-2	G	P	0	0
4	-2	G	F	0	0
4	-2	G	W	0	0
4	-2	G	S	0	0
4	-2	G	T	0	0
4	-2	G	N	0	0
4	-2	G	Q	0	0
4	-2	G	Y	0	0
4	-2	G	C	0	0
4	-2	G	K	0	0
4	-2	G	R	0	0
4	-2	G	H	0	0
4	-2	G	D	0	0
4	-2	G	E	0	0
4	-2	A	G	-0.001107	-0.000667
4	-2	A	A	-0.005912	-0.015008
4	-2	A	V	-0.000316	-0.000749
4	-2	A	L	0	0
4	-2	A	I	-0.002131	-0.006806
4	-2	A	M	-0.000893	-0.003676
4	-2	A	P	-0.002884	-0.008626
4	-2	A	F	0	0
4	-2	A	W	0.016043	0.063854
4	-2	A	S	-0.01572	-0.042655
4	-2	A	T	-0.020795	-0.023227
4	-2	A	N	-0.00119	-0.003456
4	-2	A	Q	-0.002843	-0.008314
4	-2	A	Y	0.007249	0.016997
4	-2	A	C	0	0
4	-2	A	K	0	0
4	-2	A	R	-0.000016	-0.000345
4	-2	A	H	0	0
4	-2	A	D	-0.006312	-0.01091
4	-2	A	E	-0.001206	-0.000897
4	-2	V	G	-0.003188	-0.006238
4	-2	V	A	0.004142	0.010133
4	-2	V	V	0	0
4	-2	V	L	0	0
4	-2	V	I	0	0
4	-2	V	M	0	0
4	-2	V	P	0	0
4	-2	V	F	0.008181	0.038592
4	-2	V	W	0.012783	0.048761
4	-2	V	S	-0.016346	-0.055126
4	-2	V	T	-0.007612	-0.011423
4	-2	V	N	-0.000643	0.00001
4	-2	V	Q	0	0
4	-2	V	Y	0	0
4	-2	V	C	0	0
4	-2	V	K	0	0
4	-2	V	R	0	0
4	-2	V	H	0	0
4	-2	V	D	-0.001443	-0.001575
4	-2	V	E	-0.003589	-0.011192
4	-2	L	G	-0.004779	-0.012753
4	-2	L	A	-0.017633	-0.069312
4	-2	L	V	0.007868	0.000185
4	-2	L	L	-0.001104	-0.004492
4	-2	L	I	0.007996	0.018649
4	-2	L	M	-0.000474	-0.003596
4	-2	L	P	-0.003482	-0.008245
4	-2	L	F	-0.001343	-0.018624
4	-2	L	W	0	0
4	-2	L	S	0.00022	-0.058883
4	-2	L	T	-0.012884	-0.047512
4	-2	L	N	-0.001367	0.006374
4	-2	L	Q	0.003547	0.001404
4	-2	L	Y	-0.021615	-0.044175
4	-2	L	C	0	0
4	-2	L	K	0	0
4	-2	L	R	-0.000183	-0.000332
4	-2	L	H	0	0
4	-2	L	D	-0.013514	-0.014086
4	-2	L	E	-0.013956	-0.017132
4	-2	I	G	-0.013551	-0.02972
4	-2	I	A	0.040062	0.113308
4	-2	I	V	0.00101	-0.000151
4	-2	I	L	-0.001575	-0.005957
4	-2	I	I	0.007998	0.00378
4	-2	I	M	-0.00136	-0.006865
4	-2	I	P	-0.007179	-0.019932
4	-2	I	F	0.005581	0.001078
4	-2	I	W	-0.004494	0.009799
4	-2	I	S	-0.013056	-0.043297
4	-2	I	T	-0.02375	-0.061739
4	-2	I	N	0.004213	0.028429
4	-2	I	Q	0.001796	0.053841
4	-2	I	Y	-0.014652	-0.069168
4	-2	I	C	0	0
4	-2	I	K	0	0
4	-2	I	R	-0.004983	-0.013028
4	-2	I	H	0	0
4	-2	I	D	0.007619	-0.010318
4	-2	I	E	-0.022821	-0.040787
4	-2	M	G	0	0
4	-2	M	A	0.005386	0.058001
4	-2	M	V	0	0
4	-2	M	L	0	0
4	-2	M	I	0	0
4	-2	M	M	0	0
4	-2	M	P	0	0
4	-2	M	F	0	0
4	-2	M	W	0	0
4	-2	M	S	0.007649	0
4	-2	M	T	0.019681	-0.003324
4	-2	M	N	-0.000571	0.000905
4	-2	M	Q	0	0
4	-2	M	Y	0	0
4	-2	M	C	0	0
4	-2	M	K	0	0
4	-2	M	R	0	0
4	-2	M	H	0	0
4	-2	M	D	0	0
4	-2	M	E	0.008132	0.04612
4	-2	P	G	0	0
4	-2	P	A	0	0
4	-2	P	V	0	0
4	-2	P	L	0	0
4	-2	P	I	0	0
4	-2	P	M	0	0
4	-2	P	P	0	0
4	-2	P	F	0	0
4	-2	P	W	0	0
4	-2	P	S	0	0
4	-2	P	T	0	0
4	-2	P	N	0	0
4	-2	P	Q	0	0
4	-2	P	Y	0	0
4	-2	P	C	0	0
4	-2	P	K	0	0
4	-2	P	R	0	0
4	-2	P	H	0	0
4	-2	P	D	0	0
4	-2	P	E	0	0
4	-2	F	G	-0.052281	-0.146183
4	-2	F	A	-0.04578	-0.108299
4	-2	F	V	-0.00787	-0.027373
4	-2	F	L	0	0
4	-2	F	I	0.002388	0.022266
4	-2	F	M	-0.004917	-0.009535
4	-2	F	P	-0.015525	-0.054395
4	-2	F	F	0.01046	0.049836
4	-2	F	W	-0.011803	-0.035107
4	-2	F	S	0.035978	0.099981
4	-2	F	T	0.093247	0.234739
4	-2	F	N	0.001607	0.048553
4	-2	F	Q	-0.029575	-0.074712
4	-2	F	Y	0.012021	0.107516
4	-2	F	C	0	0
4	-2	F	K	0	0
4	-2	F	R	-0.033862	-0.098853
4	-2	F	H	0.004462	0.011306
4	-2	F	D	-0.046935	-0.12406
4	-2	F	E	-0.056357	-0.194926
4	-2	W	G	0	0
4	-2	W	A	0	0
4	-2	W	V	0	0
4	-2	W	L	0	0
4	-2	W	I	0	0
4	-2	W	M	0	0
4	-2	W	P	0	0
4	-2	W	F	0	0
4	-2	W	W	0	0
4	-2	W	S	0	0
4	-2	W	T	0	0
4	-2	W	N	0	0
4	-2	W	Q	0	0
4	-2	W	Y	0	0
4	-2	W	C	0	0
4	-2	W	K	0	0
4	-2	W	R	0	0
4	-2	W	H	0	0
4	-2	W	D	0	0
4	-2	W	E	0	0
4	-2	S	G	0	0
4	-2	S	A	0	0
4	-2	S	V	0	0
4	-2	S	L	0	0
4	-2	S	I	0	0
4	-2	S	M	0	0
4	-2	S	P	0	0
4	-2	S	F	0	0
4	-2	S	W	0	0
4	-2	S	S	0	0
4	-2	S	T	0	0
4	-2	S	N	0	0
4	-2	S	Q	0	0
4	-2	S	Y	0	0
4	-2	S	C	0	0
4	-2	S	K	0	0
4	-2	S	R	0	0
4	-2	S	H	0	0
4	-2	S	D	0	0
4	-2	S	E	0	0
4	-2	T	G	0	0
4	-2	T	A	0	0
4	-2	T	V	0	0
4	-2	T	L	0	0
4	-2	T	I	0	0
4	-2	T	M	0	0
4	-2	T	P	0	0
4	-2	T	F	0	0
4	-2	T	W	0	0
4	-2	T	S	0	0
4	-2	T	T	0	0
4	-2	T	N	0	0
4	-2	T	Q	0	0
4	-2	T	Y	0	0
4	-2	T	C	0	0
4	-2	T	K	0	0
4	-2	T	R	0	0
4	-2	T	H	0	0
4	-2	T	D	0	0
4	-2	T	E	0	0
4	-2	N	G	0	0
4	-2	N	A	0	0
4	-2	N	V	0	0
4	-2	N	L	0	0
4	-2	N	I	0	0
4	-2	N	M	0	0
4	-2	N	P	0	0
4	-2	N	F	0	0
4	-2	N	W	0	0
4	-2	N	S	0	0
4	-2	N	T	0	0
4	-2	N	N	0	0
4	-2	N	Q	0	0
4	-2	N	Y	0	0
4	-2	N	C	0	0
4	-2	N	K	0	0
4	-2	N	R	0	0
4	-2	N	H	0	0
4	-2	N	D	0	0
4	-2	N	E	0	0
4	-2	Q	G	0	0
4	-2	Q	A	0	0
4	-2	Q	V	0	0
4	-2	Q	L	0	0
4	-2	Q	I	0	0
4	-2	Q	M	0	0
4	-2	Q	P	0	0
4	-2	Q	F	0	0
4	-2	Q	W	0	0
4	-2	Q	S	0	0
4	-2	Q	T	0	0
4	-2	Q	N	0	0
4	-2	Q	Q	0	0
4	-2	Q	Y	0	0
4	-2	Q	C	0	0
4	-2	Q	K	0	0
4	-2	Q	R	0	0
4	-2	Q	H	0	0
4	-2	Q	D	0	0
4	-2	Q	E	0	0
4	-2	Y	G	0	0
4	-2	Y	A	0	0
4	-2	Y	V	0	0
4	-2	Y	L	0	0
4	-2	Y	I	0	0
4	-2	Y	M	0	0
4	-2	Y	P	0	0
4	-2	Y	F	0	0
4	-2	Y	W	0	0
4	-2	Y	S	0	0
4	-2	Y	T	0	0
4	-2	Y	N	0	0
4	-2	Y	Q	0	0
4	-2	Y	Y	0	0
4	-2	Y	C	0	0
4	-2	Y	K	0	0
4	-2	Y	R	0	0
4	-2	Y	H	0	0
4	-2	Y	D	0	0
4	-2	Y	E	0	0
4	-2	C	G	0.001059	0.004163
4	-2	C	A	0.006273	0.014027
4	-2	C	V	0.000059	0.000512
4	-2	C	L	0	0
4	-2	C	I	-0.002506	-0.00768
4	-2	C	M	-0.000071	0.000748
4	-2	C	P	-0.002281	-0.007126
4	-2	C	F	0	0
4	-2	C	W	0	0
4	-2	C	S	-0.019686	-0.057816
4	-2	C	T	-0.03087	-0.081635
4	-2	C	N	-0.000046	-0.000157
4	-2	C	Q	-0.002892	-0.009102
4	-2	C	Y	-0.00197	-0.005257
4	-2	C	C	0	0
4	-2	C	K	0	0
4	-2	C	R	-0.000186	-0.001236
4	-2	C	H	0	0
4	-2	C	D	0.004834	0.001205
4	-2	C	E	-0.000876	-0.003218
4	-2	K	G	0	0
4	-2	K	A	0	0
4	-2	K	V	0	0
4	-2	K	L	0	0
4	-2	K	I	0	0
4	-2	K	M	0	0
4	-2	K	P	0	0
4	-2	K	F	0	0
4	-2	K	W	0	0
4	-2	K	S	0	0
4	-2	K	T	0	0
4	-2	K	N	0	0
4	-2	K	Q	0	0
4	-2	K	Y	0	0
4	-2	K	C	0	0
4	-2	K	K	0	0
4	-2	K	R	0	0
4	-2	K	H	0	0
4	-2	K	D	0	0
4	-2	K	E	0	0
4	-2	R	G	0	0
4	-2	R	A	0	0
4	-2	R	V	0	0
4	-2	R	L	0	0
4	-2	R	I	0	0
4	-2	R	M	0	0
4	-2	R	P	0	0
4	-2	R	F	0	0
4	-2	R	W	0	0
4	-2	R	S	0	0
4	-2	R	T	0	0
4	-2	R	N	0	0
4	-2	R	Q	0	0
4	-2	R	Y	0	0
4	-2	R	C	0	0
4	-2	R	K	0	0
4	-2	R	R	0	0
4	-2	R	H	0	0
4	-2	R	D	0	0
4	-2	R	E	0	0
4	-2	H	G	0	0
4	-2	H	A	0	0
4	-2	H	V	0	0
4	-2	H	L	0	0
4	-2	H	I	0	0
4	-2	H	M	0	0
4	-2	H	P	0	0
4	-2	H	F	0	0
4	-2	H	W	0	0
4	-2	H	S	0	0
4	-2	H	T	0	0
4	-2	H	N	0	0
4	-2	H	Q	0	0
4	-2	H	Y	0	0
4	-2	H	C	0	0
4	-2	H	K	0	0
4	-2	H	R	0	0
4	-2	H	H	0	0
4	-2	H	D	0	0
4	-2	H	E	0	0
4	-2	D	G	0	0
4	-2	D	A	0	0
4	-2	D	V	0	0
4	-2	D	L	0	0
4	-2	D	I	0	0
4	-2	D	M	0	0
4	-2	D	P	0	0
4	-2	D	F	0	0
4	-2	D	W	0	0
4	-2	D	S	0	0
4	-2	D	T	0	0
4	-2	D	N	0	0
4	-2	D	Q	0	0
4	-2	D	Y	0	0
4	-2	D	C	0	0
4	-2	D	K	0	0
4	-2	D	R	0	0
4	-2	D	H	0	0
4	-2	D	D	0	0
4	-2	D	E	0	0
4	-2	E	G	0	0
4	-2	E	A	0.005119	0.030793
4	-2	E	V	-0.001631	-0.003727
4	-2	E	L	0	0
4	-2	E	I	-0.005198	-0.01247
4	-2	E	M	-0.002122	-0.004329
4	-2	E	P	-0.004959	-0.011466
4	-2	E	F	0	0
4	-2	E	W	0.006987	0.027461
4	-2	E	S	0.00318	-0.006151
4	-2	E	T	0.010129	-0.022307
4	-2	E	N	0	0
4	-2	E	Q	0.01356	0.034279
4	-2	E	Y	-0.005952	-0.015261
4	-2	E	C	0	0
4	-2	E	K	0	0
4	-2	E	R	-0.002235	-0.00395
4	-2	E	H	-0.002372	-0.005237
4	-2	E	D	0.025743	0.062002
4	-2	E	E	0.005287	0.014228
[truncated: 13,200 more rows]
