# Supplementary material for: Putting into Practice Domain-Linear Motif Interaction Predictions for Exploration of Protein Networks
Source: PLoS One. 2011 Nov 1;6(11):e25376. doi: 10.1371/journal.pone.0025376 (PMC3206016; doi:10.1371/journal.pone.0025376)
Supplement: Dataset S4 — Implementation of the predictor of Chen et al. [27] . The archive contains data files and python scripts necessary to launch the predictor. The only prerequisite for running the program is an installed python version. Check the README.txt for more information. (BZ2) [file pone.0025376.s004.bz2 › ./human_PDZ_domain_alignment_Chen_predictions.fasta]

>ENSP00000373210|643-723|MAGI1
----------------TVHIVKGPM----------GFGFTIADSPGGGG-----------------------------QRVKQ---IVD-SPRCRG--------LKEGDLIVEVNK--------KNVQ-ALTHNQVVDMLVEC-----PKGSEVTLLVQRGG-------------------------------------------------------
>ENSP00000347742|258-341|PDZD3
----------------CLHLEKGPQ----------GFGFLLREEKGLDGRPG--------------------------QFLWE---VDP-GLPAKKAG------MQAGDRLVAVAG--------ESVE-GLGHEETVSRIQGQ-------GSCVSLTVVDPE-------------------------------------------------------
>ENSP00000370410|700-787|MPDZ
----------------HIELEKGSK----------GLGFSILDYQDPIDPASTV------------------------IIIRS---LVP-GGIAEKDGR-----LLPGDRLMFVND--------VNLE-NSSLEEAVEALKGA------PSGTVRIGVAKPL-------------------------------------------------------
>ENSP00000349486|728-815|LAP4
----------------TLTILRQTG----------GLGISIAGGKGSTPYKGDDEG----------------------IFISR---VSE-EGPAARAG------VRVGDKLLEVNG--------VALQ-GAEHHEAVEALRGA-------GTAVQMRVWRER-------------------------------------------------------
>ENSP00000357484|288-371|GOPC
----------------KVLLLKEDHE---------GLGISITGGKEHGVP----------------------------ILISE---IHP-GQPADRCGG-----LHVGDAILAVNG--------VNLR-DTKHKEAVTILSQQ-------RGEIEFEVVYVA-------------------------------------------------------
>ENSP00000366453|511-592|ZO2
---------------KMVRFKKGD-----------SVGLRLAGGNDVG------------------------------IFVAG---IQE-GTSAEQEG------LQEGDQILKVNT--------QDFR-GLVREDAVLYLLEI-----PKGEMVTILAQSRA-------------------------------------------------------
>ENSP00000225525|8-124|TX1B3
---------PVTAVVQRVEIHKLRQGENL------ILGFSIGGGIDQDPSQNPFSEDKTDKG----------------IYVTR---VSE-GGPAEIAG------LQIGDKIMQVNG--------WDMT-MVTHDQARKRLTKR------SEEVVRLLVTRQSLQKAVQQSMLS--------------------------------------------
>ENSP00000349909|1888-1971|PTN13
----------------DITLTCNKE----------ELGFSLCGGHDSLYQV---------------------------VYISD---INP-RSVAAIEGN-----LQLLDVIHYVNG--------VSTQ-GMTLEEVNRALDMS-------LPSLVLKATRND-------------------------------------------------------
>ENSP00000222644|130-209|MPP6
----------------ILGIHKRAGE---------PLGVTFRVENND-------------------------------LVIAR---ILH-GGMIDRQGL-----LHVGDIIKEVNG--------HEV--GNNPKELQELLKNI-------SGSVTLKILPSY-------------------------------------------------------
>ENSP00000265810|3-84|PDLI2
---------------LTVDVAGPA-----------PWGFRITGGRDFHTP----------------------------IMVTK---VAE-RGKAKDAD------LRPGDIIVAING--------ESAE-GMLHAEAQSKIRQS-------PSPLRLQLDRSQ-------------------------------------------------------
>ENSP00000356142|914-1000|RBM16
----------------DVQLTKTGSVC--------DFGFAVTAQVDERQHLSR-------------------------IFISD---VLP-DGLAYGEG------LRKGNEIMTLNG--------EAVS-DLDLKQMEALFSEK-------SVGLTLIARPPD-------------------------------------------------------
>ENSP00000262613|14-94|NHERF
----------------LCCLEKGPN----------GYGFHLHGEKGKLG-----------------------------QYIRL---VEP-GSPAEKAG------LLAGDRLVEVNG--------ENVE-KETHQQVVSRIRAA-------LNAVRLLVVDPE-------------------------------------------------------
>ENSP00000365272|285-372|DLG2
----------------EIKLFKGPK----------GLGFSIAGGVGNQHIPGDNS-----------------------IYVTK---IID-GGAAQKDGR-----LQVGDRLLMVNN--------YSLE-EVTHEEAVAILKNT-------SEVVYLKVGKPT-------------------------------------------------------
>ENSP00000304604|1021-1103|MAGI3
----------------PVELERGPR----------GFGFSLRGGKEYNMG----------------------------LFILR---LAE-DGPAIKDGR-----IHVGDQIVEING--------EPTQ-GITHTRAIELIQAG-------GNKVLLLLRPGT-------------------------------------------------------
>ENSP00000230768|1323-1410|LAP2
----------------RVRVEKDP-----------ELGFSISGGVGGRGNPFRPDDDG--------------------IFVTR---VQP-EGPASKL-------LQPGDKIIQANG--------YSFI-NIEHGQAVSLLKTF-------QNTVELIIVREV-------------------------------------------------------
>ENSP00000342644|1150-1232|MAGI2
----------------TVDMEKGAK----------GFGFSIRGGREYKMD----------------------------LYVLR---LAE-DGPAIRNGR-----MRVGDQIIEING--------ESTR-DMTHARAIELIKSG-------GRRVRLLLKRGT-------------------------------------------------------
>ENSP00000360200|248-328|INADL
----------------EVELINDGS----------GLGFGIVGGKTSG------------------------------VVVRT---IVP-GGLADRDGR-----LQTGDHILKIGG--------TNVQ-GMTSEQVAQVLRNC-------GNSVRMLVARDP-------------------------------------------------------
>ENSP00000261681|256-336|MPP5
----------------IVRIEKARDI---------PLGATVRNEMDS-------------------------------VIISR---IVK-GGAAEKSGL-----LHEGDEVLEING--------IEIR-GKDVNEVFDLLSDM-------HGTLTFVLIPSQ-------------------------------------------------------
>ENSP00000035383|1448-1535|LRRC7
----------------CVRIEKNP-----------GLGFSISGGISGQGNPFKPSDKG--------------------IFVTR---VQP-DGPASNL-------LQPGDKILQANG--------HSFV-HMEHEKAVLLLKSF-------QNTVDLVIQREL-------------------------------------------------------
>ENSP00000360200|1068-1160|INADL
----------------IVEIFREPNV---------SLGISIVGGQTVIKRLKNGEELKG-------------------IFIKQ---VLE-DSPAGKTNA-----LKTGDKILEVSG--------VDLQ-NASHSEAVEAIKNA-------GNPVVFIVQSLS-------------------------------------------------------
>ENSP00000344147|9-90|PDZD1
----------------ECKLSKQEGQ---------NYGFFLRIEKDTEG-----------------------------HLVRV---VEK-CSPAEKAG------LQDGDRVLRING--------VFVD-KEEHMQVVDLVRKS-------GNSVTLLVLDGD-------------------------------------------------------
>ENSP00000360200|365-453|INADL
----------------NVELVRKDGQ---------SLGIRIVGYVGTSHTGEASG-----------------------IYVKS---IIP-GSAAYHNGH-----IQVNDKIVAVDG--------VNIQ-GFANHDVVEVLRNA-------GQVVHLTLVRRK-------------------------------------------------------
>ENSP00000293813|203-290|DLG4
----------------EIKLIKGPK----------GLGFSIAGGVGNQHIPGDNS-----------------------IYVTK---IIE-GGAAHKDGR-----LQIGDKILAVNS--------VGLE-DVMHEDAVAALKNT-------YDVVYLKVAKPS-------------------------------------------------------
>ENSP00000264192|77-166|PSCBP
----------------LVTVEKQDNE---------TFGFEIQSYRPQNQNACSSEMF---------------------TLICK---IQE-DSPAHCAG------LQAGDVLANING--------VSTE-GFTYKQVVDLIRSS-------GNLLTIETLNGT-------------------------------------------------------
>ENSP00000304604|410-494|MAGI3
----------------RASLKKSTM----------GFGFTIIGGDRPDEF----------------------------LQVKN---VLK-DGPAAQDGK-----IAPGDVIVDING--------NCVL-GHTHADVVQMFQLV-----PVNQYVNLTLCRGY-------------------------------------------------------
>ENSP00000281537|174-252|ZO1
----------------KVTLVKSRKNE--------EYGLRLASH----------------------------------IFVKE---ISQ-DSLAARDGN-----IQEGDVVLKING--------TVTE-NMSLTDAKTLIERS-------KGKLKMVVQRDE-------------------------------------------------------
>ENSP00000273083|248-332|GRIP2
----------------MVEIVKTPGS---------ALGISLTTTSLRNKSV---------------------------ITIDR---IKP-ASVVDRSGA-----LHPGDHILSIDG--------TSME-HCSLLEATKLLASI-------SEKVRLEILPVP-------------------------------------------------------
>ENSP00000221459|93-175|LIN7B
----------------VVELPKTDE----------GLGFNIMGGKEQNSP----------------------------IYISR---VIP-GGVADRHGG-----LKRGDQLLSVNG--------VSVE-GEQHEKAVELLKAA-------QGSVKLVVRYTP-------------------------------------------------------
>ENSP00000365272|513-594|DLG2
----------------KVVLHKGST----------GLGFNIVGGEDGEG-----------------------------IFVSF---ILA-GGPADLSGE-----LQRGDQILSVNG--------IDLR-GASHEQAAAALKGA-------GQTVTIIAQYQP-------------------------------------------------------
>ENSP00000261203|108-190|LIN7A
----------------VVELPKTDE----------GLGFNVMGGKEQNSP----------------------------IYISR---IIP-GGVAERHGG-----LKRGDQLLSVNG--------VSVE-GEHHEKAVELLKAA-------KDSVKLVVRYTP-------------------------------------------------------
>ENSP00000338191|115-198|SNTB2
----------------RVRVVKQEAG---------GLGISIKGGRENRMP----------------------------ILISK---IFP-GLAADQSRA-----LRLGDAILSVNG--------TDLR-QATHDQAVQALKRA-------GKEVLLEVKFIR-------------------------------------------------------
>ENSP00000358547|71-152|EM55
----------------LIQFEKVTEE---------PMGITLKLNEKQS------------------------------CTVAR---ILH-GGMIHRQGS-----LHVGDEILEING--------TNVT-NHSVDQLQKAMKET-------KGMISLKVIPNQ-------------------------------------------------------
>ENSP00000349056|53-132|ARHGC
----------------CVIIQKDDN----------GFGLTVSGDNP--------------------------------VFVQSQLISHT-DGAAMRAG------VQTGDRIIKVNG--------TLVT-HSNHLEVVKLIKSG--------SYVALTVQGRP-------------------------------------------------------
>ENSP00000360200|686-773|INADL
----------------IVELVKDCK----------GLGFSILDYQDPLDPTRSV------------------------IVIRS---LVA-DGVAERSGG-----LLPGDRLVSVNE--------YCLD-NTSLAEAVEILKAV------PPGLVHLGICKPL-------------------------------------------------------
>ENSP00000217381|87-170|SNTA1
----------------RVTVRKADAG---------GLGISIKGGRENKMP----------------------------ILISK---IFK-GLAADQTEA-----LFVGDAILSVNG--------EDLS-SATHDEAVQVLKKT-------GKEVVLEVKYMK-------------------------------------------------------
>ENSP00000360200|1676-1762|INADL
----------------TVEINRELSD---------ALGISIAGGRGSPLGDIP-------------------------VFIAM---IQA-SGVAARTQK-----LKVGDRIVSING--------QPLD-GLSHADVVNLLKNA-------YGRIILQVVADT-------------------------------------------------------
>ENSP00000273083|558-642|GRIP2
----------------HVKLPKKRSV---------ELGITISSASRKRGEP---------------------------LIISD---IKK-GSVAHRTGT-----LEPGDKLLAIDN--------IRLD-NCPMEDAVQILRQC-------EDLVKLKIRKDE-------------------------------------------------------
>ENSP00000258080|351-445|HTRA2
-------------------------SSGISGSQRRYIGVMMLTLSPSILAELQLREPSFPDVQHG-------------VLIHK---VIL-GSPAHRAG------LRPGDVILAIGE--------QMVQ---NAEDVYEAVRTQ--------SQLAVQIRRGR-------------------------------------------------------
>ENSP00000373210|16-105|MAGI1
---------------HECTVKRGPQG---------ELGVTVLGGAEHGEF----------------------------PYVGA---VAA-VEAAGLPGGGEGPRLGEGELLLEVQG--------VRVS-GLPRYDVLGVIDSC-------KEAVTFKAVRQG-------------------------------------------------------
>ENSP00000304604|15-106|MAGI3
--------------VQECAVSWAGPPG--------DFGAEIRGGAERGEF----------------------------PYLGR---LREEPGGGTCCVVSGKA-PSPGDVLLEVNG--------TPVS-GLTNRDTLAVIRHF-------REPIRLKTVKPG-------------------------------------------------------
>ENSP00000345731|319-406|DLG1
----------------EIKLIKGPK----------GLGFSIAGGVGNQHIPGDNS-----------------------IYVTK---IIE-GGAAHKDGK-----LQIGDKLLAVNN--------VCLE-EVTHEEAVTALKNT-------SDFVYLKVAKPT-------------------------------------------------------
>ENSP00000357980|370-466|HTRA1
-----------------------RQAKGKAITKKKYIGIRMMSLTSSKAKELKDRHRDFPDVISG-------------AYIIE---VIP-DTPAEAGG------LKENDVIISING--------QSVV---SANDVSDVIKRE--------STLNMVVRRGN-------------------------------------------------------
>ENSP00000342644|17-101|MAGI2
---------------ESVIG-RNPEG---------QLGFELKGGAENGQF----------------------------PYLGE---VKP-GKVAYESGSK----LVSEELLLEVNE--------TPVA-GLTIRDVLAVIKHC-------KDPLRLKCVKQG-------------------------------------------------------
>ENSP00000373210|1152-1234|MAGI1
----------------TVELERGAK----------GFGFSLRGGREYNMD----------------------------LYVLR---LAE-DGPAERCGK-----MRIGDEILEING--------ETTK-NMKHSRAIELIKNG-------GRRVRLFLKRGD-------------------------------------------------------
>ENSP00000304604|726-810|MAGI3
----------------DVFLRKQES----------GFGFRVLGGDGPDQS----------------------------IYIGA---IIP-LGAAEKDGR-----LRAADELMCIDG--------IPVK-GKSHKQVLDLMTTA-----ARNGHVLLTVRRKI-------------------------------------------------------
>ENSP00000370410|1862-1948|MPDZ
----------------TVEMKKGPTD---------SLGISIAGGVGSPLGDVP-------------------------IFIAM---MHP-TGVAAQTQK-----LRVGDRIVTICG--------TSTE-GMTHTQAVNLLKNA-------SGSIEMQVVAGG-------------------------------------------------------
>ENSP00000191922|151-231|NHRF2
----------------LCHLRKGPQ----------GYGFNLHSDKSRPG-----------------------------QYIRS---VDP-GSPAARSG------LRAQDRLIEVNG--------QNVE-GLRHAEVVASIKAR-------EDEARLLVVDPE-------------------------------------------------------
>ENSP00000303766|348-440|HTRA3
----------------QIKDWKKR-----------FIGIRMRTITPSLVDELKASNPDFPEVSSG-------------IYVQE---VAP-NSPSQRGG------IQDGDIIVKVNG--------RPL---VDSSELQEAVLTE--------SPLLLEVRRGN-------------------------------------------------------
>ENSP00000344147|135-215|PDZD1
----------------LCYLVKEGG----------SYGFSLKTVQGKKG-----------------------------VYMTD---ITP-QGVAMRAG------VLADDHLIEVNG--------ENVE-DASHEEVVEKVKKS-------GSRVMFLLVDKE-------------------------------------------------------
>ENSP00000349909|1368-1458|PTN13
----------------EVELAKNDN----------SLGISVTVLFDKGGVNTSVRHGG--------------------IYVKA---VIP-QGAAESDGR-----IHKGDRVLAVNG--------VSLE-GATHKQAVETLRNT-------GQVVHLLLEKGQ-------------------------------------------------------
>ENSP00000367405|490-571|CSKP
----------------LVQFQKNTDE---------PMGITLKMNELNH------------------------------CIVAR---IMH-GGMIHRQGT-----LHVGDEIREING--------ISVA-NQTVEQLQKMLREM-------RGSITFKIVPSY-------------------------------------------------------
>ENSP00000349486|862-950|LAP4
----------------VACLARSER----------GLGFSIAGGKGSTPYRAGDAG----------------------IFVSR---IAE-GGAAHRAGT-----LQVGDRVLSING--------VDVT-EARHDHAVSLLTAA-------SPTIALLLEREA-------------------------------------------------------
>ENSP00000360200|552-639|INADL
---------------DDAELQKYSKLLPIHTL---RLGVEVDSFDGH-------------------------------HYISS---IVS-GGPVDTLGL-----LQPEDELLEVNG--------MQLY-GKSRREAVSFLKEV-------PPPFTLVCCRRL-------------------------------------------------------
>ENSP00000345731|466-547|DLG1
----------------KVVLHRGST----------GLGFNIVGGEDGEG-----------------------------IFISF---ILA-GGPADLSGE-----LRKGDRIISVNS--------VDLR-AASHEQAAAALKNA-------GQAVTIVAQYRP-------------------------------------------------------
>ENSP00000370410|1987-2070|MPDZ
----------------SITLERGPD----------GLGFSIVGGYGSPHGDLP-------------------------IYVKT---VFA-KGAASEDGR-----LKRGDQIIAVNG--------QSLE-GVTHEEAVAILKRT-------KGTVTLMVL--S-------------------------------------------------------
>ENSP00000315136|394-481|APBA3
----------------EVHLEKRRGE---------GLGVALVESGWGSLLPT--------------------------AVIAN---LLH-GGPAERSGA-----LSIGDRLTAING--------TSLV-GLPLAACQAAVRET-----KSQTSVTLSIVHCP-------------------------------------------------------
>ENSP00000349909|1506-1594|PTN13
----------------EVKLFKNSS----------GLGFSFSREDNLIPEQINASI----------------------VRVKK---LFP-GQPAAESGK-----IDVGDVILKVNG--------ASLK-GLSQQEVISALRGT-------APEVFLLLCRPP-------------------------------------------------------
>ENSP00000311837|73-156|SNTG2
----------------TVTLRRQPVG---------GLGLSIKGGSEHNVP----------------------------VVISK---IFE-DQAADQTGM-----LFVGDAVLQVNG--------IHVE-NATHEEVVHLLRNA-------GDEVTITVEYLR-------------------------------------------------------
>ENSP00000194900|244-331|DLG3
----------------EVNLLKGPK----------GLGFSIAGGIGNQHIPGDNS-----------------------IYITK---IIE-GGAAQKDGR-----LQIGDRLLAVNN--------TNLQ-DVRHEEAVASLKNT-------SDMVYLKVAKPG-------------------------------------------------------
>ENSP00000253754|4-84|PDLI4
----------------SVTLRGPS-----------PWGFRLVGGRDFSAP----------------------------LTISR---VHA-GSKAALAA------LCPGDLIQAING--------ESTE-LMTHLEAQNRIKGC-------HDHLTLSVSRPE-------------------------------------------------------
>ENSP00000281537|11-98|ZO1
----------------TVTLHRAPGF---------GFGIAISGGRDNPHFQSGETS----------------------IVISD---VLK-GGPAEGQ-------LQENDRVAMVNG--------VSMD-NVEHAFAVQQLRKS-------GKNAKITIRRKK-------------------------------------------------------
>ENSP00000293441|663-761|SHAN1
----------------TVLLQKKDSE---------GFGFVLRGAKAQTPIEEFTPTPAFPAL----------------QYLES---VDE-GGVAWRAG------LRMGDFLIEVNG--------QNVV-KVGHRQVVNMIRQG-------GNTLMVKVVMVTRHPD---------------------------------------------------
>ENSP00000373210|841-925|MAGI1
----------------DIFLWRKET----------GFGFRILGGNEPGEP----------------------------IYIGH---IVP-LGAADTDGR-----LRSGDELICVDG--------TPVI-GKSHQLVVQLMQQA-----AKQGHVNLTVRRKV-------------------------------------------------------
>ENSP00000273083|48-131|GRIP2
----------------VVELIKKEGS---------TLGLTISGGTDKDGK----------------------------PRVSN---LRP-GGLAARSDL-----LNIGDYIRSVNG--------IHLT-RLRHDEIITLLKNV-------GERVVLEVEYEL-------------------------------------------------------
>ENSP00000252692|1009-1093|AFAD
----------------TVTLKKQN-----------GMGLSIVAAKGAGQDKLG-------------------------IYVKS---VVK-GGAADVDGR-----LAAGDQLLSVDG--------RSLV-GLSQERAAELMTRT-------SSVVTLEVAKQG-------------------------------------------------------
>ENSP00000005226|87-168|USH1C
----------------EVRLDRLHPE---------GLGLSVRGGLEFGCG----------------------------LFISH---LIK-GGQADSVG------LQVGDEIVRING--------YSIS-SCTHEEVINLIRTK--------KTVSIKVRHIG-------------------------------------------------------
>ENSP00000342644|923-1013|MAGI2
----------------DVVIHRKENE---------GFGFVIISSLNRPESGSTITVP---------------------HKIGR---IID-GSPADRCAK-----LKVGDRILAVNG--------QSII-NMPHADIVKLIKDA-------GLSVTLRIIPQE-------------------------------------------------------
>ENSP00000342804|57-140|SNTG1
----------------TVTIRRQTVG---------GFGLSIKGGAEHNIP----------------------------VVVSK---ISK-EQRAELSGL-----LFIGDAILQING--------INVR-KCRHEEVVQVLRNA-------GEEVTLTVSFLK-------------------------------------------------------
>ENSP00000374491|575-669|SHAN3
----------------VAVLQKRDHE---------GFGFVLRGAKAETPIEEFTPTPAFPAL----------------QYLES---VDV-EGVAWRAG------LRTGDFLIEVNG--------VNVV-KVGHKQVVALIRQG-------GNRLVMKVVSVT-------------------------------------------------------
>ENSP00000349909|1093-1179|PTN13
----------------LVNLKKDAKY---------GLGFQIIGGEKMGRLDLG-------------------------IFISS---VAP-GGPADLDGC-----LKPGDRLISVNS--------VSLE-GVSHHAAIEILQNA-------PEDVTLVISQPK-------------------------------------------------------
>ENSP00000293813|356-437|DLG4
----------------RIVIHRGST----------GLGFNIVGGEDGEG-----------------------------IFISF---ILA-GGPADLSGE-----LRKGDQILSVNG--------VDLR-NASHEQAAIALKNA-------GQTVTIIAQYKP-------------------------------------------------------
>ENSP00000340698|133-215|GIPC1
----------------EVEVFKSED----------ALGLTITDNGAGY------------------------------AFIKR---IKE-GSVIDHIHL-----ISVGDMIEAING--------QSLL-GCRHYEVARLLKEL-----PRGRTFTLKLTEPR-------------------------------------------------------
>ENSP00000278193|93-175|LIN7C
----------------VVELPKTEE----------GLGFNIMGGKEQNSP----------------------------IYISR---IIP-GGIADRHGG-----LKRGDQLLSVNG--------VSVE-GEHHEKAVELLKAA-------QGKVKLVVRYTP-------------------------------------------------------
>ENSP00000370410|137-224|MPDZ
----------------VFELLKPPSG---------GLGFSVVGLRSENRGELG-------------------------IFVQE---IQE-GSVAHRDGR-----LKETDQILAING--------QALDQTITHQQAISILQKA-------KDTVQLVIARGS-------------------------------------------------------
>ENSP00000370410|1008-1092|MPDZ
----------------TINIAKGNS----------SLGMTVSANKDGLG-----------------------------MIVRS---IIH-GGAISRDGR-----IAIGDCILSINE--------ESTI-SVTNAQARAMLRRH----SLIGPDIKITYVPAE-------------------------------------------------------
>ENSP00000370410|1350-1433|MPDZ
----------------MIELEKGHS----------GLGLSLAGNKDRSRMS---------------------------VFIVG---IDP-NGAAGKDGR-----LQIADELLEING--------QILY-GRSHQNASSIIKCA-------PSKVKIIFIRNK-------------------------------------------------------
>ENSP00000360200|134-221|INADL
----------------YIDIERPSTG---------GLGFSVVALRSQNLGKVD-------------------------IFVKD---VQP-GSVADRDQR-----LKENDQILAINH--------TPLDQNISHQQAIALLQQT-------TGSLRLIVAREP-------------------------------------------------------
>ENSP00000349465|22-105|PICK1
----------------KVTLQKDAQN---------LIGISIGGGAQYCPC----------------------------LYIVQ---VFD-NTPAALDGT-----VAAGDEITGVNG--------RSIK-GKTKVEVAKMIQEV-------KGEVTIHYNKLQ-------------------------------------------------------
>ENSP00000294018|38-132|SHAN2
----------------TVVLQKKDNE---------GFGFVLRGAKADTPIEEFTPTPAFPAL----------------QYLES---VDE-GGVAWQAG------LRTGDFLIEVNN--------ENVV-KVGHRQVVNMIRQG-------GNHLVLKVVTVT-------------------------------------------------------
>ENSP00000370410|257-337|MPDZ
----------------TIELVNDGS----------GLGFGIIGGKATG------------------------------VIVKT---ILP-GGVADQHGR-----LCSGDHILKIGD--------TDLA-GMSSEQVAQVLRQC-------GNRVKLMIARGA-------------------------------------------------------
>ENSP00000304604|851-938|MAGI3
----------------DVVLQRKENE---------GFGFVILTSKNKPPPGVIP------------------------HKIGR---VIE-GSPADRCGK-----LKVGDHISAVNG--------QSIV-ELSHDNIVQLIKDA-------GVTVTLTVIAEE-------------------------------------------------------
>ENSP00000365272|190-277|DLG2
----------------EITLERGNS----------GLGFSIAGGTDNPHIGDDPG-----------------------IFITK---IIP-GGAAAEDGR-----LRVNDCILRVNE--------VDVS-EVSHSKAVEALKEA-------GSIVRLYVRRRR-------------------------------------------------------
>ENSP00000345731|224-311|DLG1
----------------EITLERGNS----------GLGFSIAGGTDNPHIGDDSS-----------------------IFITK---IIT-GGAAAQDGR-----LRVNDCILRVNE--------VDVR-DVTHSKAVEALKEA-------GSIVRLYVKRRK-------------------------------------------------------
>ENSP00000349909|1793-1874|PTN13
----------------LITLIKSEKG---------SLGFTVTKGNQRIG-----------------------------CYVHD---VIQ--DPAKSDGR-----LKPGDRLIKVND--------TDVT-NMTHTDAVNLLRAA-------SKTVRLVIGRVL-------------------------------------------------------
>ENSP00000349486|1004-1093|LAP4
----------------EIRLPRAGG----------PLGLSIVGGSDHSSHPFGVQEPG--------------------VFISK---VLP-RGLAARSG------LRVGDRILAVNG--------QDVR-DATHQEAVSALLRP-------CLELSLLVRRDP-------------------------------------------------------
>ENSP00000370410|1629-1712|MPDZ
----------------TIEISKGRT----------GLGLSIVGGSDTLLGA---------------------------IIIHE---VYE-EGAACKDGR-----LWAGDQILEVNG--------IDLR-KATHDEAINVLRQT-------PQRVRLTLYRDE-------------------------------------------------------
>ENSP00000373210|472-556|MAGI1
----------------HTKLRKSSR----------GFGFTVVGGDEPDEF----------------------------LQIKS---LVL-DGPAALDGK-----METGDVIVSVND--------TCVL-GHTHAQVVKIFQSI-----PIGASVDLELCRGY-------------------------------------------------------
>ENSP00000262613|154-234|NHERF
----------------LCTMKKGPS----------GYGFNLHSDKSKPG-----------------------------QFIRS---VDP-DSPAEASG------LRAQDRIVEVNG--------VCME-GKQHGDVVSAIRAG-------GDETKLLVVDRE-------------------------------------------------------
>ENSP00000304604|577-656|MAGI3
---------------VTIPLIKGPK----------GFGFAIADSPTG-------------------------------QKVKM---ILD--SQWCQG-------LQKGDIIKEIYH--------QNVQ-NLTHLQVVEVLKQF-----PVGADVPLLILRGG-------------------------------------------------------
>ENSP00000005340|267-355|DVL2
----------------TVTLNME-KYN--------FLGISIVGQSNERGDGG--------------------------IYIGS---IMK-GGAVAADGR-----IEPGDMLLQVND--------MNFE-NMSNDDAVRVLRDI----VHKPGPIVLTVAKCW-------------------------------------------------------
>ENSP00000360200|1533-1615|INADL
----------------PVDLQKKAGR---------GLGLSIVGKRNGSG-----------------------------VFISD---IVK-GGAADLDGR-----LIQGDQILSVNG--------EDMR-NASQETVATILKCA-------QGLVQLEIGRLR-------------------------------------------------------
>ENSP00000194900|149-236|DLG3
----------------EIVLERGNS----------GLGFSIAGGIDNPHVPDDPG-----------------------IFITK---IIP-GGAAAMDGR-----LGVNDCVLRVNE--------VDVS-EVVHSRAVEALKEA-------GPVVRLVVRRRQ-------------------------------------------------------
>ENSP00000273083|657-739|GRIP2
----------------TVELKRYGG----------PLGITISGTEEPFDP----------------------------IVISG---LTK-RGLAERTGA-----IHVGDRILAINN--------VSLK-GRPLSEAIHLLQVA-------GETVTLKIKKQL-------------------------------------------------------
>ENSP00000273083|942-1024|GRIP2
----------------KVTLHKDPMRH--------DFGFSVSDGLLEKG-----------------------------VYVHT---VRP-DGPAHR-GG-----LQPFDRVLQVNH--------VRTR-DFDCCLAVPLLAEA-------GDVLELIISRKP-------------------------------------------------------
>ENSP00000363921|590-684|PARD3
----------------EVPLNDSGSA---------GLGVSVKGNRSKENHADLG------------------------IFVKS---IIN-GGAASKDGR-----LRVNDQLIAVNG--------ESLL-GKTNQDAMETLRRSMSTEGNKRGMIQLIVARRI-------------------------------------------------------
>ENSP00000370410|1151-1243|MPDZ
----------------RVELWREPSK---------SLGISIVGGRGMGSRLSNGEVMRG-------------------IFIKH---VLE-DSPAGKNGT-----LKPGDRIVEVDG--------MDLR-DASHEQAVEAIRKA-------GNPVVFMVQSII-------------------------------------------------------
>ENSP00000273083|148-234|GRIP2
----------------DVSLYKEGN----------SFGFVLRGGAHEDGHKSRP------------------------LVLTY---VRP-GGPADREGS-----LKVGDRLLSVDG--------IPLH-GASHATALATLRQC-------SHEALFQVEYDV-------------------------------------------------------
>ENSP00000360200|1239-1322|INADL
----------------IIELEKDKN----------GLGLSLAGNKDRSRMS---------------------------IFVVG---INP-EGPAAADGR-----MRIGDELLEINN--------QILY-GRSHQNASAIIKTA-------PSKVKLVFIRNE-------------------------------------------------------
>ENSP00000293813|108-195|DLG4
----------------EITLERGNS----------GLGFSIAGGTDNPHIGDDPS-----------------------IFITK---IIP-GGAAAQDGR-----LRVNDSILFVNE--------VDVR-EVTHSAAVEALKEA-------GSIVRLYVMRRK-------------------------------------------------------
>ENSP00000281537|411-492|ZO1
---------------KLVKFRKGD-----------SVGLRLAGGNDVG------------------------------IFVAG---VLE-DSPAAK-EG-----LEEGDQILRVNN--------VDFT-NIIREEAVLFLLDL-----PKGEEVTILAQKKK-------------------------------------------------------
>ENSP00000262539|510-598|PTN3
----------------LIRITPDEDG---------KFGFNLKGGVDQKMP----------------------------LVVSR---INP-ESPADTCIPK----LNEGDQIVLING--------RDIS-EHTHDQVVMFIKAS---RESHSRELALVIRRRA-------------------------------------------------------
>ENSP00000342644|426-510|MAGI2
----------------STTLKKSNM----------GFGFTIIGGDEPDEF----------------------------LQVKS---VIP-DGPAAQDGK-----METGDVIVYINE--------VCVL-GHTHADVVKLFQSV-----PIGQSVNLVLCRGY-------------------------------------------------------
>ENSP00000342644|781-865|MAGI2
----------------DVHLRRMES----------GFGFRILGGDEPGQP----------------------------ILIGA---VIA-MGSADRDGR-----LHPGDELVYVDG--------IPVA-GKTHRYVIDLMHHA-----ARNGQVNLTVRRKV-------------------------------------------------------
>ENSP00000263708|517-605|PTN4
----------------LIRMKPDENG---------RFGFNVKGGYDQKMP----------------------------VIVSR---VAP-GTPADLCVPR----LNEGDQVVLING--------RDIA-EHTHDQVVLFIKAS---CERHSGELMLLVRPNA-------------------------------------------------------
>ENSP00000342644|605-683|MAGI2
----------------TLTIVKGAQ----------GFGFTIADSPTG-------------------------------QRVKQ---ILD--IQGCPG-------LCEGDLIVEINQ--------QNVQ-NLSHTEVVDILKDC-----PIGSETSLIIHRGG-------------------------------------------------------
>ENSP00000194900|404-485|DLG3
----------------KIILHKGST----------GLGFNIVGGEDGEG-----------------------------IFVSF---ILA-GGPADLSGE-----LRRGDRILSVNG--------VNLR-NATHEQAAAALKRA-------GQSVTIVAQYRP-------------------------------------------------------
>ENSP00000373210|998-1094|MAGI1
----------------DVEIRRGENE---------GFGFVIVSSVSRPEAGTTFAGNACVAMP---------------HKIGR---IIE-GSPADRCGK-----LKVGDRILAVNG--------CSIT-NKSHSDIVNLIKEA-------GNTVTLRIIPGD-------------------------------------------------------
>ENSP00000370410|377-463|MPDZ
----------------DVELTKNVQ----------GLGITIAGYIGDKKLEPSG------------------------IFVKS---ITK-SSAVEHDGR-----IQIGDQIIAVDG--------TNLQ-GFTNQQAVEVLRHT-------GQTVLLTLMRRG-------------------------------------------------------
>ENSP00000360200|1435-1520|INADL
--------------EMIIEISKGRS----------GLGLSIVGGKDTPLNA---------------------------IVIHE---VYE-EGAAARDGR-----LWAGDQILEVNG--------VDLR-NSSHEEAITALRQT-------PQKVRLVVYRDE-------------------------------------------------------
>ENSP00000191922|11-91|NHRF2
----------------LCRLVRGEQ----------GYGFHLHGEKGRRG-----------------------------QFIRR---VEP-GSPAEAAA------LRAGDRLVEVNG--------VNVE-GETHHQVVQRIKAV-------EGQTRLLVVDQE-------------------------------------------------------
>ENSP00000370410|1483-1564|MPDZ
----------------HLELPKDQG----------GLGIAISEEDTLSG-----------------------------VIIKS---LTE-HGVAATDGR-----LKVGDQILAVDD--------EIVV-GYPIEKFISLLKTA-------KMTVKLTIHAEN-------------------------------------------------------
>ENSP00000370410|550-634|MPDZ
----------------EIVVAHVSKFSENS-----GLGISLEATVGH-------------------------------HFIRS---VLP-EGPVGHSGK-----LFSGDELLEVNG--------ITLL-GENHQDVVNILKEL-------PIEVTMVCCRRT-------------------------------------------------------
>ENSP00000286827|845-928|TIAM1
----------------SIHIEKSDTAAD-------TYGFSLSSVEEDGIRR---------------------------LYVNS---VKE-TGLASKKG------LKAGDEILEINN--------RAAD-ALNSSMLKDFLSQP---------SLGLLVRTYP-------------------------------------------------------
>ENSP00000273083|457-546|GRIP2
----------------EVVLCGDPLS---------GFGLQLQGGIFATETLSSP------------------------PLVCF---IEP-DSPAERCGL-----LQVGDRVLSING--------IATE-DGTMEEANQLLRDA-----ALAHKVVLEVEFDV-------------------------------------------------------
>ENSP00000370410|1725-1807|MPDZ
----------------TIELQKKPGK---------GLGLSIVGKRNDTG-----------------------------VFVSD---IVK-GGIADADGR-----LMQGDQILMVNG--------EDVR-NATQEAVAALLKCS-------LGTVTLEVGRIK-------------------------------------------------------
