# Supplementary material for: Putting into Practice Domain-Linear Motif Interaction Predictions for Exploration of Protein Networks
Source: PLoS One. 2011 Nov 1;6(11):e25376. doi: 10.1371/journal.pone.0025376 (PMC3206016; doi:10.1371/journal.pone.0025376)
Supplement: Dataset S4 — Implementation of the predictor of Chen et al. [27] . The archive contains data files and python scripts necessary to launch the predictor. The only prerequisite for running the program is an installed python version. Check the README.txt for more information. (BZ2) [file pone.0025376.s004.bz2 › ./human_PDZ_domains_name_mapping.txt]

MAGI1-3/6	ENSP00000373210|643-723|MAGI1
PDZD3-3/4	ENSP00000347742|258-341|PDZD3
MPDZ-5/13	ENSP00000370410|700-787|MPDZ
LAP4-1/4	ENSP00000349486|728-815|LAP4
GOPC-1/1	ENSP00000357484|288-371|GOPC
ZO2-3/3	ENSP00000366453|511-592|ZO2
TX1B3-1/1	ENSP00000225525|8-124|TX1B3
PTN13-5/5	ENSP00000349909|1888-1971|PTN13
MPP6-1/1	ENSP00000222644|130-209|MPP6
PDLI2-1/1	ENSP00000265810|3-84|PDLI2
RBM16-1/1	ENSP00000356142|914-1000|RBM16
NHERF-1/2	ENSP00000262613|14-94|NHERF
DLG2-2/3	ENSP00000365272|285-372|DLG2
MAGI3-6/6	ENSP00000304604|1021-1103|MAGI3
LAP2-1/1	ENSP00000230768|1323-1410|LAP2
MAGI2-6/6	ENSP00000342644|1150-1232|MAGI2
INADL-2/10	ENSP00000360200|248-328|INADL
MPP5-1/1	ENSP00000261681|256-336|MPP5
LRRC7-1/1	ENSP00000035383|1448-1535|LRRC7
INADL-6/10	ENSP00000360200|1068-1160|INADL
PDZD1-1/4	ENSP00000344147|9-90|PDZD1
INADL-3/10	ENSP00000360200|365-453|INADL
DLG4-2/3	ENSP00000293813|203-290|DLG4
PSCBP-1/1	ENSP00000264192|77-166|PSCBP
MAGI3-2/6	ENSP00000304604|410-494|MAGI3
ZO1-2/3	ENSP00000281537|174-252|ZO1
GRIP2-3/7	ENSP00000273083|248-332|GRIP2
LIN7B-1/1	ENSP00000221459|93-175|LIN7B
DLG2-3/3	ENSP00000365272|513-594|DLG2
LIN7A-1/1	ENSP00000261203|108-190|LIN7A
SNTB2-1/1	ENSP00000338191|115-198|SNTB2
EM55-1/1	ENSP00000358547|71-152|EM55
ARHGC-1/1	ENSP00000349056|53-132|ARHGC
INADL-5/10	ENSP00000360200|686-773|INADL
SNTA1-1/1	ENSP00000217381|87-170|SNTA1
INADL-10/10	ENSP00000360200|1676-1762|INADL
GRIP2-5/7	ENSP00000273083|558-642|GRIP2
HTRA2-1/1	ENSP00000258080|351-445|HTRA2
MAGI1-1/6	ENSP00000373210|16-105|MAGI1
MAGI3-1/6	ENSP00000304604|15-106|MAGI3
DLG1-2/3	ENSP00000345731|319-406|DLG1
HTRA1-1/1	ENSP00000357980|370-466|HTRA1
MAGI2-1/6	ENSP00000342644|17-101|MAGI2
MAGI1-6/6	ENSP00000373210|1152-1234|MAGI1
MAGI3-4/6	ENSP00000304604|726-810|MAGI3
MPDZ-12/13	ENSP00000370410|1862-1948|MPDZ
NHRF2-2/2	ENSP00000191922|151-231|NHRF2
HTRA3-1/1	ENSP00000303766|348-440|HTRA3
PDZD1-2/4	ENSP00000344147|135-215|PDZD1
PTN13-2/5	ENSP00000349909|1368-1458|PTN13
CSKP-1/1	ENSP00000367405|490-571|CSKP
LAP4-2/4	ENSP00000349486|862-950|LAP4
INADL-4/10	ENSP00000360200|552-639|INADL
DLG1-3/3	ENSP00000345731|466-547|DLG1
MPDZ-13/13	ENSP00000370410|1987-2070|MPDZ
APBA3-1/2	ENSP00000315136|394-481|APBA3
PTN13-3/5	ENSP00000349909|1506-1594|PTN13
SNTG2-1/1	ENSP00000311837|73-156|SNTG2
DLG3-2/3	ENSP00000194900|244-331|DLG3
PDLI4-1/1	ENSP00000253754|4-84|PDLI4
ZO1-1/3	ENSP00000281537|11-98|ZO1
SHAN1-1/1	ENSP00000293441|663-761|SHAN1
MAGI1-4/6	ENSP00000373210|841-925|MAGI1
GRIP2-1/7	ENSP00000273083|48-131|GRIP2
AFAD-1/1	ENSP00000252692|1009-1093|AFAD
USH1C-1/3	ENSP00000005226|87-168|USH1C
MAGI2-5/6	ENSP00000342644|923-1013|MAGI2
SNTG1-1/1	ENSP00000342804|57-140|SNTG1
SHAN3-1/1	ENSP00000374491|575-669|SHAN3
PTN13-1/5	ENSP00000349909|1093-1179|PTN13
DLG4-3/3	ENSP00000293813|356-437|DLG4
GIPC1-1/1	ENSP00000340698|133-215|GIPC1
LIN7C-1/1	ENSP00000278193|93-175|LIN7C
MPDZ-1/13	ENSP00000370410|137-224|MPDZ
MPDZ-6/13	ENSP00000370410|1008-1092|MPDZ
MPDZ-8/13	ENSP00000370410|1350-1433|MPDZ
INADL-1/10	ENSP00000360200|134-221|INADL
PICK1-1/1	ENSP00000349465|22-105|PICK1
SHAN2-1/1	ENSP00000294018|38-132|SHAN2
MPDZ-2/13	ENSP00000370410|257-337|MPDZ
MAGI3-5/6	ENSP00000304604|851-938|MAGI3
DLG2-1/3	ENSP00000365272|190-277|DLG2
DLG1-1/3	ENSP00000345731|224-311|DLG1
PTN13-4/5	ENSP00000349909|1793-1874|PTN13
LAP4-3/4	ENSP00000349486|1004-1093|LAP4
MPDZ-10/13	ENSP00000370410|1629-1712|MPDZ
MAGI1-2/6	ENSP00000373210|472-556|MAGI1
NHERF-2/2	ENSP00000262613|154-234|NHERF
MAGI3-3/6	ENSP00000304604|577-656|MAGI3
DVL2-1/1	ENSP00000005340|267-355|DVL2
INADL-9/10	ENSP00000360200|1533-1615|INADL
DLG3-1/3	ENSP00000194900|149-236|DLG3
GRIP2-6/7	ENSP00000273083|657-739|GRIP2
GRIP2-7/7	ENSP00000273083|942-1024|GRIP2
PARD3-3/3	ENSP00000363921|590-684|PARD3
MPDZ-7/13	ENSP00000370410|1151-1243|MPDZ
GRIP2-2/7	ENSP00000273083|148-234|GRIP2
INADL-7/10	ENSP00000360200|1239-1322|INADL
DLG4-1/3	ENSP00000293813|108-195|DLG4
ZO1-3/3	ENSP00000281537|411-492|ZO1
PTN3-1/1	ENSP00000262539|510-598|PTN3
MAGI2-2/6	ENSP00000342644|426-510|MAGI2
MAGI2-4/6	ENSP00000342644|781-865|MAGI2
PTN4-1/1	ENSP00000263708|517-605|PTN4
MAGI2-3/6	ENSP00000342644|605-683|MAGI2
DLG3-3/3	ENSP00000194900|404-485|DLG3
MAGI1-5/6	ENSP00000373210|998-1094|MAGI1
MPDZ-3/13	ENSP00000370410|377-463|MPDZ
INADL-8/10	ENSP00000360200|1435-1520|INADL
NHRF2-1/2	ENSP00000191922|11-91|NHRF2
MPDZ-9/13	ENSP00000370410|1483-1564|MPDZ
MPDZ-4/13	ENSP00000370410|550-634|MPDZ
TIAM1-1/1	ENSP00000286827|845-928|TIAM1
GRIP2-4/7	ENSP00000273083|457-546|GRIP2
MPDZ-11/13	ENSP00000370410|1725-1807|MPDZ
