# Supplementary material for: Putting into Practice Domain-Linear Motif Interaction Predictions for Exploration of Protein Networks
Source: PLoS One. 2011 Nov 1;6(11):e25376. doi: 10.1371/journal.pone.0025376 (PMC3206016; doi:10.1371/journal.pone.0025376)
Supplement: Dataset S4 — Implementation of the predictor of Chen et al. [27] . The archive contains data files and python scripts necessary to launch the predictor. The only prerequisite for running the program is an installed python version. Check the README.txt for more information. (BZ2) [file pone.0025376.s004.bz2 › ./training_set_domains_82.txt]

Dlgh3 (1/1)	PLGATIRRARMGPDSS
b1-syntrophin (1/1)	GLGISIKGSKFLHDVA
Tiam2 (1/1)	DFGFAVTVSDLSIQEK
g2-syntrophin (1/1)	GLGLSIKGSKFQHEVA
Cipp (10/10)	ALGISIAGAMQGHTVA
Scrb1 (3/4)	PLGLSIVGSKLGHQVP
Semcap3 (1/2)	SLGFNIIGSKVGHDVA
Gm1582 (2/3)	TLGFSVTGKSIGHKVP
Pdlim5 (1/1)	PWGFRLQGSSKGHLQC
SAP97 (1/3)	GLGFSIAGTKIGHSVA
Mpp7 (1/1)	PLGATIKKARMGPEIS
Pdzk1 (1/4)	NYGFFLRIRVESHAVS
HtrA3 (1/1)	SLVEELKAQEVSELAE
Magi-3 (1/5)	GFGFTIIGKNLGHAVV
Magi-3 (5/5)	GFGFSLRGLRAGHTIG
Magi-2 (2/6)	GFGFTIIGKSIGHAVV
MUPP1 (13/13)	GLGFSIVGKTFGHEVT
PAR6B (1/1)	PLGFYIRDSRVGLDTN
PAR3B (1/3)	PLGIHVVPRGESFAQA
Lrrc7 (1/1)	GLGFSISGTRQGHEVF
SAP97 (2/3)	GLGFSIAGTKIGHEVT
Cipp (3/10)	SLGIRIVGKSISNQVA
SLIM (1/1)	PWGFRISGTKTGHAQS
ZO-2 (1/3)	GFGIAVSGSDLGHSVS
Scrb1 (2/4)	GLGFSIAGSRAGHDVA
Dvl1 (1/1)	FLGISIVGGSMGNDVI
LIN-7A (1/1)	GLGFNVMGSRIGHEVA
Magi-1 (2/6)	GFGFTVVGKSVGHAVI
MUPP1 (12/13)	SLGLSIAGAMHGHTVA
Shank3 (1/1)	GFGFVLRGESDGHKVG
g1-syntrophin (1/1)	GFGLSIKGSKSQHEVA
LARG (1/1)	GFGLTVSGQSKGHLVG
Grip2 (5/7)	ELGITISSSDKSMEVC
Lnx1 (2/4)	QLGIKLVRFNLGPEAS
Shank1 (1/1)	GFGFVLRGESDGHRVG
SAP102 (2/3)	GLGFSIAGTKIGHEVT
Magi-1 (4/6)	GFGFRILGGHVGHQVA
MUPP1 (5/13)	GLGFSILDRSVGLEVA
PTP-BL (2/5)	SLGISVTGKAIGHKVT
nNOS (1/1)	GLGFLVKESDIGYDLI
Scrb1 (1/4)	GLGISIAGSRSGHHVA
ZO-1 (1/3)	GFGIAISGSDLGHAVS
Pdzk3 (2/2)	GLGLSLDGKRYGHFWV
SAP102 (3/3)	GLGFNIVGSFLGHEAA
Shroom (1/1)	PWGFTLKGSKEGRRVS
Erbin (1/1)	ELGFSISGTRQGHGVF
Grip1 (6/7)	PLGITISGSSTGLSIA
PSD95 (2/3)	GLGFSIAGTKIGHEVT
Cipp (8/10)	GLGLSIVGHEYGHEIT
Cipp (9/10)	GLGLSIVGSDVGQEAV
Magi-2 (6/6)	GFGFSIRGLRAGHAIG
ZO-3 (1/3)	GFGIAVSGSDVSSAIC
MUPP1 (1/13)	GLGFSVVGQEQSHQIA
NHERF-2 (2/2)	GYGFNLHSRSDSHAVQ
PAR-3 (3/3)	GLGVSVKGKSIGNQMS
NHERF-1 (1/2)	GYGFHLHGRLESHQVA
Dvl3 (1/1)	FLGISIVGGSMGNDVI
Lin7c (1/1)	GLGFNIMGSRIGHEVA
Harmonin (2/3)	GLGCSISSSHKSHKVS
TIP-1 (1/1)	ILGFSIGGTRSGHDRR
MUPP1 (10/13)	GLGLSIVGHEYGHDIT
OMP25 (1/1)	GLGFNIVGSRKGHQVA
PDZ-RGS3 (1/1)	GFGFTICCQADGCVAC
Cipp (5/10)	GLGFSILDRSVGLAVV
PSD95 (1/3)	GLGFSIAGTKIGHSVA
SAP97 (3/3)	GLGFNIVGSFLGHEAA
PSD95 (3/3)	GLGFNIVGSFLGHEAA
Magi-2 (5/6)	GFGFVIISGRISHAVA
Magi-1 (6/6)	GFGFSLRGLRAGHSIG
MUPP1 (11/13)	GLGLSIVGSDVGQEAS
Magi-3 (2/5)	GFGFAIADKMLQHLVF
D930005D10Rik (1/1)	GLGMGLIDQTLSYMVG
Dvl2 (1/1)	FLGISIVGGSMGNDVI
Chapsyn-110 (2/3)	GLGFSIAGTKIGHEVT
Whirlin (3/3)	TLGIAIEGVTQGHKAA
a1-syntrophin (1/1)	GLGISIKGSKFLHDVT
Mals2 (1/1)	GLGFNIMGSRIGHEVA
Chapsyn-110 (3/3)	GLGFNIVGSFLGHEAA
Pdzk1 (3/4)	GYGFYLRAKDESHDVG
Pdzk3 (1/1)	GLGIQVSGTQKGHEVA
Interleukin 16 (1/4)	GLGFSIVGKSFGHQLA
Pdzk11 (1/1)	QLGFNIRGSKISHSVA
