# Supplementary material for: Putting into Practice Domain-Linear Motif Interaction Predictions for Exploration of Protein Networks
Source: PLoS One. 2011 Nov 1;6(11):e25376. doi: 10.1371/journal.pone.0025376 (PMC3206016; doi:10.1371/journal.pone.0025376)
Supplement: Dataset S4 — Implementation of the predictor of Chen et al. [27] . The archive contains data files and python scripts necessary to launch the predictor. The only prerequisite for running the program is an installed python version. Check the README.txt for more information. (BZ2) [file pone.0025376.s004.bz2 › ./training_set_peptides_108.txt]

AN2	PALRNGQYWV
Aquaporin 4	DSSGEVLSSV
Caspr2	IDESKKEWLI
Cftr	TEEEVQETRL
Claudin 1	PTPSSGKDYV
Cnksr2	HTHSYIETHV
CRIPT	DTKNYKQTSV
Dlgap1/2/3	IYIPEAQTRL
EphA7_1	LHLHGTGIQV
EphB2	QMNQIQSVEV
Ephrin B1/2	QSPANIYYKV
Frizzled	TNSKQGETTV
GluR1	SGMPLGATGL
GluR2_1	NVYGIESVKI
GluR5_1	RRTQRKETVA
Glycophorin C	GDTSKKEYFI
GRK6	DSEEELPTRL
Htr2c	NVVSERISSV
JAM-1	EFKQTSSFLV
KIF17	SKNSFGGEPL
KIF1B	NLKAGRETTV
Kir2.1	PRPLRRESEI
Kv1.4	SNAKAVETDV
L-glutaminase	LSKENLESMV
Megalin	ANLVKEDSDV
Mel1a/b	NNNLIKVDSV
mGluR3	EVLDSTTSSL
Na/Pi cotransporter	LPAHHNATRL
Nav1.4	VRPGVKESLV
Nav1.5	SPDRDRESIV
Neurexin 1/2	KKNKDKEYYV
NMDAR2A	KKMPSIESDV
NMDAR2B	EKLSSIESDV
P2Y1	EFKQNGDTSL
Parkin	ACMGDHWFDV
PDGFR	PLAEAEDSFL
PFK-M	SRKRSGEAAV
PIX	NDPAWDETNL
PKC	FVHPILQSAV
PMCA1	SPLHSLETSL
Ril	VYPNAKVELV
Sapk3	GARVPKETAL
SSTR2	SGAEDIIAWV
Stargazin	NTANRRTTPV
Syndecan 1	KPTKQEEFYA
Syndecan 2	QKAPTKEFYA
TAZ	NKSEPFLTWL
TRPC4	AHEDYVTTRL
AcvR2	VDFPPKESSL
AcvR2b	VDLLPKESSI
Cacna1a	AYSESEDDWC
Cav1.2	ADSRSYVSNL
Claudin 2	FNSYSLTGYV
Claudin 3	GTAYDRKDYV
Claudin 4	ARSVPASNYV
Claudin 5	NGDYDKKNYV
Claudin 6	PSEYPTKNYV
Claudin 7	PKSNSSKEYV
Claudin 8	PSIYSKSQYV
Claudin 9	ASGLDKRDYV
Claudin 10	SKQFDKNAYV
Claudin 11	SPTHAKSAHV
Claudin 14	HSGYRLNDYV
Claudin 15	FGKYGKNAYV
Claudin 16	AKMYAVDTRV
Claudin 18	QSHPTKYDYV
Claudin 19	GPSTAAREYV
Claudin 23	QNSLPCDSDL
Ephrin B3	QSPPNIYYKV
GluR5_2	IRTQPSVHTV
GluRdelta1	ALDTSHGTSI
GluRdelta2	GNDPDRGTSI
mGluR1	RDYKQSSSTL
NMDAR2C	RRISSLESEV
NMDAR2D	AHFSSLESEV
Neuroligin 2	LPHPHSTTRV
Caspr4	VGENQKEYFF
Neurexin 3	QKNKDKEYYV
KCNE4_1	RQAEGLVSIC
Kir2.2	VRPYRRESEI
Kir3.2_2	VANLENESKV
Kir4.1	SALSVRISNV
Kir4.2	RSLLLQQSNV
Kv1.1	VNKSKLLTDV
Kv1.3	VNIKKIFTDV
Kv1.5	CLDTSRETDL
Kv1.6	YAEKRMLTEV
Kv1.7	PAGKHMVTEV
Kv2.1	AHGSTRDQSI
Kv3.3_2	FGERDSETQV
Kv4.1	LPETVKISSL
Kv4.2	GGNIVRVSAL
DDR1	FLADDALNTV
EphA6	MHIQEKGFHV
EphB3	QMNQTLPVQV
EphB6_1	HLRQPGSVEV
ROR1	HTESMISAEV
RYK	EFHAALGAYV
Sema4b	LGSEIRDSVV
Sema4c	PDSNPEESSV
Sema4f	PLATCDETSI
Sema6c	PAPHGGHFNF
Nav2	EEKASIQTQI
Syndecan 3	KPDKQEEFYA
TRPC5	GQEEQVTTRL
TRPM3	DPAEHPFYSV
TRPM6	RSSLEDHTRL
TRPV3	ELDEFPETSV
