# Supplementary material for: Putting into Practice Domain-Linear Motif Interaction Predictions for Exploration of Protein Networks
Source: PLoS One. 2011 Nov 1;6(11):e25376. doi: 10.1371/journal.pone.0025376 (PMC3206016; doi:10.1371/journal.pone.0025376)
Supplement: Text S1 — Recommendations for application of the predictor of Chen et al. [27] . (TXT) [file pone.0025376.s009.txt]

Text S1: Recommendations for application of the predictor of Chen et al.\ followed by experimental validation
1. filter out predicted peptides with unlikely amino acids at last peptide position (use option -f in command line program provided)
2. check the number of domain positions of your query PDZ domain that have amino acids that did not occur in PDZ domains of the training data of the predictor (information provided in output file of command line program)
3. collect additional information from Uniprot (www.uniprot.org) and Pubmed (www.pubmed.com) for predicted binding protein with regard to biological functions linked to PDZ domains or known interactions with PDZ domains; check the Gene Ontology terms with which the binding protein is annotated (e.g. in Uniprot)
4. do not compare directly scores that a peptide obtained for different PDZ domains to guess the PDZ domain to which the peptide will bind strongest
5. expect that about half of the predicted peptides could be false positives; we suggest to choose at least 10 peptides for experimental validation to increase the likeliness that some binders can be confirmed
6. for experimental validation use peptides with a length of about 10 residues or full length proteins
7. (optionally) check the number of positions in your predicted peptide that have amino acids that did not occur in the training data of the predictor and check the number of position pairs that have amino acids that did not occur in the training data of the predictor (information provided in output file of command line program)
